# Supplementary material for: Genome Analyses of Two Blueberry Pathogens: Diaporthe amygdali CAA958 and Diaporthe eres CBS 160.32
Source: J Fungi (Basel). 2022 Jul 29;8(8):804. doi: 10.3390/jof8080804 (PMC9409727; doi:10.3390/jof8080804)
Supplement: Supplementary file 1 [file jof-08-00804-s001.zip]

Archive with 11 entries (11 files):
- Table S1 - Annotations of Diaporthe amygdali.xlsx
- Table S10 - CAZymes of Diaporthe amygdali.xlsx
- Table S11 - Biosynthetic Gene Clusters.xlsx
- Table S2 - Annotations of Diaporthe eres.xlsx
- Table S3 - Proteins with Signal Peptide.xlsx
- Table S4 - Predicted proteins with transmembrane structure.xlsx
- Table S5 - Predicted Secretome.xlsx
- Table S6 - Pathogen-Host Interaction.xlsx
- Table S7 - Effectors candidates.xlsx
- Table S8 - Predicted Cellular transporters.xlsx
- Table S9 - CAZymes of Diaporthe eres.xlsx
