# Supplementary material for: Genome Analyses of Two Blueberry Pathogens: Diaporthe amygdali CAA958 and Diaporthe eres CBS 160.32
Source: J Fungi (Basel). 2022 Jul 29;8(8):804. doi: 10.3390/jof8080804 (PMC9409727; doi:10.3390/jof8080804)
Supplement: Supplementary file 1 [file jof-08-00804-s001.zip › Table S1 - Annotations of Diaporthe amygdali.xlsx]

## Sheet: Annotation
Table S1 - Functional Annotation of Diaporthe eres CAA958. Note: NA - not annotated
SeqName	Description	Length	#Hits	e-Value	sim mean	#GO	GO IDs	GO Names	Enzyme Codes	Enzyme Names	InterPro IDs	InterPro GO IDs	InterPro GO Names
NODE_1_length_4327563_cov_65_473760.g3.t1	hypothetical protein CDD81_5639	807	1	5.27552E-21	55.7	2	C:GO:0016020; C:GO:0016021	C:membrane; C:integral component of membrane			no IPS match	no IPS match	no IPS match
NODE_1_length_4327563_cov_65_473760.g5.t1	PHB depolymerase family esterase	864	1	0.0	92.33	3	P:GO:0045493; F:GO:0052689; C:GO:0005576	P:xylan catabolic process; F:carboxylic ester hydrolase activity; C:extracellular region	EC:3.1; EC:3; EC:3.1.1.1	Acting on ester bonds; Hydrolases; Carboxylesterase	IPR010126 (TIGRFAM); IPR029058 (G3DSA:3.40.50.GENE3D); IPR010126 (PFAM); PTHR42972 (PANTHER); PTHR42972:SF1 (PANTHER); IPR029058 (SUPERFAMILY); IPR029058 (SUPERFAMILY)	F:GO:0016787; C:GO:0005576	F:hydrolase activity; C:extracellular region
NODE_1_length_4327563_cov_65_473760.g6.t1	hypothetical protein UCDDA912_g07403	636	1	6.34339E-20	68.37						IPR013640 (PFAM); mobidb-lite (MOBIDB_LITE); mobidb-lite (MOBIDB_LITE); IPR013640 (PANTHER)	no GO terms	no GO terms
NODE_1_length_4327563_cov_65_473760.g7.t1	hypothetical protein UCDDA912_g07402	774	1	2.15471E-44	53.64						no IPS match	no IPS match	no IPS match
NODE_1_length_4327563_cov_65_473760.g8.t1	hypothetical protein DHEL01_v207690	2142	1	0.0	96.15						G3DSA:3.30.160.60 (GENE3D); mobidb-lite (MOBIDB_LITE); mobidb-lite (MOBIDB_LITE); mobidb-lite (MOBIDB_LITE); mobidb-lite (MOBIDB_LITE); mobidb-lite (MOBIDB_LITE); mobidb-lite (MOBIDB_LITE); mobidb-lite (MOBIDB_LITE); mobidb-lite (MOBIDB_LITE); mobidb-lite (MOBIDB_LITE); mobidb-lite (MOBIDB_LITE); mobidb-lite (MOBIDB_LITE); mobidb-lite (MOBIDB_LITE); mobidb-lite (MOBIDB_LITE); IPR013087 (PROSITE_P…	no GO terms	no GO terms
NODE_1_length_4327563_cov_65_473760.g9.t1	putative tyrosine-protein phosphatase yvh1	1743	1	0.0	80.46	3	P:GO:0035335; F:GO:0004725; F:GO:0008138	P:peptidyl-tyrosine dephosphorylation; F:protein tyrosine phosphatase activity; F:protein tyrosine/serine/threonine phosphatase activity	EC:3.1; EC:3.1.3.48; EC:3; EC:3.1.3	Acting on ester bonds; Protein-tyrosine-phosphatase; Hydrolases; Acting on ester bonds	IPR020422 (SMART); mobidb-lite (MOBIDB_LITE); mobidb-lite (MOBIDB_LITE); mobidb-lite (MOBIDB_LITE); mobidb-lite (MOBIDB_LITE); mobidb-lite (MOBIDB_LITE); PTHR45848:SF2 (PANTHER); PTHR45848 (PANTHER); IPR029021 (SUPERFAMILY)	P:GO:0006470; F:GO:0008138	P:protein dephosphorylation; F:protein tyrosine/serine/threonine phosphatase activity
NODE_1_length_4327563_cov_65_473760.g11.t1	Phosphomutase-like protein 3	444	1	4.191E-30	72.55						PTHR48100:SF3 (PANTHER); PTHR48100:SF3 (PANTHER); PTHR48100 (PANTHER); PTHR48100 (PANTHER)	no GO terms	no GO terms
NODE_1_length_4327563_cov_65_473760.g12.t1	hypothetical protein VPNG_05131	1692	1	6.58552E-95	63.51						IPR010730 (PFAM); PTHR24148 (PANTHER)	no GO terms	no GO terms
NODE_1_length_4327563_cov_65_473760.g15.t1	polyketide synthase 31	8058	1	0.0	74.88	2	P:GO:0009058; F:GO:0016746	P:biosynthetic process; F:acyltransferase activity	EC:2.3; EC:2	Acyltransferases; Transferases	IPR020806 (SMART); IPR014043 (SMART); SM00822 (SMART); IPR020807 (SMART); IPR020841 (SMART); IPR020802 (SMART); IPR014031 (PFAM); G3DSA:3.40.50.720 (GENE3D); G3DSA:3.30.70.3290 (GENE3D); IPR042099 (G3DSA:3.40.50.GENE3D); IPR014030 (PFAM); IPR029058 (G3DSA:3.40.50.GENE3D); IPR009081 (PFAM); IPR016039 (G3DSA:3.40.47.GENE3D); IPR042104 (G3DSA:3.10.129.GENE3D); IPR001227 (G3DSA:3.40.366.GENE3D); IPR0…	P:GO:0009058; F:GO:0016740; F:GO:0016746; F:GO:0031177	P:biosynthetic process; F:transferase activity; F:acyltransferase activity; F:phosphopantetheine binding
NODE_1_length_4327563_cov_65_473760.g16.t1	hypothetical protein DHEL01_v211311	3252	1	0.0	62.43	3	P:GO:0006508; F:GO:0004252; F:GO:0008236	P:proteolysis; F:serine-type endopeptidase activity; F:serine-type peptidase activity			IPR036852 (G3DSA:3.40.50.GENE3D); IPR036770 (G3DSA:1.25.40.GENE3D); IPR000209 (PFAM); mobidb-lite (MOBIDB_LITE); mobidb-lite (MOBIDB_LITE); mobidb-lite (MOBIDB_LITE); mobidb-lite (MOBIDB_LITE); mobidb-lite (MOBIDB_LITE); mobidb-lite (MOBIDB_LITE); mobidb-lite (MOBIDB_LITE); PTHR43399 (PANTHER); PTHR43399:SF4 (PANTHER); PS51892 (PROSITE_PROFILES); cd07491 (CDD); IPR036852 (SUPERFAMILY)	P:GO:0006508; F:GO:0004252; F:GO:0008236	P:proteolysis; F:serine-type endopeptidase activity; F:serine-type peptidase activity
NODE_1_length_4327563_cov_65_473760.g17.t1	hypothetical protein VSDG_03020	906	1	1.57158E-146	83.22						no IPS match	no IPS match	no IPS match
NODE_1_length_4327563_cov_65_473760.g18.t1	hypothetical protein VSDG_03019	5556	1	0.0	57.03						IPR002110 (SMART); IPR020683 (PFAM); IPR036770 (G3DSA:1.25.40.GENE3D); IPR036770 (G3DSA:1.25.40.GENE3D); IPR002110 (PFAM); IPR036770 (G3DSA:1.25.40.GENE3D); IPR036770 (G3DSA:1.25.40.GENE3D); IPR036770 (G3DSA:1.25.40.GENE3D); IPR036770 (G3DSA:1.25.40.GENE3D); mobidb-lite (MOBIDB_LITE); mobidb-lite (MOBIDB_LITE); mobidb-lite (MOBIDB_LITE); mobidb-lite (MOBIDB_LITE); PTHR24126 (PANTHER); PTHR24126:S…	F:GO:0005515	F:protein binding
NODE_1_length_4327563_cov_65_473760.g19.t1	hypothetical protein K441DRAFT_682847	996	1	2.7902E-22	51.28						mobidb-lite (MOBIDB_LITE); mobidb-lite (MOBIDB_LITE); mobidb-lite (MOBIDB_LITE); PTHR15549 (PANTHER)	no GO terms	no GO terms
NODE_1_length_4327563_cov_65_473760.g22.t1	hypothetical protein UCDDA912_g00281	1548	1	0.0	94.24	6	P:GO:0051560; P:GO:0070588; F:GO:0005262; F:GO:0015292; C:GO:0005743; C:GO:0016021	P:mitochondrial calcium ion homeostasis; P:calcium ion transmembrane transport; F:calcium channel activity; F:uniporter activity; C:mitochondrial inner membrane; C:integral component of membrane	EC:7	Translocases	IPR006769 (PFAM); mobidb-lite (MOBIDB_LITE); mobidb-lite (MOBIDB_LITE); mobidb-lite (MOBIDB_LITE); mobidb-lite (MOBIDB_LITE); mobidb-lite (MOBIDB_LITE); mobidb-lite (MOBIDB_LITE); PTHR13462:SF10 (PANTHER); IPR039055 (PANTHER)	P:GO:0051560	P:mitochondrial calcium ion homeostasis
NODE_1_length_4327563_cov_65_473760.g23.t1	Cytochrome P450 oxidoreductase OrdA-like protein	1293	1	4.63008E-135	64.79	2	F:GO:0005488; F:GO:0016491	F:binding; F:oxidoreductase activity	EC:1	Oxidoreductases	IPR002401 (PRINTS); IPR001128 (PRINTS); IPR036396 (G3DSA:1.10.630.GENE3D); IPR001128 (PFAM); PTHR46300 (PANTHER); PTHR46300:SF7 (PANTHER); PTHR46300 (PANTHER); PTHR46300:SF7 (PANTHER); IPR036396 (SUPERFAMILY)	F:GO:0005506; F:GO:0016705; F:GO:0020037	F:iron ion binding; F:oxidoreductase activity, acting on paired donors, with incorporation or reduction of molecular oxygen; F:heme binding
NODE_1_length_4327563_cov_65_473760.g24.t1	FAD binding domain-containing protein	1593	1	0.0	90.04	2	F:GO:0016491; F:GO:0071949	F:oxidoreductase activity; F:FAD binding	EC:1	Oxidoreductases	G3DSA:3.30.465.40 (GENE3D); IPR006094 (PFAM); PTHR42973:SF41 (PANTHER); PTHR42973 (PANTHER); IPR016166 (PROSITE_PROFILES); IPR036318 (SUPERFAMILY)	F:GO:0016491; F:GO:0050660; F:GO:0071949	F:oxidoreductase activity; F:flavin adenine dinucleotide binding; F:FAD binding
NODE_1_length_4327563_cov_65_473760.g25.t1	integral membrane protein	1281	1	0.0	87.59	1	C:GO:0016021	C:integral component of membrane			mobidb-lite (MOBIDB_LITE); mobidb-lite (MOBIDB_LITE); mobidb-lite (MOBIDB_LITE); mobidb-lite (MOBIDB_LITE); PTHR33048:SF124 (PANTHER); PTHR33048 (PANTHER)	no GO terms	no GO terms
NODE_1_length_4327563_cov_65_473760.g26.t1	hypothetical protein E5D57_012476	1098	1	1.7231E-29	50.54						IPR001810 (PFAM); IPR001810 (PROSITE_PROFILES); IPR036047 (SUPERFAMILY)	F:GO:0005515	F:protein binding
NODE_1_length_4327563_cov_65_473760.g28.t1	aerobactin siderophore biosynthesis protein iucB	1578	1	0.0	91.94						IPR019432 (SMART); G3DSA:3.40.630.30 (GENE3D); PF13523 (PFAM); mobidb-lite (MOBIDB_LITE); mobidb-lite (MOBIDB_LITE); PTHR31438 (PANTHER); IPR016181 (SUPERFAMILY)	P:GO:0019290; F:GO:0016746	P:siderophore biosynthetic process; F:acyltransferase activity
NODE_1_length_4327563_cov_65_473760.g29.t1	PHB depolymerase family esterase	1137	1	0.0	85.43	4	P:GO:0045493; F:GO:0030248; F:GO:0052689; C:GO:0005576	P:xylan catabolic process; F:cellulose binding; F:carboxylic ester hydrolase activity; C:extracellular region	EC:3.1; EC:3; EC:3.1.1.1	Acting on ester bonds; Hydrolases; Carboxylesterase	IPR000254 (SMART); IPR010126 (TIGRFAM); IPR000254 (PFAM); IPR029058 (G3DSA:3.40.50.GENE3D); IPR010126 (PFAM); mobidb-lite (MOBIDB_LITE); PTHR42972:SF1 (PANTHER); PTHR42972 (PANTHER); IPR000254 (PROSITE_PROFILES); IPR029058 (SUPERFAMILY); IPR029058 (SUPERFAMILY)	P:GO:0005975; F:GO:0016787; F:GO:0030248; C:GO:0005576	P:carbohydrate metabolic process; F:hydrolase activity; F:cellulose binding; C:extracellular region
NODE_1_length_4327563_cov_65_473760.g30.t1	putative integral membrane protein	1350	1	4.30702E-75	81.31	1	C:GO:0016021	C:integral component of membrane			IPR001452 (PFAM); G3DSA:2.30.30.40 (GENE3D); mobidb-lite (MOBIDB_LITE); mobidb-lite (MOBIDB_LITE); mobidb-lite (MOBIDB_LITE); PTHR33048 (PANTHER); IPR036028 (SUPERFAMILY)	F:GO:0005515	F:protein binding
NODE_1_length_4327563_cov_65_473760.g31.t1	cytochrome P450	1665	1	6.21255E-161	62.23						IPR002401 (PRINTS); IPR001128 (PRINTS); IPR036396 (G3DSA:1.10.630.GENE3D); IPR001128 (PFAM); PTHR24305:SF112 (PANTHER); PTHR24305 (PANTHER); IPR036396 (SUPERFAMILY)	F:GO:0005506; F:GO:0016705; F:GO:0020037	F:iron ion binding; F:oxidoreductase activity, acting on paired donors, with incorporation or reduction of molecular oxygen; F:heme binding
NODE_1_length_4327563_cov_65_473760.g32.t1	hypothetical protein VPNG_00495	1068	1	5.51141E-28	69.31	2	C:GO:0016020; C:GO:0016021	C:membrane; C:integral component of membrane			IPR008427 (SMART); IPR008427 (PFAM); mobidb-lite (MOBIDB_LITE); mobidb-lite (MOBIDB_LITE); mobidb-lite (MOBIDB_LITE); mobidb-lite (MOBIDB_LITE); PTHR33048 (PANTHER)	no GO terms	no GO terms
NODE_1_length_4327563_cov_65_473760.g33.t1	hypothetical protein CI238_11849	294	1	9.82913E-19	78.35						no IPS match	no IPS match	no IPS match
NODE_1_length_4327563_cov_65_473760.g35.t1	hypothetical protein UCDDA912_g00291	1122	1	1.85545E-26	53.26						mobidb-lite (MOBIDB_LITE); mobidb-lite (MOBIDB_LITE); mobidb-lite (MOBIDB_LITE); mobidb-lite (MOBIDB_LITE); mobidb-lite (MOBIDB_LITE)	no GO terms	no GO terms
NODE_1_length_4327563_cov_65_473760.g36.t1	hypothetical protein UCDDA912_g00292	1587	1	0.0	74.82						IPR036869 (G3DSA:1.10.287.GENE3D); mobidb-lite (MOBIDB_LITE); mobidb-lite (MOBIDB_LITE); mobidb-lite (MOBIDB_LITE); mobidb-lite (MOBIDB_LITE); IPR001623 (PROSITE_PROFILES); IPR001623 (CDD); IPR036869 (SUPERFAMILY)	no GO terms	no GO terms
NODE_1_length_4327563_cov_65_473760.g37.t1	putative siderophore biosynthesis	603	1	1.28578E-18	93.62						mobidb-lite (MOBIDB_LITE); mobidb-lite (MOBIDB_LITE)	no GO terms	no GO terms
NODE_1_length_4327563_cov_65_473760.g38.t1	putative major facilitator superfamily transporter	1329	1	0.0	92.74	3	P:GO:0055085; F:GO:0022857; C:GO:0016021	P:transmembrane transport; F:transmembrane transporter activity; C:integral component of membrane	EC:7	Translocases	IPR011701 (PFAM); G3DSA:1.20.1250.20 (GENE3D); mobidb-lite (MOBIDB_LITE); mobidb-lite (MOBIDB_LITE); PTHR11360:SF272 (PANTHER); PTHR11360 (PANTHER); IPR020846 (PROSITE_PROFILES); cd17352 (CDD); IPR036259 (SUPERFAMILY)	P:GO:0055085; F:GO:0022857	P:transmembrane transport; F:transmembrane transporter activity
NODE_1_length_4327563_cov_65_473760.g40.t1	putative fad monooxygenase	1527	1	0.0	93.11	2	F:GO:0004497; F:GO:0071949	F:monooxygenase activity; F:FAD binding	EC:1	Oxidoreductases	PR00420 (PRINTS); IPR036188 (G3DSA:3.50.50.GENE3D); G3DSA:3.30.9.50 (GENE3D); IPR002938 (PFAM); PTHR43004 (PANTHER); PTHR43004 (PANTHER); PTHR43004:SF10 (PANTHER); PTHR43004:SF10 (PANTHER); SSF54373 (SUPERFAMILY); IPR036188 (SUPERFAMILY)	F:GO:0071949	F:FAD binding
NODE_1_length_4327563_cov_65_473760.g41.t1	hypothetical protein DHEL01_v204150	1941	1	0.0	96.83	1	F:GO:0016491	F:oxidoreductase activity	EC:1	Oxidoreductases	IPR007817 (PFAM); IPR042098 (G3DSA:3.60.130.GENE3D); IPR003819 (PFAM); PTHR37285:SF6 (PANTHER); IPR007817 (PANTHER); SSF51197 (SUPERFAMILY)	F:GO:0016491	F:oxidoreductase activity
NODE_1_length_4327563_cov_65_473760.g42.t1	putative short-chain dehydrogenase reductase	852	1	4.59933E-167	92.58	1	F:GO:0016491	F:oxidoreductase activity	EC:1	Oxidoreductases	IPR002347 (PRINTS); IPR002347 (PRINTS); SM00822 (SMART); IPR002347 (PFAM); G3DSA:3.40.50.720 (GENE3D); PTHR44169:SF3 (PANTHER); PTHR44169 (PANTHER); IPR036291 (SUPERFAMILY)	F:GO:0016491	F:oxidoreductase activity
NODE_1_length_4327563_cov_65_473760.g43.t1	putative dna (cytosine-5-)-methyltransferase protein	1332	1	1.88003E-52	48.54	3	P:GO:0032259; F:GO:0008168; F:GO:0016740	P:methylation; F:methyltransferase activity; F:transferase activity			IPR001525 (PRINTS); G3DSA:3.90.120.10 (GENE3D); IPR001525 (TIGRFAM); IPR001525 (PFAM); G3DSA:3.40.50.150 (GENE3D); mobidb-lite (MOBIDB_LITE); mobidb-lite (MOBIDB_LITE); mobidb-lite (MOBIDB_LITE); mobidb-lite (MOBIDB_LITE); PTHR10629 (PANTHER); PTHR10629:SF52 (PANTHER); IPR001525 (PROSITE_PROFILES); IPR029063 (SUPERFAMILY)	F:GO:0008168	F:methyltransferase activity
NODE_1_length_4327563_cov_65_473760.g44.t1	hypothetical protein FPRO05_05125	1890	1	0.0	68.65	1	F:GO:0008233	F:peptidase activity	EC:3.4; EC:3	Acting on peptide bonds (peptidases); Hydrolases	IPR043504 (G3DSA:2.40.10.GENE3D); IPR043504 (G3DSA:2.40.10.GENE3D); PTHR15462 (PANTHER); PTHR15462:SF8 (PANTHER); IPR009003 (SUPERFAMILY)	no GO terms	no GO terms
NODE_1_length_4327563_cov_65_473760.g45.t1	hypothetical protein OIDMADRAFT_171179	3960	1	0.0	69.16						G3DSA:3.40.50.300 (GENE3D); IPR007111 (PFAM); mobidb-lite (MOBIDB_LITE); mobidb-lite (MOBIDB_LITE); mobidb-lite (MOBIDB_LITE); PTHR10039 (PANTHER); PTHR10039:SF12 (PANTHER); IPR020683 (PROSITE_PROFILES); IPR007111 (PROSITE_PROFILES); IPR002110 (PROSITE_PROFILES); IPR027417 (SUPERFAMILY)	F:GO:0005515	F:protein binding
NODE_1_length_4327563_cov_65_473760.g46.t1	hypothetical protein OIDMADRAFT_171182	2520	1	0.0	65.89	2	F:GO:0097159; F:GO:1901363	F:organic cyclic compound binding; F:heterocyclic compound binding			IPR014001 (SMART); IPR001650 (SMART); IPR038718 (G3DSA:3.40.50.GENE3D); IPR000330 (PFAM); IPR001650 (PFAM); mobidb-lite (MOBIDB_LITE); mobidb-lite (MOBIDB_LITE); mobidb-lite (MOBIDB_LITE); PTHR45626 (PANTHER); IPR014001 (PROSITE_PROFILES); IPR001650 (PROSITE_PROFILES); cd18793 (CDD); cd18008 (CDD); IPR027417 (SUPERFAMILY); IPR027417 (SUPERFAMILY)	F:GO:0005524; F:GO:0070615	F:ATP binding; F:nucleosome-dependent ATPase activity
NODE_1_length_4327563_cov_65_473760.g47.t1	hypothetical protein UCDDA912_g00299	1557	1	2.12102E-30	93.44						mobidb-lite (MOBIDB_LITE); mobidb-lite (MOBIDB_LITE)	no GO terms	no GO terms
NODE_1_length_4327563_cov_65_473760.g48.t1	hypothetical protein DHEL01_v204147	2049	1	0.0	95.06						IPR010816 (PFAM); PTHR14905 (PANTHER); PTHR14905:SF11 (PANTHER)	no GO terms	no GO terms
NODE_1_length_4327563_cov_65_473760.g49.t1	hypothetical protein DHEL01_v207131	1398	1	2.51786E-37	58.33						IPR036397 (G3DSA:3.30.420.GENE3D); mobidb-lite (MOBIDB_LITE); mobidb-lite (MOBIDB_LITE); mobidb-lite (MOBIDB_LITE); mobidb-lite (MOBIDB_LITE); mobidb-lite (MOBIDB_LITE); IPR012337 (SUPERFAMILY)	F:GO:0003676	F:nucleic acid binding
NODE_1_length_4327563_cov_65_473760.g50.t1	hypothetical protein INS49_004477	2211	1	0.0	91.98						IPR006652 (SMART); IPR037293 (G3DSA:2.130.10.GENE3D); IPR013783 (G3DSA:2.60.40.GENE3D); IPR006652 (PFAM); IPR003609 (PFAM); IPR015202 (PFAM); PTHR32208:SF56 (PANTHER); PTHR32208 (PANTHER); PTHR32208 (PANTHER); IPR003609 (PROSITE_PROFILES); IPR003609 (PROSITE_PROFILES); IPR015202 (CDD); IPR011043 (SUPERFAMILY); IPR014756 (SUPERFAMILY)	F:GO:0005515	F:protein binding
NODE_1_length_4327563_cov_65_473760.g51.t1	hypothetical protein UCDDA912_g00304	1215	1	6.12626E-143	79.23						PR01217 (PRINTS); mobidb-lite (MOBIDB_LITE); mobidb-lite (MOBIDB_LITE); mobidb-lite (MOBIDB_LITE); mobidb-lite (MOBIDB_LITE); mobidb-lite (MOBIDB_LITE); mobidb-lite (MOBIDB_LITE); mobidb-lite (MOBIDB_LITE); mobidb-lite (MOBIDB_LITE); mobidb-lite (MOBIDB_LITE); mobidb-lite (MOBIDB_LITE)	no GO terms	no GO terms
NODE_1_length_4327563_cov_65_473760.g52.t1	hypothetical protein FCOIX_12720	1632	1	6.07091E-151	69.05						IPR018306 (SMART); IPR018306 (PFAM); mobidb-lite (MOBIDB_LITE); mobidb-lite (MOBIDB_LITE); mobidb-lite (MOBIDB_LITE); PTHR28094 (PANTHER); PTHR28094:SF3 (PANTHER)	no GO terms	no GO terms
NODE_1_length_4327563_cov_65_473760.g53.t1	putative alcohol dehydrogenase	1071	1	0.0	96.9	1	F:GO:0016491	F:oxidoreductase activity	EC:1	Oxidoreductases	IPR020843 (SMART); G3DSA:3.40.50.720 (GENE3D); IPR013154 (PFAM); IPR013149 (PFAM); G3DSA:3.90.180.10 (GENE3D); PTHR48106:SF7 (PANTHER); PTHR48106 (PANTHER); cd08249 (CDD); IPR011032 (SUPERFAMILY); IPR036291 (SUPERFAMILY)	F:GO:0016491	F:oxidoreductase activity
NODE_1_length_4327563_cov_65_473760.g54.t1	putative f-box domain-containing protein	1599	1	0.0	85.34						no IPS match	no IPS match	no IPS match
NODE_1_length_4327563_cov_65_473760.g55.t1	hypothetical protein DHEL01_v211175	1110	1	8.06883E-88	51.61						mobidb-lite (MOBIDB_LITE); mobidb-lite (MOBIDB_LITE)	no GO terms	no GO terms
NODE_1_length_4327563_cov_65_473760.g56.t1	hypothetical protein VMCG_08815	1299	1	1.0119E-34	49.29						IPR010730 (PFAM); PTHR24148:SF73 (PANTHER); PTHR24148 (PANTHER)	no GO terms	no GO terms
NODE_1_length_4327563_cov_65_473760.g57.t1	hypothetical protein DHEL01_v211174	792	1	5.98771E-110	80.53						IPR041698 (PFAM); G3DSA:3.40.50.150 (GENE3D); PTHR43861:SF1 (PANTHER); PTHR43861 (PANTHER); cd02440 (CDD); IPR029063 (SUPERFAMILY)	no GO terms	no GO terms
NODE_1_length_4327563_cov_65_473760.g58.t1	hypothetical protein GCG54_00013750	2238	1	0.0	70.73						IPR010730 (PFAM); PTHR33112 (PANTHER); PTHR33112:SF1 (PANTHER)	no GO terms	no GO terms
NODE_1_length_4327563_cov_65_473760.g59.t1	aldo-keto reductase yakc	1098	1	0.0	93.11	1	F:GO:0047834	F:D-threo-aldose 1-dehydrogenase activity	EC:1.1; EC:1; EC:1.1.1; EC:1.1.1.122	Acting on the CH-OH group of donors; Oxidoreductases; Acting on the CH-OH group of donors; D-threo-aldose 1-dehydrogenase	IPR023210 (PFAM); IPR036812 (G3DSA:3.20.20.GENE3D); PTHR43625 (PANTHER); PTHR43625:SF70 (PANTHER); IPR036812 (SUPERFAMILY)	F:GO:0047834	F:D-threo-aldose 1-dehydrogenase activity
NODE_1_length_4327563_cov_65_473760.g60.t1	hypothetical protein LY89DRAFT_671121	1410	1	9.12332E-163	70.29	5	P:GO:0006355; P:GO:0006357; F:GO:0000981; F:GO:0008270; C:GO:0005634	P:regulation of transcription, DNA-templated; P:regulation of transcription by RNA polymerase II; F:DNA-binding transcription factor activity, RNA polymerase II-specific; F:zinc ion binding; C:nucleus			IPR001138 (PFAM); IPR036864 (G3DSA:4.10.240.GENE3D); PTHR47660:SF3 (PANTHER); PTHR47660 (PANTHER); IPR001138 (PROSITE_PROFILES); IPR001138 (CDD); IPR036864 (SUPERFAMILY)	P:GO:0006355; F:GO:0000981; F:GO:0008270	P:regulation of transcription, DNA-templated; F:DNA-binding transcription factor activity, RNA polymerase II-specific; F:zinc ion binding
NODE_1_length_4327563_cov_65_473760.g61.t1	PHB depolymerase family esterase	891	1	8.12129E-177	91.86	3	P:GO:0045493; F:GO:0052689; C:GO:0005576	P:xylan catabolic process; F:carboxylic ester hydrolase activity; C:extracellular region	EC:3.1; EC:3; EC:3.1.1.1	Acting on ester bonds; Hydrolases; Carboxylesterase	IPR029058 (G3DSA:3.40.50.GENE3D); IPR010126 (TIGRFAM); IPR010126 (PFAM); PTHR42972 (PANTHER); PTHR42972:SF1 (PANTHER); IPR029058 (SUPERFAMILY); IPR029058 (SUPERFAMILY)	F:GO:0016787; C:GO:0005576	F:hydrolase activity; C:extracellular region
NODE_1_length_4327563_cov_65_473760.g62.t1	hypothetical protein UCDDA912_g02864	405	1	4.458E-42	94.51						no IPS match	no IPS match	no IPS match
NODE_1_length_4327563_cov_65_473760.g63.t1	putative fad binding domain-containing protein	1353	1	3.70476E-177	85.4	1	F:GO:0071949	F:FAD binding			PR00420 (PRINTS); IPR002938 (PFAM); IPR036188 (G3DSA:3.50.50.GENE3D); PTHR47356:SF3 (PANTHER); PTHR47356 (PANTHER); IPR036188 (SUPERFAMILY)	F:GO:0071949	F:FAD binding
NODE_1_length_4327563_cov_65_473760.g64.t1	alcohol dehydrogenase	855	1	0.0	96.86	1	F:GO:0047834	F:D-threo-aldose 1-dehydrogenase activity	EC:1.1; EC:1; EC:1.1.1; EC:1.1.1.122	Acting on the CH-OH group of donors; Oxidoreductases; Acting on the CH-OH group of donors; D-threo-aldose 1-dehydrogenase	IPR020471 (PRINTS); IPR020471 (PIRSF); IPR036812 (G3DSA:3.20.20.GENE3D); IPR023210 (PFAM); PTHR11732 (PANTHER); PTHR11732:SF284 (PANTHER); cd19071 (CDD); IPR036812 (SUPERFAMILY)	F:GO:0016491; F:GO:0047834	F:oxidoreductase activity; F:D-threo-aldose 1-dehydrogenase activity
NODE_1_length_4327563_cov_65_473760.g65.t1	putative glutathione s-transferase	837	1	3.89899E-170	96.4	2	P:GO:0006749; F:GO:0016740	P:glutathione metabolic process; F:transferase activity	EC:2	Transferases	IPR004045 (PFAM); IPR036249 (G3DSA:3.40.30.GENE3D); G3DSA:1.20.1050.10 (GENE3D),SFLDG00358 (SFLD),SFLDS00019 (SFLD); IPR040079 (PANTHER); PTHR43968:SF10 (PANTHER); IPR004045 (PROSITE_PROFILES); IPR010987 (PROSITE_PROFILES); cd00570 (CDD); IPR036249 (SUPERFAMILY); IPR036282 (SUPERFAMILY)	P:GO:0006749; F:GO:0005515	P:glutathione metabolic process; F:protein binding
NODE_1_length_4327563_cov_65_473760.g66.t1	hypothetical protein DHEL01_v210821	1290	1	0.0	89.74	2	F:GO:0016627; F:GO:0050660	F:oxidoreductase activity, acting on the CH-CH group of donors; F:flavin adenine dinucleotide binding	EC:1.3; EC:1	Acting on the CH-CH group of donors; Oxidoreductases	IPR013786 (PFAM); IPR009075 (PFAM); G3DSA:2.40.110.10 (GENE3D); G3DSA:1.20.140.10 (GENE3D); IPR037069 (G3DSA:1.10.540.GENE3D); PTHR43884:SF28 (PANTHER); PTHR43884 (PANTHER); cd00567 (CDD); IPR009100 (SUPERFAMILY); IPR036250 (SUPERFAMILY)	F:GO:0016627; F:GO:0050660	F:oxidoreductase activity, acting on the CH-CH group of donors; F:flavin adenine dinucleotide binding
NODE_1_length_4327563_cov_65_473760.g68.t1	hypothetical protein DHEL01_v208007	1440	1	0.0	88.15	1	C:GO:0016021	C:integral component of membrane			IPR021836 (PFAM); mobidb-lite (MOBIDB_LITE); mobidb-lite (MOBIDB_LITE); mobidb-lite (MOBIDB_LITE); mobidb-lite (MOBIDB_LITE); mobidb-lite (MOBIDB_LITE); PTHR15887:SF1 (PANTHER); IPR021836 (PANTHER)	no GO terms	no GO terms
NODE_1_length_4327563_cov_65_473760.g69.t1	putative short-chain	1071	1	0.0	88.86	1	F:GO:0016491	F:oxidoreductase activity	EC:1	Oxidoreductases	IPR002347 (PRINTS); IPR002347 (PFAM); G3DSA:3.40.50.720 (GENE3D); mobidb-lite (MOBIDB_LITE); PTHR43647 (PANTHER); PTHR43647:SF4 (PANTHER); IPR036291 (SUPERFAMILY)	F:GO:0016491	F:oxidoreductase activity
NODE_1_length_4327563_cov_65_473760.g70.t1	hypothetical protein INS49_004519	9648	1	0.0	98.38						IPR017148 (PIRSF); IPR031642 (PFAM); IPR026854 (PFAM); IPR031646 (PFAM); IPR031645 (PFAM); IPR009543 (PFAM); mobidb-lite (MOBIDB_LITE); mobidb-lite (MOBIDB_LITE); mobidb-lite (MOBIDB_LITE); mobidb-lite (MOBIDB_LITE); mobidb-lite (MOBIDB_LITE); mobidb-lite (MOBIDB_LITE); mobidb-lite (MOBIDB_LITE); mobidb-lite (MOBIDB_LITE); mobidb-lite (MOBIDB_LITE); mobidb-lite (MOBIDB_LITE); mobidb-lite (MOBIDB_…	no GO terms	no GO terms
NODE_1_length_4327563_cov_65_473760.g72.t1	putative dhhc zinc finger domain-containing protein	1314	1	1.83837E-112	78.23	1	C:GO:0016020	C:membrane			mobidb-lite (MOBIDB_LITE); mobidb-lite (MOBIDB_LITE)	no GO terms	no GO terms
NODE_1_length_4327563_cov_65_473760.g74.t1	hypothetical protein DHEL01_v211104	1266	1	9.03953E-53	49.3						mobidb-lite (MOBIDB_LITE)	no GO terms	no GO terms
NODE_1_length_4327563_cov_65_473760.g75.t1	hypothetical protein DHEL01_v212749	354	1	3.50399E-11	54.05						no IPS match	no IPS match	no IPS match
NODE_1_length_4327563_cov_65_473760.g76.t1	uncharacterized protein E0L32_002284	651	1	4.46282E-6	50.37	5	P:GO:0006508; F:GO:0008236; F:GO:0016787; C:GO:0016020; C:GO:0016021	P:proteolysis; F:serine-type peptidase activity; F:hydrolase activity; C:membrane; C:integral component of membrane			mobidb-lite (MOBIDB_LITE)	no GO terms	no GO terms
NODE_1_length_4327563_cov_65_473760.g77.t1	Ceramide very long chain fatty acid hydroxylase SCS7	1035	1	0.0	83.7	6	P:GO:0006633; F:GO:0005506; F:GO:0020037; F:GO:0080132; C:GO:0005789; C:GO:0016021	P:fatty acid biosynthetic process; F:iron ion binding; F:heme binding; F:fatty acid alpha-hydroxylase activity; C:endoplasmic reticulum membrane; C:integral component of membrane	EC:1	Oxidoreductases	IPR001199 (PRINTS); IPR001199 (SMART); IPR006694 (PFAM); IPR036400 (G3DSA:3.10.120.GENE3D); IPR014430 (PIRSF); IPR001199 (PFAM); PTHR12863 (PANTHER); IPR001199 (PROSITE_PROFILES); IPR036400 (SUPERFAMILY)	P:GO:0006629; P:GO:0008610; F:GO:0005506; F:GO:0016491; F:GO:0080132; C:GO:0016021	P:lipid metabolic process; P:lipid biosynthetic process; F:iron ion binding; F:oxidoreductase activity; F:fatty acid alpha-hydroxylase activity; C:integral component of membrane
NODE_1_length_4327563_cov_65_473760.g78.t1	hypothetical protein VM1G_03550	1560	1	0.0	86.71	1	C:GO:0016021	C:integral component of membrane			IPR001173 (PFAM); PTHR36851 (PANTHER); IPR029044 (SUPERFAMILY)	no GO terms	no GO terms
NODE_1_length_4327563_cov_65_473760.g79.t1	putative FAD-linked oxidoreductase YvdP	2016	1	1.13732E-154	91.34	2	F:GO:0016491; F:GO:0071949	F:oxidoreductase activity; F:FAD binding	EC:1	Oxidoreductases	IPR006634 (SMART); IPR013599 (PFAM); G3DSA:3.30.465.40 (GENE3D); IPR006094 (PFAM); IPR006634 (PFAM); mobidb-lite (MOBIDB_LITE); mobidb-lite (MOBIDB_LITE); PTHR13878 (PANTHER); PTHR13878:SF91 (PANTHER); IPR016166 (PROSITE_PROFILES); IPR036318 (SUPERFAMILY)	F:GO:0016491; F:GO:0050660; F:GO:0071949; C:GO:0016021	F:oxidoreductase activity; F:flavin adenine dinucleotide binding; F:FAD binding; C:integral component of membrane
NODE_1_length_4327563_cov_65_473760.g80.t1	Cytochrome P450 52A13	420	1	7.02539E-78	94.96	3	F:GO:0005506; F:GO:0016712; F:GO:0020037	F:iron ion binding; F:oxidoreductase activity, acting on paired donors, with incorporation or reduction of molecular oxygen, reduced flavin or flavoprotein as one donor, and incorporation of one atom of oxygen; F:heme binding	EC:1; EC:1.14.14; EC:1.14	Oxidoreductases; Acting on paired donors, with incorporation or reduction of molecular oxygen. The oxygen incorporated need not be derived from O(2); Acting on paired donors, with incorporation or reduction of molecular oxygen. The oxygen incorporated need not be derived from O(2)	IPR001128 (PFAM); IPR036396 (G3DSA:1.10.630.GENE3D); PTHR24287 (PANTHER); PTHR24287:SF1 (PANTHER); IPR036396 (SUPERFAMILY)	F:GO:0005506; F:GO:0016705; F:GO:0020037	F:iron ion binding; F:oxidoreductase activity, acting on paired donors, with incorporation or reduction of molecular oxygen; F:heme binding
NODE_1_length_4327563_cov_65_473760.g81.t1	hypothetical protein VM1G_03546	1023	1	0.0	92.94	5	F:GO:0004497; F:GO:0005506; F:GO:0016705; F:GO:0020037; C:GO:0016021	F:monooxygenase activity; F:iron ion binding; F:oxidoreductase activity, acting on paired donors, with incorporation or reduction of molecular oxygen; F:heme binding; C:integral component of membrane	EC:1; EC:1.14	Oxidoreductases; Acting on paired donors, with incorporation or reduction of molecular oxygen. The oxygen incorporated need not be derived from O(2)	IPR001128 (PRINTS); IPR002401 (PRINTS); IPR001128 (PFAM); IPR036396 (G3DSA:1.10.630.GENE3D); PTHR24305 (PANTHER); PTHR24305:SF193 (PANTHER); IPR036396 (SUPERFAMILY)	F:GO:0005506; F:GO:0016705; F:GO:0020037	F:iron ion binding; F:oxidoreductase activity, acting on paired donors, with incorporation or reduction of molecular oxygen; F:heme binding
NODE_1_length_4327563_cov_65_473760.g82.t1	hypothetical protein UCDDA912_g07594	558	1	5.89582E-92	93.9						no IPS match	no IPS match	no IPS match
NODE_1_length_4327563_cov_65_473760.g83.t1	Sugar transporter STL1	1887	1	0.0	92.18						IPR003663 (PRINTS); G3DSA:1.20.1250.20 (GENE3D); IPR005828 (PFAM); PTHR48022 (PANTHER); PTHR48022:SF44 (PANTHER); IPR020846 (PROSITE_PROFILES); IPR036259 (SUPERFAMILY)	P:GO:0055085; F:GO:0022857; C:GO:0016020; C:GO:0016021	P:transmembrane transport; F:transmembrane transporter activity; C:membrane; C:integral component of membrane
NODE_1_length_4327563_cov_65_473760.g84.t1	Anhydro-N-acetylmuramic acid kinase	1194	1	0.0	95.91						IPR005338 (PFAM); G3DSA:3.30.420.40 (GENE3D); G3DSA:3.30.420.40 (GENE3D); IPR005338 (PANTHER); IPR043129 (SUPERFAMILY)	P:GO:0006040; P:GO:0009254; F:GO:0005524; F:GO:0016773	P:amino sugar metabolic process; P:peptidoglycan turnover; F:ATP binding; F:phosphotransferase activity, alcohol group as acceptor
NODE_1_length_4327563_cov_65_473760.g85.t1	hypothetical protein VM1G_04680	1389	1	1.31227E-144	67.61						mobidb-lite (MOBIDB_LITE); mobidb-lite (MOBIDB_LITE)	no GO terms	no GO terms
NODE_1_length_4327563_cov_65_473760.g86.t1	putative serine/threonine-protein kinase tsuA	2607	1	1.69741E-137	66.28	5	P:GO:0006468; P:GO:0016310; F:GO:0004672; F:GO:0005524; F:GO:0016301	P:protein phosphorylation; P:phosphorylation; F:protein kinase activity; F:ATP binding; F:kinase activity			IPR000719 (SMART); G3DSA:1.10.510.10 (GENE3D); IPR000719 (PFAM); mobidb-lite (MOBIDB_LITE); mobidb-lite (MOBIDB_LITE); mobidb-lite (MOBIDB_LITE); PTHR24359:SF1 (PANTHER); PTHR24359 (PANTHER); IPR000719 (PROSITE_PROFILES); cd00180 (CDD); IPR011009 (SUPERFAMILY)	P:GO:0006468; F:GO:0004672; F:GO:0005524	P:protein phosphorylation; F:protein kinase activity; F:ATP binding
NODE_1_length_4327563_cov_65_473760.g87.t1	kinase-like protein	1824	1	4.64135E-131	59.24						IPR000719 (SMART); G3DSA:1.10.510.10 (GENE3D); IPR000719 (PFAM); mobidb-lite (MOBIDB_LITE); PTHR24359 (PANTHER); PTHR24359:SF1 (PANTHER); IPR000719 (PROSITE_PROFILES); cd00180 (CDD); IPR011009 (SUPERFAMILY)	P:GO:0006468; F:GO:0004672; F:GO:0005524	P:protein phosphorylation; F:protein kinase activity; F:ATP binding
NODE_1_length_4327563_cov_65_473760.g88.t1	hypothetical protein DHEL01_v211305	477	1	5.10566E-67	81.13						no IPS match	no IPS match	no IPS match
NODE_1_length_4327563_cov_65_473760.g90.t1	(S)-2-hydroxy-acid oxidase	1125	1	0.0	88.5						IPR000262 (PFAM); IPR013785 (G3DSA:3.20.20.GENE3D); IPR012133 (PIRSF); PTHR10578:SF127 (PANTHER); PTHR10578 (PANTHER); IPR037396 (PROSITE_PROFILES); IPR012133 (CDD); SSF51395 (SUPERFAMILY)	F:GO:0003824; F:GO:0010181; F:GO:0016491	F:catalytic activity; F:FMN binding; F:oxidoreductase activity
NODE_1_length_4327563_cov_65_473760.g91.t1	hypothetical protein BBP40_009042	258	1	7.38955E-11	57.33						IPR035959 (G3DSA:3.30.1330.GENE3D); IPR035959 (SUPERFAMILY)	no GO terms	no GO terms
NODE_1_length_4327563_cov_65_473760.g92.t1	hypothetical protein CGCVW01_v005855	540	1	5.12092E-78	79.1						IPR029226 (PFAM)	no GO terms	no GO terms
NODE_1_length_4327563_cov_65_473760.g93.t1	major facilitator superfamily transporter	1962	1	0.0	87.46	3	P:GO:0055085; F:GO:0022857; C:GO:0016021	P:transmembrane transport; F:transmembrane transporter activity; C:integral component of membrane	EC:7	Translocases	G3DSA:1.20.1720.10 (GENE3D); IPR011701 (PFAM); G3DSA:1.20.1250.20 (GENE3D); mobidb-lite (MOBIDB_LITE); mobidb-lite (MOBIDB_LITE); mobidb-lite (MOBIDB_LITE); mobidb-lite (MOBIDB_LITE); mobidb-lite (MOBIDB_LITE); PTHR42718:SF9 (PANTHER); PTHR42718 (PANTHER); IPR020846 (PROSITE_PROFILES); IPR036259 (SUPERFAMILY); IPR036259 (SUPERFAMILY)	P:GO:0055085; F:GO:0022857	P:transmembrane transport; F:transmembrane transporter activity
NODE_1_length_4327563_cov_65_473760.g94.t1	FAD binding domain-containing protein	1254	1	0.0	93.84	2	F:GO:0071949; C:GO:0016021	F:FAD binding; C:integral component of membrane			PR00420 (PRINTS); G3DSA:3.30.70.2450 (GENE3D); IPR002938 (PFAM); IPR036188 (G3DSA:3.50.50.GENE3D); PTHR43876 (PANTHER); PTHR43876:SF18 (PANTHER); IPR036188 (SUPERFAMILY)	F:GO:0071949	F:FAD binding
NODE_1_length_4327563_cov_65_473760.g95.t1	hypothetical protein DHEL01_v200979	1731	1	0.0	94.98	2	F:GO:0016491; F:GO:0071949	F:oxidoreductase activity; F:FAD binding	EC:1	Oxidoreductases	IPR006094 (PFAM); IPR016170 (G3DSA:3.40.462.GENE3D); IPR016169 (G3DSA:3.30.465.GENE3D); IPR016171 (G3DSA:1.10.45.GENE3D); IPR016167 (G3DSA:3.30.43.GENE3D); IPR004113 (PFAM); PTHR11748:SF114 (PANTHER); PTHR11748 (PANTHER); IPR016166 (PROSITE_PROFILES); IPR016164 (SUPERFAMILY); IPR036318 (SUPERFAMILY)	F:GO:0003824; F:GO:0016491; F:GO:0050660; F:GO:0071949	F:catalytic activity; F:oxidoreductase activity; F:flavin adenine dinucleotide binding; F:FAD binding
NODE_1_length_4327563_cov_65_473760.g96.t1	putative endonuclease exonuclease phosphatase family protein	1362	1	0.0	94.38	3	P:GO:0090305; F:GO:0004519; F:GO:0004527	P:nucleic acid phosphodiester bond hydrolysis; F:endonuclease activity; F:exonuclease activity	EC:3.1; EC:3	Acting on ester bonds; Hydrolases	IPR001229 (SMART); IPR036691 (G3DSA:3.60.10.GENE3D); IPR036404 (G3DSA:2.100.10.GENE3D); PTHR33354 (PANTHER); cd09615 (CDD); IPR036691 (SUPERFAMILY); IPR036404 (SUPERFAMILY)	no GO terms	no GO terms
NODE_1_length_4327563_cov_65_473760.g97.t1	hypothetical protein INS49_004534	3594	1	0.0	98.08						IPR001895 (SMART); IPR001452 (SMART); IPR000651 (SMART); G3DSA:2.30.30.40 (GENE3D); IPR001895 (PFAM); G3DSA:1.20.870.10 (GENE3D); IPR036964 (G3DSA:1.10.840.GENE3D); IPR000651 (PFAM); mobidb-lite (MOBIDB_LITE); mobidb-lite (MOBIDB_LITE); mobidb-lite (MOBIDB_LITE); mobidb-lite (MOBIDB_LITE); mobidb-lite (MOBIDB_LITE); mobidb-lite (MOBIDB_LITE); mobidb-lite (MOBIDB_LITE); IPR008937 (PANTHER); PTHR23…	P:GO:0007264; F:GO:0005085; F:GO:0005515	P:small GTPase mediated signal transduction; F:guanyl-nucleotide exchange factor activity; F:protein binding
NODE_1_length_4327563_cov_65_473760.g98.t1	putative amino-acid permease inda1	1758	1	0.0	96.41	3	P:GO:0006865; P:GO:0055085; C:GO:0016021	P:amino acid transport; P:transmembrane transport; C:integral component of membrane			IPR004841 (PFAM); PIRSF006060 (PIRSF); G3DSA:1.20.1740.10 (GENE3D); mobidb-lite (MOBIDB_LITE); PTHR43341:SF12 (PANTHER); PTHR43341 (PANTHER)	P:GO:0055085; C:GO:0016020	P:transmembrane transport; C:membrane
NODE_1_length_4327563_cov_65_473760.g100.t1	hypothetical protein INS49_004536	3465	1	0.0	53.11						IPR002110 (SMART); IPR036770 (G3DSA:1.25.40.GENE3D); IPR036770 (G3DSA:1.25.40.GENE3D); IPR036770 (G3DSA:1.25.40.GENE3D); IPR020683 (PFAM); PTHR24123 (PANTHER); IPR020683 (PROSITE_PROFILES); IPR020683 (PROSITE_PROFILES); IPR002110 (PROSITE_PROFILES); IPR002110 (PROSITE_PROFILES); IPR002110 (PROSITE_PROFILES); IPR002110 (PROSITE_PROFILES); IPR020683 (PROSITE_PROFILES); IPR036770 (SUPERFAMILY); IPR0…	F:GO:0005515	F:protein binding
NODE_1_length_4327563_cov_65_473760.g101.t1	dihydrodipicolinate reductase	1077	1	6.33219E-94	65.01						G3DSA:3.40.50.720 (GENE3D); IPR036291 (SUPERFAMILY)	no GO terms	no GO terms
NODE_1_length_4327563_cov_65_473760.g102.t1	hypothetical protein G7Y89_g3134	846	1	5.28029E-62	68.66						IPR002347 (PRINTS); G3DSA:3.40.50.720 (GENE3D); PF13561 (PFAM); PTHR42760:SF45 (PANTHER); PTHR42760 (PANTHER); cd05233 (CDD); IPR036291 (SUPERFAMILY)	F:GO:0016491	F:oxidoreductase activity
NODE_1_length_4327563_cov_65_473760.g103.t1	related to cytochrome P450 monooxygenase	1569	1	3.29365E-160	67.59	2	F:GO:0005488; F:GO:0016491	F:binding; F:oxidoreductase activity	EC:1	Oxidoreductases	IPR002403 (PRINTS); IPR036396 (G3DSA:1.10.630.GENE3D); IPR001128 (PFAM); PTHR46206 (PANTHER); PTHR46206:SF2 (PANTHER); IPR036396 (SUPERFAMILY)	F:GO:0004497; F:GO:0005506; F:GO:0016705; F:GO:0020037	F:monooxygenase activity; F:iron ion binding; F:oxidoreductase activity, acting on paired donors, with incorporation or reduction of molecular oxygen; F:heme binding
NODE_1_length_4327563_cov_65_473760.g106.t1	hypothetical protein UCDDA912_g06854	798	1	1.71121E-7	63.64						mobidb-lite (MOBIDB_LITE); mobidb-lite (MOBIDB_LITE)	no GO terms	no GO terms
NODE_1_length_4327563_cov_65_473760.g107.t1	putative pectate lyase	1185	1	0.0	95.6	1	F:GO:0016829	F:lyase activity	EC:4	Lyases	IPR039448 (PFAM); IPR012334 (G3DSA:2.160.20.GENE3D); PTHR40088 (PANTHER); IPR011050 (SUPERFAMILY)	no GO terms	no GO terms
NODE_1_length_4327563_cov_65_473760.g108.t1	putative aromatic prenyl transferase	1194	1	0.0	88.31	2	P:GO:0009820; F:GO:0016765	P:alkaloid metabolic process; F:transferase activity, transferring alkyl or aryl (other than methyl) groups	EC:2.5.1; EC:2	Transferring alkyl or aryl groups, other than methyl groups; Transferases	IPR017795 (TIGRFAM); IPR017795 (PFAM); IPR017795 (PANTHER); IPR017795 (CDD)	P:GO:0009820; F:GO:0016765	P:alkaloid metabolic process; F:transferase activity, transferring alkyl or aryl (other than methyl) groups
NODE_1_length_4327563_cov_65_473760.g109.t1	uncharacterized protein K452DRAFT_258938	1641	1	0.0	77.95	1	C:GO:0016020	C:membrane			PR01036 (PRINTS); IPR011701 (PFAM); G3DSA:1.20.1250.20 (GENE3D); G3DSA:1.20.1720.10 (GENE3D); mobidb-lite (MOBIDB_LITE); mobidb-lite (MOBIDB_LITE); PTHR23501:SF102 (PANTHER); PTHR23501 (PANTHER); IPR020846 (PROSITE_PROFILES); IPR036259 (SUPERFAMILY)	P:GO:0055085; F:GO:0022857	P:transmembrane transport; F:transmembrane transporter activity
NODE_1_length_4327563_cov_65_473760.g110.t1	related to iron/ascorbate family oxidoreductases	1011	1	2.19377E-180	81.55	2	F:GO:0016491; F:GO:0046872	F:oxidoreductase activity; F:metal ion binding	EC:1	Oxidoreductases	PR00682 (PRINTS); IPR027443 (G3DSA:2.60.120.GENE3D); IPR005123 (PFAM); IPR026992 (PFAM); PTHR10209 (PANTHER); PTHR10209:SF693 (PANTHER); IPR005123 (PROSITE_PROFILES); SSF51197 (SUPERFAMILY)	F:GO:0016491	F:oxidoreductase activity
NODE_1_length_4327563_cov_65_473760.g111.t1	uncharacterized protein K452DRAFT_237315	1020	1	1.93233E-150	75.64	1	F:GO:0016491	F:oxidoreductase activity			IPR020843 (SMART); G3DSA:3.40.50.720 (GENE3D); IPR013154 (PFAM); G3DSA:3.90.180.10 (GENE3D); PTHR45348:SF6 (PANTHER); PTHR45348 (PANTHER); cd08249 (CDD); IPR011032 (SUPERFAMILY); IPR036291 (SUPERFAMILY)	F:GO:0016491	F:oxidoreductase activity
NODE_1_length_4327563_cov_65_473760.g112.t1	hypothetical protein TGAMA5MH_01698	14085	1	0.0	65.62	2	P:GO:0008152; F:GO:0016740	P:metabolic process; F:transferase activity	EC:2	Transferases	IPR020806 (SMART); IPR014043 (SMART); IPR020841 (SMART); IPR020807 (SMART); SM00822 (SMART); G3DSA:3.30.559.30 (GENE3D); IPR032821 (PFAM); IPR036736 (G3DSA:1.10.1200.GENE3D); G3DSA:3.40.50.720 (GENE3D); G3DSA:3.30.70.3290 (GENE3D); IPR031348 (PFAM); G3DSA:3.40.50.150 (GENE3D); IPR001242 (PFAM); IPR013968 (PFAM); IPR020807 (PFAM); IPR042104 (G3DSA:3.10.129.GENE3D); IPR009081 (PFAM); IPR001227 (G3D…	F:GO:0003824; F:GO:0016740; F:GO:0016746; F:GO:0031177	F:catalytic activity; F:transferase activity; F:acyltransferase activity; F:phosphopantetheine binding
NODE_1_length_4327563_cov_65_473760.g113.t1	hypothetical protein DHEL01_v208562	2937	1	0.0	77.79	1	C:GO:0005622	C:intracellular anatomical structure			IPR012943 (PFAM); mobidb-lite (MOBIDB_LITE); mobidb-lite (MOBIDB_LITE); mobidb-lite (MOBIDB_LITE); mobidb-lite (MOBIDB_LITE); mobidb-lite (MOBIDB_LITE); mobidb-lite (MOBIDB_LITE); mobidb-lite (MOBIDB_LITE); mobidb-lite (MOBIDB_LITE); mobidb-lite (MOBIDB_LITE); mobidb-lite (MOBIDB_LITE); mobidb-lite (MOBIDB_LITE); mobidb-lite (MOBIDB_LITE); mobidb-lite (MOBIDB_LITE); mobidb-lite (MOBIDB_LITE); mob…	C:GO:0005815	C:microtubule organizing center
NODE_1_length_4327563_cov_65_473760.g114.t1	uncharacterized protein CGCS363_v004720	2175	1	2.33301E-77	44.71						mobidb-lite (MOBIDB_LITE); mobidb-lite (MOBIDB_LITE); mobidb-lite (MOBIDB_LITE); PTHR35395 (PANTHER)	no GO terms	no GO terms
NODE_1_length_4327563_cov_65_473760.g115.t1	hypothetical protein DHEL01_v208563	3252	1	0.0	65.48						IPR007111 (PFAM); G3DSA:3.40.50.300 (GENE3D); IPR036770 (G3DSA:1.25.40.GENE3D); mobidb-lite (MOBIDB_LITE); mobidb-lite (MOBIDB_LITE); mobidb-lite (MOBIDB_LITE); PTHR10039 (PANTHER); IPR027417 (SUPERFAMILY); IPR036770 (SUPERFAMILY)	no GO terms	no GO terms
NODE_1_length_4327563_cov_65_473760.g116.t1	hypothetical protein UCDDA912_g06859	558	1	2.67233E-117	94.12						no IPS match	no IPS match	no IPS match
NODE_1_length_4327563_cov_65_473760.g117.t1	hypothetical protein BCON_1022g00010	624	1	9.71226E-19	54.34						no IPS match	no IPS match	no IPS match
NODE_1_length_4327563_cov_65_473760.g118.t1	putative dichlorophenol 6-monooxygenase	1785	1	0.0	95.13	2	F:GO:0004497; F:GO:0071949	F:monooxygenase activity; F:FAD binding	EC:1	Oxidoreductases	PR00420 (PRINTS); IPR002938 (PFAM); G3DSA:3.40.30.120 (GENE3D); IPR036188 (G3DSA:3.50.50.GENE3D); G3DSA:3.30.9.50 (GENE3D); PTHR43004 (PANTHER); PTHR43004:SF8 (PANTHER); IPR036188 (SUPERFAMILY)	F:GO:0071949	F:FAD binding
NODE_1_length_4327563_cov_65_473760.g119.t1	hypothetical protein DHEL01_v204544	1623	1	0.0	90.93						IPR018961 (PFAM); mobidb-lite (MOBIDB_LITE); mobidb-lite (MOBIDB_LITE); mobidb-lite (MOBIDB_LITE); mobidb-lite (MOBIDB_LITE); mobidb-lite (MOBIDB_LITE); PTHR39394 (PANTHER)	no GO terms	no GO terms
NODE_1_length_4327563_cov_65_473760.g120.t1	putative transcriptional regulatory protein	2019	1	4.42431E-96	60.8	3	P:GO:0006351; F:GO:0003677; F:GO:0008270	P:transcription, DNA-templated; F:DNA binding; F:zinc ion binding			PTHR31313 (PANTHER); cd12148 (CDD)	no GO terms	no GO terms
NODE_1_length_4327563_cov_65_473760.g121.t1	hypothetical protein CGCFRS4_v002014	1092	1	0.0	92.68						IPR010349 (PFAM); IPR010349 (PANTHER)	no GO terms	no GO terms
NODE_1_length_4327563_cov_65_473760.g122.t1	leupeptin-inactivating enzyme 1	1647	1	0.0	93.76	4	P:GO:0006508; F:GO:0004177; F:GO:0008235; F:GO:0046872	P:proteolysis; F:aminopeptidase activity; F:metalloexopeptidase activity; F:metal ion binding	EC:3.4.11; EC:3.4; EC:3	Acting on peptide bonds (peptidases); Acting on peptide bonds (peptidases); Hydrolases	IPR003137 (PFAM); G3DSA:3.50.30.30 (GENE3D); IPR007484 (PFAM); IPR029514 (PTHR12147:PANTHER); PTHR12147 (PANTHER); cd02130 (CDD); IPR041756 (CDD); SSF52025 (SUPERFAMILY); SSF53187 (SUPERFAMILY)	P:GO:0006508; F:GO:0004177; F:GO:0008235	P:proteolysis; F:aminopeptidase activity; F:metalloexopeptidase activity
NODE_1_length_4327563_cov_65_473760.g123.t1	putative cytochrome p450	585	1	5.1851E-115	97.42						no IPS match	no IPS match	no IPS match
NODE_1_length_4327563_cov_65_473760.g124.t1	putative multicopper oxidase	1707	1	0.0	96.65	2	F:GO:0005507; F:GO:0016491	F:copper ion binding; F:oxidoreductase activity	EC:1	Oxidoreductases	IPR008972 (G3DSA:2.60.40.GENE3D); IPR011707 (PFAM); IPR008972 (G3DSA:2.60.40.GENE3D); IPR001117 (PFAM); IPR011706 (PFAM); IPR008972 (G3DSA:2.60.40.GENE3D); PTHR11709 (PANTHER); PTHR11709:SF87 (PANTHER); cd13854 (CDD); cd13880 (CDD); cd13901 (CDD); IPR008972 (SUPERFAMILY); IPR008972 (SUPERFAMILY); IPR008972 (SUPERFAMILY)	F:GO:0005507; F:GO:0016491	F:copper ion binding; F:oxidoreductase activity
NODE_1_length_4327563_cov_65_473760.g125.t1	hypothetical protein UCDDA912_g08742	477	1	8.22095E-8	56.0						no IPS match	no IPS match	no IPS match
NODE_1_length_4327563_cov_65_473760.g126.t1	Di-copper centre-containing protein	1077	1	4.41048E-154	81.87	1	F:GO:0016491	F:oxidoreductase activity	EC:1	Oxidoreductases	IPR002227 (PRINTS); IPR008922 (G3DSA:1.10.1280.GENE3D); IPR002227 (PFAM); PTHR11474:SF34 (PANTHER); PTHR11474 (PANTHER); IPR008922 (SUPERFAMILY)	F:GO:0016491	F:oxidoreductase activity
NODE_1_length_4327563_cov_65_473760.g127.t1	putative major facilitator superfamily transporter	1680	1	0.0	93.92	3	P:GO:0055085; F:GO:0022857; C:GO:0016021	P:transmembrane transport; F:transmembrane transporter activity; C:integral component of membrane	EC:7	Translocases	IPR011701 (PFAM); G3DSA:1.20.1250.20 (GENE3D); mobidb-lite (MOBIDB_LITE); mobidb-lite (MOBIDB_LITE); PTHR43791 (PANTHER); PTHR43791:SF7 (PANTHER); IPR036259 (SUPERFAMILY)	P:GO:0055085; F:GO:0022857	P:transmembrane transport; F:transmembrane transporter activity
NODE_1_length_4327563_cov_65_473760.g129.t1	hypothetical protein DHEL01_v206463	912	1	1.98901E-80	88.64	1	C:GO:0016021	C:integral component of membrane			mobidb-lite (MOBIDB_LITE)	no GO terms	no GO terms
NODE_1_length_4327563_cov_65_473760.g130.t1	putative pectate lyase b	966	1	3.85769E-175	86.78	3	P:GO:0000272; F:GO:0030570; C:GO:0005576	P:polysaccharide catabolic process; F:pectate lyase activity; C:extracellular region	EC:4.2; EC:4.2.2.2; EC:4; EC:4.2.2	Carbon-oxygen lyases; Pectate lyase; Lyases; Carbon-oxygen lyases	IPR002022 (SMART); IPR012334 (G3DSA:2.160.20.GENE3D); IPR002022 (PFAM); PTHR31683 (PANTHER); PTHR31683:SF18 (PANTHER); IPR011050 (SUPERFAMILY)	no GO terms	no GO terms
NODE_1_length_4327563_cov_65_473760.g131.t1	hypothetical protein DHEL01_v206461	363	1	7.08184E-61	98.94	2	P:GO:0098869; F:GO:0004601	P:cellular oxidant detoxification; F:peroxidase activity	EC:1.11; EC:1; EC:1.11.1	Acting on a peroxide as acceptor; Oxidoreductases; Acting on a peroxide as acceptor	IPR036249 (G3DSA:3.40.30.GENE3D); IPR010357 (PFAM); PTHR12452 (PANTHER); PTHR12452:SF0 (PANTHER); IPR036249 (SUPERFAMILY)	no GO terms	no GO terms
NODE_1_length_4327563_cov_65_473760.g132.t1	putative duf1212 domain membrane protein prm10	4383	1	0.0	90.89	1	C:GO:0016021	C:integral component of membrane			IPR010619 (PFAM); IPR024528 (PFAM); mobidb-lite (MOBIDB_LITE); mobidb-lite (MOBIDB_LITE); mobidb-lite (MOBIDB_LITE); mobidb-lite (MOBIDB_LITE); mobidb-lite (MOBIDB_LITE); mobidb-lite (MOBIDB_LITE); mobidb-lite (MOBIDB_LITE); mobidb-lite (MOBIDB_LITE); mobidb-lite (MOBIDB_LITE); mobidb-lite (MOBIDB_LITE); mobidb-lite (MOBIDB_LITE); PTHR31082 (PANTHER)	no GO terms	no GO terms
NODE_1_length_4327563_cov_65_473760.g133.t1	Clavaminate synthase-like protein	1266	1	1.59871E-122	67.5	1	F:GO:0016491	F:oxidoreductase activity			IPR042098 (G3DSA:3.60.130.GENE3D); IPR003819 (PFAM); mobidb-lite (MOBIDB_LITE); PTHR10696 (PANTHER); PTHR10696:SF30 (PANTHER); SSF51197 (SUPERFAMILY)	F:GO:0016491	F:oxidoreductase activity
NODE_1_length_4327563_cov_65_473760.g134.t1	hypothetical protein LY89DRAFT_689420	1995	1	1.2929E-157	59.15						IPR011009 (SUPERFAMILY)	no GO terms	no GO terms
NODE_1_length_4327563_cov_65_473760.g135.t1	HET-domain-containing protein	1383	1	2.68342E-51	47.51						IPR010730 (PFAM); PTHR33112 (PANTHER); PTHR33112:SF1 (PANTHER)	no GO terms	no GO terms
NODE_1_length_4327563_cov_65_473760.g136.t1	hypothetical protein VM1G_07488	1227	1	5.96886E-173	78.43	1	C:GO:0016020	C:membrane			mobidb-lite (MOBIDB_LITE); PTHR33048 (PANTHER)	no GO terms	no GO terms
NODE_1_length_4327563_cov_65_473760.g137.t1	hypothetical protein VM1G_07487	1155	1	1.79952E-33	48.63						mobidb-lite (MOBIDB_LITE); mobidb-lite (MOBIDB_LITE)	no GO terms	no GO terms
NODE_1_length_4327563_cov_65_473760.g138.t1	putative MFS-type transporter YusP	1734	1	0.0	86.81	3	P:GO:0055085; F:GO:0022857; C:GO:0016021	P:transmembrane transport; F:transmembrane transporter activity; C:integral component of membrane	EC:7	Translocases	G3DSA:1.20.1720.10 (GENE3D); G3DSA:1.20.1250.20 (GENE3D); IPR011701 (PFAM); mobidb-lite (MOBIDB_LITE); mobidb-lite (MOBIDB_LITE); mobidb-lite (MOBIDB_LITE); PTHR23501:SF102 (PANTHER); PTHR23501 (PANTHER); IPR020846 (PROSITE_PROFILES); cd17502 (CDD); IPR036259 (SUPERFAMILY)	P:GO:0055085; F:GO:0022857	P:transmembrane transport; F:transmembrane transporter activity
NODE_1_length_4327563_cov_65_473760.g139.t1	hypothetical protein VM1G_07485	537	1	6.11972E-71	79.14	1	C:GO:0016021	C:integral component of membrane			no IPS match	no IPS match	no IPS match
NODE_1_length_4327563_cov_65_473760.g140.t1	hypothetical protein BD289DRAFT_486263	450	1	8.77798E-98	94.63	1	F:GO:0016491	F:oxidoreductase activity	EC:1	Oxidoreductases	IPR011008 (SUPERFAMILY)	no GO terms	no GO terms
NODE_1_length_4327563_cov_65_473760.g141.t1	2,6-dihydropseudooxynicotine hydrolase	1305	1	0.0	86.61	1	F:GO:0016787	F:hydrolase activity	EC:3	Hydrolases	IPR029058 (G3DSA:3.40.50.GENE3D); IPR010520 (PFAM); G3DSA:1.20.1440.110 (GENE3D); PTHR22946:SF9 (PANTHER); PTHR22946 (PANTHER); IPR029058 (SUPERFAMILY)	no GO terms	no GO terms
NODE_1_length_4327563_cov_65_473760.g142.t1	Enoyl reductase LovC	1077	1	1.89595E-171	79.66	1	F:GO:0016491	F:oxidoreductase activity	EC:1	Oxidoreductases	IPR020843 (SMART); IPR013154 (PFAM); G3DSA:3.90.180.10 (GENE3D); G3DSA:3.40.50.720 (GENE3D); PTHR45348 (PANTHER); PTHR45348:SF6 (PANTHER); cd08249 (CDD); IPR036291 (SUPERFAMILY); IPR011032 (SUPERFAMILY)	F:GO:0016491	F:oxidoreductase activity
NODE_1_length_4327563_cov_65_473760.g144.t1	putative mfs transporter	1650	1	0.0	96.9	3	P:GO:0055085; F:GO:0022857; C:GO:0016021	P:transmembrane transport; F:transmembrane transporter activity; C:integral component of membrane	EC:7	Translocases	IPR011701 (PFAM); G3DSA:1.20.1250.20 (GENE3D); mobidb-lite (MOBIDB_LITE); PTHR23502:SF20 (PANTHER); PTHR23502 (PANTHER); IPR020846 (PROSITE_PROFILES); IPR036259 (SUPERFAMILY)	P:GO:0055085; F:GO:0022857	P:transmembrane transport; F:transmembrane transporter activity
NODE_1_length_4327563_cov_65_473760.g145.t1	putative short chain dehydrogenase	765	1	2.42844E-160	94.53	1	F:GO:0016491	F:oxidoreductase activity	EC:1	Oxidoreductases	IPR002347 (PRINTS); IPR002347 (PRINTS); IPR002347 (PFAM); G3DSA:3.40.50.720 (GENE3D); G3DSA:3.40.50.720 (GENE3D); PTHR43180 (PANTHER); PTHR43180 (PANTHER); PTHR43180:SF33 (PANTHER); PTHR43180:SF33 (PANTHER); IPR036291 (SUPERFAMILY)	F:GO:0016491	F:oxidoreductase activity
NODE_1_length_4327563_cov_65_473760.g146.t1	hypothetical protein DHEL01_v205707	921	1	0.0	96.08	1	F:GO:0016491	F:oxidoreductase activity	EC:1	Oxidoreductases	IPR002347 (PRINTS); IPR002347 (PFAM); G3DSA:3.40.50.720 (GENE3D); PTHR43154:SF2 (PANTHER); PTHR43154 (PANTHER); IPR036291 (SUPERFAMILY)	F:GO:0016491	F:oxidoreductase activity
NODE_1_length_4327563_cov_65_473760.g148.t1	putative alkaline serine protease alp1	1188	1	0.0	94.43	2	P:GO:0006508; F:GO:0004252	P:proteolysis; F:serine-type endopeptidase activity	EC:3.4.21; EC:3.4; EC:3	Acting on peptide bonds (peptidases); Acting on peptide bonds (peptidases); Hydrolases	IPR015500 (PRINTS); IPR037045 (G3DSA:3.30.70.GENE3D); IPR000209 (PFAM); IPR036852 (G3DSA:3.40.50.GENE3D); IPR010259 (PFAM); PTHR43806:SF48 (PANTHER); PTHR43806 (PANTHER); PS51892 (PROSITE_PROFILES); IPR034193 (CDD); SSF54897 (SUPERFAMILY); IPR036852 (SUPERFAMILY)	P:GO:0006508; F:GO:0004252; F:GO:0008236	P:proteolysis; F:serine-type endopeptidase activity; F:serine-type peptidase activity
NODE_1_length_4327563_cov_65_473760.g150.t1	putative endopolygalacturonase	1128	1	0.0	95.47	4	P:GO:0005975; P:GO:0071555; F:GO:0004650; C:GO:0005576	P:carbohydrate metabolic process; P:cell wall organization; F:polygalacturonase activity; C:extracellular region	EC:3.2; EC:3; EC:3.2.1.15; EC:3.2.1	Glycosylases; Hydrolases; Endo-polygalacturonase; Glycosylases	IPR006626 (SMART); IPR000743 (PFAM); IPR012334 (G3DSA:2.160.20.GENE3D); PTHR31884:SF12 (PANTHER); PTHR31884 (PANTHER); IPR011050 (SUPERFAMILY)	P:GO:0005975; F:GO:0004650	P:carbohydrate metabolic process; F:polygalacturonase activity
NODE_1_length_4327563_cov_65_473760.g151.t1	hypothetical protein UCDDA912_g08136	2115	1	5.68209E-39	52.87						mobidb-lite (MOBIDB_LITE); mobidb-lite (MOBIDB_LITE); mobidb-lite (MOBIDB_LITE); mobidb-lite (MOBIDB_LITE); mobidb-lite (MOBIDB_LITE); mobidb-lite (MOBIDB_LITE); mobidb-lite (MOBIDB_LITE); IPR017426 (PANTHER)	P:GO:0006355; F:GO:0030374; C:GO:0005634	P:regulation of transcription, DNA-templated; F:nuclear receptor coactivator activity; C:nucleus
NODE_1_length_4327563_cov_65_473760.g153.t1	hypothetical protein VMCG_04069	948	1	9.05496E-177	87.3	2	P:GO:0006629; F:GO:0008081	P:lipid metabolic process; F:phosphoric diester hydrolase activity	EC:3.1.4; EC:3.1; EC:3	Acting on ester bonds; Acting on ester bonds; Hydrolases	PTHR31571:SF5 (PANTHER); PTHR31571 (PANTHER); IPR039559 (CDD); IPR017946 (SUPERFAMILY)	P:GO:0006629; F:GO:0008081	P:lipid metabolic process; F:phosphoric diester hydrolase activity
NODE_1_length_4327563_cov_65_473760.g155.t1	hypothetical protein DHEL01_v206799	1497	1	0.0	75.0	1	F:GO:0016491	F:oxidoreductase activity	EC:1	Oxidoreductases	IPR013094 (PFAM); mobidb-lite (MOBIDB_LITE); mobidb-lite (MOBIDB_LITE); PTHR23024:SF499 (PANTHER); PTHR23024 (PANTHER); IPR029058 (SUPERFAMILY)	F:GO:0016787	F:hydrolase activity
NODE_1_length_4327563_cov_65_473760.g156.t1	hypothetical protein PFICI_14683	942	1	4.99274E-113	71.86	1	F:GO:0016491	F:oxidoreductase activity	EC:1	Oxidoreductases	IPR020471 (PRINTS); IPR023210 (PFAM); IPR020471 (PIRSF); IPR036812 (G3DSA:3.20.20.GENE3D); PTHR11732 (PANTHER); PTHR11732:SF284 (PANTHER); cd19071 (CDD); IPR036812 (SUPERFAMILY)	F:GO:0016491; F:GO:0047834	F:oxidoreductase activity; F:D-threo-aldose 1-dehydrogenase activity
NODE_1_length_4327563_cov_65_473760.g157.t1	hypothetical protein GE09DRAFT_1219015	1002	1	1.68675E-63	55.93						mobidb-lite (MOBIDB_LITE); mobidb-lite (MOBIDB_LITE); mobidb-lite (MOBIDB_LITE)	no GO terms	no GO terms
NODE_1_length_4327563_cov_65_473760.g158.t1	hypothetical protein UCDDA912_g08142	1530	1	1.67756E-166	88.89						mobidb-lite (MOBIDB_LITE); mobidb-lite (MOBIDB_LITE); mobidb-lite (MOBIDB_LITE); mobidb-lite (MOBIDB_LITE); mobidb-lite (MOBIDB_LITE); IPR011009 (SUPERFAMILY)	no GO terms	no GO terms
NODE_1_length_4327563_cov_65_473760.g159.t1	hypothetical protein UCDDA912_g08142	1599	1	4.25604E-101	73.96						G3DSA:1.10.510.10 (GENE3D); mobidb-lite (MOBIDB_LITE); mobidb-lite (MOBIDB_LITE); mobidb-lite (MOBIDB_LITE); mobidb-lite (MOBIDB_LITE); mobidb-lite (MOBIDB_LITE); mobidb-lite (MOBIDB_LITE); IPR000719 (PROSITE_PROFILES); IPR011009 (SUPERFAMILY)	P:GO:0006468; F:GO:0004672; F:GO:0005524	P:protein phosphorylation; F:protein kinase activity; F:ATP binding
NODE_1_length_4327563_cov_65_473760.g160.t1	arylsulfatase	3078	1	0.0	88.97	2	P:GO:0018958; F:GO:0004065	P:phenol-containing compound metabolic process; F:arylsulfatase activity	EC:3.1.6; EC:3.1; EC:3; EC:3.1.6.1	Acting on ester bonds; Acting on ester bonds; Hydrolases; Arylsulfatase (type I)	IPR017850 (G3DSA:3.40.720.GENE3D); IPR000917 (PFAM); mobidb-lite (MOBIDB_LITE); mobidb-lite (MOBIDB_LITE); mobidb-lite (MOBIDB_LITE); mobidb-lite (MOBIDB_LITE); PTHR43108:SF8 (PANTHER); PTHR43108 (PANTHER); cd16147 (CDD); IPR017850 (SUPERFAMILY)	F:GO:0003824; F:GO:0008484	F:catalytic activity; F:sulfuric ester hydrolase activity
NODE_1_length_4327563_cov_65_473760.g163.t1	exo-rhamnogalacturonase B	3024	1	0.0	96.36	4	P:GO:0005975; P:GO:0071555; F:GO:0004650; C:GO:0005576	P:carbohydrate metabolic process; P:cell wall organization; F:polygalacturonase activity; C:extracellular region	EC:3.2; EC:3; EC:3.2.1.15; EC:3.2.1	Glycosylases; Hydrolases; Endo-polygalacturonase; Glycosylases	IPR006626 (SMART); IPR000743 (PFAM); IPR012334 (G3DSA:2.160.20.GENE3D); mobidb-lite (MOBIDB_LITE); mobidb-lite (MOBIDB_LITE); mobidb-lite (MOBIDB_LITE); mobidb-lite (MOBIDB_LITE); PTHR31736 (PANTHER); PTHR31736:SF8 (PANTHER); IPR011050 (SUPERFAMILY)	P:GO:0005975; F:GO:0004650	P:carbohydrate metabolic process; F:polygalacturonase activity
NODE_1_length_4327563_cov_65_473760.g164.t1	hypothetical protein VPNG_06633	1056	1	2.20648E-84	72.05	3	F:GO:0016491; F:GO:0050660; C:GO:0016020	F:oxidoreductase activity; F:flavin adenine dinucleotide binding; C:membrane	EC:1	Oxidoreductases	IPR036396 (G3DSA:1.10.630.GENE3D); PTHR46206 (PANTHER); PTHR46206:SF6 (PANTHER); PTHR46206:SF6 (PANTHER); PTHR46206 (PANTHER); IPR036396 (SUPERFAMILY)	F:GO:0005506; F:GO:0016705; F:GO:0020037	F:iron ion binding; F:oxidoreductase activity, acting on paired donors, with incorporation or reduction of molecular oxygen; F:heme binding
NODE_1_length_4327563_cov_65_473760.g165.t1	hypothetical protein UCDDA912_g08148	1215	1	0.0	79.8						IPR036514 (G3DSA:3.40.50.GENE3D); IPR013830 (PFAM); mobidb-lite (MOBIDB_LITE); PTHR30383 (PANTHER); PTHR30383:SF19 (PANTHER); SSF52266 (SUPERFAMILY)	no GO terms	no GO terms
NODE_1_length_4327563_cov_65_473760.g168.t1	hypothetical protein CMUS01_10458	714	1	3.27345E-17	46.51						no IPS match	no IPS match	no IPS match
NODE_1_length_4327563_cov_65_473760.g169.t1	hypothetical protein DHEL01_v209834	1884	1	0.0	77.66						no IPS match	no IPS match	no IPS match
NODE_1_length_4327563_cov_65_473760.g170.t1	hypothetical protein S40285_04683	2244	1	0.0	68.19	1	F:GO:0005524	F:ATP binding			IPR003593 (SMART); IPR003959 (PFAM); G3DSA:3.40.50.300 (GENE3D); mobidb-lite (MOBIDB_LITE); PTHR46411 (PANTHER); PTHR46411:SF2 (PANTHER); cd00009 (CDD); IPR027417 (SUPERFAMILY)	F:GO:0005524; F:GO:0016887	F:ATP binding; F:ATP hydrolysis activity
NODE_1_length_4327563_cov_65_473760.g171.t1	putative oxalate decarboxylase oxdc	1404	1	0.0	98.9	2	P:GO:0033609; F:GO:0046872	P:oxalate metabolic process; F:metal ion binding			IPR006045 (SMART); IPR014710 (G3DSA:2.60.120.GENE3D); IPR006045 (PFAM); IPR014710 (G3DSA:2.60.120.GENE3D); IPR017774 (TIGRFAM); mobidb-lite (MOBIDB_LITE); mobidb-lite (MOBIDB_LITE); mobidb-lite (MOBIDB_LITE); PTHR31238 (PANTHER); PTHR31238:SF37 (PANTHER); cd20304 (CDD); cd20305 (CDD); IPR011051 (SUPERFAMILY)	P:GO:0033609	P:oxalate metabolic process
NODE_1_length_4327563_cov_65_473760.g172.t1	hypothetical protein UCDDA912_g08151	873	1	2.78941E-154	88.93	1	C:GO:0016021	C:integral component of membrane			IPR010699 (PFAM); PTHR37488 (PANTHER); PTHR37488:SF1 (PANTHER)	no GO terms	no GO terms
NODE_1_length_4327563_cov_65_473760.g173.t1	putative aldo-keto reductase	861	1	1.32744E-171	91.96	1	F:GO:0047834	F:D-threo-aldose 1-dehydrogenase activity	EC:1.1; EC:1; EC:1.1.1; EC:1.1.1.122	Acting on the CH-OH group of donors; Oxidoreductases; Acting on the CH-OH group of donors; D-threo-aldose 1-dehydrogenase	IPR020471 (PRINTS); IPR023210 (PFAM); IPR020471 (PIRSF); IPR036812 (G3DSA:3.20.20.GENE3D); mobidb-lite (MOBIDB_LITE); PTHR11732 (PANTHER); PTHR11732:SF284 (PANTHER); cd19071 (CDD); IPR036812 (SUPERFAMILY)	F:GO:0016491; F:GO:0047834	F:oxidoreductase activity; F:D-threo-aldose 1-dehydrogenase activity
NODE_1_length_4327563_cov_65_473760.g175.t1	putative 3-phytase b precursor	1644	1	0.0	95.98	2	P:GO:0016311; F:GO:0016158	P:dephosphorylation; F:3-phytase activity	EC:3.1; EC:3.1.3.8; EC:3; EC:3.1.3	Acting on ester bonds; 3-phytase; Hydrolases; Acting on ester bonds	IPR000560 (PFAM); IPR029033 (G3DSA:3.40.50.GENE3D); mobidb-lite (MOBIDB_LITE); mobidb-lite (MOBIDB_LITE); PTHR20963 (PANTHER); PTHR20963:SF43 (PANTHER); IPR000560 (CDD); IPR029033 (SUPERFAMILY)	no GO terms	no GO terms
NODE_1_length_4327563_cov_65_473760.g176.t1	hypothetical protein DHEL01_v212444	882	1	9.89614E-108	70.99						mobidb-lite (MOBIDB_LITE)	no GO terms	no GO terms
NODE_1_length_4327563_cov_65_473760.g177.t1	hypothetical protein PFICI_08565	921	1	0.0	99.34	2	P:GO:0005975; F:GO:0016810	P:carbohydrate metabolic process; F:hydrolase activity, acting on carbon-nitrogen (but not peptide) bonds	EC:3.5; EC:3	Acting on carbon-nitrogen bonds, other than peptide bonds; Hydrolases	IPR002509 (PFAM); G3DSA:3.20.20.370 (GENE3D); PTHR47561 (PANTHER); IPR002509 (PROSITE_PROFILES); IPR037950 (CDD); IPR011330 (SUPERFAMILY)	P:GO:0005975; F:GO:0003824; F:GO:0016810	P:carbohydrate metabolic process; F:catalytic activity; F:hydrolase activity, acting on carbon-nitrogen (but not peptide) bonds
NODE_1_length_4327563_cov_65_473760.g178.t1	hypothetical protein PFICI_08561	1368	1	0.0	84.93	3	P:GO:0009058; F:GO:0003824; F:GO:0030170	P:biosynthetic process; F:catalytic activity; F:pyridoxal phosphate binding			IPR004839 (PFAM); IPR015421 (G3DSA:3.40.640.GENE3D); IPR015422 (G3DSA:3.90.1150.GENE3D); PTHR42858 (PANTHER); cd00609 (CDD); IPR015424 (SUPERFAMILY)	P:GO:0009058; F:GO:0003824; F:GO:0030170	P:biosynthetic process; F:catalytic activity; F:pyridoxal phosphate binding
NODE_1_length_4327563_cov_65_473760.g179.t1	hypothetical protein PFICI_08560	1716	1	0.0	92.28	3	P:GO:0055085; F:GO:0022857; C:GO:0016021	P:transmembrane transport; F:transmembrane transporter activity; C:integral component of membrane	EC:7	Translocases	IPR001248 (PFAM); IPR038271 (G3DSA:1.10.4160.GENE3D); mobidb-lite (MOBIDB_LITE); mobidb-lite (MOBIDB_LITE); PTHR30618:SF2 (PANTHER); PTHR30618 (PANTHER); cd11482 (CDD)	P:GO:0055085; F:GO:0022857; C:GO:0016020	P:transmembrane transport; F:transmembrane transporter activity; C:membrane
NODE_1_length_4327563_cov_65_473760.g180.t1	hypothetical protein PFICI_08558	1515	1	0.0	93.27	3	P:GO:0055085; F:GO:0022857; C:GO:0016021	P:transmembrane transport; F:transmembrane transporter activity; C:integral component of membrane	EC:7	Translocases	IPR011701 (PFAM); G3DSA:1.20.1250.20 (GENE3D); G3DSA:1.20.1250.20 (GENE3D); mobidb-lite (MOBIDB_LITE); PTHR43791 (PANTHER); PTHR43791:SF72 (PANTHER); IPR036259 (SUPERFAMILY)	P:GO:0055085; F:GO:0022857	P:transmembrane transport; F:transmembrane transporter activity
NODE_1_length_4327563_cov_65_473760.g181.t1	hypothetical protein PFICI_08557	813	1	2.09506E-158	89.26	1	P:GO:0006541	P:glutamine metabolic process			IPR017926 (PFAM); IPR029062 (G3DSA:3.40.50.GENE3D); PTHR42695:SF6 (PANTHER); PTHR42695 (PANTHER); cd01741 (CDD); IPR029062 (SUPERFAMILY)	no GO terms	no GO terms
NODE_1_length_4327563_cov_65_473760.g182.t1	hypothetical protein G7054_g2148	1968	1	0.0	81.94						PTHR47782:SF11 (PANTHER); PTHR47782 (PANTHER); cd12148 (CDD)	no GO terms	no GO terms
NODE_1_length_4327563_cov_65_473760.g183.t1	hypothetical protein E8E14_002414	462	1	3.95013E-99	94.12						IPR032710 (SUPERFAMILY)	no GO terms	no GO terms
NODE_1_length_4327563_cov_65_473760.g184.t1	hypothetical protein PFICI_08554	1566	1	0.0	94.04	3	P:GO:0055085; F:GO:0022857; C:GO:0016021	P:transmembrane transport; F:transmembrane transporter activity; C:integral component of membrane	EC:7	Translocases	IPR038271 (G3DSA:1.10.4160.GENE3D); IPR001248 (PFAM); PTHR30618:SF2 (PANTHER); PTHR30618 (PANTHER)	P:GO:0055085; F:GO:0022857; C:GO:0016020	P:transmembrane transport; F:transmembrane transporter activity; C:membrane
NODE_1_length_4327563_cov_65_473760.g185.t1	hypothetical protein DHEL01_v202642	858	1	8.55141E-51	63.78						mobidb-lite (MOBIDB_LITE); mobidb-lite (MOBIDB_LITE); mobidb-lite (MOBIDB_LITE)	no GO terms	no GO terms
NODE_1_length_4327563_cov_65_473760.g186.t1	hypothetical protein PFICI_11238	1701	1	1.98894E-129	60.52						IPR010730 (PFAM); PTHR10622 (PANTHER)	no GO terms	no GO terms
NODE_1_length_4327563_cov_65_473760.g187.t1	hypothetical protein VSDG_09944	1182	1	5.10202E-131	69.94						G3DSA:1.10.510.10 (GENE3D); mobidb-lite (MOBIDB_LITE); mobidb-lite (MOBIDB_LITE); mobidb-lite (MOBIDB_LITE); IPR011009 (SUPERFAMILY)	no GO terms	no GO terms
NODE_1_length_4327563_cov_65_473760.g188.t1	hypothetical protein VMCG_10301	1503	1	0.0	82.44	1	F:GO:0071949	F:FAD binding			PR00420 (PRINTS); IPR036188 (G3DSA:3.50.50.GENE3D); IPR002938 (PFAM); PTHR46720 (PANTHER); IPR036188 (SUPERFAMILY)	F:GO:0071949	F:FAD binding
NODE_1_length_4327563_cov_65_473760.g189.t1	norsolorinic acid reductase	2013	1	0.0	94.21						IPR023210 (PFAM); IPR036812 (G3DSA:3.20.20.GENE3D); G3DSA:3.90.25.10 (GENE3D); IPR008030 (PFAM); G3DSA:3.40.50.720 (GENE3D); PTHR43364 (PANTHER); PTHR43364:SF7 (PANTHER); cd05259 (CDD); IPR036291 (SUPERFAMILY); IPR036812 (SUPERFAMILY)	F:GO:0047834	F:D-threo-aldose 1-dehydrogenase activity
NODE_1_length_4327563_cov_65_473760.g190.t1	protein kinase subdomain-containing protein	915	1	8.45551E-93	65.78	2	P:GO:0016310; F:GO:0016301	P:phosphorylation; F:kinase activity			IPR002575 (PFAM); G3DSA:3.90.1200.10 (GENE3D); PTHR21310:SF16 (PANTHER); PTHR21310 (PANTHER); cd05120 (CDD); IPR011009 (SUPERFAMILY)	no GO terms	no GO terms
NODE_1_length_4327563_cov_65_473760.g191.t1	hypothetical protein VM1G_11455	552	1	1.38203E-74	77.47						no IPS match	no IPS match	no IPS match
NODE_1_length_4327563_cov_65_473760.g192.t1	hypothetical protein FZEAL_4142	1743	1	1.28568E-127	56.22						mobidb-lite (MOBIDB_LITE); mobidb-lite (MOBIDB_LITE); IPR001810 (PROSITE_PROFILES); IPR036047 (SUPERFAMILY)	F:GO:0005515	F:protein binding
NODE_1_length_4327563_cov_65_473760.g193.t1	hypothetical protein DHEL01_v210247	2241	1	0.0	84.43						IPR005502 (PFAM); IPR036705 (G3DSA:1.10.4080.GENE3D); G3DSA:2.60.120.560 (GENE3D); PTHR16222:SF24 (PANTHER); PTHR16222 (PANTHER); IPR036705 (SUPERFAMILY)	no GO terms	no GO terms
NODE_1_length_4327563_cov_65_473760.g194.t1	cytochrome P450 17A1	1575	1	0.0	93.89	5	F:GO:0004497; F:GO:0005506; F:GO:0016705; F:GO:0020037; C:GO:0016021	F:monooxygenase activity; F:iron ion binding; F:oxidoreductase activity, acting on paired donors, with incorporation or reduction of molecular oxygen; F:heme binding; C:integral component of membrane	EC:1; EC:1.14	Oxidoreductases; Acting on paired donors, with incorporation or reduction of molecular oxygen. The oxygen incorporated need not be derived from O(2)	IPR002401 (PRINTS); IPR001128 (PRINTS); IPR036396 (G3DSA:1.10.630.GENE3D); IPR001128 (PFAM); PTHR24305 (PANTHER); PTHR24305:SF85 (PANTHER); IPR036396 (SUPERFAMILY)	F:GO:0005506; F:GO:0016705; F:GO:0020037	F:iron ion binding; F:oxidoreductase activity, acting on paired donors, with incorporation or reduction of molecular oxygen; F:heme binding
NODE_1_length_4327563_cov_65_473760.g195.t1	uncharacterized protein CGCS363_v009220	660	1	8.48833E-56	69.52						mobidb-lite (MOBIDB_LITE); mobidb-lite (MOBIDB_LITE)	no GO terms	no GO terms
NODE_1_length_4327563_cov_65_473760.g196.t1	putative mutanase	4626	1	0.0	83.78	3	P:GO:0006629; F:GO:0008081; F:GO:0051118	P:lipid metabolic process; F:phosphoric diester hydrolase activity; F:glucan endo-1,3-alpha-glucosidase activity	EC:3.1.4; EC:3.2; EC:3.1; EC:3; EC:3.2.1; EC:3.2.1.59	Acting on ester bonds; Glycosylases; Acting on ester bonds; Hydrolases; Glycosylases; Glucan endo-1,3-alpha-glucosidase	G3DSA:3.20.20.80 (GENE3D); IPR017946 (G3DSA:3.20.20.GENE3D); IPR005197 (PFAM); PTHR43173:SF21 (PANTHER); PTHR43173 (PANTHER); IPR005197 (CDD); IPR017946 (SUPERFAMILY)	P:GO:0006629; F:GO:0008081; F:GO:0016787	P:lipid metabolic process; F:phosphoric diester hydrolase activity; F:hydrolase activity
NODE_1_length_4327563_cov_65_473760.g197.t1	hypothetical protein AJ80_03350	1050	1	1.86574E-142	76.68	1	F:GO:0003824	F:catalytic activity			IPR000639 (PRINTS); IPR029058 (G3DSA:3.40.50.GENE3D); IPR000073 (PFAM); PTHR43329 (PANTHER); PTHR43329:SF39 (PANTHER); IPR029058 (SUPERFAMILY)	F:GO:0003824	F:catalytic activity
NODE_1_length_4327563_cov_65_473760.g198.t1	putative phospholipase carboxylesterase	849	1	0.0	93.95	1	C:GO:0016021	C:integral component of membrane			IPR040841 (PFAM); PTHR38695 (PANTHER)	no GO terms	no GO terms
NODE_1_length_4327563_cov_65_473760.g199.t1	hypothetical protein CEP52_015819	1122	1	0.0	82.35						G3DSA:3.90.25.10 (GENE3D); G3DSA:3.40.50.720 (GENE3D); IPR008030 (PFAM); PTHR42748 (PANTHER); PTHR42748:SF14 (PANTHER); IPR036291 (SUPERFAMILY)	no GO terms	no GO terms
NODE_1_length_4327563_cov_65_473760.g200.t1	putative minor extracellular protease vpr	2430	1	0.0	90.66	2	P:GO:0006508; F:GO:0004252	P:proteolysis; F:serine-type endopeptidase activity	EC:3.4.21; EC:3.4; EC:3	Acting on peptide bonds (peptidases); Acting on peptide bonds (peptidases); Hydrolases	IPR015500 (PRINTS); IPR003137 (PFAM); G3DSA:3.50.30.30 (GENE3D); IPR000209 (PFAM); IPR010259 (PFAM); G3DSA:2.60.40.2310 (GENE3D); IPR036852 (G3DSA:3.40.50.GENE3D); IPR041469 (PFAM); IPR037045 (G3DSA:3.30.70.GENE3D); PTHR10795:SF388 (PANTHER); PTHR10795 (PANTHER); PS51892 (PROSITE_PROFILES); cd02120 (CDD); IPR034197 (CDD); IPR036852 (SUPERFAMILY)	P:GO:0006508; F:GO:0004252; F:GO:0008236	P:proteolysis; F:serine-type endopeptidase activity; F:serine-type peptidase activity
NODE_1_length_4327563_cov_65_473760.g201.t1	hypothetical protein DHEL01_v204507	876	1	5.22353E-143	82.94						IPR025444 (PFAM); mobidb-lite (MOBIDB_LITE); mobidb-lite (MOBIDB_LITE)	no GO terms	no GO terms
NODE_1_length_4327563_cov_65_473760.g203.t1	hypothetical protein UCDDA912_g08159	1095	1	1.72302E-45	62.23						mobidb-lite (MOBIDB_LITE)	no GO terms	no GO terms
NODE_1_length_4327563_cov_65_473760.g204.t1	putative neutral protease 2	1062	1	1.77747E-174	95.99	4	P:GO:0006508; F:GO:0004222; F:GO:0046872; C:GO:0005576	P:proteolysis; F:metalloendopeptidase activity; F:metal ion binding; C:extracellular region	EC:3.4.24; EC:3.4; EC:3	Acting on peptide bonds (peptidases); Acting on peptide bonds (peptidases); Hydrolases	IPR001384 (PRINTS); IPR029463 (SMART); G3DSA:2.60.40.2970 (GENE3D); IPR024079 (G3DSA:3.40.390.GENE3D); IPR001384 (PFAM); PTHR37016 (PANTHER); cd11008 (CDD); SSF55486 (SUPERFAMILY)	P:GO:0006508; F:GO:0004222; F:GO:0008237	P:proteolysis; F:metalloendopeptidase activity; F:metallopeptidase activity
NODE_1_length_4327563_cov_65_473760.g205.t1	putative efflux pump antibiotic resistance protein	1677	1	0.0	93.81	3	P:GO:0055085; F:GO:0022857; C:GO:0016021	P:transmembrane transport; F:transmembrane transporter activity; C:integral component of membrane	EC:7	Translocases	G3DSA:1.20.1720.10 (GENE3D); IPR011701 (PFAM); mobidb-lite (MOBIDB_LITE); PTHR23501 (PANTHER); PTHR23501:SF177 (PANTHER); IPR020846 (PROSITE_PROFILES); cd17502 (CDD); IPR036259 (SUPERFAMILY)	P:GO:0055085; F:GO:0022857	P:transmembrane transport; F:transmembrane transporter activity
NODE_1_length_4327563_cov_65_473760.g206.t1	c6 zinc finger domain containing protein	2268	1	0.0	74.38	1	P:GO:0006355	P:regulation of transcription, DNA-templated			IPR001138 (SMART); IPR001138 (PFAM); IPR036864 (G3DSA:4.10.240.GENE3D); mobidb-lite (MOBIDB_LITE); mobidb-lite (MOBIDB_LITE); PTHR47840 (PANTHER); PTHR47840:SF1 (PANTHER); IPR001138 (PROSITE_PROFILES); IPR001138 (CDD); cd12148 (CDD); IPR036864 (SUPERFAMILY)	P:GO:0006355; F:GO:0000981; F:GO:0008270	P:regulation of transcription, DNA-templated; F:DNA-binding transcription factor activity, RNA polymerase II-specific; F:zinc ion binding
NODE_1_length_4327563_cov_65_473760.g207.t1	putative het domain protein	1314	1	0.0	93.61						IPR001214 (SMART); IPR001214 (PFAM); G3DSA:2.170.270.10 (GENE3D); mobidb-lite (MOBIDB_LITE); PTHR47332:SF1 (PANTHER); PTHR47332 (PANTHER); IPR001214 (PROSITE_PROFILES); cd20071 (CDD); SSF82199 (SUPERFAMILY)	F:GO:0005515	F:protein binding
NODE_1_length_4327563_cov_65_473760.g208.t1	hypothetical protein UCDDA912_g08162	1368	1	0.0	95.16						mobidb-lite (MOBIDB_LITE); mobidb-lite (MOBIDB_LITE); mobidb-lite (MOBIDB_LITE)	no GO terms	no GO terms
NODE_1_length_4327563_cov_65_473760.g209.t1	ubiquitin-conjugating enzyme family protein	2487	1	5.36995E-64	49.73						IPR002110 (SMART); IPR036770 (G3DSA:1.25.40.GENE3D); PF13637 (PFAM); IPR016135 (G3DSA:3.10.110.GENE3D); PTHR24201 (PANTHER); IPR000608 (PROSITE_PROFILES); IPR001810 (PROSITE_PROFILES); IPR020683 (PROSITE_PROFILES); IPR002110 (PROSITE_PROFILES); IPR016135 (SUPERFAMILY); IPR036770 (SUPERFAMILY); IPR036047 (SUPERFAMILY)	F:GO:0005515	F:protein binding
NODE_1_length_4327563_cov_65_473760.g210.t1	disulfide isomerase	1593	1	0.0	93.73						PR00421 (PRINTS); IPR005792 (TIGRFAM); IPR013766 (PFAM); IPR036249 (G3DSA:3.40.30.GENE3D); IPR036249 (G3DSA:3.40.30.GENE3D); IPR036249 (G3DSA:3.40.30.GENE3D); PF13848 (PFAM); IPR036249 (G3DSA:3.40.30.GENE3D); PTHR18929 (PANTHER); IPR013766 (PROSITE_PROFILES); IPR013766 (PROSITE_PROFILES); cd02961 (CDD); cd02981 (CDD); cd02982 (CDD); IPR036249 (SUPERFAMILY); IPR036249 (SUPERFAMILY); IPR036249 (SUP…	F:GO:0003756	F:protein disulfide isomerase activity
NODE_1_length_4327563_cov_65_473760.g211.t1	integral membrane protein	1242	1	1.48544E-171	72.06	1	C:GO:0016020	C:membrane			PTHR33048 (PANTHER)	no GO terms	no GO terms
NODE_1_length_4327563_cov_65_473760.g212.t1	hypothetical protein UCDDA912_g08165	789	1	5.46865E-147	90.12						PTHR38850 (PANTHER)	no GO terms	no GO terms
NODE_1_length_4327563_cov_65_473760.g213.t1	glucose-methanol-choline oxidoreductase	4380	1	0.0	88.89	2	F:GO:0016614; F:GO:0050660	F:oxidoreductase activity, acting on CH-OH group of donors; F:flavin adenine dinucleotide binding	EC:1.1; EC:1	Acting on the CH-OH group of donors; Oxidoreductases	IPR001650 (SMART); G3DSA:3.30.560.10 (GENE3D); IPR007867 (PFAM); IPR000172 (PFAM); G3DSA:3.40.50.300 (GENE3D); IPR036188 (G3DSA:3.50.50.GENE3D); mobidb-lite (MOBIDB_LITE); mobidb-lite (MOBIDB_LITE); IPR012132 (PANTHER); PTHR11552:SF111 (PANTHER); IPR001650 (PROSITE_PROFILES); SSF54373 (SUPERFAMILY); IPR027417 (SUPERFAMILY); IPR027417 (SUPERFAMILY); IPR036188 (SUPERFAMILY)	F:GO:0016614; F:GO:0050660	F:oxidoreductase activity, acting on CH-OH group of donors; F:flavin adenine dinucleotide binding
NODE_1_length_4327563_cov_65_473760.g214.t1	hypothetical protein DHEL01_v203087	798	1	9.72902E-160	92.13	1	F:GO:0016491	F:oxidoreductase activity	EC:1	Oxidoreductases	IPR002347 (PRINTS); IPR002347 (PRINTS); IPR002347 (PFAM); G3DSA:3.40.50.720 (GENE3D); PTHR43544:SF23 (PANTHER); PTHR43544 (PANTHER); cd05325 (CDD); IPR036291 (SUPERFAMILY)	F:GO:0016491	F:oxidoreductase activity
NODE_1_length_4327563_cov_65_473760.g216.t1	hypothetical protein DHEL01_v212464	1098	1	1.3608E-163	84.38	1	C:GO:0016021	C:integral component of membrane			mobidb-lite (MOBIDB_LITE); mobidb-lite (MOBIDB_LITE); PTHR33048 (PANTHER)	no GO terms	no GO terms
NODE_1_length_4327563_cov_65_473760.g218.t1	hypothetical protein UCDDA912_g08166	519	1	1.33844E-56	82.53						mobidb-lite (MOBIDB_LITE); mobidb-lite (MOBIDB_LITE)	no GO terms	no GO terms
NODE_1_length_4327563_cov_65_473760.g219.t1	hypothetical protein CEP52_010411	1716	1	0.0	84.51	1	F:GO:0003824	F:catalytic activity			IPR023606 (G3DSA:3.40.50.GENE3D); IPR003673 (PFAM); PTHR48229 (PANTHER); IPR023606 (SUPERFAMILY); IPR023606 (SUPERFAMILY)	F:GO:0008410	F:CoA-transferase activity
NODE_1_length_4327563_cov_65_473760.g220.t1	uncharacterized protein MYCTH_2301338	1200	1	2.30282E-170	74.63						no IPS match	no IPS match	no IPS match
NODE_1_length_4327563_cov_65_473760.g221.t1	hypothetical protein DHEL01_v210163	1170	1	3.65671E-89	60.26						no IPS match	no IPS match	no IPS match
NODE_1_length_4327563_cov_65_473760.g222.t1	hypothetical protein UCDDA912_g08169	360	1	1.22135E-44	96.05						mobidb-lite (MOBIDB_LITE); mobidb-lite (MOBIDB_LITE); mobidb-lite (MOBIDB_LITE); mobidb-lite (MOBIDB_LITE)	no GO terms	no GO terms
NODE_1_length_4327563_cov_65_473760.g224.t1	hypothetical protein CIMG_13677	1074	1	6.32657E-53	51.79						IPR002575 (PFAM); mobidb-lite (MOBIDB_LITE); PTHR21310:SF35 (PANTHER); PTHR21310 (PANTHER); IPR011009 (SUPERFAMILY)	no GO terms	no GO terms
NODE_1_length_4327563_cov_65_473760.g225.t1	hypothetical protein INS49_004681	3027	1	0.0	96.89						IPR003663 (PRINTS); IPR000683 (PFAM); G3DSA:3.30.360.10 (GENE3D); IPR005828 (PFAM); G3DSA:3.40.50.720 (GENE3D); IPR003663 (TIGRFAM); IPR004104 (PFAM); G3DSA:1.20.1250.20 (GENE3D); PTHR48022 (PANTHER); PTHR48022:SF14 (PANTHER); IPR020846 (PROSITE_PROFILES); SSF55347 (SUPERFAMILY); IPR036291 (SUPERFAMILY); IPR036259 (SUPERFAMILY)	P:GO:0055085; F:GO:0000166; F:GO:0022857; C:GO:0016020; C:GO:0016021	P:transmembrane transport; F:nucleotide binding; F:transmembrane transporter activity; C:membrane; C:integral component of membrane
NODE_1_length_4327563_cov_65_473760.g226.t1	hypothetical protein INS49_004679	3666	1	0.0	81.27						IPR000514 (PRINTS); IPR000514 (PFAM); G3DSA:2.60.40.1500 (GENE3D); G3DSA:3.20.20.80 (GENE3D); IPR036864 (G3DSA:4.10.240.GENE3D); mobidb-lite (MOBIDB_LITE); PTHR37534:SF25 (PANTHER); PTHR37534 (PANTHER); IPR001138 (CDD); IPR017853 (SUPERFAMILY); IPR036864 (SUPERFAMILY); SSF51011 (SUPERFAMILY)	P:GO:0005975; P:GO:0006355; F:GO:0000981; F:GO:0004553; F:GO:0008270	P:carbohydrate metabolic process; P:regulation of transcription, DNA-templated; F:DNA-binding transcription factor activity, RNA polymerase II-specific; F:hydrolase activity, hydrolyzing O-glycosyl compounds; F:zinc ion binding
NODE_1_length_4327563_cov_65_473760.g227.t1	hypothetical protein UCDDA912_g08184	216	1	1.69198E-20	77.46						mobidb-lite (MOBIDB_LITE); mobidb-lite (MOBIDB_LITE)	no GO terms	no GO terms
NODE_1_length_4327563_cov_65_473760.g228.t1	putative set domain-containing protein	1605	1	0.0	83.62	2	P:GO:0018022; F:GO:0016279	P:peptidyl-lysine methylation; F:protein-lysine N-methyltransferase activity	EC:2.1; EC:2; EC:2.1.1	Transferring one-carbon groups; Transferases; Transferring one-carbon groups	G3DSA:3.90.1410.10 (GENE3D); IPR001214 (PFAM); mobidb-lite (MOBIDB_LITE); PTHR13271:SF90 (PANTHER); PTHR13271 (PANTHER); IPR001214 (PROSITE_PROFILES); IPR044432 (CDD); SSF82199 (SUPERFAMILY)	P:GO:0018022; F:GO:0005515; F:GO:0016279	P:peptidyl-lysine methylation; F:protein binding; F:protein-lysine N-methyltransferase activity
NODE_1_length_4327563_cov_65_473760.g229.t1	putative alcohol dehydrogenase superfamily zinc-containing	1068	1	0.0	95.13	1	F:GO:0016628	F:oxidoreductase activity, acting on the CH-CH group of donors, NAD or NADP as acceptor	EC:1.3; EC:1; EC:1.3.1	Acting on the CH-CH group of donors; Oxidoreductases; Acting on the CH-CH group of donors	IPR020843 (SMART); G3DSA:3.90.180.10 (GENE3D); G3DSA:3.40.50.720 (GENE3D); IPR013149 (PFAM); IPR041694 (PFAM); PTHR43205:SF19 (PANTHER); PTHR43205 (PANTHER); cd05288 (CDD); IPR011032 (SUPERFAMILY); IPR036291 (SUPERFAMILY)	F:GO:0016491	F:oxidoreductase activity
NODE_1_length_4327563_cov_65_473760.g230.t1	hypothetical protein UCDDA912_g08181	507	1	5.53346E-9	61.05						no IPS match	no IPS match	no IPS match
NODE_1_length_4327563_cov_65_473760.g231.t1	hypothetical protein N431DRAFT_434354	588	1	2.89668E-71	74.74						IPR014710 (G3DSA:2.60.120.GENE3D); PTHR36156:SF2 (PANTHER); PTHR36156 (PANTHER); cd02231 (CDD); IPR011051 (SUPERFAMILY)	no GO terms	no GO terms
NODE_1_length_4327563_cov_65_473760.g235.t1	hypothetical protein VM1G_03029	837	1	2.69712E-168	90.29	2	F:GO:0016829; C:GO:0016021	F:lyase activity; C:integral component of membrane	EC:4	Lyases	IPR039020 (PANTHER); PTHR42038:SF2 (PANTHER)	no GO terms	no GO terms
NODE_1_length_4327563_cov_65_473760.g237.t1	putative 7alpha-cephem-methoxylase p8 chain related protein	852	1	2.44324E-158	89.35	1	F:GO:0016491	F:oxidoreductase activity	EC:1	Oxidoreductases	PTHR34598:SF3 (PANTHER); IPR044053 (PANTHER)	F:GO:0016491	F:oxidoreductase activity
NODE_1_length_4327563_cov_65_473760.g238.t1	hypothetical protein UCDDA912_g08178	810	1	1.44142E-52	92.12						mobidb-lite (MOBIDB_LITE); mobidb-lite (MOBIDB_LITE); mobidb-lite (MOBIDB_LITE); mobidb-lite (MOBIDB_LITE); mobidb-lite (MOBIDB_LITE)	no GO terms	no GO terms
NODE_1_length_4327563_cov_65_473760.g239.t1	hypothetical protein AOQ84DRAFT_278749, partial	1044	1	1.08988E-26	61.34						IPR021765 (PFAM); PTHR33365:SF11 (PANTHER); IPR021765 (PANTHER)	P:GO:0043386	P:mycotoxin biosynthetic process
NODE_1_length_4327563_cov_65_473760.g240.t1	hypothetical protein VPNG_07056	822	1	1.05845E-136	87.94	4	P:GO:0055085; F:GO:0016491; F:GO:0022857; C:GO:0016021	P:transmembrane transport; F:oxidoreductase activity; F:transmembrane transporter activity; C:integral component of membrane	EC:1; EC:7	Oxidoreductases; Translocases	IPR002347 (PRINTS); IPR002347 (PRINTS); G3DSA:3.40.50.720 (GENE3D); PF13561 (PFAM); PTHR24321 (PANTHER); cd05233 (CDD); IPR036291 (SUPERFAMILY)	F:GO:0016491	F:oxidoreductase activity
NODE_1_length_4327563_cov_65_473760.g241.t1	putative pectate lyase	888	1	2.61302E-131	88.55	2	F:GO:0030570; C:GO:0005576	F:pectate lyase activity; C:extracellular region	EC:4.2; EC:4.2.2.2; EC:4; EC:4.2.2	Carbon-oxygen lyases; Pectate lyase; Lyases; Carbon-oxygen lyases	IPR004898 (PFAM); IPR012334 (G3DSA:2.160.20.GENE3D); mobidb-lite (MOBIDB_LITE); mobidb-lite (MOBIDB_LITE); mobidb-lite (MOBIDB_LITE); PTHR33407:SF9 (PANTHER); IPR004898 (PANTHER); IPR011050 (SUPERFAMILY)	F:GO:0030570; C:GO:0005576	F:pectate lyase activity; C:extracellular region
NODE_1_length_4327563_cov_65_473760.g242.t1	hypothetical protein DHEL01_v210185	1272	1	0.0	86.06	3	P:GO:0006508; F:GO:0004252; C:GO:0016021	P:proteolysis; F:serine-type endopeptidase activity; C:integral component of membrane	EC:3.4.21; EC:3.4; EC:3	Acting on peptide bonds (peptidases); Acting on peptide bonds (peptidases); Hydrolases	IPR035952 (G3DSA:1.20.1540.GENE3D); IPR022764 (PFAM); mobidb-lite (MOBIDB_LITE); PTHR43731:SF14 (PANTHER); PTHR43731 (PANTHER); SSF144091 (SUPERFAMILY)	F:GO:0004252; C:GO:0016021	F:serine-type endopeptidase activity; C:integral component of membrane
NODE_1_length_4327563_cov_65_473760.g243.t1	hypothetical protein UCDDA912_g08172	756	1	6.61632E-162	96.41						IPR000073 (PFAM); IPR029058 (G3DSA:3.40.50.GENE3D); PTHR37017:SF9 (PANTHER); PTHR37017 (PANTHER); IPR029058 (SUPERFAMILY)	no GO terms	no GO terms
NODE_1_length_4327563_cov_65_473760.g244.t1	putative integral membrane protein	1113	1	0.0	88.24	1	C:GO:0016021	C:integral component of membrane			mobidb-lite (MOBIDB_LITE); PTHR33048 (PANTHER)	no GO terms	no GO terms
NODE_1_length_4327563_cov_65_473760.g245.t1	hypothetical protein DHEL01_v210182	468	1	1.45783E-57	90.08	1	C:GO:0016021	C:integral component of membrane			no IPS match	no IPS match	no IPS match
NODE_1_length_4327563_cov_65_473760.g246.t1	putative short-chain dehydrogenase	921	1	1.80443E-180	86.27	1	F:GO:0016491	F:oxidoreductase activity	EC:1	Oxidoreductases	IPR002347 (PRINTS); IPR002347 (PFAM); G3DSA:3.40.50.720 (GENE3D); PTHR43180:SF33 (PANTHER); PTHR43180:SF33 (PANTHER); PTHR43180 (PANTHER); PTHR43180 (PANTHER); IPR036291 (SUPERFAMILY)	F:GO:0016491	F:oxidoreductase activity
NODE_1_length_4327563_cov_65_473760.g247.t1	hypothetical protein DHEL01_v206653	1518	1	0.0	79.42	1	C:GO:0016021	C:integral component of membrane			mobidb-lite (MOBIDB_LITE); mobidb-lite (MOBIDB_LITE); PTHR33048 (PANTHER); PTHR33048:SF47 (PANTHER)	no GO terms	no GO terms
NODE_1_length_4327563_cov_65_473760.g248.t1	putative wsc domain-containing protein 2	1626	1	0.0	94.26	5	P:GO:0034599; P:GO:0098869; F:GO:0004601; F:GO:0020037; F:GO:0046872	P:cellular response to oxidative stress; P:cellular oxidant detoxification; F:peroxidase activity; F:heme binding; F:metal ion binding	EC:1.11; EC:1; EC:1.11.1	Acting on a peroxide as acceptor; Oxidoreductases; Acting on a peroxide as acceptor	IPR002016 (PRINTS); IPR002016 (PFAM); G3DSA:1.10.520.10 (GENE3D); PTHR31356 (PANTHER); PTHR31356:SF34 (PANTHER); IPR002016 (PROSITE_PROFILES); IPR010255 (SUPERFAMILY)	P:GO:0006979; F:GO:0004601; F:GO:0020037	P:response to oxidative stress; F:peroxidase activity; F:heme binding
NODE_1_length_4327563_cov_65_473760.g250.t1	putative saf domain-containing protein	1395	1	0.0	95.68						IPR013974 (SMART); G3DSA:3.40.50.720 (GENE3D); IPR013974 (PFAM); PTHR37850:SF3 (PANTHER); PTHR37850 (PANTHER); cd11616 (CDD); IPR036291 (SUPERFAMILY)	no GO terms	no GO terms
NODE_1_length_4327563_cov_65_473760.g251.t1	hypothetical protein E8E14_008315	1302	1	0.0	74.08						G3DSA:1.20.1250.20 (GENE3D); IPR011701 (PFAM); G3DSA:1.20.1250.20 (GENE3D); mobidb-lite (MOBIDB_LITE); PTHR43791:SF62 (PANTHER); PTHR43791 (PANTHER); PTHR43791:SF62 (PANTHER); PTHR43791 (PANTHER); IPR036259 (SUPERFAMILY)	P:GO:0055085; F:GO:0022857	P:transmembrane transport; F:transmembrane transporter activity
NODE_1_length_4327563_cov_65_473760.g252.t1	putative c6 transcription	1779	1	0.0	92.35						IPR001138 (SMART); IPR001138 (PFAM); IPR036864 (G3DSA:4.10.240.GENE3D); mobidb-lite (MOBIDB_LITE); PTHR30304:SF7 (PANTHER); PTHR30304 (PANTHER); PTHR30304:SF7 (PANTHER); PTHR30304 (PANTHER); IPR001138 (PROSITE_PROFILES); IPR001138 (CDD); cd12148 (CDD); IPR036864 (SUPERFAMILY)	P:GO:0006355; F:GO:0000981; F:GO:0008270	P:regulation of transcription, DNA-templated; F:DNA-binding transcription factor activity, RNA polymerase II-specific; F:zinc ion binding
NODE_1_length_4327563_cov_65_473760.g253.t1	putative snf7 family protein	651	1	1.40627E-121	99.51	3	P:GO:0030447; P:GO:0032511; C:GO:0000329	P:filamentous growth; P:late endosome to vacuole transport via multivesicular body sorting pathway; C:fungal-type vacuole membrane			IPR005024 (PFAM); PTHR22761 (PANTHER); PTHR22761:SF12 (PANTHER)	P:GO:0007034	P:vacuolar transport
NODE_1_length_4327563_cov_65_473760.g254.t1	hypothetical protein DHEL01_v205318	3057	1	0.0	92.48						IPR020472 (PRINTS); IPR001810 (SMART); IPR001680 (SMART); IPR001680 (PFAM); IPR001810 (PFAM); G3DSA:1.20.1280.50 (GENE3D); mobidb-lite (MOBIDB_LITE); mobidb-lite (MOBIDB_LITE); mobidb-lite (MOBIDB_LITE); mobidb-lite (MOBIDB_LITE); mobidb-lite (MOBIDB_LITE); mobidb-lite (MOBIDB_LITE); mobidb-lite (MOBIDB_LITE); mobidb-lite (MOBIDB_LITE); mobidb-lite (MOBIDB_LITE); PTHR19854:SF16 (PANTHER); PTHR198…	F:GO:0005515	F:protein binding
NODE_1_length_4327563_cov_65_473760.g255.t1	putative integral membrane protein	906	1	2.12364E-104	82.33	1	C:GO:0016021	C:integral component of membrane			mobidb-lite (MOBIDB_LITE)	no GO terms	no GO terms
NODE_1_length_4327563_cov_65_473760.g256.t1	3-oxoacyl-reductase	798	1	9.56591E-109	79.32	1	F:GO:0016491	F:oxidoreductase activity	EC:1	Oxidoreductases	IPR002347 (PRINTS); IPR002347 (PRINTS); PF13561 (PFAM); G3DSA:3.40.50.720 (GENE3D); PTHR24321 (PANTHER); cd05233 (CDD); IPR036291 (SUPERFAMILY)	F:GO:0016491	F:oxidoreductase activity
NODE_1_length_4327563_cov_65_473760.g257.t1	hypothetical protein BD289DRAFT_230436	2808	1	1.73953E-128	55.33						mobidb-lite (MOBIDB_LITE); PTHR10039:SF5 (PANTHER); PTHR10039 (PANTHER); IPR027417 (SUPERFAMILY)	no GO terms	no GO terms
NODE_1_length_4327563_cov_65_473760.g258.t1	Aklanonic acid methyltransferase DnrC	936	1	3.55806E-124	78.91	2	P:GO:0032259; F:GO:0008168	P:methylation; F:methyltransferase activity	EC:2.1; EC:2; EC:2.1.1	Transferring one-carbon groups; Transferases; Transferring one-carbon groups	G3DSA:3.40.50.150 (GENE3D); IPR041698 (PFAM); cd02440 (CDD); IPR029063 (SUPERFAMILY)	no GO terms	no GO terms
NODE_1_length_4327563_cov_65_473760.g260.t1	CDC24 Calponin	3006	1	0.0	96.21	3	P:GO:0035556; P:GO:0050790; F:GO:0005085	P:intracellular signal transduction; P:regulation of catalytic activity; F:guanyl-nucleotide exchange factor activity			IPR001849 (SMART); IPR000219 (SMART); IPR000219 (PFAM); IPR000270 (PFAM); G3DSA:3.10.20.90 (GENE3D); IPR010481 (PFAM); IPR011993 (G3DSA:2.30.29.GENE3D); PF15411 (PFAM); IPR035899 (G3DSA:1.20.900.GENE3D); mobidb-lite (MOBIDB_LITE); mobidb-lite (MOBIDB_LITE); mobidb-lite (MOBIDB_LITE); mobidb-lite (MOBIDB_LITE); mobidb-lite (MOBIDB_LITE); mobidb-lite (MOBIDB_LITE); mobidb-lite (MOBIDB_LITE); mobidb…	F:GO:0005085; F:GO:0005515	F:guanyl-nucleotide exchange factor activity; F:protein binding
NODE_1_length_4327563_cov_65_473760.g261.t1	transcription factor	1512	1	0.0	82.93	5	P:GO:0006357; F:GO:0000981; F:GO:0003677; F:GO:0008270; C:GO:0005634	P:regulation of transcription by RNA polymerase II; F:DNA-binding transcription factor activity, RNA polymerase II-specific; F:DNA binding; F:zinc ion binding; C:nucleus			IPR007219 (SMART); IPR007219 (PFAM); PTHR47782:SF1 (PANTHER); PTHR47782 (PANTHER); cd12148 (CDD)	P:GO:0006351; F:GO:0003677; F:GO:0008270	P:transcription, DNA-templated; F:DNA binding; F:zinc ion binding
NODE_1_length_4327563_cov_65_473760.g262.t1	N-acetylgalactosamine-6-sulfatase	1341	1	0.0	96.86	1	F:GO:0008484	F:sulfuric ester hydrolase activity	EC:3.1.6; EC:3.1; EC:3	Acting on ester bonds; Acting on ester bonds; Hydrolases	IPR017850 (G3DSA:3.40.720.GENE3D); G3DSA:3.30.1120.10 (GENE3D); IPR000917 (PFAM); PTHR42693 (PANTHER); cd16142 (CDD); IPR017850 (SUPERFAMILY)	F:GO:0003824; F:GO:0008484	F:catalytic activity; F:sulfuric ester hydrolase activity
NODE_1_length_4327563_cov_65_473760.g263.t1	alternative sulfate transporter	1371	1	0.0	80.88	3	P:GO:0055085; F:GO:0022857; C:GO:0016021	P:transmembrane transport; F:transmembrane transporter activity; C:integral component of membrane	EC:7	Translocases	G3DSA:1.20.1250.20 (GENE3D); G3DSA:1.20.1250.20 (GENE3D); IPR011701 (PFAM); mobidb-lite (MOBIDB_LITE); mobidb-lite (MOBIDB_LITE); PTHR43791:SF32 (PANTHER); PTHR43791 (PANTHER); IPR020846 (PROSITE_PROFILES); IPR036259 (SUPERFAMILY)	P:GO:0055085; F:GO:0022857	P:transmembrane transport; F:transmembrane transporter activity
NODE_1_length_4327563_cov_65_473760.g264.t1	putative glycosyltransferase family 25 protein	1200	1	0.0	90.77	2	F:GO:0016740; C:GO:0016021	F:transferase activity; C:integral component of membrane	EC:2	Transferases	PTHR10730:SF51 (PANTHER); PTHR10730 (PANTHER); IPR002654 (CDD)	no GO terms	no GO terms
NODE_1_length_4327563_cov_65_473760.g265.t1	hypothetical protein UCDDA912_g08198	267	1	6.09288E-26	75.56						no IPS match	no IPS match	no IPS match
NODE_1_length_4327563_cov_65_473760.g267.t1	putative beta-lactamase transpeptidase-like protein	1224	1	0.0	89.43						IPR012338 (G3DSA:3.40.710.GENE3D); IPR001466 (PFAM); PTHR43283 (PANTHER); PTHR43283:SF3 (PANTHER); IPR012338 (SUPERFAMILY)	no GO terms	no GO terms
NODE_1_length_4327563_cov_65_473760.g268.t1	hypothetical protein INS49_004698	4032	1	0.0	71.97						mobidb-lite (MOBIDB_LITE); mobidb-lite (MOBIDB_LITE); mobidb-lite (MOBIDB_LITE); mobidb-lite (MOBIDB_LITE); mobidb-lite (MOBIDB_LITE); mobidb-lite (MOBIDB_LITE); mobidb-lite (MOBIDB_LITE); mobidb-lite (MOBIDB_LITE); mobidb-lite (MOBIDB_LITE); mobidb-lite (MOBIDB_LITE); mobidb-lite (MOBIDB_LITE); mobidb-lite (MOBIDB_LITE); mobidb-lite (MOBIDB_LITE); mobidb-lite (MOBIDB_LITE); mobidb-lite (MOBIDB_L…	no GO terms	no GO terms
NODE_1_length_4327563_cov_65_473760.g269.t1	putative gas1-like protein	1236	1	1.64081E-148	91.8						IPR021476 (PFAM); mobidb-lite (MOBIDB_LITE); mobidb-lite (MOBIDB_LITE); mobidb-lite (MOBIDB_LITE); mobidb-lite (MOBIDB_LITE); mobidb-lite (MOBIDB_LITE); PTHR34618:SF3 (PANTHER); IPR021476 (PANTHER)	no GO terms	no GO terms
NODE_1_length_4327563_cov_65_473760.g270.t1	hypothetical protein DHEL01_v201628	2142	1	0.0	76.83						mobidb-lite (MOBIDB_LITE); mobidb-lite (MOBIDB_LITE); IPR043129 (SUPERFAMILY)	no GO terms	no GO terms
NODE_1_length_4327563_cov_65_473760.g271.t1	hypothetical protein DHEL01_v201629	1254	1	6.48494E-43	49.59						IPR001005 (SMART); PF13921 (PFAM); IPR001005 (PFAM); G3DSA:1.10.10.60 (GENE3D); G3DSA:1.10.10.60 (GENE3D); mobidb-lite (MOBIDB_LITE); mobidb-lite (MOBIDB_LITE); mobidb-lite (MOBIDB_LITE); mobidb-lite (MOBIDB_LITE); mobidb-lite (MOBIDB_LITE); mobidb-lite (MOBIDB_LITE); mobidb-lite (MOBIDB_LITE); IPR017877 (PROSITE_PROFILES); IPR017877 (PROSITE_PROFILES); cd00167 (CDD); cd00167 (CDD); IPR009057 (SU…	no GO terms	no GO terms
NODE_1_length_4327563_cov_65_473760.g272.t1	hypothetical protein DHEL01_v201630	1266	1	0.0	82.92						mobidb-lite (MOBIDB_LITE); mobidb-lite (MOBIDB_LITE); mobidb-lite (MOBIDB_LITE); mobidb-lite (MOBIDB_LITE); mobidb-lite (MOBIDB_LITE)	no GO terms	no GO terms
NODE_1_length_4327563_cov_65_473760.g273.t1	putative amidohydrolase family protein	975	1	0.0	91.67	2	F:GO:0016787; F:GO:0016831	F:hydrolase activity; F:carboxy-lyase activity	EC:4.1.1; EC:4.1; EC:3; EC:4	Carbon-carbon lyases; Carbon-carbon lyases; Hydrolases; Lyases	IPR006680 (PFAM); G3DSA:3.20.20.140 (GENE3D); IPR032465 (PANTHER); PTHR21240:SF19 (PANTHER); IPR032466 (SUPERFAMILY)	F:GO:0016787; F:GO:0016831	F:hydrolase activity; F:carboxy-lyase activity
NODE_1_length_4327563_cov_65_473760.g274.t1	O-methyltransferase	1314	1	6.03867E-179	80.51	2	P:GO:0032259; F:GO:0008171	P:methylation; F:O-methyltransferase activity	EC:2.1; EC:2; EC:2.1.1	Transferring one-carbon groups; Transferases; Transferring one-carbon groups	IPR001077 (PFAM); G3DSA:3.40.50.150 (GENE3D); mobidb-lite (MOBIDB_LITE); mobidb-lite (MOBIDB_LITE); PTHR43712 (PANTHER); IPR016461 (PROSITE_PROFILES); IPR029063 (SUPERFAMILY)	F:GO:0008168; F:GO:0008171	F:methyltransferase activity; F:O-methyltransferase activity
NODE_1_length_4327563_cov_65_473760.g275.t1	lysine methyltransferase SET5	813	1	2.32859E-72	64.64						IPR001214 (PFAM); G3DSA:2.170.270.10 (GENE3D); PTHR47332 (PANTHER); IPR001214 (PROSITE_PROFILES); cd20071 (CDD); SSF82199 (SUPERFAMILY)	F:GO:0005515	F:protein binding
NODE_1_length_4327563_cov_65_473760.g276.t1	hypothetical protein UCDDA912_g05382	888	1	0.0	95.25						PTHR23237:SF8 (PANTHER); PTHR23237 (PANTHER)	no GO terms	no GO terms
NODE_1_length_4327563_cov_65_473760.g277.t1	ABC transporter	4458	1	0.0	60.81						IPR003593 (SMART); IPR036640 (G3DSA:1.20.1560.GENE3D); IPR003439 (PFAM); G3DSA:3.40.50.300 (GENE3D); IPR011527 (PFAM); IPR003439 (PFAM); G3DSA:3.40.50.300 (GENE3D); IPR036640 (G3DSA:1.20.1560.GENE3D); mobidb-lite (MOBIDB_LITE); mobidb-lite (MOBIDB_LITE); mobidb-lite (MOBIDB_LITE); mobidb-lite (MOBIDB_LITE); PTHR24223 (PANTHER); PTHR24223:SF345 (PANTHER); IPR011527 (PROSITE_PROFILES); IPR003439 (P…	P:GO:0055085; F:GO:0005524; F:GO:0042626; C:GO:0016021	P:transmembrane transport; F:ATP binding; F:ATPase-coupled transmembrane transporter activity; C:integral component of membrane
NODE_1_length_4327563_cov_65_473760.g278.t1	hypothetical protein N431DRAFT_455970	870	1	3.05989E-82	65.49						IPR021765 (PFAM); IPR021765 (PANTHER)	P:GO:0043386	P:mycotoxin biosynthetic process
NODE_1_length_4327563_cov_65_473760.g279.t1	hypothetical protein G7054_g12023	1341	1	6.23772E-56	53.68						G3DSA:1.20.1250.20 (GENE3D); G3DSA:1.20.1250.20 (GENE3D); PTHR19432:SF35 (PANTHER); PTHR19432 (PANTHER); IPR036259 (SUPERFAMILY)	no GO terms	no GO terms
NODE_1_length_4327563_cov_65_473760.g280.t1	putative aspergillopepsin	1065	1	4.2626E-31	54.91	2	P:GO:0006508; F:GO:0004190	P:proteolysis; F:aspartic-type endopeptidase activity			IPR000250 (PRINTS); IPR000250 (PFAM); IPR038656 (G3DSA:2.60.120.GENE3D); IPR000250 (PANTHER); cd13426 (CDD); IPR013320 (SUPERFAMILY)	P:GO:0006508; F:GO:0004190	P:proteolysis; F:aspartic-type endopeptidase activity
NODE_1_length_4327563_cov_65_473760.g281.t1	hypothetical protein N431DRAFT_534420	2598	1	2.23636E-69	46.84						IPR001138 (SMART); IPR001138 (PFAM); IPR021765 (PFAM); IPR036864 (G3DSA:4.10.240.GENE3D); mobidb-lite (MOBIDB_LITE); mobidb-lite (MOBIDB_LITE); mobidb-lite (MOBIDB_LITE); PTHR46910 (PANTHER); PTHR46910:SF3 (PANTHER); IPR001138 (PROSITE_PROFILES); cd12148 (CDD); IPR001138 (CDD); IPR036864 (SUPERFAMILY)	P:GO:0006355; P:GO:0043386; F:GO:0000981; F:GO:0008270	P:regulation of transcription, DNA-templated; P:mycotoxin biosynthetic process; F:DNA-binding transcription factor activity, RNA polymerase II-specific; F:zinc ion binding
NODE_1_length_4327563_cov_65_473760.g282.t1	hypothetical protein COCC4DRAFT_77040	606	1	1.11316E-49	61.36	3	P:GO:0043386; C:GO:0016020; C:GO:0016021	P:mycotoxin biosynthetic process; C:membrane; C:integral component of membrane			IPR021765 (PFAM); IPR021765 (PANTHER)	P:GO:0043386	P:mycotoxin biosynthetic process
NODE_1_length_4327563_cov_65_473760.g283.t1	hypothetical protein COCHEDRAFT_1229306	534	1	2.1463E-26	59.56						no IPS match	no IPS match	no IPS match
NODE_1_length_4327563_cov_65_473760.g284.t1	hypothetical protein M406DRAFT_67728	654	1	8.46031E-61	71.73						IPR021765 (PFAM); mobidb-lite (MOBIDB_LITE); mobidb-lite (MOBIDB_LITE); PTHR33365:SF11 (PANTHER); IPR021765 (PANTHER)	P:GO:0043386	P:mycotoxin biosynthetic process
NODE_1_length_4327563_cov_65_473760.g285.t1	hypothetical protein TARUN_10153	1401	1	2.25565E-42	53.59	2	C:GO:0016020; C:GO:0016021	C:membrane; C:integral component of membrane			IPR021765 (PFAM); PTHR35896 (PANTHER)	P:GO:0043386	P:mycotoxin biosynthetic process
NODE_1_length_4327563_cov_65_473760.g286.t1	Oxidase ustYa	777	1	8.00394E-58	65.76	3	P:GO:0043386; C:GO:0016020; C:GO:0016021	P:mycotoxin biosynthetic process; C:membrane; C:integral component of membrane			IPR021765 (PFAM); PTHR33365:SF11 (PANTHER); IPR021765 (PANTHER)	P:GO:0043386	P:mycotoxin biosynthetic process
NODE_1_length_4327563_cov_65_473760.g287.t1	isotrichodermin C-15 hydroxylase	3327	1	0.0	88.93	5	F:GO:0004497; F:GO:0005506; F:GO:0016705; F:GO:0020037; C:GO:0016021	F:monooxygenase activity; F:iron ion binding; F:oxidoreductase activity, acting on paired donors, with incorporation or reduction of molecular oxygen; F:heme binding; C:integral component of membrane	EC:1; EC:1.14	Oxidoreductases; Acting on paired donors, with incorporation or reduction of molecular oxygen. The oxygen incorporated need not be derived from O(2)	IPR002401 (PRINTS); IPR001128 (PRINTS); IPR036396 (G3DSA:1.10.630.GENE3D); IPR001128 (PFAM); mobidb-lite (MOBIDB_LITE); mobidb-lite (MOBIDB_LITE); mobidb-lite (MOBIDB_LITE); mobidb-lite (MOBIDB_LITE); PTHR24305 (PANTHER); PTHR24305:SF103 (PANTHER); cd12148 (CDD); IPR036396 (SUPERFAMILY)	F:GO:0005506; F:GO:0016705; F:GO:0020037	F:iron ion binding; F:oxidoreductase activity, acting on paired donors, with incorporation or reduction of molecular oxygen; F:heme binding
NODE_1_length_4327563_cov_65_473760.g289.t1	diphthamide biosynthesis protein 3	288	1	4.84163E-42	96.84	2	P:GO:0017183; F:GO:0046872	P:peptidyl-diphthamide biosynthetic process from peptidyl-histidine; F:metal ion binding			IPR007872 (PFAM); IPR036671 (G3DSA:3.10.660.GENE3D); mobidb-lite (MOBIDB_LITE); mobidb-lite (MOBIDB_LITE); IPR044248 (PANTHER); PTHR21454:SF2 (PANTHER); IPR007872 (PROSITE_PROFILES); IPR036671 (SUPERFAMILY)	P:GO:0017183; F:GO:0046872	P:peptidyl-diphthamide biosynthetic process from peptidyl-histidine; F:metal ion binding
NODE_1_length_4327563_cov_65_473760.g291.t1	hypothetical protein CEP52_012386	1287	1	6.7641E-157	77.95	1	F:GO:0016787	F:hydrolase activity	EC:3	Hydrolases	IPR011650 (PFAM); IPR017144 (PIRSF); IPR017439 (TIGRFAM); G3DSA:3.30.70.360 (GENE3D); IPR002933 (PFAM); G3DSA:3.40.630.10 (GENE3D); PTHR30575 (PANTHER); cd05672 (CDD); SSF53187 (SUPERFAMILY); IPR036264 (SUPERFAMILY)	F:GO:0016787	F:hydrolase activity
NODE_1_length_4327563_cov_65_473760.g292.t1	putative periplasmic beta-glucosidase beta-xylosidase	1959	1	0.0	93.38	2	P:GO:0005975; F:GO:0004553	P:carbohydrate metabolic process; F:hydrolase activity, hydrolyzing O-glycosyl compounds	EC:3.2; EC:3; EC:3.2.1	Glycosylases; Hydrolases; Glycosylases	IPR001764 (PRINTS); IPR036881 (G3DSA:3.40.50.GENE3D); IPR036962 (G3DSA:3.20.20.GENE3D); IPR001764 (PFAM); mobidb-lite (MOBIDB_LITE); mobidb-lite (MOBIDB_LITE); PTHR30620 (PANTHER); PTHR30620:SF95 (PANTHER); IPR036881 (SUPERFAMILY); IPR017853 (SUPERFAMILY)	P:GO:0005975; F:GO:0004553	P:carbohydrate metabolic process; F:hydrolase activity, hydrolyzing O-glycosyl compounds
NODE_1_length_4327563_cov_65_473760.g293.t1	hypothetical protein INS49_004721	5376	1	0.0	91.8						IPR001650 (SMART); IPR014001 (SMART); IPR001650 (PFAM); IPR011545 (PFAM); G3DSA:3.40.50.300 (GENE3D); mobidb-lite (MOBIDB_LITE); mobidb-lite (MOBIDB_LITE); mobidb-lite (MOBIDB_LITE); mobidb-lite (MOBIDB_LITE); mobidb-lite (MOBIDB_LITE); mobidb-lite (MOBIDB_LITE); mobidb-lite (MOBIDB_LITE); mobidb-lite (MOBIDB_LITE); PTHR44533 (PANTHER); PTHR44533:SF4 (PANTHER); IPR014001 (PROSITE_PROFILES); IPR00…	F:GO:0003676; F:GO:0005524	F:nucleic acid binding; F:ATP binding
NODE_1_length_4327563_cov_65_473760.g294.t1	hsp70-like protein	1641	1	9.5444E-82	51.43	4	F:GO:0000166; F:GO:0005524; F:GO:0140603; C:GO:0005783	F:nucleotide binding; F:ATP binding; F:obsolete ATP hydrolysis activity; C:endoplasmic reticulum			PR00301 (PRINTS); G3DSA:3.30.420.40 (GENE3D); IPR013126 (PFAM); IPR029047 (G3DSA:2.60.34.GENE3D); IPR013126 (PANTHER); PTHR19375:SF388 (PANTHER); IPR029047 (SUPERFAMILY); IPR043129 (SUPERFAMILY); IPR043129 (SUPERFAMILY)	F:GO:0005524; F:GO:0016887	F:ATP binding; F:ATP hydrolysis activity
NODE_1_length_4327563_cov_65_473760.g295.t1	hypothetical protein INS49_004723	5400	1	0.0	71.53						IPR010730 (PFAM); G3DSA:3.40.50.300 (GENE3D); IPR015943 (G3DSA:2.130.10.GENE3D); mobidb-lite (MOBIDB_LITE); mobidb-lite (MOBIDB_LITE); mobidb-lite (MOBIDB_LITE); PTHR10039 (PANTHER); PTHR10039:SF5 (PANTHER); IPR001680 (PROSITE_PROFILES); IPR011047 (SUPERFAMILY); IPR027417 (SUPERFAMILY)	F:GO:0005515	F:protein binding
NODE_1_length_4327563_cov_65_473760.g296.t1	hypothetical protein UCDDA912_g05388	597	1	4.04004E-98	78.79						IPR024311 (PFAM)	no GO terms	no GO terms
NODE_1_length_4327563_cov_65_473760.g297.t1	hypothetical protein DL767_001190	1716	1	0.0	84.46	4	F:GO:0004497; F:GO:0005506; F:GO:0016705; F:GO:0020037	F:monooxygenase activity; F:iron ion binding; F:oxidoreductase activity, acting on paired donors, with incorporation or reduction of molecular oxygen; F:heme binding	EC:1; EC:1.14	Oxidoreductases; Acting on paired donors, with incorporation or reduction of molecular oxygen. The oxygen incorporated need not be derived from O(2)	IPR002403 (PRINTS); IPR001128 (PRINTS); IPR001128 (PFAM); IPR036396 (G3DSA:1.10.630.GENE3D); mobidb-lite (MOBIDB_LITE); PTHR24305 (PANTHER); IPR036396 (SUPERFAMILY)	F:GO:0004497; F:GO:0005506; F:GO:0016705; F:GO:0020037	F:monooxygenase activity; F:iron ion binding; F:oxidoreductase activity, acting on paired donors, with incorporation or reduction of molecular oxygen; F:heme binding
NODE_1_length_4327563_cov_65_473760.g298.t1	putative leucyl-trna synthetase	3354	1	0.0	98.57	5	P:GO:0006429; P:GO:0106074; F:GO:0002161; F:GO:0004823; F:GO:0005524	P:leucyl-tRNA aminoacylation; P:aminoacyl-tRNA metabolism involved in translational fidelity; F:aminoacyl-tRNA editing activity; F:leucine-tRNA ligase activity; F:ATP binding	EC:3.1; EC:6.1; EC:6.1.1.4; EC:3; EC:6.1.1; EC:6; EC:3.1.1.1	Acting on ester bonds; Forming carbon-oxygen bonds; Leucine--tRNA ligase; Hydrolases; Forming carbon-oxygen bonds; Ligases; Carboxylesterase	IPR004493 (TIGRFAM); IPR013155 (PFAM); IPR002300 (PFAM); PTHR45794:SF1 (PANTHER); IPR004493 (PANTHER); cd00812 (CDD); IPR009080 (SUPERFAMILY); IPR009008 (SUPERFAMILY); SSF52374 (SUPERFAMILY)	P:GO:0006418; P:GO:0006429; F:GO:0000166; F:GO:0002161; F:GO:0004812; F:GO:0004823; F:GO:0005524	P:tRNA aminoacylation for protein translation; P:leucyl-tRNA aminoacylation; F:nucleotide binding; F:aminoacyl-tRNA editing activity; F:aminoacyl-tRNA ligase activity; F:leucine-tRNA ligase activity; F:ATP binding
NODE_1_length_4327563_cov_65_473760.g299.t1	hypothetical protein UCDDA912_g05390	345	1	4.72337E-58	84.35	1	C:GO:0016021	C:integral component of membrane			no IPS match	no IPS match	no IPS match
NODE_1_length_4327563_cov_65_473760.g300.t1	putative ap-3 complex subunit sigma	570	1	9.40446E-125	99.47	3	P:GO:0006623; P:GO:0006896; C:GO:0030123	P:protein targeting to vacuole; P:Golgi to vacuole transport; C:AP-3 adaptor complex			G3DSA:3.30.450.60 (GENE3D); IPR016635 (PIRSF); IPR022775 (PFAM); IPR027155 (PTHR11753:PANTHER); IPR016635 (PANTHER); IPR011012 (SUPERFAMILY)	P:GO:0006896; P:GO:0015031; C:GO:0030123	P:Golgi to vacuole transport; P:protein transport; C:AP-3 adaptor complex
NODE_1_length_4327563_cov_65_473760.g301.t1	putative mitochondrial iron uptake protein	621	1	6.50212E-123	91.26	7	P:GO:0006783; P:GO:0006811; P:GO:0006879; P:GO:0016226; F:GO:0004322; F:GO:0008199; C:GO:0005739	P:heme biosynthetic process; P:ion transport; P:cellular iron ion homeostasis; P:iron-sulfur cluster assembly; F:ferroxidase activity; F:ferric iron binding; C:mitochondrion	EC:1.16; EC:1.16.3.1; EC:1.16.3; EC:1	Oxidizing metal ions; Ferroxidase; Oxidizing metal ions; Oxidoreductases	IPR002908 (SMART); IPR002908 (PFAM); IPR002908 (TIGRFAM); IPR017789 (TIGRFAM); IPR036524 (G3DSA:3.30.920.GENE3D); mobidb-lite (MOBIDB_LITE); IPR002908 (PANTHER); IPR002908 (PROSITE_PROFILES); IPR036524 (SUPERFAMILY)	P:GO:0016226; F:GO:0004322; F:GO:0008199; C:GO:0005739	P:iron-sulfur cluster assembly; F:ferroxidase activity; F:ferric iron binding; C:mitochondrion
NODE_1_length_4327563_cov_65_473760.g302.t1	UBA/TS-N domain-containing protein	3738	1	0.0	87.53	6	P:GO:0006897; F:GO:0003779; F:GO:0005509; C:GO:0005886; C:GO:0010008; C:GO:0030479	P:endocytosis; F:actin binding; F:calcium ion binding; C:plasma membrane; C:endosome membrane; C:actin cortical patch			IPR015940 (SMART); IPR000261 (SMART); G3DSA:1.10.8.10 (GENE3D); IPR000261 (PFAM); G3DSA:1.10.238.10 (GENE3D); G3DSA:1.10.238.10 (GENE3D); G3DSA:1.10.238.10 (GENE3D); IPR015940 (PFAM); mobidb-lite (MOBIDB_LITE); mobidb-lite (MOBIDB_LITE); mobidb-lite (MOBIDB_LITE); mobidb-lite (MOBIDB_LITE); mobidb-lite (MOBIDB_LITE); mobidb-lite (MOBIDB_LITE); mobidb-lite (MOBIDB_LITE); mobidb-lite (MOBIDB_LITE);…	F:GO:0005509; F:GO:0005515	F:calcium ion binding; F:protein binding
NODE_1_length_4327563_cov_65_473760.g303.t1	putative glutathione s	744	1	1.7237E-147	91.42	1	P:GO:0006749	P:glutathione metabolic process			IPR004046 (PFAM); G3DSA:1.20.1050.10 (GENE3D); IPR036249 (G3DSA:3.40.30.GENE3D); IPR004045 (PFAM); IPR040079 (PANTHER); PTHR43900:SF24 (PANTHER); IPR004045 (PROSITE_PROFILES); IPR010987 (PROSITE_PROFILES); cd03046 (CDD); IPR036249 (SUPERFAMILY); IPR036282 (SUPERFAMILY)	P:GO:0006749; F:GO:0005515	P:glutathione metabolic process; F:protein binding
NODE_1_length_4327563_cov_65_473760.g304.t1	hypothetical protein UCDDA912_g07535	1524	1	0.0	93.12	3	P:GO:0055085; F:GO:0022857; C:GO:0016021	P:transmembrane transport; F:transmembrane transporter activity; C:integral component of membrane	EC:7	Translocases	G3DSA:1.20.1250.20 (GENE3D); IPR011701 (PFAM); mobidb-lite (MOBIDB_LITE); PTHR23294 (PANTHER); PTHR23294:SF56 (PANTHER); IPR036259 (SUPERFAMILY)	P:GO:0055085; F:GO:0022857	P:transmembrane transport; F:transmembrane transporter activity
NODE_1_length_4327563_cov_65_473760.g305.t1	hypothetical protein MMYC01_207018, partial	2415	1	2.63883E-25	50.83						mobidb-lite (MOBIDB_LITE); mobidb-lite (MOBIDB_LITE); mobidb-lite (MOBIDB_LITE); mobidb-lite (MOBIDB_LITE); mobidb-lite (MOBIDB_LITE); mobidb-lite (MOBIDB_LITE); mobidb-lite (MOBIDB_LITE); mobidb-lite (MOBIDB_LITE); mobidb-lite (MOBIDB_LITE); mobidb-lite (MOBIDB_LITE)	no GO terms	no GO terms
NODE_1_length_4327563_cov_65_473760.g306.t1	hypothetical protein DHEL01_v206553	609	1	3.72152E-66	83.85						no IPS match	no IPS match	no IPS match
NODE_1_length_4327563_cov_65_473760.g307.t1	hypothetical protein DHEL01_v206554	1749	1	0.0	73.56						IPR010730 (PFAM); PTHR24148:SF71 (PANTHER); PTHR24148 (PANTHER)	no GO terms	no GO terms
NODE_1_length_4327563_cov_65_473760.g308.t1	putative mfs ral substrate transporter	1410	1	0.0	96.58	3	P:GO:0055085; F:GO:0022857; C:GO:0016021	P:transmembrane transport; F:transmembrane transporter activity; C:integral component of membrane	EC:7	Translocases	IPR011701 (PFAM); G3DSA:1.20.1250.20 (GENE3D); G3DSA:1.20.1250.20 (GENE3D); mobidb-lite (MOBIDB_LITE); PTHR43702:SF5 (PANTHER); PTHR43702 (PANTHER); IPR036259 (SUPERFAMILY)	P:GO:0055085; F:GO:0022857	P:transmembrane transport; F:transmembrane transporter activity
NODE_1_length_4327563_cov_65_473760.g309.t1	hypothetical protein DHEL01_v205069	2478	1	1.03478E-38	44.79						mobidb-lite (MOBIDB_LITE); SSF52047 (SUPERFAMILY)	no GO terms	no GO terms
NODE_1_length_4327563_cov_65_473760.g311.t1	hypothetical protein VMCG_05334	3474	1	0.0	82.01						IPR002893 (PFAM); G3DSA:3.30.60.180 (GENE3D); IPR027974 (PFAM); IPR002893 (PROSITE_PROFILES); SSF144232 (SUPERFAMILY)	no GO terms	no GO terms
NODE_1_length_4327563_cov_65_473760.g312.t1	putative taurine dioxygenase family protein	1080	1	0.0	87.16	1	F:GO:0051213	F:dioxygenase activity	EC:1	Oxidoreductases	IPR003819 (PFAM); IPR042098 (G3DSA:3.60.130.GENE3D); PTHR30468 (PANTHER); PTHR30468:SF10 (PANTHER); SSF51197 (SUPERFAMILY)	F:GO:0016491	F:oxidoreductase activity
NODE_1_length_4327563_cov_65_473760.g313.t1	beta-ketoacyl synthase domain-containing protein	7347	1	0.0	83.17	6	P:GO:0006633; P:GO:0032259; F:GO:0004315; F:GO:0008168; F:GO:0016491; F:GO:0031177	P:fatty acid biosynthetic process; P:methylation; F:3-oxoacyl-[acyl-carrier-protein] synthase activity; F:methyltransferase activity; F:oxidoreductase activity; F:phosphopantetheine binding	EC:2.3.1.41; EC:2.3.1.85; EC:2.1; EC:2.3; EC:1; EC:2; EC:2.1.1; EC:2.3.1	Beta-ketoacyl-[acyl-carrier-protein] synthase I; Fatty-acid synthase system; Transferring one-carbon groups; Acyltransferases; Oxidoreductases; Transferases; Transferring one-carbon groups; Acyltransferases	IPR020841 (SMART); IPR014043 (SMART); SM00822 (SMART); IPR020806 (SMART); IPR020807 (SMART); IPR013968 (PFAM); G3DSA:3.30.70.3290 (GENE3D); G3DSA:3.40.50.150 (GENE3D); G3DSA:3.40.50.720 (GENE3D); IPR001227 (G3DSA:3.40.366.GENE3D); IPR016039 (G3DSA:3.40.47.GENE3D); IPR014030 (PFAM); IPR014043 (PFAM); IPR032821 (PFAM); IPR013217 (PFAM); IPR020807 (PFAM); IPR014031 (PFAM); IPR042104 (G3DSA:3.10.129.…	F:GO:0016740; F:GO:0016746; F:GO:0031177	F:transferase activity; F:acyltransferase activity; F:phosphopantetheine binding
NODE_1_length_4327563_cov_65_473760.g314.t1	hypothetical protein VM1G_03602	219	1	3.29242E-29	81.69						no IPS match	no IPS match	no IPS match
NODE_1_length_4327563_cov_65_473760.g315.t1	hypothetical protein PFICI_02352	1062	1	0.0	84.7	1	F:GO:0016787	F:hydrolase activity	EC:3	Hydrolases	IPR013094 (PFAM); IPR029058 (G3DSA:3.40.50.GENE3D); PTHR23024:SF182 (PANTHER); PTHR23024 (PANTHER); IPR029058 (SUPERFAMILY)	F:GO:0016787	F:hydrolase activity
NODE_1_length_4327563_cov_65_473760.g316.t1	Trichodiene oxygenase	1617	1	0.0	81.3	4	F:GO:0004497; F:GO:0005506; F:GO:0016705; F:GO:0020037	F:monooxygenase activity; F:iron ion binding; F:oxidoreductase activity, acting on paired donors, with incorporation or reduction of molecular oxygen; F:heme binding	EC:1; EC:1.14	Oxidoreductases; Acting on paired donors, with incorporation or reduction of molecular oxygen. The oxygen incorporated need not be derived from O(2)	IPR002403 (PRINTS); IPR001128 (PFAM); IPR036396 (G3DSA:1.10.630.GENE3D); PTHR24305 (PANTHER); PTHR24305:SF92 (PANTHER); IPR036396 (SUPERFAMILY)	F:GO:0004497; F:GO:0005506; F:GO:0016705; F:GO:0020037	F:monooxygenase activity; F:iron ion binding; F:oxidoreductase activity, acting on paired donors, with incorporation or reduction of molecular oxygen; F:heme binding
NODE_1_length_4327563_cov_65_473760.g317.t1	hypothetical protein PFICI_07716	2934	1	4.34136E-73	54.09	7	P:GO:0006468; F:GO:0004672; F:GO:0005524; F:GO:0106310; F:GO:0106311; C:GO:0000781; C:GO:0005694	P:protein phosphorylation; F:protein kinase activity; F:ATP binding; F:protein serine kinase activity; F:protein threonine kinase activity; C:chromosome, telomeric region; C:chromosome			IPR000719 (SMART); G3DSA:1.10.510.10 (GENE3D); G3DSA:1.10.510.10 (GENE3D); mobidb-lite (MOBIDB_LITE); IPR000719 (PROSITE_PROFILES); cd00180 (CDD); IPR011009 (SUPERFAMILY)	P:GO:0006468; F:GO:0004672; F:GO:0005524	P:protein phosphorylation; F:protein kinase activity; F:ATP binding
NODE_1_length_4327563_cov_65_473760.g318.t1	hypothetical protein A1O9_07931	2343	1	0.0	69.03	1	F:GO:0016491	F:oxidoreductase activity	EC:1	Oxidoreductases	IPR006094 (PFAM); IPR016169 (G3DSA:3.30.465.GENE3D); IPR016167 (G3DSA:3.30.43.GENE3D); IPR010031 (PANTHER); IPR016166 (PROSITE_PROFILES); IPR036318 (SUPERFAMILY)	F:GO:0016491; F:GO:0016899; F:GO:0050660; F:GO:0071949	F:oxidoreductase activity; F:oxidoreductase activity, acting on the CH-OH group of donors, oxygen as acceptor; F:flavin adenine dinucleotide binding; F:FAD binding
NODE_1_length_4327563_cov_65_473760.g319.t1	putative benzoate 4-monooxygenase cytochrome p450	1383	1	0.0	95.43	4	F:GO:0004497; F:GO:0005506; F:GO:0016705; F:GO:0020037	F:monooxygenase activity; F:iron ion binding; F:oxidoreductase activity, acting on paired donors, with incorporation or reduction of molecular oxygen; F:heme binding	EC:1; EC:1.14	Oxidoreductases; Acting on paired donors, with incorporation or reduction of molecular oxygen. The oxygen incorporated need not be derived from O(2)	IPR002401 (PRINTS); IPR001128 (PRINTS); IPR001128 (PFAM); IPR036396 (G3DSA:1.10.630.GENE3D); PTHR24286:SF288 (PANTHER); PTHR24286 (PANTHER); IPR036396 (SUPERFAMILY)	F:GO:0005506; F:GO:0016705; F:GO:0020037	F:iron ion binding; F:oxidoreductase activity, acting on paired donors, with incorporation or reduction of molecular oxygen; F:heme binding
NODE_1_length_4327563_cov_65_473760.g320.t1	hypothetical protein UCDDA912_g10094	1476	1	0.0	96.47	1	C:GO:0016021	C:integral component of membrane			IPR011701 (PFAM); G3DSA:1.20.1250.20 (GENE3D); mobidb-lite (MOBIDB_LITE); mobidb-lite (MOBIDB_LITE); PTHR23294:SF17 (PANTHER); PTHR23294 (PANTHER); IPR036259 (SUPERFAMILY)	P:GO:0055085; F:GO:0022857	P:transmembrane transport; F:transmembrane transporter activity
NODE_1_length_4327563_cov_65_473760.g321.t1	putative high-affinity methionine permease	1626	1	0.0	96.62	3	P:GO:0055085; F:GO:0022857; C:GO:0016021	P:transmembrane transport; F:transmembrane transporter activity; C:integral component of membrane	EC:7	Translocases	PIRSF006060 (PIRSF); G3DSA:1.20.1740.10 (GENE3D); IPR002293 (PFAM); mobidb-lite (MOBIDB_LITE); PTHR11785 (PANTHER); PTHR11785:SF203 (PANTHER)	P:GO:0055085; F:GO:0022857; C:GO:0016020	P:transmembrane transport; F:transmembrane transporter activity; C:membrane
NODE_1_length_4327563_cov_65_473760.g322.t1	hypothetical protein DHEL01_v202921	2889	1	0.0	72.06	1	C:GO:0016020	C:membrane			IPR011990 (G3DSA:1.25.40.GENE3D); mobidb-lite (MOBIDB_LITE); mobidb-lite (MOBIDB_LITE); IPR011990 (SUPERFAMILY)	F:GO:0005515	F:protein binding
NODE_1_length_4327563_cov_65_473760.g323.t1	glutamyl-tRNA(Gln) amidotransferase subunit A	1503	1	4.10683E-169	65.33	1	F:GO:0016740	F:transferase activity			IPR036928 (G3DSA:3.90.1300.GENE3D); IPR023631 (PFAM); PTHR42678:SF30 (PANTHER); PTHR42678 (PANTHER); IPR036928 (SUPERFAMILY)	no GO terms	no GO terms
NODE_1_length_4327563_cov_65_473760.g324.t1	hypothetical protein DHEL01_v202262	1581	1	0.0	91.48	3	P:GO:0055085; F:GO:0022857; C:GO:0016021	P:transmembrane transport; F:transmembrane transporter activity; C:integral component of membrane	EC:7	Translocases	IPR011701 (PFAM); G3DSA:1.20.1250.20 (GENE3D); mobidb-lite (MOBIDB_LITE); mobidb-lite (MOBIDB_LITE); PTHR23502 (PANTHER); PTHR23502:SF74 (PANTHER); IPR020846 (PROSITE_PROFILES); cd17323 (CDD); IPR036259 (SUPERFAMILY)	P:GO:0055085; F:GO:0022857	P:transmembrane transport; F:transmembrane transporter activity
NODE_1_length_4327563_cov_65_473760.g325.t1	hypothetical protein INS49_010753	7407	1	0.0	78.99						SM00822 (SMART); IPR020841 (SMART); IPR014043 (SMART); IPR020807 (SMART); IPR020806 (SMART); IPR042104 (G3DSA:3.10.129.GENE3D); IPR014043 (PFAM); IPR009081 (PFAM); IPR020807 (PFAM); G3DSA:3.40.50.720 (GENE3D); G3DSA:3.40.50.150 (GENE3D); IPR014030 (PFAM); IPR001227 (G3DSA:3.40.366.GENE3D); IPR016039 (G3DSA:3.40.47.GENE3D); IPR036736 (G3DSA:1.10.1200.GENE3D); IPR014031 (PFAM); IPR013968 (PFAM); IP…	F:GO:0016740; F:GO:0016746; F:GO:0031177	F:transferase activity; F:acyltransferase activity; F:phosphopantetheine binding
NODE_1_length_4327563_cov_65_473760.g326.t1	putative oxidoreductase-like protein	1308	1	0.0	92.41	5	P:GO:0051409; F:GO:0008941; F:GO:0019825; F:GO:0020037; F:GO:0071949	P:response to nitrosative stress; F:nitric oxide dioxygenase activity; F:oxygen binding; F:heme binding; F:FAD binding	EC:1.14.12; EC:1.14.12.17; EC:1; EC:1.14	Acting on paired donors, with incorporation or reduction of molecular oxygen. The oxygen incorporated need not be derived from O(2); Nitric oxide dioxygenase; Oxidoreductases; Acting on paired donors, with incorporation or reduction of molecular oxygen. The oxygen incorporated need not be derived from O(2)	IPR001709 (PRINTS); G3DSA:2.40.30.10 (GENE3D); IPR039261 (G3DSA:3.40.50.GENE3D); IPR008333 (PFAM); IPR012292 (G3DSA:1.10.490.GENE3D); IPR000971 (PFAM); IPR001433 (PFAM); mobidb-lite (MOBIDB_LITE); PTHR43396 (PANTHER); IPR023950 (PTHR43396:PANTHER); IPR017927 (PROSITE_PROFILES); IPR000971 (PROSITE_PROFILES); cd06184 (CDD); cd08922 (CDD); IPR039261 (SUPERFAMILY); IPR009050 (SUPERFAMILY); IPR017938 …	P:GO:0051409; F:GO:0008941; F:GO:0016491; F:GO:0019825; F:GO:0020037; F:GO:0071949	P:response to nitrosative stress; F:nitric oxide dioxygenase activity; F:oxidoreductase activity; F:oxygen binding; F:heme binding; F:FAD binding
NODE_1_length_4327563_cov_65_473760.g327.t1	putative quinate permease	1689	1	0.0	97.86	3	P:GO:0055085; F:GO:0022857; C:GO:0016021	P:transmembrane transport; F:transmembrane transporter activity; C:integral component of membrane	EC:7	Translocases	IPR003663 (PRINTS); IPR003663 (TIGRFAM); IPR005828 (PFAM); G3DSA:1.20.1250.20 (GENE3D); mobidb-lite (MOBIDB_LITE); PTHR48022 (PANTHER); PTHR48022:SF67 (PANTHER); IPR020846 (PROSITE_PROFILES); IPR036259 (SUPERFAMILY)	P:GO:0055085; F:GO:0022857; C:GO:0016020; C:GO:0016021	P:transmembrane transport; F:transmembrane transporter activity; C:membrane; C:integral component of membrane
NODE_1_length_4327563_cov_65_473760.g328.t1	putative clock-controlled-9 protein	2133	1	0.0	96.89	1	F:GO:0016757	F:glycosyltransferase activity	EC:2.4; EC:2	Glycosyltransferases; Transferases	G3DSA:3.40.50.2000 (GENE3D); IPR001296 (PFAM); G3DSA:3.40.50.2000 (GENE3D); mobidb-lite (MOBIDB_LITE); mobidb-lite (MOBIDB_LITE); PTHR47779 (PANTHER); PTHR47779:SF1 (PANTHER); cd03792 (CDD); SSF53756 (SUPERFAMILY)	F:GO:0016757	F:glycosyltransferase activity
NODE_1_length_4327563_cov_65_473760.g329.t1	hypothetical protein VMCG_05345	1650	1	0.0	75.22	1	C:GO:0016020	C:membrane			IPR019378 (PFAM); G3DSA:3.40.50.11350 (GENE3D); cd11296 (CDD)	no GO terms	no GO terms
NODE_1_length_4327563_cov_65_473760.g330.t1	amine oxidase	1431	1	0.0	86.34						G3DSA:1.10.405.20 (GENE3D); G3DSA:3.30.70.1990 (GENE3D); PF13450 (PFAM); IPR036188 (G3DSA:3.50.50.GENE3D); PTHR10742 (PANTHER); PTHR10742:SF372 (PANTHER); IPR036188 (SUPERFAMILY)	no GO terms	no GO terms
NODE_1_length_4327563_cov_65_473760.g331.t1	hypothetical protein DHEL01_v209026	1575	1	0.0	96.95	3	P:GO:0055085; F:GO:0022857; C:GO:0016021	P:transmembrane transport; F:transmembrane transporter activity; C:integral component of membrane	EC:7	Translocases	IPR003663 (PRINTS); G3DSA:1.20.1250.20 (GENE3D); IPR003663 (TIGRFAM); IPR005828 (PFAM); mobidb-lite (MOBIDB_LITE); PTHR48022 (PANTHER); PTHR48022:SF26 (PANTHER); IPR020846 (PROSITE_PROFILES); IPR036259 (SUPERFAMILY)	P:GO:0055085; F:GO:0022857; C:GO:0016020; C:GO:0016021	P:transmembrane transport; F:transmembrane transporter activity; C:membrane; C:integral component of membrane
NODE_1_length_4327563_cov_65_473760.g332.t1	putative dna replication complex gins protein psf3	585	1	2.14333E-134	98.97	2	P:GO:0006260; C:GO:0000811	P:DNA replication; C:GINS complex			IPR021151 (PFAM); IPR038437 (G3DSA:1.20.58.GENE3D); IPR010492 (PANTHER); cd11713 (CDD); SSF160059 (SUPERFAMILY); IPR036224 (SUPERFAMILY)	no GO terms	no GO terms
NODE_1_length_4327563_cov_65_473760.g333.t1	putative superoxide dismutase	699	1	1.42425E-162	98.28	4	P:GO:0019430; F:GO:0004784; F:GO:0030145; C:GO:0005759	P:removal of superoxide radicals; F:superoxide dismutase activity; F:manganese ion binding; C:mitochondrial matrix	EC:1; EC:1.15.1.1; EC:1.15	Oxidoreductases; Superoxide dismutase; Acting on superoxide as acceptor	IPR001189 (PRINTS); IPR019832 (PFAM); IPR019831 (PFAM); IPR001189 (PIRSF); IPR036324 (G3DSA:1.10.287.GENE3D); IPR036314 (G3DSA:2.40.500.GENE3D); PTHR11404 (PANTHER); IPR036314 (SUPERFAMILY); IPR036324 (SUPERFAMILY)	P:GO:0006801; F:GO:0004784; F:GO:0046872	P:superoxide metabolic process; F:superoxide dismutase activity; F:metal ion binding
NODE_1_length_4327563_cov_65_473760.g334.t1	hypothetical protein UCDDA912_g10298	1770	1	0.0	84.78						mobidb-lite (MOBIDB_LITE); mobidb-lite (MOBIDB_LITE); IPR038921 (PANTHER)	no GO terms	no GO terms
NODE_1_length_4327563_cov_65_473760.g335.t1	putativedihydropseudooxynicotine hydrolase	1311	1	0.0	93.35	1	F:GO:0016787	F:hydrolase activity	EC:3	Hydrolases	G3DSA:1.20.1440.110 (GENE3D); IPR029058 (G3DSA:3.40.50.GENE3D); PTHR22946:SF9 (PANTHER); PTHR22946 (PANTHER); IPR029058 (SUPERFAMILY)	no GO terms	no GO terms
NODE_1_length_4327563_cov_65_473760.g336.t1	major facilitator superfamily transporter	1782	1	0.0	68.87	4	P:GO:0055085; F:GO:0022857; C:GO:0016020; C:GO:0016021	P:transmembrane transport; F:transmembrane transporter activity; C:membrane; C:integral component of membrane			G3DSA:1.20.1720.10 (GENE3D); IPR011701 (PFAM); mobidb-lite (MOBIDB_LITE); mobidb-lite (MOBIDB_LITE); PTHR23502:SF51 (PANTHER); PTHR23502 (PANTHER); IPR020846 (PROSITE_PROFILES); IPR036259 (SUPERFAMILY)	P:GO:0055085; F:GO:0022857	P:transmembrane transport; F:transmembrane transporter activity
NODE_1_length_4327563_cov_65_473760.g337.t1	Rieske domain-containing protein	729	1	3.55143E-80	75.72	1	F:GO:0051536	F:iron-sulfur cluster binding			IPR036922 (G3DSA:2.102.10.GENE3D); mobidb-lite (MOBIDB_LITE); IPR017941 (PROSITE_PROFILES); IPR036922 (SUPERFAMILY)	F:GO:0051537	F:2 iron, 2 sulfur cluster binding
NODE_1_length_4327563_cov_65_473760.g338.t1	hypothetical protein P171DRAFT_504188	2394	1	0.0	90.93						IPR038697 (G3DSA:2.60.40.GENE3D); IPR007867 (PFAM); IPR036188 (G3DSA:3.50.50.GENE3D); IPR015920 (PFAM); IPR000172 (PFAM); G3DSA:3.30.410.10 (GENE3D); mobidb-lite (MOBIDB_LITE); PTHR47190 (PANTHER); IPR015920 (CDD); SSF54373 (SUPERFAMILY); SSF49344 (SUPERFAMILY); IPR036188 (SUPERFAMILY)	F:GO:0016614; F:GO:0050660	F:oxidoreductase activity, acting on CH-OH group of donors; F:flavin adenine dinucleotide binding
NODE_1_length_4327563_cov_65_473760.g340.t1	hypothetical protein VSDG_00940	444	1	3.97638E-64	86.99						PTHR39602 (PANTHER)	no GO terms	no GO terms
NODE_1_length_4327563_cov_65_473760.g342.t1	hypothetical protein E2P81_ATG00199	585	1	6.13939E-15	60.95						no IPS match	no IPS match	no IPS match
NODE_1_length_4327563_cov_65_473760.g343.t1	hypothetical protein NA56DRAFT_628568	831	1	1.52924E-97	71.64						IPR029058 (G3DSA:3.40.50.GENE3D); PTHR43139:SF50 (PANTHER); PTHR43139 (PANTHER); IPR029058 (SUPERFAMILY)	no GO terms	no GO terms
NODE_1_length_4327563_cov_65_473760.g344.t1	putative pyrimidine precursor biosynthesis enzyme thi12	1032	1	0.0	96.5	2	P:GO:0009228; P:GO:0009229	P:thiamine biosynthetic process; P:thiamine diphosphate biosynthetic process			IPR015168 (PFAM); G3DSA:3.40.190.10 (GENE3D); G3DSA:3.40.190.10 (GENE3D); IPR027939 (PANTHER); PTHR31528:SF1 (PANTHER); cd13650 (CDD); SSF53850 (SUPERFAMILY)	P:GO:0009228	P:thiamine biosynthetic process
NODE_1_length_4327563_cov_65_473760.g345.t1	hypothetical protein VP1G_05661	882	1	2.44605E-136	82.37	1	C:GO:0016021	C:integral component of membrane			no IPS match	no IPS match	no IPS match
NODE_1_length_4327563_cov_65_473760.g346.t1	FAD binding domain-containing protein	1353	1	0.0	92.56	1	F:GO:0071949	F:FAD binding			PR00420 (PRINTS); IPR036188 (G3DSA:3.50.50.GENE3D); G3DSA:3.30.9.30 (GENE3D); IPR002938 (PFAM); mobidb-lite (MOBIDB_LITE); PTHR13789 (PANTHER); PTHR13789:SF238 (PANTHER); IPR036188 (SUPERFAMILY); SSF54373 (SUPERFAMILY)	F:GO:0071949	F:FAD binding
NODE_1_length_4327563_cov_65_473760.g347.t1	choline dehydrogenase	2028	1	0.0	84.99	2	F:GO:0016614; F:GO:0050660	F:oxidoreductase activity, acting on CH-OH group of donors; F:flavin adenine dinucleotide binding	EC:1.1; EC:1	Acting on the CH-OH group of donors; Oxidoreductases	IPR000172 (PFAM); IPR007867 (PFAM); G3DSA:3.30.560.10 (GENE3D); IPR036188 (G3DSA:3.50.50.GENE3D); IPR012132 (PIRSF); PTHR11552:SF213 (PANTHER); IPR012132 (PANTHER); SSF54373 (SUPERFAMILY); IPR036188 (SUPERFAMILY)	F:GO:0016614; F:GO:0050660	F:oxidoreductase activity, acting on CH-OH group of donors; F:flavin adenine dinucleotide binding
NODE_1_length_4327563_cov_65_473760.g348.t1	hypothetical protein DHEL01_v207087	1164	1	0.0	84.79	1	C:GO:0016021	C:integral component of membrane			PTHR33048 (PANTHER)	no GO terms	no GO terms
NODE_1_length_4327563_cov_65_473760.g349.t1	putative cupin domain-containing protein	1059	1	0.0	94.08						IPR014710 (G3DSA:2.60.120.GENE3D); IPR014710 (G3DSA:2.60.120.GENE3D); IPR013096 (PFAM); PTHR36440 (PANTHER); cd02215 (CDD); IPR011051 (SUPERFAMILY)	no GO terms	no GO terms
NODE_1_length_4327563_cov_65_473760.g350.t1	hypothetical protein DHEL01_v208074	2262	1	0.0	88.25	5	P:GO:0006357; F:GO:0000981; F:GO:0003677; F:GO:0008270; C:GO:0005634	P:regulation of transcription by RNA polymerase II; F:DNA-binding transcription factor activity, RNA polymerase II-specific; F:DNA binding; F:zinc ion binding; C:nucleus			IPR001138 (SMART); IPR007219 (SMART); IPR001138 (PFAM); IPR036864 (G3DSA:4.10.240.GENE3D); IPR007219 (PFAM); mobidb-lite (MOBIDB_LITE); mobidb-lite (MOBIDB_LITE); mobidb-lite (MOBIDB_LITE); mobidb-lite (MOBIDB_LITE); PTHR47424 (PANTHER); IPR001138 (PROSITE_PROFILES); cd12148 (CDD); IPR001138 (CDD); IPR036864 (SUPERFAMILY)	P:GO:0006351; P:GO:0006355; F:GO:0000981; F:GO:0003677; F:GO:0008270	P:transcription, DNA-templated; P:regulation of transcription, DNA-templated; F:DNA-binding transcription factor activity, RNA polymerase II-specific; F:DNA binding; F:zinc ion binding
NODE_1_length_4327563_cov_65_473760.g351.t1	hypothetical protein INS49_010780	3741	1	0.0	98.01						IPR000453 (TIGRFAM); IPR035904 (G3DSA:3.60.150.GENE3D); IPR000453 (PFAM); mobidb-lite (MOBIDB_LITE); mobidb-lite (MOBIDB_LITE); mobidb-lite (MOBIDB_LITE); IPR000453 (PANTHER); IPR000453 (HAMAP); IPR001810 (PROSITE_PROFILES); IPR000453 (CDD); IPR035904 (SUPERFAMILY); IPR036047 (SUPERFAMILY)	P:GO:0009073; F:GO:0004107; F:GO:0005515	P:aromatic amino acid family biosynthetic process; F:chorismate synthase activity; F:protein binding
NODE_1_length_4327563_cov_65_473760.g352.t1	hypothetical protein UCDDA912_g05149	1362	1	4.03821E-80	62.21						mobidb-lite (MOBIDB_LITE); mobidb-lite (MOBIDB_LITE); mobidb-lite (MOBIDB_LITE); mobidb-lite (MOBIDB_LITE); mobidb-lite (MOBIDB_LITE); mobidb-lite (MOBIDB_LITE); mobidb-lite (MOBIDB_LITE); mobidb-lite (MOBIDB_LITE)	no GO terms	no GO terms
NODE_1_length_4327563_cov_65_473760.g353.t1	hypothetical protein DHEL01_v212477	3921	1	0.0	76.74						mobidb-lite (MOBIDB_LITE); mobidb-lite (MOBIDB_LITE); mobidb-lite (MOBIDB_LITE); mobidb-lite (MOBIDB_LITE); mobidb-lite (MOBIDB_LITE); mobidb-lite (MOBIDB_LITE); mobidb-lite (MOBIDB_LITE); mobidb-lite (MOBIDB_LITE); mobidb-lite (MOBIDB_LITE); mobidb-lite (MOBIDB_LITE); mobidb-lite (MOBIDB_LITE); mobidb-lite (MOBIDB_LITE); mobidb-lite (MOBIDB_LITE); mobidb-lite (MOBIDB_LITE); mobidb-lite (MOBIDB_L…	no GO terms	no GO terms
NODE_1_length_4327563_cov_65_473760.g354.t1	glucan 1,4-alpha-maltohexaosidase	1545	1	0.0	98.24	3	P:GO:0005975; F:GO:0004553; F:GO:0005509	P:carbohydrate metabolic process; F:hydrolase activity, hydrolyzing O-glycosyl compounds; F:calcium ion binding	EC:3.2; EC:3; EC:3.2.1	Glycosylases; Hydrolases; Glycosylases	IPR006047 (SMART); G3DSA:2.40.30.140 (GENE3D); IPR006047 (PFAM); G3DSA:3.20.20.80 (GENE3D); IPR013776 (PIRSF); IPR013780 (G3DSA:2.60.40.GENE3D); PTHR43447 (PANTHER); PTHR43447:SF7 (PANTHER); cd11318 (CDD); IPR017853 (SUPERFAMILY); SSF51011 (SUPERFAMILY)	P:GO:0005975; F:GO:0003824; F:GO:0004553; F:GO:0005509	P:carbohydrate metabolic process; F:catalytic activity; F:hydrolase activity, hydrolyzing O-glycosyl compounds; F:calcium ion binding
NODE_1_length_4327563_cov_65_473760.g355.t1	putative aldehyde reductase	1467	1	8.56787E-180	83.74	1	F:GO:0047834	F:D-threo-aldose 1-dehydrogenase activity	EC:1.1; EC:1; EC:1.1.1; EC:1.1.1.122	Acting on the CH-OH group of donors; Oxidoreductases; Acting on the CH-OH group of donors; D-threo-aldose 1-dehydrogenase	IPR020471 (PRINTS); IPR036812 (G3DSA:3.20.20.GENE3D); IPR023210 (PFAM); mobidb-lite (MOBIDB_LITE); mobidb-lite (MOBIDB_LITE); mobidb-lite (MOBIDB_LITE); PTHR43625:SF67 (PANTHER); PTHR43625 (PANTHER); cd19075 (CDD); IPR036812 (SUPERFAMILY)	F:GO:0016491; F:GO:0047834	F:oxidoreductase activity; F:D-threo-aldose 1-dehydrogenase activity
NODE_1_length_4327563_cov_65_473760.g358.t1	uncharacterized protein E0L32_007534	930	1	7.0755E-86	67.87						mobidb-lite (MOBIDB_LITE); mobidb-lite (MOBIDB_LITE); mobidb-lite (MOBIDB_LITE); mobidb-lite (MOBIDB_LITE)	no GO terms	no GO terms
NODE_1_length_4327563_cov_65_473760.g359.t1	Uncharacterized protein TCAP_06303	1434	1	3.55999E-126	61.23	4	P:GO:0006468; F:GO:0000166; F:GO:0004672; F:GO:0005524	P:protein phosphorylation; F:nucleotide binding; F:protein kinase activity; F:ATP binding			IPR000719 (SMART); G3DSA:3.30.200.20 (GENE3D); IPR000719 (PFAM); G3DSA:1.10.510.10 (GENE3D); mobidb-lite (MOBIDB_LITE); mobidb-lite (MOBIDB_LITE); PTHR45646 (PANTHER); PTHR45646:SF2 (PANTHER); PTHR45646:SF2 (PANTHER); PTHR45646 (PANTHER); IPR000719 (PROSITE_PROFILES); IPR011009 (SUPERFAMILY)	P:GO:0006468; F:GO:0004672; F:GO:0005524	P:protein phosphorylation; F:protein kinase activity; F:ATP binding
NODE_1_length_4327563_cov_65_473760.g360.t1	uncharacterized protein CTRU02_05608	780	1	9.46962E-15	48.57						mobidb-lite (MOBIDB_LITE); mobidb-lite (MOBIDB_LITE); mobidb-lite (MOBIDB_LITE)	no GO terms	no GO terms
NODE_1_length_4327563_cov_65_473760.g361.t1	hypothetical protein UCDDA912_g05144	1449	1	0.0	97.51						IPR027589 (TIGRFAM); PTHR38787 (PANTHER)	no GO terms	no GO terms
NODE_1_length_4327563_cov_65_473760.g362.t1	putative vacuolar membrane protein	2922	1	0.0	96.93	7	P:GO:0006886; P:GO:0016192; F:GO:0016740; F:GO:0046872; C:GO:0000329; C:GO:0030897; C:GO:0033263	P:intracellular protein transport; P:vesicle-mediated transport; F:transferase activity; F:metal ion binding; C:fungal-type vacuole membrane; C:HOPS complex; C:CORVET complex	EC:2	Transferases	IPR001841 (SMART); IPR000547 (PFAM); IPR011990 (G3DSA:1.25.40.GENE3D); IPR016528 (PIRSF); PF13923 (PFAM); IPR024763 (PFAM); IPR013083 (G3DSA:3.30.40.GENE3D); PTHR23323 (PANTHER); IPR016528 (PTHR23323:PANTHER); IPR000547 (PROSITE_PROFILES); IPR001841 (PROSITE_PROFILES); cd16688 (CDD); IPR036322 (SUPERFAMILY); IPR016024 (SUPERFAMILY); SSF57850 (SUPERFAMILY)	P:GO:0006886; P:GO:0016192; F:GO:0005515	P:intracellular protein transport; P:vesicle-mediated transport; F:protein binding
NODE_1_length_4327563_cov_65_473760.g363.t1	putative lipoyltransferase	1221	1	0.0	81.86	2	P:GO:0009249; F:GO:0016740	P:protein lipoylation; F:transferase activity	EC:2	Transferases	G3DSA:3.30.930.10 (GENE3D); mobidb-lite (MOBIDB_LITE); mobidb-lite (MOBIDB_LITE); IPR004562 (PANTHER); IPR004143 (PROSITE_PROFILES); cd16443 (CDD); SSF55681 (SUPERFAMILY)	P:GO:0006464; P:GO:0009249	P:cellular protein modification process; P:protein lipoylation
NODE_1_length_4327563_cov_65_473760.g364.t1	putative nad dependent epimerase dehydratase family protein	1089	1	0.0	95.03						IPR016040 (PFAM); G3DSA:3.40.50.720 (GENE3D); PTHR48079:SF4 (PANTHER); PTHR48079 (PANTHER); IPR036291 (SUPERFAMILY)	no GO terms	no GO terms
NODE_1_length_4327563_cov_65_473760.g365.t1	serine/threonine protein kinase-36	1518	1	0.0	81.29	3	P:GO:0006468; F:GO:0004674; F:GO:0005524	P:protein phosphorylation; F:protein serine/threonine kinase activity; F:ATP binding	EC:2.7.1; EC:2.7; EC:2	Transferring phosphorus-containing groups; Transferring phosphorus-containing groups; Transferases	IPR000719 (SMART); IPR000719 (PFAM); G3DSA:3.30.200.20 (GENE3D); mobidb-lite (MOBIDB_LITE); mobidb-lite (MOBIDB_LITE); mobidb-lite (MOBIDB_LITE); PTHR24055 (PANTHER); PTHR24055:SF72 (PANTHER); IPR000719 (PROSITE_PROFILES); IPR011009 (SUPERFAMILY)	P:GO:0006468; F:GO:0004672; F:GO:0005524	P:protein phosphorylation; F:protein kinase activity; F:ATP binding
NODE_1_length_4327563_cov_65_473760.g366.t1	polygalacturonase	2163	1	0.0	91.13	4	P:GO:0005975; P:GO:0071555; F:GO:0004650; C:GO:0005576	P:carbohydrate metabolic process; P:cell wall organization; F:polygalacturonase activity; C:extracellular region	EC:3.2; EC:3; EC:3.2.1.15; EC:3.2.1	Glycosylases; Hydrolases; Endo-polygalacturonase; Glycosylases	G3DSA:3.40.630.30 (GENE3D); IPR012334 (G3DSA:2.160.20.GENE3D); IPR000743 (PFAM); IPR000182 (PFAM); PTHR31736 (PANTHER); PTHR31736:SF8 (PANTHER); IPR000182 (PROSITE_PROFILES); cd04301 (CDD); IPR016181 (SUPERFAMILY); IPR011050 (SUPERFAMILY)	P:GO:0005975; F:GO:0004650; F:GO:0008080	P:carbohydrate metabolic process; F:polygalacturonase activity; F:N-acetyltransferase activity
NODE_1_length_4327563_cov_65_473760.g367.t1	DNA mismatch repair protein MLH3	2925	1	0.0	78.97	3	P:GO:0006298; F:GO:0005524; C:GO:0032300	P:mismatch repair; F:ATP binding; C:mismatch repair complex			IPR014790 (SMART); IPR042121 (G3DSA:3.30.1370.GENE3D); IPR042120 (G3DSA:2.30.42.GENE3D); IPR014790 (PFAM); IPR036890 (G3DSA:3.30.565.GENE3D); PF13589 (PFAM); mobidb-lite (MOBIDB_LITE); mobidb-lite (MOBIDB_LITE); mobidb-lite (MOBIDB_LITE); mobidb-lite (MOBIDB_LITE); mobidb-lite (MOBIDB_LITE); mobidb-lite (MOBIDB_LITE); IPR038973 (PANTHER); IPR028830 (PTHR10073:PANTHER); IPR037198 (SUPERFAMILY); IP…	P:GO:0006298; F:GO:0005524; F:GO:0016887; C:GO:0032300	P:mismatch repair; F:ATP binding; F:ATP hydrolysis activity; C:mismatch repair complex
NODE_1_length_4327563_cov_65_473760.g368.t1	hypothetical protein DHEL01_v204013	984	1	0.0	93.98						mobidb-lite (MOBIDB_LITE); mobidb-lite (MOBIDB_LITE); mobidb-lite (MOBIDB_LITE); mobidb-lite (MOBIDB_LITE); mobidb-lite (MOBIDB_LITE); mobidb-lite (MOBIDB_LITE)	no GO terms	no GO terms
NODE_1_length_4327563_cov_65_473760.g369.t1	putative carbon-nitrogen hydrolase	1338	1	0.0	87.97	2	P:GO:0006807; F:GO:0016787	P:nitrogen compound metabolic process; F:hydrolase activity	EC:3	Hydrolases	IPR036526 (G3DSA:3.60.110.GENE3D); IPR003010 (PFAM); mobidb-lite (MOBIDB_LITE); PTHR46044 (PANTHER); PTHR46044:SF12 (PANTHER); IPR003010 (PROSITE_PROFILES); IPR036526 (SUPERFAMILY)	P:GO:0006807	P:nitrogen compound metabolic process
NODE_1_length_4327563_cov_65_473760.g370.t1	putative fad dependent oxidoreductase	1626	1	0.0	86.86	1	F:GO:0016491	F:oxidoreductase activity	EC:1	Oxidoreductases	IPR036188 (G3DSA:3.50.50.GENE3D); G3DSA:3.30.9.10 (GENE3D); IPR006076 (PFAM); PTHR13847 (PANTHER); PTHR13847:SF213 (PANTHER); IPR036188 (SUPERFAMILY)	F:GO:0016491	F:oxidoreductase activity
NODE_1_length_4327563_cov_65_473760.g371.t1	hypothetical protein SAPIO_CDS3278	1488	1	4.21052E-26	45.13						IPR025676 (PFAM); mobidb-lite (MOBIDB_LITE); mobidb-lite (MOBIDB_LITE)	no GO terms	no GO terms
NODE_1_length_4327563_cov_65_473760.g372.t1	hypothetical protein jhhlp_008456	1164	1	5.3787E-74	62.42	1	F:GO:0005525	F:GTP binding			G3DSA:3.40.50.300 (GENE3D); IPR027417 (SUPERFAMILY)	no GO terms	no GO terms
NODE_1_length_4327563_cov_65_473760.g373.t1	subtilisin-like protein	1779	1	1.82839E-180	63.78	1	F:GO:0016787	F:hydrolase activity	EC:3	Hydrolases	IPR015366 (SMART); IPR036852 (G3DSA:3.40.50.GENE3D); IPR015366 (PFAM); PTHR14218:SF37 (PANTHER); PTHR14218 (PANTHER); IPR030400 (PROSITE_PROFILES); IPR015366 (CDD); IPR030400 (CDD); SSF54897 (SUPERFAMILY); IPR036852 (SUPERFAMILY)	P:GO:0006508; F:GO:0004252; F:GO:0008236	P:proteolysis; F:serine-type endopeptidase activity; F:serine-type peptidase activity
NODE_1_length_4327563_cov_65_473760.g374.t1	4-hydroxy-2-oxo-heptane-1,7-dioate aldolase	801	1	1.44985E-167	92.45						IPR005000 (PFAM); IPR040442 (G3DSA:3.20.20.GENE3D); PTHR30502 (PANTHER); IPR015813 (SUPERFAMILY)	F:GO:0003824	F:catalytic activity
NODE_1_length_4327563_cov_65_473760.g375.t1	aspartate aminotransferase	966	1	1.4887E-180	79.77						IPR000796 (PRINTS); IPR015422 (G3DSA:3.90.1150.GENE3D); IPR015421 (G3DSA:3.40.640.GENE3D); IPR004839 (PFAM); IPR000796 (PANTHER); cd00609 (CDD); IPR015424 (SUPERFAMILY)	P:GO:0006520; P:GO:0009058; F:GO:0003824; F:GO:0008483; F:GO:0030170	P:cellular amino acid metabolic process; P:biosynthetic process; F:catalytic activity; F:transaminase activity; F:pyridoxal phosphate binding
NODE_1_length_4327563_cov_65_473760.g376.t1	hypothetical protein GCG54_00005702	1824	1	0.0	77.3						IPR007219 (SMART); IPR007219 (PFAM); mobidb-lite (MOBIDB_LITE); mobidb-lite (MOBIDB_LITE); mobidb-lite (MOBIDB_LITE); PTHR46910:SF22 (PANTHER); PTHR46910 (PANTHER); cd12148 (CDD)	P:GO:0006351; F:GO:0003677; F:GO:0008270	P:transcription, DNA-templated; F:DNA binding; F:zinc ion binding
NODE_1_length_4327563_cov_65_473760.g377.t1	dicarboxylic amino acid permease	1686	1	0.0	91.96						G3DSA:1.20.1740.10 (GENE3D); IPR004841 (PFAM); PIRSF006060 (PIRSF); PTHR43341:SF9 (PANTHER); PTHR43341 (PANTHER)	P:GO:0055085; C:GO:0016020	P:transmembrane transport; C:membrane
NODE_1_length_4327563_cov_65_473760.g378.t1	HET-domain-containing protein	1527	1	1.83282E-78	54.21						IPR010730 (PFAM); mobidb-lite (MOBIDB_LITE); mobidb-lite (MOBIDB_LITE); PTHR33112:SF6 (PANTHER); PTHR33112 (PANTHER)	no GO terms	no GO terms
NODE_1_length_4327563_cov_65_473760.g379.t1	putative polyketide synthase	7560	1	0.0	87.85	5	P:GO:0032259; F:GO:0008168; F:GO:0016491; F:GO:0016746; F:GO:0031177	P:methylation; F:methyltransferase activity; F:oxidoreductase activity; F:acyltransferase activity; F:phosphopantetheine binding	EC:2.1; EC:2.3; EC:1; EC:2; EC:2.1.1	Transferring one-carbon groups; Acyltransferases; Oxidoreductases; Transferases; Transferring one-carbon groups	IPR020841 (SMART); IPR020806 (SMART); IPR020807 (SMART); IPR014043 (SMART); SM00822 (SMART); IPR020843 (SMART); G3DSA:3.40.50.150 (GENE3D); IPR014031 (PFAM); G3DSA:3.40.50.720 (GENE3D); IPR014043 (PFAM); IPR042104 (G3DSA:3.10.129.GENE3D); IPR016039 (G3DSA:3.40.47.GENE3D); G3DSA:3.30.70.3290 (GENE3D); G3DSA:3.40.50.720 (GENE3D); G3DSA:3.40.50.720 (GENE3D); IPR020807 (PFAM); IPR013217 (PFAM); G3DSA…	F:GO:0016491; F:GO:0016740; F:GO:0016746; F:GO:0031177	F:oxidoreductase activity; F:transferase activity; F:acyltransferase activity; F:phosphopantetheine binding
NODE_1_length_4327563_cov_65_473760.g380.t1	aminotransferase class I and II	1410	1	0.0	89.94	3	P:GO:0009058; F:GO:0008483; F:GO:0030170	P:biosynthetic process; F:transaminase activity; F:pyridoxal phosphate binding	EC:2.6.1; EC:2; EC:2.6	Transferring nitrogenous groups; Transferases; Transferring nitrogenous groups	IPR004839 (PFAM); IPR015421 (G3DSA:3.40.640.GENE3D); IPR015422 (G3DSA:3.90.1150.GENE3D); PTHR13693 (PANTHER); PTHR13693:SF93 (PANTHER); IPR015424 (SUPERFAMILY)	P:GO:0009058; F:GO:0003824; F:GO:0030170	P:biosynthetic process; F:catalytic activity; F:pyridoxal phosphate binding
NODE_1_length_4327563_cov_65_473760.g381.t1	hypothetical protein DHEL01_v212727, partial	1572	1	0.0	91.96	4	F:GO:0004497; F:GO:0005506; F:GO:0016705; F:GO:0020037	F:monooxygenase activity; F:iron ion binding; F:oxidoreductase activity, acting on paired donors, with incorporation or reduction of molecular oxygen; F:heme binding	EC:1; EC:1.14	Oxidoreductases; Acting on paired donors, with incorporation or reduction of molecular oxygen. The oxygen incorporated need not be derived from O(2)	IPR001128 (PRINTS); IPR002401 (PRINTS); IPR036396 (G3DSA:1.10.630.GENE3D); IPR001128 (PFAM); PTHR24305 (PANTHER); PTHR24305:SF113 (PANTHER); IPR036396 (SUPERFAMILY)	F:GO:0005506; F:GO:0016705; F:GO:0020037	F:iron ion binding; F:oxidoreductase activity, acting on paired donors, with incorporation or reduction of molecular oxygen; F:heme binding
NODE_1_length_4327563_cov_65_473760.g382.t1	putative phosphatidylserine decarboxylase family protein	1383	1	0.0	90.0	2	P:GO:0008654; F:GO:0004609	P:phospholipid biosynthetic process; F:phosphatidylserine decarboxylase activity	EC:4.1.1; EC:4.1; EC:4; EC:4.1.1.65	Carbon-carbon lyases; Carbon-carbon lyases; Lyases; Phosphatidylserine decarboxylase	IPR022237 (PFAM); IPR003817 (PFAM); PTHR10067:SF9 (PANTHER); IPR003817 (PANTHER)	P:GO:0008654; F:GO:0004609	P:phospholipid biosynthetic process; F:phosphatidylserine decarboxylase activity
NODE_1_length_4327563_cov_65_473760.g383.t1	uncharacterized protein PAC_00989	990	1	7.56451E-115	75.08	1	F:GO:0016491	F:oxidoreductase activity			IPR002227 (PRINTS); IPR008922 (G3DSA:1.10.1280.GENE3D); IPR002227 (PFAM); PTHR11474 (PANTHER); PTHR11474:SF101 (PANTHER); IPR008922 (SUPERFAMILY)	F:GO:0016491	F:oxidoreductase activity
NODE_1_length_4327563_cov_65_473760.g384.t1	Nitrilase	963	1	2.68594E-179	85.94	2	P:GO:0006807; F:GO:0003824	P:nitrogen compound metabolic process; F:catalytic activity			IPR003010 (PFAM); IPR036526 (G3DSA:3.60.110.GENE3D); PTHR46044:SF1 (PANTHER); PTHR46044 (PANTHER); IPR003010 (PROSITE_PROFILES); IPR044149 (CDD); IPR036526 (SUPERFAMILY)	P:GO:0006807; F:GO:0003824	P:nitrogen compound metabolic process; F:catalytic activity
NODE_1_length_4327563_cov_65_473760.g385.t1	uncharacterized protein CkaCkLH20_07255	1635	1	1.34746E-135	66.83						IPR007219 (PFAM); mobidb-lite (MOBIDB_LITE); PTHR31313 (PANTHER); cd12148 (CDD)	P:GO:0006351; F:GO:0003677; F:GO:0008270	P:transcription, DNA-templated; F:DNA binding; F:zinc ion binding
NODE_1_length_4327563_cov_65_473760.g386.t1	putative tetracycline resistance protein from transposon	1302	1	0.0	92.61	1	F:GO:0071949	F:FAD binding			PR00420 (PRINTS); IPR036188 (G3DSA:3.50.50.GENE3D); IPR002938 (PFAM); PTHR46972 (PANTHER); IPR036188 (SUPERFAMILY)	F:GO:0071949	F:FAD binding
NODE_1_length_4327563_cov_65_473760.g387.t1	LsmAD domain-containing protein	3321	1	0.0	89.07	1	F:GO:0003723	F:RNA binding			IPR009604 (SMART); IPR009604 (PFAM); mobidb-lite (MOBIDB_LITE); mobidb-lite (MOBIDB_LITE); mobidb-lite (MOBIDB_LITE); mobidb-lite (MOBIDB_LITE); mobidb-lite (MOBIDB_LITE); mobidb-lite (MOBIDB_LITE); mobidb-lite (MOBIDB_LITE); mobidb-lite (MOBIDB_LITE); mobidb-lite (MOBIDB_LITE); mobidb-lite (MOBIDB_LITE); mobidb-lite (MOBIDB_LITE); mobidb-lite (MOBIDB_LITE); mobidb-lite (MOBIDB_LITE); mobidb-lite…	no GO terms	no GO terms
NODE_1_length_4327563_cov_65_473760.g389.t1	putative spore coat protein sp96 precursor	1164	1	1.81267E-148	89.43						G3DSA:2.70.50.70 (GENE3D); mobidb-lite (MOBIDB_LITE); mobidb-lite (MOBIDB_LITE); mobidb-lite (MOBIDB_LITE); PTHR36182:SF1 (PANTHER); PTHR36182 (PANTHER)	no GO terms	no GO terms
NODE_1_length_4327563_cov_65_473760.g392.t1	hypothetical protein M406DRAFT_335698	1761	1	3.88375E-118	57.51						IPR010730 (PFAM); PTHR24148 (PANTHER)	no GO terms	no GO terms
NODE_1_length_4327563_cov_65_473760.g393.t1	hypothetical protein DHEL01_v203550	1038	1	1.30841E-24	49.25						no IPS match	no IPS match	no IPS match
NODE_1_length_4327563_cov_65_473760.g395.t1	DnaJ domain-containing protein	699	1	7.73627E-35	74.31	1	F:GO:0003676	F:nucleic acid binding			IPR012677 (G3DSA:3.30.70.GENE3D); mobidb-lite (MOBIDB_LITE); mobidb-lite (MOBIDB_LITE); mobidb-lite (MOBIDB_LITE); mobidb-lite (MOBIDB_LITE); cd00590 (CDD); IPR035979 (SUPERFAMILY)	F:GO:0003676	F:nucleic acid binding
NODE_1_length_4327563_cov_65_473760.g396.t1	hypothetical protein VP1G_05902	2325	1	1.28923E-15	60.83						mobidb-lite (MOBIDB_LITE); mobidb-lite (MOBIDB_LITE); mobidb-lite (MOBIDB_LITE); mobidb-lite (MOBIDB_LITE); mobidb-lite (MOBIDB_LITE); mobidb-lite (MOBIDB_LITE); mobidb-lite (MOBIDB_LITE); mobidb-lite (MOBIDB_LITE); mobidb-lite (MOBIDB_LITE)	no GO terms	no GO terms
NODE_1_length_4327563_cov_65_473760.g397.t1	hypothetical protein VSDG_01158	1221	1	1.65213E-105	66.76	2	C:GO:0016020; C:GO:0016021	C:membrane; C:integral component of membrane			no IPS match	no IPS match	no IPS match
NODE_1_length_4327563_cov_65_473760.g398.t1	hypothetical protein INS49_010818	7287	1	0.0	87.02						IPR001005 (SMART); G3DSA:1.10.10.60 (GENE3D); G3DSA:1.10.10.60 (GENE3D); mobidb-lite (MOBIDB_LITE); mobidb-lite (MOBIDB_LITE); mobidb-lite (MOBIDB_LITE); mobidb-lite (MOBIDB_LITE); mobidb-lite (MOBIDB_LITE); mobidb-lite (MOBIDB_LITE); mobidb-lite (MOBIDB_LITE); mobidb-lite (MOBIDB_LITE); mobidb-lite (MOBIDB_LITE); mobidb-lite (MOBIDB_LITE); mobidb-lite (MOBIDB_LITE); mobidb-lite (MOBIDB_LITE); mo…	no GO terms	no GO terms
NODE_1_length_4327563_cov_65_473760.g399.t1	putative deoxyhypusine synthase	1116	1	0.0	96.77	2	P:GO:0008612; F:GO:0034038	P:peptidyl-lysine modification to peptidyl-hypusine; F:deoxyhypusine synthase activity	EC:2.5.1; EC:2; EC:2.5.1.46	Transferring alkyl or aryl groups, other than methyl groups; Transferases; Deoxyhypusine synthase	IPR002773 (PFAM); IPR002773 (TIGRFAM); IPR036982 (G3DSA:3.40.910.GENE3D); mobidb-lite (MOBIDB_LITE); IPR002773 (PANTHER); IPR029035 (SUPERFAMILY)	P:GO:0008612	P:peptidyl-lysine modification to peptidyl-hypusine
NODE_1_length_4327563_cov_65_473760.g400.t1	putative hydroxymethylglutaryllyase	1110	1	0.0	95.63	1	F:GO:0004419	F:hydroxymethylglutaryl-CoA lyase activity	EC:4.1; EC:4.1.3.4; EC:4; EC:4.1.3	Carbon-carbon lyases; Hydroxymethylglutaryl-CoA lyase; Lyases; Carbon-carbon lyases	IPR013785 (G3DSA:3.20.20.GENE3D); IPR000891 (PFAM); IPR043594 (PANTHER); PTHR42738:SF11 (PANTHER); IPR000891 (PROSITE_PROFILES); cd07938 (CDD); SSF51569 (SUPERFAMILY)	F:GO:0003824; F:GO:0016833	F:catalytic activity; F:oxo-acid-lyase activity
NODE_1_length_4327563_cov_65_473760.g401.t1	putative amino acid transporter	1308	1	0.0	91.23	1	C:GO:0016021	C:integral component of membrane			IPR013057 (PFAM); mobidb-lite (MOBIDB_LITE); PTHR22950 (PANTHER); PTHR22950:SF479 (PANTHER)	no GO terms	no GO terms
NODE_1_length_4327563_cov_65_473760.g402.t1	hypothetical protein UCDDA912_g07247	645	1	1.29077E-79	68.95						PTHR36578 (PANTHER)	no GO terms	no GO terms
NODE_1_length_4327563_cov_65_473760.g403.t1	putative glycoside hydrolase family 72 protein	1464	1	0.0	94.31	5	F:GO:0016740; F:GO:0016787; C:GO:0005886; C:GO:0016021; C:GO:0031225	F:transferase activity; F:hydrolase activity; C:plasma membrane; C:integral component of membrane; C:anchored component of membrane	EC:2; EC:3	Transferases; Hydrolases	IPR004886 (PFAM); G3DSA:3.20.20.80 (GENE3D); mobidb-lite (MOBIDB_LITE); mobidb-lite (MOBIDB_LITE); IPR004886 (PANTHER); PTHR31468:SF4 (PANTHER); IPR017853 (SUPERFAMILY)	no GO terms	no GO terms
NODE_1_length_4327563_cov_65_473760.g404.t1	putative kinesin family protein	5319	1	0.0	96.7	4	P:GO:0007018; F:GO:0003777; F:GO:0005524; F:GO:0008017	P:microtubule-based movement; F:microtubule motor activity; F:ATP binding; F:microtubule binding			IPR001752 (PRINTS); IPR001752 (SMART); IPR001752 (PFAM); IPR036961 (G3DSA:3.40.850.GENE3D); mobidb-lite (MOBIDB_LITE); mobidb-lite (MOBIDB_LITE); mobidb-lite (MOBIDB_LITE); mobidb-lite (MOBIDB_LITE); mobidb-lite (MOBIDB_LITE); mobidb-lite (MOBIDB_LITE); mobidb-lite (MOBIDB_LITE); mobidb-lite (MOBIDB_LITE); mobidb-lite (MOBIDB_LITE); mobidb-lite (MOBIDB_LITE); mobidb-lite (MOBIDB_LITE); mobidb-lit…	P:GO:0007018; F:GO:0003777; F:GO:0005524; F:GO:0008017	P:microtubule-based movement; F:microtubule motor activity; F:ATP binding; F:microtubule binding
NODE_1_length_4327563_cov_65_473760.g405.t1	putative ercc4 domain-containing protein	2181	1	0.0	90.76	7	P:GO:0006281; P:GO:0006310; P:GO:0090305; F:GO:0003677; F:GO:0004519; C:GO:0005634; C:GO:0048476	P:DNA repair; P:DNA recombination; P:nucleic acid phosphodiester bond hydrolysis; F:DNA binding; F:endonuclease activity; C:nucleus; C:Holliday junction resolvase complex	EC:3.1; EC:3	Acting on ester bonds; Hydrolases	IPR006166 (SMART); IPR042530 (G3DSA:1.10.150.GENE3D); IPR006166 (PFAM); mobidb-lite (MOBIDB_LITE); mobidb-lite (MOBIDB_LITE); mobidb-lite (MOBIDB_LITE); mobidb-lite (MOBIDB_LITE); mobidb-lite (MOBIDB_LITE); mobidb-lite (MOBIDB_LITE); mobidb-lite (MOBIDB_LITE); mobidb-lite (MOBIDB_LITE); mobidb-lite (MOBIDB_LITE); PTHR21077:SF5 (PANTHER); IPR033310 (PANTHER)	P:GO:0006281; F:GO:0003677; F:GO:0004518; C:GO:0005634; C:GO:0048476	P:DNA repair; F:DNA binding; F:nuclease activity; C:nucleus; C:Holliday junction resolvase complex
NODE_1_length_4327563_cov_65_473760.g406.t1	hypothetical protein UCDDA912_g07242	1890	1	2.81753E-104	72.21	1	C:GO:0016020	C:membrane			mobidb-lite (MOBIDB_LITE); mobidb-lite (MOBIDB_LITE); mobidb-lite (MOBIDB_LITE); mobidb-lite (MOBIDB_LITE); mobidb-lite (MOBIDB_LITE); mobidb-lite (MOBIDB_LITE); PS51257 (PROSITE_PROFILES); SSF58100 (SUPERFAMILY)	no GO terms	no GO terms
NODE_1_length_4327563_cov_65_473760.g407.t1	ER lumen protein retaining receptor	645	1	1.78218E-143	99.53	5	P:GO:0006621; P:GO:0015031; F:GO:0046923; C:GO:0005789; C:GO:0016021	P:protein retention in ER lumen; P:protein transport; F:ER retention sequence binding; C:endoplasmic reticulum membrane; C:integral component of membrane			IPR000133 (PRINTS); IPR000133 (PFAM); IPR000133 (PANTHER); PTHR10585:SF14 (PANTHER)	P:GO:0006621; F:GO:0046923; C:GO:0016021	P:protein retention in ER lumen; F:ER retention sequence binding; C:integral component of membrane
NODE_1_length_4327563_cov_65_473760.g408.t1	putative ubiquitin metalloprotease fusion protein	1056	1	2.84448E-175	88.89	2	P:GO:0006508; F:GO:0008237	P:proteolysis; F:metallopeptidase activity	EC:3.4; EC:3	Acting on peptide bonds (peptidases); Hydrolases	IPR013536 (PFAM); mobidb-lite (MOBIDB_LITE); mobidb-lite (MOBIDB_LITE); mobidb-lite (MOBIDB_LITE); mobidb-lite (MOBIDB_LITE); PTHR47795 (PANTHER); IPR013536 (PROSITE_PROFILES)	no GO terms	no GO terms
NODE_1_length_4327563_cov_65_473760.g409.t1	putative mannosylphosphate transferase	1062	1	1.24735E-159	97.77	1	F:GO:0016740	F:transferase activity	EC:2	Transferases	IPR007074 (PFAM); IPR009644 (PANTHER); PTHR15407:SF28 (PANTHER)	no GO terms	no GO terms
NODE_1_length_4327563_cov_65_473760.g410.t1	hypothetical protein DHEL01_v203169	1815	1	6.80892E-61	55.13						IPR032675 (G3DSA:3.80.10.GENE3D); SSF52047 (SUPERFAMILY)	no GO terms	no GO terms
NODE_1_length_4327563_cov_65_473760.g411.t1	uncharacterized protein E0L32_000351	1218	1	6.96846E-143	65.22	2	C:GO:0016020; C:GO:0016021	C:membrane; C:integral component of membrane			mobidb-lite (MOBIDB_LITE); mobidb-lite (MOBIDB_LITE); mobidb-lite (MOBIDB_LITE); PTHR35043 (PANTHER)	no GO terms	no GO terms
NODE_1_length_4327563_cov_65_473760.g413.t1	putative atp citrate lyase	1467	1	0.0	97.95	2	F:GO:0003878; F:GO:0016829	F:ATP citrate synthase activity; F:lyase activity	EC:2.3.3; EC:2.3; EC:2; EC:4; EC:2.3.3.8	Acyltransferases; Acyltransferases; Transferases; Lyases; ATP citrate synthase	IPR013650 (PFAM); IPR032263 (PFAM); G3DSA:3.30.470.110 (GENE3D); IPR016102 (G3DSA:3.40.50.GENE3D); PTHR23118 (PANTHER); PTHR23118:SF20 (PANTHER); IPR016102 (SUPERFAMILY); SSF56059 (SUPERFAMILY)	no GO terms	no GO terms
NODE_1_length_4327563_cov_65_473760.g414.t1	putative atp-citrate synthase subunit 1	1983	1	0.0	99.7	4	P:GO:0006629; F:GO:0003878; F:GO:0005524; C:GO:0005737	P:lipid metabolic process; F:ATP citrate synthase activity; F:ATP binding; C:cytoplasm	EC:2.3.3; EC:2.3; EC:2; EC:2.3.3.8	Acyltransferases; Acyltransferases; Transferases; ATP citrate synthase	IPR003781 (SMART); IPR016102 (G3DSA:3.40.50.GENE3D); IPR005811 (PFAM); IPR016143 (G3DSA:1.10.230.GENE3D); IPR003781 (PFAM); IPR002020 (PFAM); G3DSA:3.40.50.720 (GENE3D); PTHR23118:SF0 (PANTHER); PTHR23118 (PANTHER); cd06100 (CDD); IPR036291 (SUPERFAMILY); IPR036969 (SUPERFAMILY)	F:GO:0003824; F:GO:0046912	F:catalytic activity; F:acyltransferase, acyl groups converted into alkyl on transfer
NODE_1_length_4327563_cov_65_473760.g415.t1	hypothetical protein VSDG_03274	282	1	5.95886E-42	91.3	3	P:GO:0006412; F:GO:0003735; C:GO:0015934	P:translation; F:structural constituent of ribosome; C:large ribosomal subunit			IPR005996 (TIGRFAM); IPR016082 (PFAM); IPR036919 (G3DSA:3.30.1390.GENE3D); IPR005996 (PANTHER); PTHR15892:SF2 (PANTHER); IPR005996 (CDD); IPR036919 (SUPERFAMILY)	P:GO:0006412; F:GO:0003735; C:GO:0015934	P:translation; F:structural constituent of ribosome; C:large ribosomal subunit
NODE_1_length_4327563_cov_65_473760.g416.t1	putative mrg15 protein	3036	1	0.0	74.1	1	P:GO:0006355	P:regulation of transcription, DNA-templated			IPR001138 (SMART); IPR000953 (SMART); IPR026541 (PFAM); IPR036864 (G3DSA:4.10.240.GENE3D); IPR001138 (PFAM); IPR038217 (G3DSA:1.10.274.GENE3D); G3DSA:2.30.30.140 (GENE3D); IPR025995 (PFAM); mobidb-lite (MOBIDB_LITE); mobidb-lite (MOBIDB_LITE); mobidb-lite (MOBIDB_LITE); mobidb-lite (MOBIDB_LITE); mobidb-lite (MOBIDB_LITE); mobidb-lite (MOBIDB_LITE); mobidb-lite (MOBIDB_LITE); mobidb-lite (MOBIDB_…	P:GO:0006325; P:GO:0006355; F:GO:0000981; F:GO:0008270; C:GO:0005634	P:chromatin organization; P:regulation of transcription, DNA-templated; F:DNA-binding transcription factor activity, RNA polymerase II-specific; F:zinc ion binding; C:nucleus
NODE_1_length_4327563_cov_65_473760.g417.t1	putative cnl2 nkp2 family protein	558	1	2.82858E-107	95.68	1	C:GO:0000776	C:kinetochore			IPR018565 (PFAM); IPR018565 (PANTHER)	C:GO:0000776	C:kinetochore
NODE_1_length_4327563_cov_65_473760.g418.t1	hypothetical protein UCDDA912_g07232	792	1	1.21802E-162	99.17	1	C:GO:0016021	C:integral component of membrane			no IPS match	no IPS match	no IPS match
NODE_1_length_4327563_cov_65_473760.g419.t1	hypothetical protein DHEL01_v208106	1968	1	2.18306E-176	67.35	1	C:GO:0043229	C:intracellular organelle			IPR017956 (PRINTS); IPR017956 (SMART); IPR025212 (PFAM); mobidb-lite (MOBIDB_LITE); mobidb-lite (MOBIDB_LITE); mobidb-lite (MOBIDB_LITE); mobidb-lite (MOBIDB_LITE); mobidb-lite (MOBIDB_LITE); mobidb-lite (MOBIDB_LITE); mobidb-lite (MOBIDB_LITE); mobidb-lite (MOBIDB_LITE); mobidb-lite (MOBIDB_LITE)	F:GO:0003677	F:DNA binding
NODE_1_length_4327563_cov_65_473760.g420.t1	putative 5-methyltetrahydropteroyltriglutamate-homocysteine s-methyltransferase	2301	1	0.0	98.94	4	P:GO:0009086; P:GO:0032259; F:GO:0003871; F:GO:0008270	P:methionine biosynthetic process; P:methylation; F:5-methyltetrahydropteroyltriglutamate-homocysteine S-methyltransferase activity; F:zinc ion binding	EC:2.1; EC:2.1.1.14; EC:2; EC:2.1.1	Transferring one-carbon groups; 5-methyltetrahydropteroyltriglutamate--homocysteine S-methyltransferase; Transferases; Transferring one-carbon groups	IPR006276 (TIGRFAM); IPR013215 (PFAM); IPR038071 (G3DSA:3.20.20.GENE3D); IPR006276 (PIRSF); IPR002629 (PFAM); IPR038071 (G3DSA:3.20.20.GENE3D); mobidb-lite (MOBIDB_LITE); PTHR30519 (PANTHER); PTHR30519:SF0 (PANTHER); IPR006276 (HAMAP); IPR002629 (CDD); cd03312 (CDD); IPR038071 (SUPERFAMILY); IPR038071 (SUPERFAMILY)	P:GO:0008652; P:GO:0009086; F:GO:0003871; F:GO:0008270	P:cellular amino acid biosynthetic process; P:methionine biosynthetic process; F:5-methyltetrahydropteroyltriglutamate-homocysteine S-methyltransferase activity; F:zinc ion binding
NODE_1_length_4327563_cov_65_473760.g421.t1	putative lustrin a-like protein	1290	1	1.83109E-48	89.79						mobidb-lite (MOBIDB_LITE); mobidb-lite (MOBIDB_LITE); mobidb-lite (MOBIDB_LITE); mobidb-lite (MOBIDB_LITE); mobidb-lite (MOBIDB_LITE); mobidb-lite (MOBIDB_LITE)	no GO terms	no GO terms
NODE_1_length_4327563_cov_65_473760.g422.t1	WW domain-containing protein	1233	1	1.77094E-104	88.7						IPR001202 (SMART); IPR001202 (PFAM); G3DSA:2.20.70.10 (GENE3D); mobidb-lite (MOBIDB_LITE); mobidb-lite (MOBIDB_LITE); mobidb-lite (MOBIDB_LITE); mobidb-lite (MOBIDB_LITE); mobidb-lite (MOBIDB_LITE); IPR001202 (PROSITE_PROFILES); IPR001202 (CDD); IPR036020 (SUPERFAMILY)	F:GO:0005515	F:protein binding
NODE_1_length_4327563_cov_65_473760.g423.t1	hypothetical protein DHEL01_v200827	738	1	5.4319E-97	82.4	1	C:GO:0016021	C:integral component of membrane			IPR019433 (PANTHER)	no GO terms	no GO terms
NODE_1_length_4327563_cov_65_473760.g424.t1	ATP-binding cassette protein	2175	1	0.0	98.34	4	P:GO:0055085; F:GO:0005524; F:GO:0140359; C:GO:0016021	P:transmembrane transport; F:ATP binding; F:ABC-type transporter activity; C:integral component of membrane	EC:7	Translocases	IPR003593 (SMART); G3DSA:3.40.50.300 (GENE3D); IPR003439 (PFAM); IPR011527 (PFAM); mobidb-lite (MOBIDB_LITE); PTHR11384:SF36 (PANTHER); PTHR11384 (PANTHER); IPR003439 (PROSITE_PROFILES); cd03223 (CDD); IPR027417 (SUPERFAMILY)	P:GO:0055085; F:GO:0005524; F:GO:0042626; C:GO:0016021	P:transmembrane transport; F:ATP binding; F:ATPase-coupled transmembrane transporter activity; C:integral component of membrane
NODE_1_length_4327563_cov_65_473760.g425.t1	hypothetical protein INS49_010846	3510	1	0.0	96.75						IPR002110 (PRINTS); IPR002110 (SMART); IPR020683 (PFAM); IPR004331 (PFAM); IPR030395 (PFAM); IPR036770 (G3DSA:1.25.40.GENE3D); mobidb-lite (MOBIDB_LITE); PTHR22958 (PANTHER); IPR033506 (PTHR22958:PANTHER); IPR030395 (PROSITE_PROFILES); IPR020683 (PROSITE_PROFILES); IPR002110 (PROSITE_PROFILES); IPR004331 (PROSITE_PROFILES); IPR002110 (PROSITE_PROFILES); IPR002110 (PROSITE_PROFILES); PS50007 (PROS…	P:GO:0006629; P:GO:0046475; F:GO:0005515; F:GO:0008081; F:GO:0047389	P:lipid metabolic process; P:glycerophospholipid catabolic process; F:protein binding; F:phosphoric diester hydrolase activity; F:glycerophosphocholine phosphodiesterase activity
NODE_1_length_4327563_cov_65_473760.g427.t1	hypothetical protein FDENT_8087	2208	1	1.49406E-91	50.52						IPR010730 (PFAM); PTHR33112 (PANTHER); PTHR33112:SF6 (PANTHER)	no GO terms	no GO terms
NODE_1_length_4327563_cov_65_473760.g428.t1	hypothetical protein DHEL01_v211516	1137	1	3.93274E-115	64.48						mobidb-lite (MOBIDB_LITE); mobidb-lite (MOBIDB_LITE)	no GO terms	no GO terms
NODE_1_length_4327563_cov_65_473760.g429.t1	hypothetical protein VMCG_03411	7803	1	0.0	77.16	2	P:GO:0008152; F:GO:0016746	P:metabolic process; F:acyltransferase activity	EC:2.3; EC:2	Acyltransferases; Transferases	IPR014043 (SMART); IPR020843 (SMART); IPR020807 (SMART); SM00822 (SMART); IPR020841 (SMART); IPR020806 (SMART); IPR020807 (PFAM); IPR036736 (G3DSA:1.10.1200.GENE3D); IPR042104 (G3DSA:3.10.129.GENE3D); G3DSA:3.90.180.10 (GENE3D); IPR014030 (PFAM); G3DSA:3.40.50.150 (GENE3D); IPR014043 (PFAM); IPR009081 (PFAM); G3DSA:3.30.70.3290 (GENE3D); IPR013968 (PFAM); IPR016039 (G3DSA:3.40.47.GENE3D); IPR0140…	F:GO:0016491; F:GO:0016740; F:GO:0016746; F:GO:0031177	F:oxidoreductase activity; F:transferase activity; F:acyltransferase activity; F:phosphopantetheine binding
NODE_1_length_4327563_cov_65_473760.g430.t1	hypothetical protein VSDG_08966	642	1	1.00455E-105	85.99						IPR029058 (G3DSA:3.40.50.GENE3D); IPR005645 (PFAM); PTHR48070 (PANTHER); IPR029058 (SUPERFAMILY)	no GO terms	no GO terms
NODE_1_length_4327563_cov_65_473760.g431.t1	hypothetical protein VSDG_08967	939	1	1.91177E-128	77.78	1	C:GO:0016020	C:membrane			PTHR33048 (PANTHER)	no GO terms	no GO terms
NODE_1_length_4327563_cov_65_473760.g432.t1	hypothetical protein VMCG_03408	870	1	5.74307E-116	80.35						IPR000073 (PFAM); IPR029058 (G3DSA:3.40.50.GENE3D); PTHR37017 (PANTHER); IPR029058 (SUPERFAMILY)	no GO terms	no GO terms
NODE_1_length_4327563_cov_65_473760.g433.t1	hypothetical protein VMCG_03407	888	1	1.37376E-143	80.13						G3DSA:3.40.50.150 (GENE3D); PTHR43591 (PANTHER); PTHR43591:SF51 (PANTHER); PTHR43591:SF51 (PANTHER); PTHR43591 (PANTHER); IPR029063 (SUPERFAMILY)	no GO terms	no GO terms
NODE_1_length_4327563_cov_65_473760.g434.t1	hypothetical protein DHEL01_v200823	2481	1	0.0	71.98						no IPS match	no IPS match	no IPS match
NODE_1_length_4327563_cov_65_473760.g435.t1	DUF866 domain-containing protein	483	1	2.96227E-108	98.13						IPR008584 (PFAM); IPR008584 (PANTHER); SSF141678 (SUPERFAMILY)	no GO terms	no GO terms
NODE_1_length_4327563_cov_65_473760.g436.t1	putative rnase p rpr2 rpp21 snm1 subunit domain-containing protein	615	1	4.58594E-68	84.62	1	P:GO:0006396	P:RNA processing			IPR007175 (PFAM); mobidb-lite (MOBIDB_LITE); mobidb-lite (MOBIDB_LITE)	no GO terms	no GO terms
NODE_1_length_4327563_cov_65_473760.g437.t1	putative zinc finger protein zpr1	1488	1	0.0	93.22	1	F:GO:0008270	F:zinc ion binding			IPR004457 (SMART); IPR004457 (TIGRFAM); IPR042452 (G3DSA:2.20.25.GENE3D); IPR042451 (G3DSA:2.60.120.GENE3D); IPR042451 (G3DSA:2.60.120.GENE3D); IPR004457 (PFAM); IPR042452 (G3DSA:2.20.25.GENE3D); mobidb-lite (MOBIDB_LITE); IPR040141 (PANTHER)	F:GO:0008270	F:zinc ion binding
NODE_1_length_4327563_cov_65_473760.g438.t1	hypothetical protein UCDDA912_g03513	2160	1	0.0	93.78						mobidb-lite (MOBIDB_LITE); mobidb-lite (MOBIDB_LITE); mobidb-lite (MOBIDB_LITE); mobidb-lite (MOBIDB_LITE); mobidb-lite (MOBIDB_LITE); mobidb-lite (MOBIDB_LITE); mobidb-lite (MOBIDB_LITE)	no GO terms	no GO terms
NODE_1_length_4327563_cov_65_473760.g439.t1	putative trna splicing endonuclease subunit	1446	1	0.0	93.81	3	P:GO:0008033; P:GO:0090305; F:GO:0004519	P:tRNA processing; P:nucleic acid phosphodiester bond hydrolysis; F:endonuclease activity	EC:3.1; EC:3	Acting on ester bonds; Hydrolases	IPR024336 (PFAM); mobidb-lite (MOBIDB_LITE); mobidb-lite (MOBIDB_LITE); IPR024337 (PANTHER)	no GO terms	no GO terms
NODE_1_length_4327563_cov_65_473760.g440.t1	putative integral membrane protein	1131	1	0.0	85.32	1	C:GO:0016021	C:integral component of membrane			PTHR33048 (PANTHER)	no GO terms	no GO terms
NODE_1_length_4327563_cov_65_473760.g441.t1	putative glucose dehydrogenase	1761	1	0.0	92.95	2	F:GO:0016614; F:GO:0050660	F:oxidoreductase activity, acting on CH-OH group of donors; F:flavin adenine dinucleotide binding	EC:1.1; EC:1	Acting on the CH-OH group of donors; Oxidoreductases	IPR007867 (PFAM); G3DSA:3.30.560.10 (GENE3D); IPR036188 (G3DSA:3.50.50.GENE3D); IPR012132 (PIRSF); IPR000172 (PFAM); PTHR11552:SF123 (PANTHER); IPR012132 (PANTHER); IPR036188 (SUPERFAMILY); SSF54373 (SUPERFAMILY)	F:GO:0016614; F:GO:0050660	F:oxidoreductase activity, acting on CH-OH group of donors; F:flavin adenine dinucleotide binding
NODE_1_length_4327563_cov_65_473760.g442.t1	putative peptidyl-prolyl cis-trans isomerase-like 3	501	1	5.2725E-114	97.6	3	P:GO:0000413; P:GO:0006457; F:GO:0003755	P:protein peptidyl-prolyl isomerization; P:protein folding; F:peptidyl-prolyl cis-trans isomerase activity	EC:5.2.1.8; EC:5.2; EC:5	Peptidylprolyl isomerase; Cis-trans-isomerases; Isomerases	IPR002130 (PRINTS); IPR024936 (PIRSF); IPR002130 (PFAM); IPR029000 (G3DSA:2.40.100.GENE3D); PTHR45625:SF2 (PANTHER); IPR044666 (PANTHER); IPR002130 (PROSITE_PROFILES); cd01928 (CDD); IPR029000 (SUPERFAMILY)	P:GO:0000413; F:GO:0003755	P:protein peptidyl-prolyl isomerization; F:peptidyl-prolyl cis-trans isomerase activity
NODE_1_length_4327563_cov_65_473760.g443.t1	arrestin	1206	1	0.0	99.0						IPR011022 (SMART); IPR011022 (PFAM); PTHR36419 (PANTHER); IPR014756 (SUPERFAMILY)	no GO terms	no GO terms
NODE_1_length_4327563_cov_65_473760.g444.t1	HSF-type DNA-binding protein	2322	1	0.0	88.54	4	P:GO:0006355; F:GO:0003700; F:GO:0043565; C:GO:0005634	P:regulation of transcription, DNA-templated; F:DNA-binding transcription factor activity; F:sequence-specific DNA binding; C:nucleus			IPR000232 (PRINTS); IPR000232 (SMART); IPR000232 (PFAM); IPR036388 (G3DSA:1.10.10.GENE3D); mobidb-lite (MOBIDB_LITE); mobidb-lite (MOBIDB_LITE); mobidb-lite (MOBIDB_LITE); mobidb-lite (MOBIDB_LITE); mobidb-lite (MOBIDB_LITE); mobidb-lite (MOBIDB_LITE); mobidb-lite (MOBIDB_LITE); mobidb-lite (MOBIDB_LITE); mobidb-lite (MOBIDB_LITE); PTHR10015:SF349 (PANTHER); IPR027725 (PANTHER); IPR036390 (SUPERF…	P:GO:0006355; F:GO:0003700; F:GO:0043565	P:regulation of transcription, DNA-templated; F:DNA-binding transcription factor activity; F:sequence-specific DNA binding
NODE_1_length_4327563_cov_65_473760.g445.t1	putative peptidyl-prolyl isomerase cwc27	1650	1	0.0	92.38	3	P:GO:0000413; P:GO:0006457; F:GO:0003755	P:protein peptidyl-prolyl isomerization; P:protein folding; F:peptidyl-prolyl cis-trans isomerase activity	EC:5.2.1.8; EC:5.2; EC:5	Peptidylprolyl isomerase; Cis-trans-isomerases; Isomerases	IPR002130 (PRINTS); IPR002130 (PFAM); IPR029000 (G3DSA:2.40.100.GENE3D); mobidb-lite (MOBIDB_LITE); mobidb-lite (MOBIDB_LITE); mobidb-lite (MOBIDB_LITE); mobidb-lite (MOBIDB_LITE); mobidb-lite (MOBIDB_LITE); mobidb-lite (MOBIDB_LITE); mobidb-lite (MOBIDB_LITE); mobidb-lite (MOBIDB_LITE); mobidb-lite (MOBIDB_LITE); IPR044666 (PANTHER); PTHR45625:SF6 (PANTHER); IPR002130 (PROSITE_PROFILES); cd01925…	P:GO:0000413; F:GO:0003755	P:protein peptidyl-prolyl isomerization; F:peptidyl-prolyl cis-trans isomerase activity
NODE_1_length_4327563_cov_65_473760.g446.t1	putative vacuolar atp synthase subunit b	1545	1	0.0	98.05	11	P:GO:0000425; P:GO:0006874; P:GO:0007035; P:GO:0046034; P:GO:1902600; P:GO:1902906; F:GO:0005524; F:GO:0046961; C:GO:0000221; C:GO:0000329; C:GO:1990816	P:pexophagy; P:cellular calcium ion homeostasis; P:vacuolar acidification; P:ATP metabolic process; P:proton transmembrane transport; P:proteasome storage granule assembly; F:ATP binding; F:proton-transporting ATPase activity, rotational mechanism; C:vacuolar proton-transporting V-type ATPase, V1 domain; C:fungal-type vacuole membrane; C:vacuole-mitochondrion membrane contact site	EC:7.1.3.1; EC:7	H(+)-exporting diphosphatase; Translocases	IPR022879 (PIRSF); IPR004100 (PFAM); IPR000194 (PFAM); IPR005723 (TIGRFAM); G3DSA:3.40.50.12240 (GENE3D); mobidb-lite (MOBIDB_LITE); mobidb-lite (MOBIDB_LITE); PTHR43389:SF4 (PANTHER); IPR022879 (PANTHER); IPR022879 (HAMAP); cd18112 (CDD); cd01135 (CDD); cd18118 (CDD); IPR027417 (SUPERFAMILY)	P:GO:0046034; P:GO:1902600; F:GO:0005524; C:GO:0033180	P:ATP metabolic process; P:proton transmembrane transport; F:ATP binding; C:proton-transporting V-type ATPase, V1 domain
NODE_1_length_4327563_cov_65_473760.g447.t1	putative aldose 1-epimerase	1203	1	0.0	95.8	3	P:GO:0005975; F:GO:0016853; F:GO:0030246	P:carbohydrate metabolic process; F:isomerase activity; F:carbohydrate binding	EC:5	Isomerases	IPR014718 (G3DSA:2.70.98.GENE3D); IPR008183 (PFAM); PTHR10091:SF6 (PANTHER); PTHR10091 (PANTHER); cd09019 (CDD); IPR011013 (SUPERFAMILY)	P:GO:0005975; F:GO:0003824; F:GO:0016853; F:GO:0030246	P:carbohydrate metabolic process; F:catalytic activity; F:isomerase activity; F:carbohydrate binding
NODE_1_length_4327563_cov_65_473760.g448.t1	putative sister chromatid cohesion protein	468	1	5.50422E-77	82.91	2	P:GO:0007064; C:GO:0031390	P:mitotic sister chromatid cohesion; C:Ctf18 RFC-like complex			IPR018607 (PFAM); mobidb-lite (MOBIDB_LITE); mobidb-lite (MOBIDB_LITE); PTHR28605 (PANTHER)	P:GO:0007064; C:GO:0031390	P:mitotic sister chromatid cohesion; C:Ctf18 RFC-like complex
NODE_1_length_4327563_cov_65_473760.g449.t1	diphthamide biosynthesis protein 1	1347	1	0.0	98.22	2	P:GO:0017183; F:GO:0090560	P:peptidyl-diphthamide biosynthetic process from peptidyl-histidine; F:2-(3-amino-3-carboxypropyl)histidine synthase activity	EC:2.5.1; EC:2	Transferring alkyl or aryl groups, other than methyl groups; Transferases	IPR035435 (PIRSF); IPR016435 (TIGRFAM); IPR016435 (PFAM); IPR042264 (G3DSA:3.40.50.GENE3D); IPR042263 (G3DSA:3.40.50.GENE3D); IPR042265 (G3DSA:3.40.50.GENE3D); IPR016435 (mobidb-MOBIDB_LITE); IPR016435 (PANTHER); PTHR10762:SF1 (PANTHER)	P:GO:0017183	P:peptidyl-diphthamide biosynthetic process from peptidyl-histidine
NODE_1_length_4327563_cov_65_473760.g450.t1	putative 40s ribosomal protein s6	720	1	5.23204E-158	99.1	3	P:GO:0006412; F:GO:0003735; C:GO:0005840	P:translation; F:structural constituent of ribosome; C:ribosome			IPR001377 (SMART); IPR014401 (PIRSF); IPR001377 (PFAM); mobidb-lite (MOBIDB_LITE); IPR001377 (PANTHER); PTHR11502:SF6 (PANTHER)	P:GO:0006412; F:GO:0003735; C:GO:0005840	P:translation; F:structural constituent of ribosome; C:ribosome
NODE_1_length_4327563_cov_65_473760.g451.t1	ribose-phosphate pyrophosphokinase 3	1056	1	0.0	99.05	8	P:GO:0009116; P:GO:0009156; P:GO:0009165; P:GO:0016310; F:GO:0000287; F:GO:0004749; F:GO:0005524; F:GO:0016301	P:nucleoside metabolic process; P:ribonucleoside monophosphate biosynthetic process; P:nucleotide biosynthetic process; P:phosphorylation; F:magnesium ion binding; F:ribose phosphate diphosphokinase activity; F:ATP binding; F:kinase activity	EC:2.7.6.1; EC:2.7.6; EC:2.7; EC:2	Ribose-phosphate diphosphokinase; Transferring phosphorus-containing groups; Transferring phosphorus-containing groups; Transferases	SM01400 (SMART); IPR029099 (PFAM); IPR029057 (G3DSA:3.40.50.GENE3D); IPR029057 (G3DSA:3.40.50.GENE3D); IPR005946 (PFAM); IPR005946 (TIGRFAM); IPR005946 (PANTHER); PTHR10210:SF48 (PANTHER); IPR000836 (CDD); IPR029057 (SUPERFAMILY)	P:GO:0009116; P:GO:0009165; F:GO:0000287; F:GO:0004749	P:nucleoside metabolic process; P:nucleotide biosynthetic process; F:magnesium ion binding; F:ribose phosphate diphosphokinase activity
NODE_1_length_4327563_cov_65_473760.g452.t1	hypothetical protein DHEL01_v203600	12129	1	0.0	93.16	2	P:GO:0016567; F:GO:0004842	P:protein ubiquitination; F:ubiquitin-protein transferase activity	EC:2	Transferases	IPR000569 (SMART); IPR025527 (PFAM); IPR000569 (PFAM); G3DSA:3.30.2410.10 (GENE3D); IPR010309 (PFAM); G3DSA:3.90.1750.10 (GENE3D); IPR010314 (PFAM); G3DSA:3.30.2160.10 (GENE3D); mobidb-lite (MOBIDB_LITE); mobidb-lite (MOBIDB_LITE); mobidb-lite (MOBIDB_LITE); mobidb-lite (MOBIDB_LITE); mobidb-lite (MOBIDB_LITE); mobidb-lite (MOBIDB_LITE); mobidb-lite (MOBIDB_LITE); mobidb-lite (MOBIDB_LITE); mobid…	F:GO:0004842	F:ubiquitin-protein transferase activity
NODE_1_length_4327563_cov_65_473760.g454.t1	hypothetical protein VMCG_07474	2724	1	0.0	84.09						IPR000195 (SMART); IPR000195 (PFAM); G3DSA:1.10.10.750 (GENE3D); G3DSA:1.10.472.80 (GENE3D); G3DSA:1.10.8.270 (GENE3D); mobidb-lite (MOBIDB_LITE); mobidb-lite (MOBIDB_LITE); mobidb-lite (MOBIDB_LITE); mobidb-lite (MOBIDB_LITE); mobidb-lite (MOBIDB_LITE); mobidb-lite (MOBIDB_LITE); mobidb-lite (MOBIDB_LITE); mobidb-lite (MOBIDB_LITE); mobidb-lite (MOBIDB_LITE); mobidb-lite (MOBIDB_LITE); mobidb-li…	no GO terms	no GO terms
NODE_1_length_4327563_cov_65_473760.g455.t1	40S ribosomal protein S8-B	609	1	1.35779E-143	99.5	3	P:GO:0006412; F:GO:0003735; C:GO:0005840	P:translation; F:structural constituent of ribosome; C:ribosome			IPR001047 (TIGRFAM); G3DSA:2.40.10.450 (GENE3D); IPR022309 (PFAM); G3DSA:2.40.10.450 (GENE3D); mobidb-lite (MOBIDB_LITE); mobidb-lite (MOBIDB_LITE); IPR001047 (PANTHER); PTHR10394:SF3 (PANTHER); cd11380 (CDD)	P:GO:0006412; F:GO:0003735; C:GO:0005840	P:translation; F:structural constituent of ribosome; C:ribosome
NODE_1_length_4327563_cov_65_473760.g456.t1	hypothetical protein CSOJ01_09254	999	1	3.59073E-124	77.58						mobidb-lite (MOBIDB_LITE); mobidb-lite (MOBIDB_LITE)	no GO terms	no GO terms
NODE_1_length_4327563_cov_65_473760.g457.t1	RAM signaling pathway protein	2928	1	0.0	94.67						IPR003591 (SMART); IPR019487 (PFAM); IPR001611 (PFAM); IPR032675 (G3DSA:3.80.10.GENE3D); mobidb-lite (MOBIDB_LITE); mobidb-lite (MOBIDB_LITE); mobidb-lite (MOBIDB_LITE); mobidb-lite (MOBIDB_LITE); mobidb-lite (MOBIDB_LITE); mobidb-lite (MOBIDB_LITE); mobidb-lite (MOBIDB_LITE); mobidb-lite (MOBIDB_LITE); mobidb-lite (MOBIDB_LITE); mobidb-lite (MOBIDB_LITE); PTHR16083:SF26 (PANTHER); PTHR16083 (PAN…	F:GO:0005515	F:protein binding
NODE_1_length_4327563_cov_65_473760.g458.t1	putative atp-dependent dna helicase recq	1437	1	0.0	97.7	7	P:GO:0006310; P:GO:0032508; F:GO:0003676; F:GO:0003678; F:GO:0005524; F:GO:0016787; C:GO:0005634	P:DNA recombination; P:DNA duplex unwinding; F:nucleic acid binding; F:DNA helicase activity; F:ATP binding; F:hydrolase activity; C:nucleus	EC:3.6.4.12; EC:3	DNA helicase; Hydrolases	IPR014001 (SMART); IPR001650 (SMART); IPR001650 (PFAM); G3DSA:3.40.50.300 (GENE3D); G3DSA:3.40.50.300 (GENE3D); IPR004589 (TIGRFAM); IPR011545 (PFAM); IPR032284 (PFAM); PTHR13710:SF138 (PANTHER); PTHR13710 (PANTHER); IPR014001 (PROSITE_PROFILES); IPR001650 (PROSITE_PROFILES); cd17920 (CDD); IPR027417 (SUPERFAMILY)	P:GO:0006310; F:GO:0003676; F:GO:0004386; F:GO:0005524	P:DNA recombination; F:nucleic acid binding; F:helicase activity; F:ATP binding
NODE_1_length_4327563_cov_65_473760.g459.t1	putative endodeoxyribonuclease-like protein	1203	1	2.22288E-174	81.23						IPR015242 (PFAM); IPR036397 (G3DSA:3.30.420.GENE3D); mobidb-lite (MOBIDB_LITE); mobidb-lite (MOBIDB_LITE); IPR039197 (PANTHER); IPR012337 (SUPERFAMILY)	F:GO:0003676	F:nucleic acid binding
NODE_1_length_4327563_cov_65_473760.g460.t1	putative glutathione reductase	1407	1	0.0	98.29	12	P:GO:0006749; P:GO:0010731; P:GO:0034599; P:GO:0036245; P:GO:0045454; P:GO:0098869; F:GO:0004362; F:GO:0050660; F:GO:0050661; C:GO:0005634; C:GO:0005739; C:GO:0005829	P:glutathione metabolic process; P:protein glutathionylation; P:cellular response to oxidative stress; P:cellular response to menadione; P:cell redox homeostasis; P:cellular oxidant detoxification; F:glutathione-disulfide reductase (NADPH) activity; F:flavin adenine dinucleotide binding; F:NADP binding; C:nucleus; C:mitochondrion; C:cytosol	EC:1.8.1; EC:1; EC:1.8; EC:1.8.1.7; EC:1.8.1.8	Acting on a sulfur group of donors; Oxidoreductases; Acting on a sulfur group of donors; Glutathione-disulfide reductase; Protein-disulfide reductase	PR00368 (PRINTS); PR00411 (PRINTS); IPR036188 (G3DSA:3.50.50.GENE3D); IPR036188 (G3DSA:3.50.50.GENE3D); IPR001100 (PIRSF); IPR023753 (PFAM); IPR004099 (PFAM); IPR006322 (TIGRFAM); IPR016156 (G3DSA:3.30.390.GENE3D); IPR006322 (PANTHER); IPR036188 (SUPERFAMILY); IPR016156 (SUPERFAMILY)	P:GO:0006749; P:GO:0045454; F:GO:0004362; F:GO:0016491; F:GO:0050660; F:GO:0050661	P:glutathione metabolic process; P:cell redox homeostasis; F:glutathione-disulfide reductase (NADPH) activity; F:oxidoreductase activity; F:flavin adenine dinucleotide binding; F:NADP binding
NODE_1_length_4327563_cov_65_473760.g461.t1	putative zinc metallopeptidase	2946	1	0.0	87.72						G3DSA:3.20.20.140 (GENE3D); IPR010730 (PFAM); PTHR33112 (PANTHER); IPR032466 (SUPERFAMILY)	no GO terms	no GO terms
NODE_1_length_4327563_cov_65_473760.g462.t1	hypothetical protein UCDDA912_g09379	603	1	6.56743E-50	61.62						mobidb-lite (MOBIDB_LITE); mobidb-lite (MOBIDB_LITE)	no GO terms	no GO terms
NODE_1_length_4327563_cov_65_473760.g463.t1	hypothetical protein DHEL01_v209765	1101	1	2.09423E-80	82.59	1	C:GO:0031083	C:BLOC-1 complex			IPR009395 (PFAM); mobidb-lite (MOBIDB_LITE); mobidb-lite (MOBIDB_LITE); mobidb-lite (MOBIDB_LITE); mobidb-lite (MOBIDB_LITE); mobidb-lite (MOBIDB_LITE); mobidb-lite (MOBIDB_LITE); mobidb-lite (MOBIDB_LITE); IPR009395 (PANTHER)	C:GO:0031083	C:BLOC-1 complex
NODE_1_length_4327563_cov_65_473760.g464.t1	putative enoyl reductase tsc13	1911	1	0.0	95.25	3	P:GO:0006629; F:GO:0016627; C:GO:0016021	P:lipid metabolic process; F:oxidoreductase activity, acting on the CH-CH group of donors; C:integral component of membrane	EC:1.3; EC:1	Acting on the CH-CH group of donors; Oxidoreductases	IPR001104 (PFAM); IPR039357 (PANTHER); PTHR10556:SF28 (PANTHER); IPR001104 (PROSITE_PROFILES)	P:GO:0006629; F:GO:0016627	P:lipid metabolic process; F:oxidoreductase activity, acting on the CH-CH group of donors
NODE_1_length_4327563_cov_65_473760.g465.t1	hypothetical protein CDV56_106744	366	1	2.64641E-14	54.55						mobidb-lite (MOBIDB_LITE)	no GO terms	no GO terms
NODE_1_length_4327563_cov_65_473760.g466.t1	hypothetical protein DHEL01_v204250	642	1	2.75769E-49	58.18						no IPS match	no IPS match	no IPS match
NODE_1_length_4327563_cov_65_473760.g467.t1	putative quinone oxidoreductase	1068	1	0.0	93.22	2	F:GO:0008270; F:GO:0016491	F:zinc ion binding; F:oxidoreductase activity	EC:1	Oxidoreductases	IPR020843 (SMART); G3DSA:3.90.180.10 (GENE3D); G3DSA:3.40.50.720 (GENE3D); IPR013154 (PFAM); IPR013149 (PFAM); PTHR48106:SF13 (PANTHER); PTHR48106 (PANTHER); cd05286 (CDD); IPR011032 (SUPERFAMILY); IPR036291 (SUPERFAMILY)	F:GO:0016491	F:oxidoreductase activity
NODE_1_length_4327563_cov_65_473760.g468.t1	hypothetical protein DHEL01_v209818	1770	1	0.0	74.24						mobidb-lite (MOBIDB_LITE); mobidb-lite (MOBIDB_LITE); mobidb-lite (MOBIDB_LITE); mobidb-lite (MOBIDB_LITE); mobidb-lite (MOBIDB_LITE)	no GO terms	no GO terms
NODE_1_length_4327563_cov_65_473760.g469.t1	putative exocyst complex component sec6	2262	1	0.0	98.01	2	P:GO:0006887; C:GO:0000145	P:exocytosis; C:exocyst			IPR042532 (G3DSA:1.10.357.GENE3D); G3DSA:1.10.357.50 (GENE3D); IPR010326 (PFAM); PTHR21292:SF1 (PANTHER); IPR010326 (PANTHER)	P:GO:0006887; C:GO:0000145	P:exocytosis; C:exocyst
NODE_1_length_4327563_cov_65_473760.g470.t1	ubiquitin elongating factor core	3225	1	0.0	93.49	4	P:GO:0016567; P:GO:0030433; F:GO:0034450; C:GO:0000151	P:protein ubiquitination; P:ubiquitin-dependent ERAD pathway; F:ubiquitin-ubiquitin ligase activity; C:ubiquitin ligase complex	EC:2	Transferases	IPR003613 (SMART); IPR019474 (PFAM); IPR003613 (PFAM); IPR013083 (G3DSA:3.30.40.GENE3D); mobidb-lite (MOBIDB_LITE); mobidb-lite (MOBIDB_LITE); mobidb-lite (MOBIDB_LITE); mobidb-lite (MOBIDB_LITE); PTHR13931 (PANTHER); PTHR13931:SF2 (PANTHER); IPR003613 (PROSITE_PROFILES); SSF57850 (SUPERFAMILY)	P:GO:0006511; P:GO:0016567; F:GO:0004842; F:GO:0034450; C:GO:0000151	P:ubiquitin-dependent protein catabolic process; P:protein ubiquitination; F:ubiquitin-protein transferase activity; F:ubiquitin-ubiquitin ligase activity; C:ubiquitin ligase complex
NODE_1_length_4327563_cov_65_473760.g471.t1	TBC domain-containing protein	3282	1	0.0	93.34						IPR000195 (SMART); G3DSA:1.10.472.80 (GENE3D); IPR000195 (PFAM); G3DSA:1.10.8.270 (GENE3D); mobidb-lite (MOBIDB_LITE); mobidb-lite (MOBIDB_LITE); mobidb-lite (MOBIDB_LITE); mobidb-lite (MOBIDB_LITE); mobidb-lite (MOBIDB_LITE); mobidb-lite (MOBIDB_LITE); mobidb-lite (MOBIDB_LITE); mobidb-lite (MOBIDB_LITE); mobidb-lite (MOBIDB_LITE); mobidb-lite (MOBIDB_LITE); mobidb-lite (MOBIDB_LITE); mobidb-lit…	no GO terms	no GO terms
NODE_1_length_4327563_cov_65_473760.g472.t1	hypothetical protein DHEL01_v201664	1638	1	0.0	95.26	3	P:GO:0055085; F:GO:0022857; C:GO:0016021	P:transmembrane transport; F:transmembrane transporter activity; C:integral component of membrane	EC:7	Translocases	G3DSA:1.20.1250.20 (GENE3D); G3DSA:1.20.1250.20 (GENE3D); IPR011701 (PFAM); mobidb-lite (MOBIDB_LITE); PTHR43791:SF65 (PANTHER); PTHR43791 (PANTHER); IPR036259 (SUPERFAMILY)	P:GO:0055085; F:GO:0022857	P:transmembrane transport; F:transmembrane transporter activity
NODE_1_length_4327563_cov_65_473760.g473.t1	E3 ubiquitin-protein ligase NRDP1	1869	1	0.0	78.67	4	P:GO:0007250; P:GO:0046330; F:GO:0008270; C:GO:0005737	P:activation of NF-kappaB-inducing kinase activity; P:positive regulation of JNK cascade; F:zinc ion binding; C:cytoplasm			IPR001841 (SMART); IPR013083 (G3DSA:3.30.40.GENE3D); IPR013083 (G3DSA:3.30.40.GENE3D); IPR027370 (PFAM); IPR001293 (PFAM); mobidb-lite (MOBIDB_LITE); mobidb-lite (MOBIDB_LITE); mobidb-lite (MOBIDB_LITE); mobidb-lite (MOBIDB_LITE); mobidb-lite (MOBIDB_LITE); mobidb-lite (MOBIDB_LITE); IPR027138 (PTHR10131:PANTHER); IPR043211 (PANTHER); IPR001293 (PROSITE_PROFILES); IPR001841 (PROSITE_PROFILES); IP…	P:GO:0007250; P:GO:0046330; F:GO:0005515; F:GO:0008270	P:activation of NF-kappaB-inducing kinase activity; P:positive regulation of JNK cascade; F:protein binding; F:zinc ion binding
NODE_1_length_4327563_cov_65_473760.g474.t1	putative aldehyde dehydrogenase	1431	1	0.0	98.53	1	F:GO:0016620	F:oxidoreductase activity, acting on the aldehyde or oxo group of donors, NAD or NADP as acceptor	EC:1.2; EC:1; EC:1.2.1	Acting on the aldehyde or oxo group of donors; Oxidoreductases; Acting on the aldehyde or oxo group of donors	IPR016163 (G3DSA:3.40.309.GENE3D); IPR016162 (G3DSA:3.40.605.GENE3D); IPR015590 (PFAM); mobidb-lite (MOBIDB_LITE); mobidb-lite (MOBIDB_LITE); PTHR11699 (PANTHER); PTHR11699:SF263 (PANTHER); IPR044086 (CDD); IPR016161 (SUPERFAMILY)	F:GO:0016491; F:GO:0016620	F:oxidoreductase activity; F:oxidoreductase activity, acting on the aldehyde or oxo group of donors, NAD or NADP as acceptor
NODE_1_length_4327563_cov_65_473760.g475.t1	hypothetical protein INS49_010891	3900	1	0.0	92.17						IPR005107 (SMART); IPR000674 (SMART); IPR014307 (TIGRFAM); G3DSA:3.30.365.10 (GENE3D); IPR002888 (PFAM); IPR000674 (PFAM); IPR008274 (PFAM); G3DSA:3.30.365.10 (GENE3D); IPR002346 (PFAM); IPR001041 (PFAM); G3DSA:3.30.365.10 (GENE3D); IPR005107 (PFAM); IPR016208 (PIRSF); PTHR11908:SF130 (PANTHER); PTHR11908 (PANTHER); PTHR11908 (PANTHER); PTHR11908:SF130 (PANTHER); IPR001041 (PROSITE_PROFILES); IPR…	F:GO:0004854; F:GO:0004855; F:GO:0005506; F:GO:0009055; F:GO:0016491; F:GO:0046872; F:GO:0050660; F:GO:0051536; F:GO:0071949	F:xanthine dehydrogenase activity; F:xanthine oxidase activity; F:iron ion binding; F:electron transfer activity; F:oxidoreductase activity; F:metal ion binding; F:flavin adenine dinucleotide binding; F:iron-sulfur cluster binding; F:FAD binding
NODE_1_length_4327563_cov_65_473760.g476.t1	hypothetical protein DHEL01_v201660	1773	1	0.0	86.2						mobidb-lite (MOBIDB_LITE); mobidb-lite (MOBIDB_LITE); mobidb-lite (MOBIDB_LITE); mobidb-lite (MOBIDB_LITE); mobidb-lite (MOBIDB_LITE); PTHR31986 (PANTHER)	no GO terms	no GO terms
NODE_1_length_4327563_cov_65_473760.g477.t1	Testis-expressed sequence 11 protein	2463	1	0.0	78.99	1	P:GO:0090173	P:regulation of synaptonemal complex assembly			IPR013940 (PFAM); IPR039057 (PANTHER)	P:GO:0051321; P:GO:0090173	P:meiotic cell cycle; P:regulation of synaptonemal complex assembly
NODE_1_length_4327563_cov_65_473760.g478.t1	aminotransferase class I and II	1377	1	0.0	97.13	3	P:GO:0009058; F:GO:0008483; F:GO:0030170	P:biosynthetic process; F:transaminase activity; F:pyridoxal phosphate binding	EC:2.6.1; EC:2; EC:2.6	Transferring nitrogenous groups; Transferases; Transferring nitrogenous groups	IPR004839 (PFAM); IPR015422 (G3DSA:3.90.1150.GENE3D); IPR015421 (G3DSA:3.40.640.GENE3D); PTHR43807:SF20 (PANTHER); PTHR43807 (PANTHER); cd00609 (CDD); IPR015424 (SUPERFAMILY)	P:GO:0009058; F:GO:0003824; F:GO:0030170	P:biosynthetic process; F:catalytic activity; F:pyridoxal phosphate binding
NODE_1_length_4327563_cov_65_473760.g479.t1	hypothetical protein DHEL01_v201657	1761	1	8.35612E-112	76.47	3	P:GO:0007264; F:GO:0003924; F:GO:0005525	P:small GTPase mediated signal transduction; F:GTPase activity; F:GTP binding			PR00449 (PRINTS); SM00173 (SMART); SM00174 (SMART); SM00175 (SMART); IPR001806 (PFAM); G3DSA:3.40.50.300 (GENE3D); mobidb-lite (MOBIDB_LITE); mobidb-lite (MOBIDB_LITE); mobidb-lite (MOBIDB_LITE); mobidb-lite (MOBIDB_LITE); PTHR24072 (PANTHER); PTHR24072:SF301 (PANTHER); PS51419 (PROSITE_PROFILES); IPR027417 (SUPERFAMILY)	F:GO:0003924; F:GO:0005525	F:GTPase activity; F:GTP binding
NODE_1_length_4327563_cov_65_473760.g480.t1	hypothetical protein DHEL01_v201655	1068	1	1.69645E-125	76.97	1	C:GO:0016020	C:membrane			IPR025390 (PFAM); G3DSA:3.10.20.90 (GENE3D); IPR019413 (PFAM); mobidb-lite (MOBIDB_LITE); mobidb-lite (MOBIDB_LITE); mobidb-lite (MOBIDB_LITE); mobidb-lite (MOBIDB_LITE); mobidb-lite (MOBIDB_LITE); mobidb-lite (MOBIDB_LITE); PTHR28049 (PANTHER); IPR000626 (PROSITE_PROFILES); IPR029071 (SUPERFAMILY)	F:GO:0005515	F:protein binding
NODE_1_length_4327563_cov_65_473760.g481.t1	putative atp-dependent rna helicase dob1	3351	1	0.0	98.75	5	P:GO:0006401; F:GO:0003723; F:GO:0003724; F:GO:0005524; F:GO:0016787	P:RNA catabolic process; F:RNA binding; F:RNA helicase activity; F:ATP binding; F:hydrolase activity	EC:3.6.4.13; EC:3	RNA helicase; Hydrolases	IPR014001 (SMART); IPR012961 (SMART); IPR001650 (SMART); G3DSA:3.40.50.300 (GENE3D); IPR016438 (PIRSF); IPR011545 (PFAM); G3DSA:1.10.3380.30 (GENE3D); IPR001650 (PFAM); IPR025696 (PFAM); G3DSA:2.40.30.300 (GENE3D); G3DSA:3.40.50.300 (GENE3D); G3DSA:1.20.1500.20 (GENE3D); IPR012961 (PFAM); mobidb-lite (MOBIDB_LITE); mobidb-lite (MOBIDB_LITE); mobidb-lite (MOBIDB_LITE); mobidb-lite (MOBIDB_LITE); P…	P:GO:0006401; F:GO:0003676; F:GO:0003723; F:GO:0003724; F:GO:0005524	P:RNA catabolic process; F:nucleic acid binding; F:RNA binding; F:RNA helicase activity; F:ATP binding
NODE_1_length_4327563_cov_65_473760.g482.t1	hypothetical protein DHEL01_v201653	537	1	1.65416E-41	82.29	3	P:GO:0006123; C:GO:0005751; C:GO:0016021	P:mitochondrial electron transport, cytochrome c to oxygen; C:mitochondrial respiratory chain complex IV; C:integral component of membrane			IPR004202 (PFAM); IPR036636 (G3DSA:4.10.49.GENE3D); IPR004202 (PANTHER); PTHR13313:SF0 (PANTHER)	F:GO:0004129	F:cytochrome-c oxidase activity
NODE_1_length_4327563_cov_65_473760.g483.t1	hypothetical protein DHEL01_v201652	1833	1	0.0	91.06						IPR011990 (G3DSA:1.25.40.GENE3D); IPR002885 (TIGRFAM); IPR002885 (PFAM); PTHR47942 (PANTHER); PTHR47942:SF40 (PANTHER); IPR002885 (PROSITE_PROFILES); IPR002885 (PROSITE_PROFILES); IPR002885 (PROSITE_PROFILES)	F:GO:0005515	F:protein binding
NODE_1_length_4327563_cov_65_473760.g484.t1	mitochondrial 37S ribosomal protein S25	714	1	4.06444E-142	93.81	2	F:GO:0003735; C:GO:0005763	F:structural constituent of ribosome; C:mitochondrial small ribosomal subunit			IPR016939 (PIRSF); IPR016939 (PFAM); mobidb-lite (MOBIDB_LITE); mobidb-lite (MOBIDB_LITE); IPR016939 (PANTHER)	F:GO:0003735; C:GO:0005763	F:structural constituent of ribosome; C:mitochondrial small ribosomal subunit
NODE_1_length_4327563_cov_65_473760.g485.t1	hypothetical protein DHEL01_v201650	966	1	6.32492E-145	85.71	4	P:GO:0006488; C:GO:0005789; C:GO:0016021; C:GO:0031965	P:dolichol-linked oligosaccharide biosynthetic process; C:endoplasmic reticulum membrane; C:integral component of membrane; C:nuclear membrane			IPR013969 (PFAM); IPR013969 (PANTHER)	P:GO:0006488	P:dolichol-linked oligosaccharide biosynthetic process
NODE_1_length_4327563_cov_65_473760.g486.t1	hypothetical protein DHEL01_v201649	1959	1	0.0	82.7	3	P:GO:0071765; C:GO:0005637; C:GO:0016021	P:nuclear inner membrane organization; C:nuclear inner membrane; C:integral component of membrane			IPR018617 (PFAM); mobidb-lite (MOBIDB_LITE); mobidb-lite (MOBIDB_LITE); mobidb-lite (MOBIDB_LITE); mobidb-lite (MOBIDB_LITE); IPR042321 (PANTHER)	P:GO:0071765	P:nuclear inner membrane organization
NODE_1_length_4327563_cov_65_473760.g487.t1	putative tyrosine phosphatase	873	1	7.62696E-163	88.4	4	P:GO:0035335; F:GO:0004725; F:GO:0008138; C:GO:0016021	P:peptidyl-tyrosine dephosphorylation; F:protein tyrosine phosphatase activity; F:protein tyrosine/serine/threonine phosphatase activity; C:integral component of membrane	EC:3.1; EC:3.1.3.48; EC:3; EC:3.1.3	Acting on ester bonds; Protein-tyrosine-phosphatase; Hydrolases; Acting on ester bonds	IPR020428 (PRINTS); IPR004861 (PFAM); IPR029021 (G3DSA:3.90.190.GENE3D); mobidb-lite (MOBIDB_LITE); mobidb-lite (MOBIDB_LITE); mobidb-lite (MOBIDB_LITE); PTHR31126:SF0 (PANTHER); PTHR31126 (PANTHER); IPR000387 (PROSITE_PROFILES); IPR029021 (SUPERFAMILY)	P:GO:0016311; F:GO:0016791	P:dephosphorylation; F:phosphatase activity
NODE_1_length_4327563_cov_65_473760.g488.t1	hypothetical protein UCDDA912_g07425	447	1	3.12815E-66	93.75	1	C:GO:0016021	C:integral component of membrane			no IPS match	no IPS match	no IPS match
NODE_1_length_4327563_cov_65_473760.g489.t1	putative J domain-containing protein C17A3.05c	1080	1	7.13907E-135	87.35	1	C:GO:0016021	C:integral component of membrane			IPR001623 (PRINTS); IPR001623 (SMART); IPR001623 (PFAM); IPR015399 (PFAM); IPR036869 (G3DSA:1.10.287.GENE3D); mobidb-lite (MOBIDB_LITE); mobidb-lite (MOBIDB_LITE); PTHR43908 (PANTHER); PTHR43908:SF3 (PANTHER); IPR001623 (PROSITE_PROFILES); IPR001623 (CDD); IPR036869 (SUPERFAMILY)	no GO terms	no GO terms
NODE_1_length_4327563_cov_65_473760.g490.t1	hypothetical protein G7Y89_g12835	1365	1	0.0	81.9						G3DSA:3.90.1200.10 (GENE3D); IPR002575 (PFAM); PTHR21310:SF37 (PANTHER); PTHR21310 (PANTHER); IPR011009 (SUPERFAMILY)	no GO terms	no GO terms
NODE_1_length_4327563_cov_65_473760.g492.t1	DUF544 domain protein	2799	1	0.0	85.93	3	P:GO:0071108; F:GO:0004843; F:GO:1990380	P:protein K48-linked deubiquitination; F:thiol-dependent deubiquitinase; F:Lys48-specific deubiquitinase activity	EC:3.4; EC:3; EC:3.4.19; EC:3.4.19.12	Acting on peptide bonds (peptidases); Hydrolases; Acting on peptide bonds (peptidases); Ubiquitinyl hydrolase 1	IPR033979 (PFAM); mobidb-lite (MOBIDB_LITE); mobidb-lite (MOBIDB_LITE); mobidb-lite (MOBIDB_LITE); mobidb-lite (MOBIDB_LITE); mobidb-lite (MOBIDB_LITE); mobidb-lite (MOBIDB_LITE); mobidb-lite (MOBIDB_LITE); mobidb-lite (MOBIDB_LITE); mobidb-lite (MOBIDB_LITE); mobidb-lite (MOBIDB_LITE); mobidb-lite (MOBIDB_LITE); mobidb-lite (MOBIDB_LITE); IPR007518 (PANTHER); PTHR18063:SF6 (PANTHER)	F:GO:0004843; F:GO:1990380	F:thiol-dependent deubiquitinase; F:Lys48-specific deubiquitinase activity
NODE_1_length_4327563_cov_65_473760.g493.t1	hypothetical protein DHEL01_v204733	825	1	3.97475E-86	83.63						no IPS match	no IPS match	no IPS match
NODE_1_length_4327563_cov_65_473760.g494.t1	putative alpha-ketoglutarate-dependentdichlorophenoxyacetate	1011	1	0.0	88.66	1	F:GO:0016491	F:oxidoreductase activity	EC:1	Oxidoreductases	IPR042098 (G3DSA:3.60.130.GENE3D); IPR003819 (PFAM); PTHR43779 (PANTHER); PTHR43779:SF3 (PANTHER); SSF51197 (SUPERFAMILY)	F:GO:0016491	F:oxidoreductase activity
NODE_1_length_4327563_cov_65_473760.g495.t1	cyclin-C	1017	1	0.0	98.22	4	P:GO:0006357; P:GO:0050790; F:GO:0016538; C:GO:0016592	P:regulation of transcription by RNA polymerase II; P:regulation of catalytic activity; F:cyclin-dependent protein serine/threonine kinase regulator activity; C:mediator complex	EC:2.7.1	Transferring phosphorus-containing groups	IPR013763 (SMART); IPR006671 (PFAM); G3DSA:1.10.472.10 (GENE3D); PIRSF028758 (PIRSF); G3DSA:1.10.472.10 (GENE3D); mobidb-lite (MOBIDB_LITE); IPR043198 (PANTHER); IPR028367 (PTHR10026:PANTHER); IPR013763 (CDD); IPR013763 (CDD); IPR036915 (SUPERFAMILY); IPR036915 (SUPERFAMILY)	P:GO:0006357; F:GO:0016538; C:GO:0016592	P:regulation of transcription by RNA polymerase II; F:cyclin-dependent protein serine/threonine kinase regulator activity; C:mediator complex
NODE_1_length_4327563_cov_65_473760.g496.t1	calcium dependent mitochondrial carrier protein	2046	1	0.0	91.22	4	P:GO:0055085; F:GO:0005509; C:GO:0005743; C:GO:0016021	P:transmembrane transport; F:calcium ion binding; C:mitochondrial inner membrane; C:integral component of membrane			IPR002067 (PRINTS); IPR002048 (SMART); IPR023395 (G3DSA:1.50.40.GENE3D); IPR002048 (PFAM); IPR018108 (PFAM); G3DSA:1.10.238.10 (GENE3D); mobidb-lite (MOBIDB_LITE); mobidb-lite (MOBIDB_LITE); PTHR24089:SF57 (PANTHER); PTHR24089 (PANTHER); IPR018108 (PROSITE_PROFILES); IPR002048 (PROSITE_PROFILES); IPR018108 (PROSITE_PROFILES); IPR002048 (PROSITE_PROFILES); IPR002048 (PROSITE_PROFILES); IPR002048 (…	P:GO:0055085; F:GO:0005509	P:transmembrane transport; F:calcium ion binding
NODE_1_length_4327563_cov_65_473760.g497.t1	hypothetical protein DHEL01_v204737	2739	1	0.0	78.09	1	C:GO:0016020	C:membrane			mobidb-lite (MOBIDB_LITE); mobidb-lite (MOBIDB_LITE); mobidb-lite (MOBIDB_LITE); mobidb-lite (MOBIDB_LITE); mobidb-lite (MOBIDB_LITE); mobidb-lite (MOBIDB_LITE); mobidb-lite (MOBIDB_LITE); mobidb-lite (MOBIDB_LITE)	no GO terms	no GO terms
NODE_1_length_4327563_cov_65_473760.g498.t1	WD domain-containing protein	1752	1	0.0	82.49	3	P:GO:1904668; F:GO:0010997; F:GO:0097027	P:positive regulation of ubiquitin protein ligase activity; F:anaphase-promoting complex binding; F:ubiquitin-protein transferase activator activity			IPR001680 (SMART); IPR015943 (G3DSA:2.130.10.GENE3D); mobidb-lite (MOBIDB_LITE); mobidb-lite (MOBIDB_LITE); mobidb-lite (MOBIDB_LITE); mobidb-lite (MOBIDB_LITE); PTHR19918:SF5 (PANTHER); IPR033010 (PANTHER); IPR017986 (PROSITE_PROFILES); IPR001680 (PROSITE_PROFILES); IPR036322 (SUPERFAMILY)	P:GO:1904668; F:GO:0005515; F:GO:0010997; F:GO:0097027	P:positive regulation of ubiquitin protein ligase activity; F:protein binding; F:anaphase-promoting complex binding; F:ubiquitin-protein transferase activator activity
NODE_1_length_4327563_cov_65_473760.g499.t1	hypothetical protein VMCG_07011	1308	1	1.29847E-149	68.93						mobidb-lite (MOBIDB_LITE); mobidb-lite (MOBIDB_LITE); mobidb-lite (MOBIDB_LITE); mobidb-lite (MOBIDB_LITE)	no GO terms	no GO terms
NODE_1_length_4327563_cov_65_473760.g500.t1	hypothetical protein UCDDA912_g02466	1188	1	4.85112E-76	64.12						mobidb-lite (MOBIDB_LITE)	no GO terms	no GO terms
NODE_1_length_4327563_cov_65_473760.g501.t1	hypothetical protein DHEL01_v206505	1131	1	1.39897E-143	68.37						no IPS match	no IPS match	no IPS match
NODE_1_length_4327563_cov_65_473760.g502.t1	hypothetical protein VSDG_03317	1356	1	0.0	86.8	3	P:GO:0018344; F:GO:0004663; C:GO:0005968	P:protein geranylgeranylation; F:Rab geranylgeranyltransferase activity; C:Rab-protein geranylgeranyltransferase complex	EC:2.5.1; EC:2; EC:2.5.1.60	Transferring alkyl or aryl groups, other than methyl groups; Transferases; Protein geranylgeranyltransferase type II	IPR002088 (PFAM); G3DSA:1.25.40.120 (GENE3D); mobidb-lite (MOBIDB_LITE); mobidb-lite (MOBIDB_LITE); mobidb-lite (MOBIDB_LITE); IPR032955 (PTHR11129:PANTHER); PTHR11129 (PANTHER); IPR002088 (PROSITE_PROFILES); IPR002088 (PROSITE_PROFILES); IPR002088 (PROSITE_PROFILES); IPR002088 (PROSITE_PROFILES); IPR002088 (PROSITE_PROFILES); SSF48439 (SUPERFAMILY)	P:GO:0018342; P:GO:0018344; F:GO:0008318; C:GO:0005968	P:protein prenylation; P:protein geranylgeranylation; F:protein prenyltransferase activity; C:Rab-protein geranylgeranyltransferase complex
NODE_1_length_4327563_cov_65_473760.g503.t1	hypothetical protein UCDDA912_g07416	438	1	1.1097E-52	82.14						no IPS match	no IPS match	no IPS match
NODE_1_length_4327563_cov_65_473760.g504.t1	hypothetical protein INS49_010924	3012	1	0.0	96.69						IPR020472 (PRINTS); IPR001680 (SMART); IPR021772 (PFAM); IPR001680 (PFAM); IPR015943 (G3DSA:2.130.10.GENE3D); mobidb-lite (MOBIDB_LITE); mobidb-lite (MOBIDB_LITE); mobidb-lite (MOBIDB_LITE); mobidb-lite (MOBIDB_LITE); mobidb-lite (MOBIDB_LITE); mobidb-lite (MOBIDB_LITE); mobidb-lite (MOBIDB_LITE); PTHR19862 (PANTHER); IPR001680 (PROSITE_PROFILES); IPR001680 (PROSITE_PROFILES); IPR017986 (PROSITE_…	F:GO:0005515	F:protein binding
NODE_1_length_4327563_cov_65_473760.g505.t1	PET8 related protein	942	1	8.45105E-146	81.79	3	P:GO:0055085; C:GO:0005743; C:GO:0016021	P:transmembrane transport; C:mitochondrial inner membrane; C:integral component of membrane			IPR002067 (PRINTS); IPR023395 (G3DSA:1.50.40.GENE3D); IPR018108 (PFAM); IPR023395 (G3DSA:1.50.40.GENE3D); mobidb-lite (MOBIDB_LITE); mobidb-lite (MOBIDB_LITE); PTHR45667:SF9 (PANTHER); PTHR45667 (PANTHER); IPR018108 (PROSITE_PROFILES); IPR018108 (PROSITE_PROFILES); IPR018108 (PROSITE_PROFILES); IPR023395 (SUPERFAMILY)	P:GO:0055085	P:transmembrane transport
NODE_1_length_4327563_cov_65_473760.g506.t1	hypothetical protein VSDG_03320	3723	1	0.0	78.22						IPR011063 (PFAM); PTHR11567:SF195 (PANTHER); PTHR11567 (PANTHER); IPR012094 (HAMAP); IPR012795 (CDD); IPR029033 (SUPERFAMILY); SSF52402 (SUPERFAMILY)	P:GO:0008033; F:GO:0000166; F:GO:0005524; F:GO:0016879	P:tRNA processing; F:nucleotide binding; F:ATP binding; F:ligase activity, forming carbon-nitrogen bonds
NODE_1_length_4327563_cov_65_473760.g507.t1	hypothetical protein UCDDA912_g07412	402	1	1.1538E-54	82.52						no IPS match	no IPS match	no IPS match
NODE_1_length_4327563_cov_65_473760.g508.t1	hypothetical protein DHEL01_v208013	873	1	8.78723E-134	80.97						IPR009288 (PFAM); G3DSA:3.10.490.10 (GENE3D); mobidb-lite (MOBIDB_LITE); PTHR31544:SF4 (PANTHER); PTHR31544 (PANTHER); IPR013024 (CDD); IPR036568 (SUPERFAMILY)	no GO terms	no GO terms
NODE_1_length_4327563_cov_65_473760.g509.t1	hypothetical protein VMCG_03427	1158	1	1.41561E-69	60.87						IPR022025 (PFAM); PTHR36847 (PANTHER)	no GO terms	no GO terms
NODE_1_length_4327563_cov_65_473760.g510.t1	hypothetical protein DHEL01_v202629	609	1	1.53874E-70	73.33						no IPS match	no IPS match	no IPS match
NODE_1_length_4327563_cov_65_473760.g511.t1	7-alpha-hydroxycholest-4-en-3-one 12-alpha-hydroxylase	1605	1	0.0	79.37	4	F:GO:0004497; F:GO:0005506; F:GO:0016705; F:GO:0020037	F:monooxygenase activity; F:iron ion binding; F:oxidoreductase activity, acting on paired donors, with incorporation or reduction of molecular oxygen; F:heme binding	EC:1; EC:1.14	Oxidoreductases; Acting on paired donors, with incorporation or reduction of molecular oxygen. The oxygen incorporated need not be derived from O(2)	IPR002403 (PRINTS); IPR036396 (G3DSA:1.10.630.GENE3D); IPR001128 (PFAM); PTHR47582 (PANTHER); IPR036396 (SUPERFAMILY)	F:GO:0004497; F:GO:0005506; F:GO:0016705; F:GO:0020037	F:monooxygenase activity; F:iron ion binding; F:oxidoreductase activity, acting on paired donors, with incorporation or reduction of molecular oxygen; F:heme binding
NODE_1_length_4327563_cov_65_473760.g512.t1	putative snare domain-containing protein	894	1	7.37209E-153	95.73	1	C:GO:0016021	C:integral component of membrane			IPR000727 (SMART); G3DSA:1.20.5.110 (GENE3D); IPR000727 (PFAM); mobidb-lite (MOBIDB_LITE); mobidb-lite (MOBIDB_LITE); mobidb-lite (MOBIDB_LITE); PTHR19957:SF325 (PANTHER); PTHR19957 (PANTHER); IPR000727 (PROSITE_PROFILES); cd15859 (CDD); SSF58038 (SUPERFAMILY)	no GO terms	no GO terms
NODE_1_length_4327563_cov_65_473760.g513.t1	putative atp-dependent rna helicase has1	1740	1	0.0	95.88	6	P:GO:0006364; F:GO:0003723; F:GO:0003724; F:GO:0005524; F:GO:0016787; C:GO:0005730	P:rRNA processing; F:RNA binding; F:RNA helicase activity; F:ATP binding; F:hydrolase activity; C:nucleolus	EC:3.6.4.13; EC:3	RNA helicase; Hydrolases	IPR025313 (SMART); IPR014001 (SMART); IPR001650 (SMART); G3DSA:3.40.50.300 (GENE3D); IPR001650 (PFAM); IPR011545 (PFAM); IPR025313 (PFAM); G3DSA:3.40.50.300 (GENE3D); mobidb-lite (MOBIDB_LITE); mobidb-lite (MOBIDB_LITE); mobidb-lite (MOBIDB_LITE); mobidb-lite (MOBIDB_LITE); PTHR24031 (PANTHER); PTHR24031:SF634 (PANTHER); IPR001650 (PROSITE_PROFILES); IPR014001 (PROSITE_PROFILES); IPR014014 (PROSI…	F:GO:0003676; F:GO:0004386; F:GO:0005524	F:nucleic acid binding; F:helicase activity; F:ATP binding
NODE_1_length_4327563_cov_65_473760.g514.t1	hypothetical protein DHEL01_v202633	1320	1	0.0	97.75	5	P:GO:0006000; P:GO:0006003; P:GO:0046835; F:GO:0003873; F:GO:0005524	P:fructose metabolic process; P:fructose 2,6-bisphosphate metabolic process; P:carbohydrate phosphorylation; F:6-phosphofructo-2-kinase activity; F:ATP binding	EC:2.7.1; EC:2.7; EC:2; EC:2.7.1.105	Transferring phosphorus-containing groups; Transferring phosphorus-containing groups; Transferases; 6-phosphofructo-2-kinase	IPR003094 (PRINTS); IPR013078 (SMART); IPR013078 (PFAM); G3DSA:3.40.50.300 (GENE3D); IPR029033 (G3DSA:3.40.50.GENE3D); PIRSF000709 (PIRSF); IPR013079 (PFAM); IPR003094 (PANTHER); IPR013078 (CDD); IPR029033 (SUPERFAMILY); IPR027417 (SUPERFAMILY)	P:GO:0006000; P:GO:0006003; F:GO:0003824; F:GO:0003873; F:GO:0005524	P:fructose metabolic process; P:fructose 2,6-bisphosphate metabolic process; F:catalytic activity; F:6-phosphofructo-2-kinase activity; F:ATP binding
NODE_1_length_4327563_cov_65_473760.g515.t1	hypothetical protein M434DRAFT_33986	2958	1	0.0	60.0						G3DSA:3.40.50.300 (GENE3D); PTHR10039:SF5 (PANTHER); PTHR10039 (PANTHER); IPR027417 (SUPERFAMILY)	no GO terms	no GO terms
NODE_1_length_4327563_cov_65_473760.g516.t1	hypothetical protein M406DRAFT_245590	1731	1	1.81442E-174	67.69						PTHR35186 (PANTHER)	no GO terms	no GO terms
NODE_1_length_4327563_cov_65_473760.g517.t1	uncharacterized protein E0L32_006878	2745	1	0.0	57.59						IPR013087 (SMART); IPR001680 (SMART); IPR015943 (G3DSA:2.130.10.GENE3D); IPR015943 (G3DSA:2.130.10.GENE3D); IPR001680 (PFAM); mobidb-lite (MOBIDB_LITE); mobidb-lite (MOBIDB_LITE); mobidb-lite (MOBIDB_LITE); mobidb-lite (MOBIDB_LITE); PTHR35391:SF1 (PANTHER); PTHR35391 (PANTHER); IPR001680 (PROSITE_PROFILES); IPR001680 (PROSITE_PROFILES); IPR001680 (PROSITE_PROFILES); IPR001680 (PROSITE_PROFILES);…	F:GO:0005515	F:protein binding
NODE_1_length_4327563_cov_65_473760.g518.t1	hypothetical protein M406DRAFT_334859	669	1	3.32048E-17	53.42						no IPS match	no IPS match	no IPS match
NODE_1_length_4327563_cov_65_473760.g519.t1	hypothetical protein VM1G_09483	1524	1	2.72675E-96	56.39	2	P:GO:0006508; F:GO:0004190	P:proteolysis; F:aspartic-type endopeptidase activity			IPR001461 (PRINTS); IPR021109 (G3DSA:2.40.70.GENE3D); IPR021109 (G3DSA:2.40.70.GENE3D); IPR033121 (PFAM); PTHR47966:SF47 (PANTHER); IPR001461 (PANTHER); IPR033121 (PROSITE_PROFILES); IPR034164 (CDD); IPR021109 (SUPERFAMILY)	P:GO:0006508; F:GO:0004190	P:proteolysis; F:aspartic-type endopeptidase activity
NODE_1_length_4327563_cov_65_473760.g520.t1	hypothetical protein DHEL01_v202636	984	1	4.80662E-138	77.02	1	C:GO:0016020	C:membrane			IPR008547 (PFAM); IPR008547 (PANTHER); PTHR12265:SF34 (PANTHER)	no GO terms	no GO terms
NODE_1_length_4327563_cov_65_473760.g521.t1	hypothetical protein UCDDA912_g06078	354	1	2.16069E-50	90.0						mobidb-lite (MOBIDB_LITE); mobidb-lite (MOBIDB_LITE)	no GO terms	no GO terms
NODE_1_length_4327563_cov_65_473760.g524.t1	putative tissue alpha-l-fucosidase	2400	1	0.0	90.69	2	P:GO:0006004; F:GO:0004560	P:fucose metabolic process; F:alpha-L-fucosidase activity	EC:3.2; EC:3.2.1.51; EC:3; EC:3.2.1	Glycosylases; Alpha-L-fucosidase; Hydrolases; Glycosylases	IPR016286 (PRINTS); IPR000933 (SMART); IPR000933 (PFAM); G3DSA:3.20.20.80 (GENE3D); PTHR10030:SF40 (PANTHER); IPR000933 (PANTHER); IPR017853 (SUPERFAMILY)	P:GO:0005975; P:GO:0006004; F:GO:0004560	P:carbohydrate metabolic process; P:fucose metabolic process; F:alpha-L-fucosidase activity
NODE_1_length_4327563_cov_65_473760.g525.t1	hypothetical protein DHEL01_v202639	1707	1	0.0	88.0	1	C:GO:0016021	C:integral component of membrane			IPR008427 (SMART); IPR008427 (PFAM); PTHR33048:SF63 (PANTHER); PTHR33048 (PANTHER)	no GO terms	no GO terms
NODE_1_length_4327563_cov_65_473760.g526.t1	putative choline dehydrogenase	2034	1	0.0	96.9	2	F:GO:0016614; F:GO:0050660	F:oxidoreductase activity, acting on CH-OH group of donors; F:flavin adenine dinucleotide binding	EC:1.1; EC:1	Acting on the CH-OH group of donors; Oxidoreductases	IPR007867 (PFAM); G3DSA:3.30.560.10 (GENE3D); IPR036188 (G3DSA:3.50.50.GENE3D); IPR012132 (PIRSF); IPR000172 (PFAM); IPR012132 (PANTHER); PTHR11552:SF213 (PANTHER); SSF54373 (SUPERFAMILY); IPR036188 (SUPERFAMILY)	F:GO:0016614; F:GO:0050660	F:oxidoreductase activity, acting on CH-OH group of donors; F:flavin adenine dinucleotide binding
NODE_1_length_4327563_cov_65_473760.g527.t1	hypothetical protein EGW08_001288, partial	1122	1	2.48629E-10	55.88						mobidb-lite (MOBIDB_LITE); mobidb-lite (MOBIDB_LITE); mobidb-lite (MOBIDB_LITE)	no GO terms	no GO terms
NODE_1_length_4327563_cov_65_473760.g528.t1	putative alcohol dehydrogenase	1053	1	2.81506E-133	84.72	1	F:GO:0016491	F:oxidoreductase activity	EC:1	Oxidoreductases	IPR020843 (SMART); G3DSA:3.40.50.720 (GENE3D); IPR013154 (PFAM); IPR013149 (PFAM); G3DSA:3.90.180.10 (GENE3D); PTHR45033 (PANTHER); cd08276 (CDD); IPR036291 (SUPERFAMILY); IPR011032 (SUPERFAMILY)	F:GO:0016491	F:oxidoreductase activity
NODE_1_length_4327563_cov_65_473760.g529.t1	hypothetical protein INS49_010951	3663	1	0.0	89.79						mobidb-lite (MOBIDB_LITE); mobidb-lite (MOBIDB_LITE); mobidb-lite (MOBIDB_LITE); mobidb-lite (MOBIDB_LITE); mobidb-lite (MOBIDB_LITE); mobidb-lite (MOBIDB_LITE); mobidb-lite (MOBIDB_LITE); mobidb-lite (MOBIDB_LITE); mobidb-lite (MOBIDB_LITE); mobidb-lite (MOBIDB_LITE); mobidb-lite (MOBIDB_LITE); mobidb-lite (MOBIDB_LITE); mobidb-lite (MOBIDB_LITE); mobidb-lite (MOBIDB_LITE); mobidb-lite (MOBIDB_L…	no GO terms	no GO terms
NODE_1_length_4327563_cov_65_473760.g530.t1	hypothetical protein CEP51_003633	990	1	1.26989E-108	68.66						no IPS match	no IPS match	no IPS match
NODE_1_length_4327563_cov_65_473760.g531.t1	het domain protein	1191	1	5.07702E-168	76.46						no IPS match	no IPS match	no IPS match
NODE_1_length_4327563_cov_65_473760.g532.t1	hypothetical protein DHEL01_v206515	381	1	5.5666E-43	76.98						mobidb-lite (MOBIDB_LITE); mobidb-lite (MOBIDB_LITE); mobidb-lite (MOBIDB_LITE)	no GO terms	no GO terms
NODE_1_length_4327563_cov_65_473760.g533.t1	hypothetical protein DHEL01_v206514	2349	1	0.0	80.5						mobidb-lite (MOBIDB_LITE); mobidb-lite (MOBIDB_LITE); mobidb-lite (MOBIDB_LITE); mobidb-lite (MOBIDB_LITE); mobidb-lite (MOBIDB_LITE); mobidb-lite (MOBIDB_LITE); mobidb-lite (MOBIDB_LITE); mobidb-lite (MOBIDB_LITE); mobidb-lite (MOBIDB_LITE); mobidb-lite (MOBIDB_LITE); mobidb-lite (MOBIDB_LITE); mobidb-lite (MOBIDB_LITE); mobidb-lite (MOBIDB_LITE); mobidb-lite (MOBIDB_LITE); PTHR42031 (PANTHER)	no GO terms	no GO terms
NODE_1_length_4327563_cov_65_473760.g534.t1	putative o-methyltransferase family 2	1140	1	0.0	92.54	2	P:GO:0032259; F:GO:0008171	P:methylation; F:O-methyltransferase activity	EC:2.1; EC:2; EC:2.1.1	Transferring one-carbon groups; Transferases; Transferring one-carbon groups	G3DSA:3.40.50.150 (GENE3D); IPR016461 (PIRSF); IPR001077 (PFAM); IPR036388 (G3DSA:1.10.10.GENE3D); PTHR43712 (PANTHER); IPR016461 (PROSITE_PROFILES); IPR036390 (SUPERFAMILY); IPR029063 (SUPERFAMILY)	F:GO:0008168; F:GO:0008171	F:methyltransferase activity; F:O-methyltransferase activity
NODE_1_length_4327563_cov_65_473760.g535.t1	hypothetical protein UCDDA912_g06069	1374	1	0.0	78.99	1	C:GO:0016021	C:integral component of membrane			mobidb-lite (MOBIDB_LITE); mobidb-lite (MOBIDB_LITE); mobidb-lite (MOBIDB_LITE); mobidb-lite (MOBIDB_LITE); PTHR33048 (PANTHER); PTHR33048:SF30 (PANTHER)	no GO terms	no GO terms
NODE_1_length_4327563_cov_65_473760.g536.t1	putative vegetative incompatibility protein HET-E-1	3366	1	0.0	50.18						IPR007111 (PFAM); IPR031352 (PFAM); G3DSA:3.40.50.300 (GENE3D); mobidb-lite (MOBIDB_LITE); mobidb-lite (MOBIDB_LITE); PTHR10039 (PANTHER); PTHR10039:SF5 (PANTHER); IPR027417 (SUPERFAMILY)	no GO terms	no GO terms
NODE_1_length_4327563_cov_65_473760.g537.t1	putative kh domain-containing protein	1713	1	0.0	89.14	1	F:GO:0003723	F:RNA binding			IPR004087 (SMART); IPR004088 (PFAM); IPR036612 (G3DSA:3.30.1370.GENE3D); IPR036612 (G3DSA:3.30.1370.GENE3D); mobidb-lite (MOBIDB_LITE); mobidb-lite (MOBIDB_LITE); mobidb-lite (MOBIDB_LITE); mobidb-lite (MOBIDB_LITE); mobidb-lite (MOBIDB_LITE); mobidb-lite (MOBIDB_LITE); mobidb-lite (MOBIDB_LITE); mobidb-lite (MOBIDB_LITE); mobidb-lite (MOBIDB_LITE); PTHR10288 (PANTHER); PS50084 (PROSITE_PROFILES)…	F:GO:0003676; F:GO:0003723	F:nucleic acid binding; F:RNA binding
NODE_1_length_4327563_cov_65_473760.g538.t1	putative ethanolamine utilization protein eutt	471	1	1.47439E-61	91.41						IPR038084 (G3DSA:3.30.450.GENE3D); IPR005624 (PFAM); PTHR34309 (PANTHER); PTHR34309:SF1 (PANTHER); IPR038084 (SUPERFAMILY)	no GO terms	no GO terms
NODE_1_length_4327563_cov_65_473760.g539.t1	hypothetical protein DHEL01_v202462	1596	1	0.0	93.25	3	P:GO:0055085; F:GO:0022857; C:GO:0016021	P:transmembrane transport; F:transmembrane transporter activity; C:integral component of membrane	EC:7	Translocases	G3DSA:1.20.1250.20 (GENE3D); IPR011701 (PFAM); mobidb-lite (MOBIDB_LITE); mobidb-lite (MOBIDB_LITE); PTHR23511 (PANTHER); PTHR23511:SF4 (PANTHER); IPR020846 (PROSITE_PROFILES); cd17316 (CDD); IPR036259 (SUPERFAMILY)	P:GO:0055085; F:GO:0022857	P:transmembrane transport; F:transmembrane transporter activity
NODE_1_length_4327563_cov_65_473760.g540.t1	hypothetical protein VMCG_04002	1788	1	0.0	86.67	4	P:GO:0006508; F:GO:0004252; F:GO:0046872; C:GO:0005615	P:proteolysis; F:serine-type endopeptidase activity; F:metal ion binding; C:extracellular space	EC:3.4.21; EC:3.4; EC:3	Acting on peptide bonds (peptidases); Acting on peptide bonds (peptidases); Hydrolases	IPR015366 (SMART); IPR036852 (G3DSA:3.40.50.GENE3D); IPR015366 (PFAM); PTHR14218 (PANTHER); PTHR14218:SF10 (PANTHER); IPR030400 (PROSITE_PROFILES); IPR030400 (CDD); IPR015366 (CDD); IPR036852 (SUPERFAMILY); SSF54897 (SUPERFAMILY)	P:GO:0006508; F:GO:0004252; F:GO:0008236	P:proteolysis; F:serine-type endopeptidase activity; F:serine-type peptidase activity
NODE_1_length_4327563_cov_65_473760.g541.t1	putative exoglucanase 3 precursor	1125	1	0.0	92.51	2	P:GO:0030245; F:GO:0004553	P:cellulose catabolic process; F:hydrolase activity, hydrolyzing O-glycosyl compounds	EC:3.2; EC:3; EC:3.2.1	Glycosylases; Hydrolases; Glycosylases	IPR016288 (PRINTS); IPR036434 (G3DSA:3.20.20.GENE3D); IPR016288 (PFAM); IPR016288 (PIRSF); IPR016288 (PANTHER); PTHR34876:SF2 (PANTHER); IPR036434 (SUPERFAMILY)	P:GO:0030245; F:GO:0004553	P:cellulose catabolic process; F:hydrolase activity, hydrolyzing O-glycosyl compounds
NODE_1_length_4327563_cov_65_473760.g542.t1	hypothetical protein DHEL01_v202465	1581	1	0.0	93.16	3	P:GO:0055085; F:GO:0022857; C:GO:0016021	P:transmembrane transport; F:transmembrane transporter activity; C:integral component of membrane	EC:7	Translocases	G3DSA:1.20.1250.20 (GENE3D); IPR011701 (PFAM); G3DSA:1.20.1250.20 (GENE3D); mobidb-lite (MOBIDB_LITE); PTHR23294 (PANTHER); PTHR23294:SF54 (PANTHER); IPR036259 (SUPERFAMILY)	P:GO:0055085; F:GO:0022857	P:transmembrane transport; F:transmembrane transporter activity
NODE_1_length_4327563_cov_65_473760.g543.t1	putative acetylhydrolase	1581	1	0.0	99.05	4	P:GO:0006083; P:GO:0019679; F:GO:0003986; F:GO:0008775	P:acetate metabolic process; P:propionate metabolic process, methylcitrate cycle; F:acetyl-CoA hydrolase activity; F:acetate CoA-transferase activity	EC:3.1; EC:2.8.3.8; EC:2; EC:2.8.3; EC:3; EC:2.8; EC:3.1.2.1; EC:3.1.2	Acting on ester bonds; Acetate CoA-transferase; Transferases; Transferring sulfur-containing groups; Hydrolases; Transferring sulfur-containing groups; Acetyl-CoA hydrolase; Acting on ester bonds	G3DSA:3.40.1080.10 (GENE3D); IPR026888 (PFAM); IPR038460 (G3DSA:3.40.1080.GENE3D); G3DSA:3.30.750.70 (GENE3D); IPR003702 (PFAM); PTHR43609 (PANTHER); IPR037171 (SUPERFAMILY); IPR037171 (SUPERFAMILY)	P:GO:0006083; P:GO:0019679; F:GO:0003986; F:GO:0008775	P:acetate metabolic process; P:propionate metabolic process, methylcitrate cycle; F:acetyl-CoA hydrolase activity; F:acetate CoA-transferase activity
NODE_1_length_4327563_cov_65_473760.g544.t1	hypothetical protein UCDDA912_g06062	1593	1	1.3658E-49	68.75	2	C:GO:0016020; C:GO:0016021	C:membrane; C:integral component of membrane			mobidb-lite (MOBIDB_LITE); mobidb-lite (MOBIDB_LITE); mobidb-lite (MOBIDB_LITE)	no GO terms	no GO terms
NODE_1_length_4327563_cov_65_473760.g545.t1	putative rna polymerase ii mediator complex subunit	906	1	0.0	92.69	3	P:GO:0006357; F:GO:0003712; C:GO:0016592	P:regulation of transcription by RNA polymerase II; F:transcription coregulator activity; C:mediator complex			IPR019095 (PFAM)	P:GO:0006357; F:GO:0003712; C:GO:0016592	P:regulation of transcription by RNA polymerase II; F:transcription coregulator activity; C:mediator complex
NODE_1_length_4327563_cov_65_473760.g546.t1	hypothetical protein UCDDA912_g06060	1854	1	0.0	68.17						mobidb-lite (MOBIDB_LITE); mobidb-lite (MOBIDB_LITE)	no GO terms	no GO terms
NODE_1_length_4327563_cov_65_473760.g547.t1	6-hydroxy-D-nicotine oxidase	1797	1	0.0	73.99	1	F:GO:0050660	F:flavin adenine dinucleotide binding			IPR012951 (PFAM); IPR006094 (PFAM); G3DSA:3.30.465.40 (GENE3D); PTHR13878:SF139 (PANTHER); PTHR13878 (PANTHER); IPR016166 (PROSITE_PROFILES); IPR036318 (SUPERFAMILY)	F:GO:0016491; F:GO:0050660; F:GO:0071949	F:oxidoreductase activity; F:flavin adenine dinucleotide binding; F:FAD binding
NODE_1_length_4327563_cov_65_473760.g548.t1	hypothetical protein PV11_05533	666	1	3.47321E-76	71.18	1	P:GO:0006749	P:glutathione metabolic process			IPR004045 (PFAM); G3DSA:1.20.1050.10 (GENE3D); IPR036249 (G3DSA:3.40.30.GENE3D); IPR040079 (PANTHER); PTHR44051:SF9 (PANTHER); IPR004045 (PROSITE_PROFILES); IPR010987 (PROSITE_PROFILES); cd03046 (CDD); IPR036249 (SUPERFAMILY); IPR036282 (SUPERFAMILY)	P:GO:0006749; F:GO:0005515	P:glutathione metabolic process; F:protein binding
NODE_1_length_4327563_cov_65_473760.g549.t1	hypothetical protein VPNG_06152	2103	1	3.50539E-145	62.3						mobidb-lite (MOBIDB_LITE)	no GO terms	no GO terms
NODE_1_length_4327563_cov_65_473760.g550.t1	putative chromosome segregation protein	540	1	6.17191E-55	71.26						IPR001370 (SMART); IPR001370 (PFAM); G3DSA:1.10.1170.10 (GENE3D); mobidb-lite (MOBIDB_LITE); mobidb-lite (MOBIDB_LITE); PTHR46771 (PANTHER); PTHR46771:SF5 (PANTHER); IPR001370 (PROSITE_PROFILES); IPR001370 (CDD); SSF57924 (SUPERFAMILY)	no GO terms	no GO terms
NODE_1_length_4327563_cov_65_473760.g551.t1	hypothetical protein DHEL01_v202471	1245	1	4.71893E-69	54.55	2	P:GO:0006508; F:GO:0008234	P:proteolysis; F:cysteine-type peptidase activity			IPR003653 (PFAM); G3DSA:3.40.395.10 (GENE3D); mobidb-lite (MOBIDB_LITE); mobidb-lite (MOBIDB_LITE); IPR003653 (PROSITE_PROFILES); IPR038765 (SUPERFAMILY)	P:GO:0006508; F:GO:0008234	P:proteolysis; F:cysteine-type peptidase activity
NODE_1_length_4327563_cov_65_473760.g552.t1	hypothetical protein DHEL01_v202472	3270	1	0.0	75.43	1	F:GO:0008236	F:serine-type peptidase activity	EC:3.4; EC:3	Acting on peptide bonds (peptidases); Hydrolases	IPR015500 (PRINTS); IPR036852 (G3DSA:3.40.50.GENE3D); IPR000209 (PFAM); mobidb-lite (MOBIDB_LITE); PTHR43806 (PANTHER); PS51892 (PROSITE_PROFILES); IPR036852 (SUPERFAMILY)	P:GO:0006508; F:GO:0004252; F:GO:0008236	P:proteolysis; F:serine-type endopeptidase activity; F:serine-type peptidase activity
NODE_1_length_4327563_cov_65_473760.g554.t1	hypothetical protein DHEL01_v202472	1053	1	1.07064E-5	50.55	5	P:GO:0006508; F:GO:0004252; F:GO:0008233; F:GO:0008236; F:GO:0016787	P:proteolysis; F:serine-type endopeptidase activity; F:peptidase activity; F:serine-type peptidase activity; F:hydrolase activity			no IPS match	no IPS match	no IPS match
NODE_1_length_4327563_cov_65_473760.g555.t1	hypothetical protein DHEL01_v210354	1314	1	0.0	86.33	1	C:GO:0016021	C:integral component of membrane			mobidb-lite (MOBIDB_LITE); mobidb-lite (MOBIDB_LITE); mobidb-lite (MOBIDB_LITE); mobidb-lite (MOBIDB_LITE); mobidb-lite (MOBIDB_LITE)	no GO terms	no GO terms
NODE_1_length_4327563_cov_65_473760.g556.t1	hypothetical protein DHEL01_v210353	1968	1	0.0	72.55						mobidb-lite (MOBIDB_LITE); mobidb-lite (MOBIDB_LITE); mobidb-lite (MOBIDB_LITE)	no GO terms	no GO terms
NODE_1_length_4327563_cov_65_473760.g557.t1	putative carbohydrate-binding module family 1 protein	1791	1	5.42687E-156	97.84						IPR000254 (SMART); G3DSA:2.60.120.1160 (GENE3D); IPR000254 (PFAM); IPR041524 (PFAM); PTHR34612 (PANTHER); PTHR34612:SF6 (PANTHER); IPR000254 (PROSITE_PROFILES); IPR035971 (SUPERFAMILY)	P:GO:0005975; F:GO:0030248; C:GO:0005576	P:carbohydrate metabolic process; F:cellulose binding; C:extracellular region
NODE_1_length_4327563_cov_65_473760.g558.t1	aminotransferase class I and II	1362	1	0.0	95.58	3	P:GO:0009058; F:GO:0008483; F:GO:0030170	P:biosynthetic process; F:transaminase activity; F:pyridoxal phosphate binding	EC:2.6.1; EC:2; EC:2.6	Transferring nitrogenous groups; Transferases; Transferring nitrogenous groups	PR00753 (PRINTS); IPR004839 (PFAM); IPR015422 (G3DSA:3.90.1150.GENE3D); IPR015421 (G3DSA:3.40.640.GENE3D); PTHR43795 (PANTHER); PTHR43795:SF80 (PANTHER); cd00609 (CDD); IPR015424 (SUPERFAMILY)	P:GO:0009058; F:GO:0003824; F:GO:0030170	P:biosynthetic process; F:catalytic activity; F:pyridoxal phosphate binding
NODE_1_length_4327563_cov_65_473760.g559.t1	hypothetical protein UCDDA912_g06114	231	1	4.65483E-20	89.09						mobidb-lite (MOBIDB_LITE)	no GO terms	no GO terms
NODE_1_length_4327563_cov_65_473760.g560.t1	putative caspase-like protein	1419	1	0.0	99.67	3	P:GO:0006508; P:GO:0006915; F:GO:0008234	P:proteolysis; P:apoptotic process; F:cysteine-type peptidase activity	EC:3.4; EC:3	Acting on peptide bonds (peptidases); Hydrolases	G3DSA:3.40.50.12660 (GENE3D); PF00656 (PFAM); mobidb-lite (MOBIDB_LITE); mobidb-lite (MOBIDB_LITE); PTHR48104 (PANTHER); PTHR48104:SF23 (PANTHER); IPR029030 (SUPERFAMILY)	no GO terms	no GO terms
NODE_1_length_4327563_cov_65_473760.g561.t1	hypothetical protein VP1G_06634	996	1	2.18998E-45	68.27						mobidb-lite (MOBIDB_LITE); mobidb-lite (MOBIDB_LITE); mobidb-lite (MOBIDB_LITE); mobidb-lite (MOBIDB_LITE); mobidb-lite (MOBIDB_LITE); mobidb-lite (MOBIDB_LITE); mobidb-lite (MOBIDB_LITE); mobidb-lite (MOBIDB_LITE); IPR001202 (PROSITE_PROFILES)	F:GO:0005515	F:protein binding
NODE_1_length_4327563_cov_65_473760.g562.t1	putative f-box domain-containing protein	1626	1	0.0	79.27						IPR032675 (G3DSA:3.80.10.GENE3D); mobidb-lite (MOBIDB_LITE); mobidb-lite (MOBIDB_LITE); mobidb-lite (MOBIDB_LITE)	no GO terms	no GO terms
NODE_1_length_4327563_cov_65_473760.g563.t1	hypothetical protein DHEL01_v209650	2472	1	0.0	84.5						IPR001680 (SMART); mobidb-lite (MOBIDB_LITE); mobidb-lite (MOBIDB_LITE); mobidb-lite (MOBIDB_LITE); mobidb-lite (MOBIDB_LITE); mobidb-lite (MOBIDB_LITE); mobidb-lite (MOBIDB_LITE); mobidb-lite (MOBIDB_LITE); mobidb-lite (MOBIDB_LITE); IPR017986 (PROSITE_PROFILES); IPR001680 (PROSITE_PROFILES); SSF82171 (SUPERFAMILY)	F:GO:0005515	F:protein binding
NODE_1_length_4327563_cov_65_473760.g564.t1	putative major facilitator superfamily domain ral substrate transporter	1638	1	0.0	96.51	1	C:GO:0016021	C:integral component of membrane			G3DSA:1.20.1250.20 (GENE3D); mobidb-lite (MOBIDB_LITE); PTHR23513 (PANTHER); PTHR23513:SF6 (PANTHER); IPR036259 (SUPERFAMILY)	no GO terms	no GO terms
NODE_1_length_4327563_cov_65_473760.g567.t1	kinase-like protein	1560	1	0.0	72.59						IPR000719 (SMART); IPR000719 (PFAM); G3DSA:3.30.200.20 (GENE3D); mobidb-lite (MOBIDB_LITE); mobidb-lite (MOBIDB_LITE); mobidb-lite (MOBIDB_LITE); PTHR45646 (PANTHER); PTHR45646:SF2 (PANTHER); PTHR45646:SF2 (PANTHER); PTHR45646 (PANTHER); IPR000719 (PROSITE_PROFILES); IPR011009 (SUPERFAMILY)	P:GO:0006468; F:GO:0004672; F:GO:0005524	P:protein phosphorylation; F:protein kinase activity; F:ATP binding
NODE_1_length_4327563_cov_65_473760.g568.t1	D-lactate dehydrogenase	1839	1	0.0	88.76	3	F:GO:0016491; F:GO:0071949; C:GO:0016021	F:oxidoreductase activity; F:FAD binding; C:integral component of membrane	EC:1	Oxidoreductases	G3DSA:3.30.70.2740 (GENE3D); IPR004113 (PFAM); IPR016171 (G3DSA:1.10.45.GENE3D); G3DSA:3.30.465.40 (GENE3D); IPR006094 (PFAM); mobidb-lite (MOBIDB_LITE); mobidb-lite (MOBIDB_LITE); PTHR11748 (PANTHER); PTHR11748:SF83 (PANTHER); IPR016166 (PROSITE_PROFILES); IPR016164 (SUPERFAMILY); IPR036318 (SUPERFAMILY)	F:GO:0003824; F:GO:0016491; F:GO:0050660; F:GO:0071949	F:catalytic activity; F:oxidoreductase activity; F:flavin adenine dinucleotide binding; F:FAD binding
NODE_1_length_4327563_cov_65_473760.g569.t1	hypothetical protein INS49_010985	963	1	9.06755E-134	77.29						no IPS match	no IPS match	no IPS match
NODE_1_length_4327563_cov_65_473760.g570.t1	hypothetical protein INS49_010986	3054	1	0.0	95.7						IPR001944 (PRINTS); IPR018954 (SMART); IPR025972 (PFAM); IPR008979 (G3DSA:2.60.120.GENE3D); IPR031330 (PFAM); IPR037110 (G3DSA:2.102.20.GENE3D); IPR025300 (PFAM); IPR036833 (G3DSA:2.60.390.GENE3D); IPR018954 (PFAM); IPR008979 (G3DSA:2.60.120.GENE3D); G3DSA:3.20.20.80 (GENE3D); IPR001944 (PANTHER); PTHR23421:SF122 (PANTHER); IPR008979 (SUPERFAMILY); IPR017853 (SUPERFAMILY); IPR036833 (SUPERFAMILY)…	P:GO:0005975; F:GO:0004553	P:carbohydrate metabolic process; F:hydrolase activity, hydrolyzing O-glycosyl compounds
NODE_1_length_4327563_cov_65_473760.g571.t1	hypothetical protein INS49_010988	462	1	1.22501E-91	92.16						IPR029068 (G3DSA:3.10.180.GENE3D); IPR004360 (PFAM); IPR037523 (PROSITE_PROFILES); IPR029068 (SUPERFAMILY)	no GO terms	no GO terms
NODE_1_length_4327563_cov_65_473760.g572.t1	hypothetical protein INS49_010989	978	1	0.0	96.92						G3DSA:3.40.50.720 (GENE3D); IPR006140 (PFAM); G3DSA:3.40.50.720 (GENE3D); PTHR43333 (PANTHER); cd12160 (CDD); SSF52283 (SUPERFAMILY); IPR036291 (SUPERFAMILY)	F:GO:0051287	F:NAD binding
NODE_1_length_4327563_cov_65_473760.g573.t1	hypothetical protein INS49_010991	759	1	2.5729E-87	97.79						IPR029032 (G3DSA:1.20.1290.GENE3D); IPR003779 (PFAM); PTHR33570:SF10 (PANTHER); PTHR33570 (PANTHER); IPR029032 (SUPERFAMILY)	F:GO:0051920	F:peroxiredoxin activity
NODE_1_length_4327563_cov_65_473760.g574.t1	3-hydroxyisobutyrate dehydrogenase	1920	1	0.0	66.61	5	P:GO:0098869; F:GO:0016491; F:GO:0050661; F:GO:0051287; F:GO:0051920	P:cellular oxidant detoxification; F:oxidoreductase activity; F:NADP binding; F:NAD binding; F:peroxiredoxin activity			IPR001279 (SMART); IPR029154 (PFAM); G3DSA:3.40.50.720 (GENE3D); IPR006115 (PFAM); IPR036866 (G3DSA:3.60.15.GENE3D); IPR013328 (G3DSA:1.10.1040.GENE3D); PTHR22981 (PANTHER); PTHR22981:SF81 (PANTHER); cd07730 (CDD); IPR036291 (SUPERFAMILY); IPR008927 (SUPERFAMILY); IPR036866 (SUPERFAMILY)	F:GO:0016491; F:GO:0050661; F:GO:0051287	F:oxidoreductase activity; F:NADP binding; F:NAD binding
NODE_1_length_4327563_cov_65_473760.g575.t1	hypothetical protein VP1G_00629	396	1	5.32104E-61	85.5						no IPS match	no IPS match	no IPS match
NODE_1_length_4327563_cov_65_473760.g577.t1	hypothetical protein DHEL01_v211324	2838	1	0.0	93.24	4	P:GO:0006397; P:GO:0008380; F:GO:0003676; C:GO:0005681	P:mRNA processing; P:RNA splicing; F:nucleic acid binding; C:spliceosomal complex			IPR000467 (SMART); IPR022159 (PFAM); IPR022783 (PFAM); IPR000467 (PFAM); mobidb-lite (MOBIDB_LITE); mobidb-lite (MOBIDB_LITE); mobidb-lite (MOBIDB_LITE); mobidb-lite (MOBIDB_LITE); mobidb-lite (MOBIDB_LITE); mobidb-lite (MOBIDB_LITE); mobidb-lite (MOBIDB_LITE); mobidb-lite (MOBIDB_LITE); mobidb-lite (MOBIDB_LITE); PTHR23329:SF1 (PANTHER); PTHR23329 (PANTHER); IPR000467 (PROSITE_PROFILES)	F:GO:0003676	F:nucleic acid binding
NODE_1_length_4327563_cov_65_473760.g578.t1	glycosyl hydrolase family 81	2376	1	0.0	89.08	3	P:GO:0008152; F:GO:0052861; F:GO:0052862	P:metabolic process; F:glucan endo-1,3-beta-glucanase activity, C-3 substituted reducing group; F:glucan endo-1,4-beta-glucanase activity, C-3 substituted reducing group	EC:3.2; EC:3; EC:3.2.1.6; EC:3.2.1	Glycosylases; Hydrolases; Endo-1,3(4)-beta-glucanase; Glycosylases	IPR040451 (PFAM); IPR040720 (PFAM); G3DSA:2.70.98.30 (GENE3D); IPR005200 (PANTHER); PTHR31983:SF14 (PANTHER)	F:GO:0052861	F:glucan endo-1,3-beta-glucanase activity, C-3 substituted reducing group
NODE_1_length_4327563_cov_65_473760.g579.t1	putative short-chain dehydrogenase	783	1	4.80838E-168	95.38	1	F:GO:0016491	F:oxidoreductase activity	EC:1	Oxidoreductases	IPR002347 (PRINTS); IPR002347 (PRINTS); IPR002347 (PFAM); G3DSA:3.40.50.720 (GENE3D); mobidb-lite (MOBIDB_LITE); PTHR44196 (PANTHER); cd05370 (CDD); IPR036291 (SUPERFAMILY)	F:GO:0016491	F:oxidoreductase activity
NODE_1_length_4327563_cov_65_473760.g580.t1	hypothetical protein VMCG_04037	2910	1	0.0	89.5	5	P:GO:0007051; P:GO:0030951; P:GO:0046785; F:GO:0051010; F:GO:0061863	P:spindle organization; P:establishment or maintenance of microtubule cytoskeleton polarity; P:microtubule polymerization; F:microtubule plus-end binding; F:microtubule plus end polymerase	EC:2	Transferases	IPR034085 (SMART); IPR011989 (G3DSA:1.25.10.GENE3D); IPR011989 (G3DSA:1.25.10.GENE3D); mobidb-lite (MOBIDB_LITE); mobidb-lite (MOBIDB_LITE); mobidb-lite (MOBIDB_LITE); mobidb-lite (MOBIDB_LITE); mobidb-lite (MOBIDB_LITE); mobidb-lite (MOBIDB_LITE); mobidb-lite (MOBIDB_LITE); mobidb-lite (MOBIDB_LITE); PTHR12609 (PANTHER); IPR016024 (SUPERFAMILY)	no GO terms	no GO terms
NODE_1_length_4327563_cov_65_473760.g581.t1	hypothetical protein VSDG_03371	1398	1	0.0	91.58	8	P:GO:0000132; P:GO:0051012; P:GO:0051301; F:GO:0070840; C:GO:0000922; C:GO:0005737; C:GO:0005874; C:GO:0005875	P:establishment of mitotic spindle orientation; P:microtubule sliding; P:cell division; F:dynein complex binding; C:spindle pole; C:cytoplasm; C:microtubule; C:microtubule associated complex			IPR020472 (PRINTS); IPR001680 (SMART); G3DSA:1.20.960.30 (GENE3D); IPR015943 (G3DSA:2.130.10.GENE3D); IPR001680 (PFAM); IPR017252 (PIRSF); mobidb-lite (MOBIDB_LITE); mobidb-lite (MOBIDB_LITE); mobidb-lite (MOBIDB_LITE); PTHR44129:SF1 (PANTHER); PTHR44129 (PANTHER); IPR001680 (PROSITE_PROFILES); IPR017986 (PROSITE_PROFILES); IPR001680 (PROSITE_PROFILES); IPR001680 (PROSITE_PROFILES); IPR001680 (PR…	F:GO:0005515	F:protein binding
NODE_1_length_4327563_cov_65_473760.g582.t1	putative actin-binding protein	1188	1	0.0	97.2	1	F:GO:0051015	F:actin filament binding			IPR007122 (PRINTS); IPR007122 (SMART); IPR029006 (G3DSA:3.40.20.GENE3D); IPR029006 (G3DSA:3.40.20.GENE3D); IPR029006 (G3DSA:3.40.20.GENE3D); IPR007123 (PFAM); mobidb-lite (MOBIDB_LITE); IPR007122 (PANTHER); IPR007122 (PANTHER); PTHR11977:SF89 (PANTHER); cd11290 (CDD); SSF55753 (SUPERFAMILY); SSF55753 (SUPERFAMILY); IPR036180 (SUPERFAMILY)	F:GO:0051015	F:actin filament binding
NODE_1_length_4327563_cov_65_473760.g583.t1	putative alpha-glucanase	1821	1	0.0	89.78	1	F:GO:0051118	F:glucan endo-1,3-alpha-glucosidase activity	EC:3.2; EC:3; EC:3.2.1.59; EC:3.2.1	Glycosylases; Hydrolases; Glucan endo-1,3-alpha-glucosidase; Glycosylases	G3DSA:3.20.20.80 (GENE3D); IPR005197 (PFAM); PTHR43173:SF10 (PANTHER); PTHR43173 (PANTHER); IPR005197 (CDD)	F:GO:0016787	F:hydrolase activity
NODE_1_length_4327563_cov_65_473760.g584.t1	hypothetical protein INS49_011000	933	1	2.96435E-41	62.02						mobidb-lite (MOBIDB_LITE); mobidb-lite (MOBIDB_LITE)	no GO terms	no GO terms
NODE_1_length_4327563_cov_65_473760.g585.t1	xyloglucan-specific endo-beta-1,4-glucanase A	1239	1	0.0	83.74	2	P:GO:0000272; F:GO:0008810	P:polysaccharide catabolic process; F:cellulase activity	EC:3.2; EC:3; EC:3.2.1; EC:3.2.1.4	Glycosylases; Hydrolases; Glycosylases; Cellulase	IPR013319 (G3DSA:2.60.120.GENE3D); IPR002594 (PFAM); mobidb-lite (MOBIDB_LITE); mobidb-lite (MOBIDB_LITE); mobidb-lite (MOBIDB_LITE); IPR002594 (PANTHER); PTHR34002:SF9 (PANTHER); IPR013320 (SUPERFAMILY)	P:GO:0000272; F:GO:0004553; F:GO:0008810	P:polysaccharide catabolic process; F:hydrolase activity, hydrolyzing O-glycosyl compounds; F:cellulase activity
NODE_1_length_4327563_cov_65_473760.g586.t1	eukaryotic initiation factor 5A	492	1	7.03571E-80	85.98	7	P:GO:0006413; P:GO:0045901; P:GO:0045905; F:GO:0003743; F:GO:0003746; F:GO:0043022; C:GO:0005737	P:translational initiation; P:positive regulation of translational elongation; P:positive regulation of translational termination; F:translation initiation factor activity; F:translation elongation factor activity; F:ribosome binding; C:cytoplasm			IPR020189 (SMART); IPR014722 (G3DSA:2.30.30.GENE3D); IPR001884 (TIGRFAM); IPR001884 (PIRSF); IPR020189 (PFAM); G3DSA:2.40.50.140 (GENE3D); IPR001884 (PANTHER); PTHR11673:SF6 (PANTHER); IPR012340 (SUPERFAMILY); IPR008991 (SUPERFAMILY)	P:GO:0045901; P:GO:0045905; F:GO:0003723; F:GO:0003746; F:GO:0043022	P:positive regulation of translational elongation; P:positive regulation of translational termination; F:RNA binding; F:translation elongation factor activity; F:ribosome binding
NODE_1_length_4327563_cov_65_473760.g587.t1	tubulin alpha-8 chain	1353	1	0.0	99.78	6	P:GO:0007010; P:GO:0007017; F:GO:0003924; F:GO:0005200; F:GO:0005525; C:GO:0005874	P:cytoskeleton organization; P:microtubule-based process; F:GTPase activity; F:structural constituent of cytoskeleton; F:GTP binding; C:microtubule	EC:3.6.1; EC:3.6; EC:3	Acting on acid anhydrides; Acting on acid anhydrides; Hydrolases	IPR000217 (PRINTS); IPR002452 (PRINTS); IPR018316 (SMART); IPR003008 (SMART); IPR036525 (G3DSA:3.40.50.GENE3D); IPR018316 (PFAM); IPR037103 (G3DSA:3.30.1330.GENE3D); IPR023123 (G3DSA:1.10.287.GENE3D); IPR003008 (PFAM); IPR000217 (PANTHER); PTHR11588:SF366 (PANTHER); cd02186 (CDD); IPR036525 (SUPERFAMILY); IPR008280 (SUPERFAMILY)	P:GO:0007017; F:GO:0003924; F:GO:0005200; F:GO:0005525; C:GO:0005874	P:microtubule-based process; F:GTPase activity; F:structural constituent of cytoskeleton; F:GTP binding; C:microtubule
NODE_1_length_4327563_cov_65_473760.g588.t1	hypothetical protein INS49_011004	1905	1	0.0	90.66						IPR001279 (SMART); IPR038536 (G3DSA:1.25.40.GENE3D); G3DSA:3.60.15.30 (GENE3D); IPR001279 (PFAM); IPR036527 (G3DSA:3.30.1050.GENE3D); IPR029228 (PFAM); IPR029229 (PFAM); PTHR43223 (PANTHER); IPR044097 (CDD); IPR036866 (SUPERFAMILY); IPR036527 (SUPERFAMILY)	P:GO:0018909; F:GO:0018741; F:GO:0046983	P:dodecyl sulfate metabolic process; F:alkyl sulfatase activity; F:protein dimerization activity
NODE_1_length_4327563_cov_65_473760.g589.t1	hypothetical protein DL765_007634	2301	1	8.34461E-19	51.95						mobidb-lite (MOBIDB_LITE); mobidb-lite (MOBIDB_LITE); mobidb-lite (MOBIDB_LITE); mobidb-lite (MOBIDB_LITE); mobidb-lite (MOBIDB_LITE); mobidb-lite (MOBIDB_LITE); mobidb-lite (MOBIDB_LITE); mobidb-lite (MOBIDB_LITE)	no GO terms	no GO terms
NODE_1_length_4327563_cov_65_473760.g590.t1	putative stress protein orp150	3084	1	0.0	96.4	1	F:GO:0005524	F:ATP binding			PR00301 (PRINTS); IPR029048 (G3DSA:1.20.1270.GENE3D); G3DSA:3.30.420.40 (GENE3D); G3DSA:3.90.640.10 (GENE3D); G3DSA:3.30.30.30 (GENE3D); IPR013126 (PFAM); IPR029047 (G3DSA:2.60.34.GENE3D); G3DSA:3.30.420.40 (GENE3D); mobidb-lite (MOBIDB_LITE); mobidb-lite (MOBIDB_LITE); mobidb-lite (MOBIDB_LITE); mobidb-lite (MOBIDB_LITE); mobidb-lite (MOBIDB_LITE); mobidb-lite (MOBIDB_LITE); mobidb-lite (MOBIDB_…	F:GO:0005524; F:GO:0016887	F:ATP binding; F:ATP hydrolysis activity
NODE_1_length_4327563_cov_65_473760.g591.t1	putative secreted aspartic proteinase precursor	1245	1	0.0	86.76	2	P:GO:0006508; F:GO:0004190	P:proteolysis; F:aspartic-type endopeptidase activity	EC:3.4.23; EC:3.4; EC:3	Acting on peptide bonds (peptidases); Acting on peptide bonds (peptidases); Hydrolases	IPR001461 (PRINTS); IPR033121 (PFAM); IPR021109 (G3DSA:2.40.70.GENE3D); IPR021109 (G3DSA:2.40.70.GENE3D); PTHR47966:SF2 (PANTHER); IPR001461 (PANTHER); IPR033121 (PROSITE_PROFILES); IPR034163 (CDD); IPR021109 (SUPERFAMILY)	P:GO:0006508; F:GO:0004190	P:proteolysis; F:aspartic-type endopeptidase activity
NODE_1_length_4327563_cov_65_473760.g592.t1	hypothetical protein INS49_011008	807	1	1.59055E-178	94.51						mobidb-lite (MOBIDB_LITE); mobidb-lite (MOBIDB_LITE); mobidb-lite (MOBIDB_LITE); mobidb-lite (MOBIDB_LITE)	no GO terms	no GO terms
NODE_1_length_4327563_cov_65_473760.g593.t1	hypothetical protein DH86_00003316	2100	1	0.0	81.03	3	P:GO:0009395; F:GO:0004622; F:GO:0102545	P:phospholipid catabolic process; F:lysophospholipase activity; F:phosphatidyl phospholipase B activity	EC:3.1; EC:3; EC:3.1.1.5; EC:3.1.1; EC:3.1.1.1	Acting on ester bonds; Hydrolases; Lysophospholipase; Acting on ester bonds; Carboxylesterase	IPR002642 (SMART); G3DSA:3.40.1090.10 (GENE3D); IPR002642 (PFAM); mobidb-lite (MOBIDB_LITE); mobidb-lite (MOBIDB_LITE); mobidb-lite (MOBIDB_LITE); mobidb-lite (MOBIDB_LITE); mobidb-lite (MOBIDB_LITE); PTHR10728 (PANTHER); IPR002642 (PROSITE_PROFILES); IPR016035 (SUPERFAMILY)	P:GO:0009395; F:GO:0004620	P:phospholipid catabolic process; F:phospholipase activity
NODE_1_length_4327563_cov_65_473760.g594.t1	hypothetical protein DHEL01_v201421	3255	1	0.0	80.76						PR01217 (PRINTS); IPR001487 (PFAM); mobidb-lite (MOBIDB_LITE); mobidb-lite (MOBIDB_LITE); mobidb-lite (MOBIDB_LITE); mobidb-lite (MOBIDB_LITE); mobidb-lite (MOBIDB_LITE); mobidb-lite (MOBIDB_LITE); mobidb-lite (MOBIDB_LITE); mobidb-lite (MOBIDB_LITE); mobidb-lite (MOBIDB_LITE); mobidb-lite (MOBIDB_LITE); mobidb-lite (MOBIDB_LITE); mobidb-lite (MOBIDB_LITE); mobidb-lite (MOBIDB_LITE); mobidb-lite …	F:GO:0005515	F:protein binding
NODE_1_length_4327563_cov_65_473760.g595.t1	putative restculine oxidase precursor	1818	1	0.0	93.83	2	F:GO:0016491; F:GO:0071949	F:oxidoreductase activity; F:FAD binding	EC:1	Oxidoreductases	IPR012951 (PFAM); G3DSA:3.30.465.40 (GENE3D); IPR006094 (PFAM); G3DSA:3.40.462.20 (GENE3D); PTHR13878:SF70 (PANTHER); PTHR13878 (PANTHER); IPR016166 (PROSITE_PROFILES); IPR036318 (SUPERFAMILY)	F:GO:0016491; F:GO:0050660; F:GO:0071949	F:oxidoreductase activity; F:flavin adenine dinucleotide binding; F:FAD binding
NODE_1_length_4327563_cov_65_473760.g596.t1	hypothetical protein INS49_011012	1524	1	0.0	83.04						mobidb-lite (MOBIDB_LITE); mobidb-lite (MOBIDB_LITE); mobidb-lite (MOBIDB_LITE); mobidb-lite (MOBIDB_LITE); mobidb-lite (MOBIDB_LITE)	no GO terms	no GO terms
NODE_1_length_4327563_cov_65_473760.g597.t1	putative flotillin domain-containing protein	1497	1	0.0	96.39	1	C:GO:0016020	C:membrane			IPR001107 (PFAM); G3DSA:3.30.479.30 (GENE3D); IPR027705 (PANTHER); PTHR13806:SF31 (PANTHER); cd03399 (CDD); IPR036013 (SUPERFAMILY)	no GO terms	no GO terms
NODE_1_length_4327563_cov_65_473760.g598.t1	hypothetical protein DHEL01_v201425	777	1	1.49819E-122	80.38						mobidb-lite (MOBIDB_LITE)	no GO terms	no GO terms
NODE_1_length_4327563_cov_65_473760.g599.t1	hypothetical protein INS49_011015	552	1	9.00525E-88	87.3						IPR000182 (PFAM); G3DSA:3.40.630.30 (GENE3D); PTHR43617 (PANTHER); PTHR43617:SF9 (PANTHER); IPR000182 (PROSITE_PROFILES); cd04301 (CDD); IPR016181 (SUPERFAMILY)	F:GO:0008080	F:N-acetyltransferase activity
NODE_1_length_4327563_cov_65_473760.g600.t1	hypothetical protein INS49_011016	2571	1	0.0	97.19						IPR004328 (SMART); IPR025304 (PFAM); G3DSA:1.20.140.50 (GENE3D); IPR004328 (PFAM); G3DSA:1.20.120.560 (GENE3D); IPR038499 (G3DSA:1.25.40.GENE3D); mobidb-lite (MOBIDB_LITE); mobidb-lite (MOBIDB_LITE); mobidb-lite (MOBIDB_LITE); PTHR23030 (PANTHER); IPR004328 (PROSITE_PROFILES); cd09241 (CDD)	F:GO:0005515	F:protein binding
NODE_1_length_4327563_cov_65_473760.g601.t1	hypothetical protein INS49_011017	1605	1	0.0	97.19						IPR002401 (PRINTS); IPR001128 (PFAM); IPR036396 (G3DSA:1.10.630.GENE3D); PTHR46300:SF6 (PANTHER); PTHR46300 (PANTHER); IPR036396 (SUPERFAMILY)	F:GO:0005506; F:GO:0016705; F:GO:0020037	F:iron ion binding; F:oxidoreductase activity, acting on paired donors, with incorporation or reduction of molecular oxygen; F:heme binding
NODE_1_length_4327563_cov_65_473760.g602.t1	hypothetical protein DHEL01_v203260	1878	1	5.7004E-17	92.45						IPR036770 (G3DSA:1.25.40.GENE3D); mobidb-lite (MOBIDB_LITE); mobidb-lite (MOBIDB_LITE); IPR020683 (PROSITE_PROFILES); IPR036770 (SUPERFAMILY)	no GO terms	no GO terms
NODE_1_length_4327563_cov_65_473760.g603.t1	putative pantothenate transporter liz1	1521	1	0.0	96.52	3	P:GO:0055085; F:GO:0022857; C:GO:0016021	P:transmembrane transport; F:transmembrane transporter activity; C:integral component of membrane	EC:7	Translocases	G3DSA:1.20.1250.20 (GENE3D); IPR011701 (PFAM); PTHR43791 (PANTHER); PTHR43791:SF4 (PANTHER); IPR020846 (PROSITE_PROFILES); IPR036259 (SUPERFAMILY)	P:GO:0055085; F:GO:0022857	P:transmembrane transport; F:transmembrane transporter activity
NODE_1_length_4327563_cov_65_473760.g604.t1	hypothetical protein INS49_011020	1842	1	0.0	92.43						IPR007461 (PFAM); mobidb-lite (MOBIDB_LITE); mobidb-lite (MOBIDB_LITE); mobidb-lite (MOBIDB_LITE); mobidb-lite (MOBIDB_LITE); mobidb-lite (MOBIDB_LITE); mobidb-lite (MOBIDB_LITE); mobidb-lite (MOBIDB_LITE); mobidb-lite (MOBIDB_LITE); PTHR15629 (PANTHER); PTHR15629:SF8 (PANTHER); cd11524 (CDD)	no GO terms	no GO terms
NODE_1_length_4327563_cov_65_473760.g605.t1	hypothetical protein INS49_011021	1692	1	0.0	99.29						IPR006740 (PFAM); G3DSA:3.90.550.50 (GENE3D); PTHR10811 (PANTHER); PTHR10811:SF86 (PANTHER)	no GO terms	no GO terms
NODE_1_length_4327563_cov_65_473760.g607.t1	hypothetical protein INS49_011023	1374	1	7.74423E-52	84.3						no IPS match	no IPS match	no IPS match
NODE_1_length_4327563_cov_65_473760.g609.t1	cytochrome P450	1719	1	0.0	85.42	4	F:GO:0004497; F:GO:0005506; F:GO:0016705; F:GO:0020037	F:monooxygenase activity; F:iron ion binding; F:oxidoreductase activity, acting on paired donors, with incorporation or reduction of molecular oxygen; F:heme binding	EC:1; EC:1.14	Oxidoreductases; Acting on paired donors, with incorporation or reduction of molecular oxygen. The oxygen incorporated need not be derived from O(2)	IPR002401 (PRINTS); IPR001128 (PRINTS); IPR036396 (G3DSA:1.10.630.GENE3D); IPR001128 (PFAM); mobidb-lite (MOBIDB_LITE); PTHR46300:SF2 (PANTHER); PTHR46300 (PANTHER); IPR036396 (SUPERFAMILY)	F:GO:0005506; F:GO:0016705; F:GO:0020037	F:iron ion binding; F:oxidoreductase activity, acting on paired donors, with incorporation or reduction of molecular oxygen; F:heme binding
NODE_1_length_4327563_cov_65_473760.g610.t1	hypothetical protein DHEL01_v213013	360	1	1.66164E-26	84.0						no IPS match	no IPS match	no IPS match
NODE_1_length_4327563_cov_65_473760.g611.t1	hypothetical protein INS49_011026	1959	1	6.46724E-69	82.58						IPR036869 (G3DSA:1.10.287.GENE3D); G3DSA:2.170.150.70 (GENE3D); IPR001623 (PFAM); mobidb-lite (MOBIDB_LITE); mobidb-lite (MOBIDB_LITE); mobidb-lite (MOBIDB_LITE); PTHR33337 (PANTHER); PTHR33337:SF11 (PANTHER); IPR001623 (PROSITE_PROFILES); IPR006913 (PROSITE_PROFILES); IPR001623 (CDD); IPR011057 (SUPERFAMILY); IPR036869 (SUPERFAMILY)	F:GO:0016846	F:carbon-sulfur lyase activity
NODE_1_length_4327563_cov_65_473760.g612.t1	DnaJ-domain-containing protein	561	1	3.9295E-16	65.69						IPR001623 (PRINTS); IPR001623 (SMART); IPR036869 (G3DSA:1.10.287.GENE3D); IPR001623 (PFAM); mobidb-lite (MOBIDB_LITE); mobidb-lite (MOBIDB_LITE); PTHR43948:SF10 (PANTHER); PTHR43948 (PANTHER); IPR001623 (PROSITE_PROFILES); IPR001623 (CDD); IPR036869 (SUPERFAMILY)	no GO terms	no GO terms
NODE_1_length_4327563_cov_65_473760.g613.t1	putative carboxypeptidase s	1812	1	0.0	94.34	4	P:GO:0006508; F:GO:0004181; F:GO:0046872; C:GO:0005576	P:proteolysis; F:metallocarboxypeptidase activity; F:metal ion binding; C:extracellular region	EC:3.4; EC:3.4.17; EC:3	Acting on peptide bonds (peptidases); Acting on peptide bonds (peptidases); Hydrolases	IPR017141 (PIRSF); IPR002933 (PFAM); G3DSA:3.40.630.10 (GENE3D); IPR011650 (PFAM); G3DSA:3.30.70.360 (GENE3D); PTHR45962 (PANTHER); PTHR45962:SF1 (PANTHER); cd05674 (CDD); SSF53187 (SUPERFAMILY); IPR036264 (SUPERFAMILY)	F:GO:0004181; F:GO:0016787	F:metallocarboxypeptidase activity; F:hydrolase activity
NODE_1_length_4327563_cov_65_473760.g614.t1	hypothetical protein INS49_011029	453	1	4.39976E-49	61.02						no IPS match	no IPS match	no IPS match
NODE_1_length_4327563_cov_65_473760.g615.t1	hypothetical protein INS49_011030	1407	1	0.0	96.79						G3DSA:1.50.10.20 (GENE3D); IPR005198 (PFAM); IPR014480 (PIRSF); PTHR12145:SF36 (PANTHER); IPR014480 (PANTHER); IPR008928 (SUPERFAMILY)	P:GO:0005975; P:GO:0016052; F:GO:0008496	P:carbohydrate metabolic process; P:carbohydrate catabolic process; F:mannan endo-1,6-alpha-mannosidase activity
NODE_1_length_4327563_cov_65_473760.g616.t1	hypothetical protein DHEL01_v209268	819	1	1.67567E-169	91.42	1	F:GO:0102193	F:protein-ribulosamine 3-kinase activity	EC:2.7.1; EC:2.7.1.172; EC:2.7; EC:2	Transferring phosphorus-containing groups; Protein-ribulosamine 3-kinase; Transferring phosphorus-containing groups; Transferases	G3DSA:3.90.1200.10 (GENE3D); IPR016477 (PFAM); IPR016477 (PIRSF); IPR016477 (PANTHER); IPR011009 (SUPERFAMILY)	no GO terms	no GO terms
NODE_1_length_4327563_cov_65_473760.g617.t1	hypothetical protein SMACR_01538	1587	1	0.0	75.88						IPR001958 (PRINTS); IPR011701 (PFAM); G3DSA:1.20.1250.20 (GENE3D); G3DSA:1.20.1720.10 (GENE3D); mobidb-lite (MOBIDB_LITE); mobidb-lite (MOBIDB_LITE); PTHR23502:SF51 (PANTHER); PTHR23502 (PANTHER); IPR020846 (PROSITE_PROFILES); IPR036259 (SUPERFAMILY)	P:GO:0055085; F:GO:0022857	P:transmembrane transport; F:transmembrane transporter activity
NODE_1_length_4327563_cov_65_473760.g618.t1	hypothetical protein UCDDA912_g08787	444	1	8.92355E-51	97.56	1	C:GO:0016021	C:integral component of membrane			mobidb-lite (MOBIDB_LITE); mobidb-lite (MOBIDB_LITE); PTHR40135 (PANTHER)	no GO terms	no GO terms
NODE_1_length_4327563_cov_65_473760.g619.t1	hypothetical protein INS49_011035	963	1	0.0	91.22						IPR036812 (G3DSA:3.20.20.GENE3D); IPR023210 (PFAM); PTHR43625 (PANTHER); PTHR43625:SF4 (PANTHER); IPR036812 (SUPERFAMILY)	F:GO:0047834	F:D-threo-aldose 1-dehydrogenase activity
NODE_1_length_4327563_cov_65_473760.g620.t1	hypothetical protein MMYC01_205295	2253	1	0.0	75.85	1	F:GO:0008080	F:N-acetyltransferase activity			IPR000182 (PFAM); IPR036770 (G3DSA:1.25.40.GENE3D); G3DSA:3.40.630.30 (GENE3D); mobidb-lite (MOBIDB_LITE); mobidb-lite (MOBIDB_LITE); mobidb-lite (MOBIDB_LITE); mobidb-lite (MOBIDB_LITE); mobidb-lite (MOBIDB_LITE); mobidb-lite (MOBIDB_LITE); IPR020683 (PROSITE_PROFILES); IPR000182 (PROSITE_PROFILES); cd04301 (CDD); IPR036770 (SUPERFAMILY); IPR016181 (SUPERFAMILY)	F:GO:0008080	F:N-acetyltransferase activity
NODE_1_length_4327563_cov_65_473760.g621.t1	hypothetical protein INS49_011040	1707	1	0.0	96.83						IPR005828 (PFAM); G3DSA:1.20.1250.20 (GENE3D); IPR003663 (TIGRFAM); PTHR48022:SF65 (PANTHER); PTHR48022 (PANTHER); IPR020846 (PROSITE_PROFILES); IPR036259 (SUPERFAMILY)	P:GO:0055085; F:GO:0022857; C:GO:0016020; C:GO:0016021	P:transmembrane transport; F:transmembrane transporter activity; C:membrane; C:integral component of membrane
NODE_1_length_4327563_cov_65_473760.g622.t1	hypothetical protein DHEL01_v202543	1812	1	0.0	81.71	4	P:GO:0006357; F:GO:0000981; F:GO:0008270; C:GO:0005634	P:regulation of transcription by RNA polymerase II; F:DNA-binding transcription factor activity, RNA polymerase II-specific; F:zinc ion binding; C:nucleus			IPR001138 (SMART); IPR001138 (PFAM); IPR036864 (G3DSA:4.10.240.GENE3D); mobidb-lite (MOBIDB_LITE); mobidb-lite (MOBIDB_LITE); mobidb-lite (MOBIDB_LITE); mobidb-lite (MOBIDB_LITE); PTHR31668 (PANTHER); PTHR31668:SF22 (PANTHER); IPR001138 (PROSITE_PROFILES); cd12148 (CDD); IPR001138 (CDD); IPR036864 (SUPERFAMILY)	P:GO:0006355; F:GO:0000981; F:GO:0008270	P:regulation of transcription, DNA-templated; F:DNA-binding transcription factor activity, RNA polymerase II-specific; F:zinc ion binding
NODE_1_length_4327563_cov_65_473760.g623.t1	hypothetical protein INS49_011042	999	1	2.97164E-159	91.94						IPR000675 (SMART); IPR029058 (G3DSA:3.40.50.GENE3D); IPR000675 (PFAM); mobidb-lite (MOBIDB_LITE); mobidb-lite (MOBIDB_LITE); PTHR33630:SF9 (PANTHER); IPR000675 (PANTHER); IPR029058 (SUPERFAMILY)	F:GO:0016787	F:hydrolase activity
NODE_1_length_4327563_cov_65_473760.g624.t1	hypothetical protein DHEL01_v202545	1548	1	2.39471E-90	59.03	4	P:GO:0006468; F:GO:0000166; F:GO:0004672; F:GO:0005524	P:protein phosphorylation; F:nucleotide binding; F:protein kinase activity; F:ATP binding			mobidb-lite (MOBIDB_LITE); mobidb-lite (MOBIDB_LITE); mobidb-lite (MOBIDB_LITE); mobidb-lite (MOBIDB_LITE); mobidb-lite (MOBIDB_LITE); IPR011009 (SUPERFAMILY)	no GO terms	no GO terms
NODE_1_length_4327563_cov_65_473760.g625.t1	hypothetical protein INS49_011044	2007	1	0.0	95.35						IPR000322 (PFAM); G3DSA:2.60.40.1760 (GENE3D); IPR013780 (G3DSA:2.60.40.GENE3D); G3DSA:3.20.20.80 (GENE3D); PTHR43863 (PANTHER); cd14752 (CDD); cd06591 (CDD); IPR011013 (SUPERFAMILY); SSF51011 (SUPERFAMILY); IPR017853 (SUPERFAMILY)	P:GO:0005975; F:GO:0003824; F:GO:0004553; F:GO:0030246	P:carbohydrate metabolic process; F:catalytic activity; F:hydrolase activity, hydrolyzing O-glycosyl compounds; F:carbohydrate binding
NODE_1_length_4327563_cov_65_473760.g626.t1	hypothetical protein INS49_011045	1788	1	0.0	88.18						mobidb-lite (MOBIDB_LITE); mobidb-lite (MOBIDB_LITE); mobidb-lite (MOBIDB_LITE); mobidb-lite (MOBIDB_LITE); mobidb-lite (MOBIDB_LITE); mobidb-lite (MOBIDB_LITE); mobidb-lite (MOBIDB_LITE)	no GO terms	no GO terms
NODE_1_length_4327563_cov_65_473760.g627.t1	putative fungal zn binuclear cluster domain containing protein	1725	1	0.0	94.79						IPR021858 (PFAM); mobidb-lite (MOBIDB_LITE); mobidb-lite (MOBIDB_LITE); PTHR37534:SF19 (PANTHER); PTHR37534 (PANTHER); cd12148 (CDD)	no GO terms	no GO terms
NODE_1_length_4327563_cov_65_473760.g628.t1	hypothetical protein DHEL01_v202549	3762	1	0.0	91.04	5	P:GO:0006357; F:GO:0000981; F:GO:0003677; F:GO:0008270; C:GO:0005634	P:regulation of transcription by RNA polymerase II; F:DNA-binding transcription factor activity, RNA polymerase II-specific; F:DNA binding; F:zinc ion binding; C:nucleus			IPR007219 (SMART); IPR001138 (SMART); IPR007219 (PFAM); IPR036864 (G3DSA:4.10.240.GENE3D); IPR001138 (PFAM); mobidb-lite (MOBIDB_LITE); mobidb-lite (MOBIDB_LITE); mobidb-lite (MOBIDB_LITE); mobidb-lite (MOBIDB_LITE); mobidb-lite (MOBIDB_LITE); mobidb-lite (MOBIDB_LITE); mobidb-lite (MOBIDB_LITE); mobidb-lite (MOBIDB_LITE); mobidb-lite (MOBIDB_LITE); mobidb-lite (MOBIDB_LITE); mobidb-lite (MOBIDB_…	P:GO:0006351; P:GO:0006355; F:GO:0000981; F:GO:0003677; F:GO:0008270	P:transcription, DNA-templated; P:regulation of transcription, DNA-templated; F:DNA-binding transcription factor activity, RNA polymerase II-specific; F:DNA binding; F:zinc ion binding
NODE_1_length_4327563_cov_65_473760.g629.t1	hypothetical protein INS49_011049	378	1	1.76912E-38	75.18						mobidb-lite (MOBIDB_LITE); mobidb-lite (MOBIDB_LITE); mobidb-lite (MOBIDB_LITE)	no GO terms	no GO terms
NODE_1_length_4327563_cov_65_473760.g630.t1	putative duf74 domain protein	552	1	1.0022E-126	96.17						IPR002765 (PFAM); G3DSA:3.30.110.70 (GENE3D); mobidb-lite (MOBIDB_LITE); IPR002765 (PANTHER); IPR035439 (SUPERFAMILY)	no GO terms	no GO terms
NODE_1_length_4327563_cov_65_473760.g631.t1	putative evolved d-pantonohydrolase	1242	1	0.0	97.09	1	F:GO:0016787	F:hydrolase activity	EC:3	Hydrolases	IPR011042 (G3DSA:2.120.10.GENE3D); IPR013658 (PFAM); PTHR47064 (PANTHER); SSF63829 (SUPERFAMILY)	no GO terms	no GO terms
NODE_1_length_4327563_cov_65_473760.g632.t1	hypothetical protein UCDDA912_g09483	1110	1	0.0	93.53	1	C:GO:0016021	C:integral component of membrane			PTHR33048:SF116 (PANTHER); PTHR33048 (PANTHER)	no GO terms	no GO terms
NODE_1_length_4327563_cov_65_473760.g633.t1	putative mitochondrial phosphate carrier protein	975	1	0.0	96.91	4	P:GO:1990547; F:GO:0005315; C:GO:0005743; C:GO:0016021	P:mitochondrial phosphate ion transmembrane transport; F:inorganic phosphate transmembrane transporter activity; C:mitochondrial inner membrane; C:integral component of membrane	EC:7	Translocases	IPR002067 (PRINTS); IPR018108 (PFAM); IPR023395 (G3DSA:1.50.40.GENE3D); IPR044677 (PANTHER); PTHR45671:SF12 (PANTHER); IPR018108 (PROSITE_PROFILES); IPR018108 (PROSITE_PROFILES); IPR018108 (PROSITE_PROFILES); IPR023395 (SUPERFAMILY)	P:GO:0055085; P:GO:1990547; F:GO:0005315	P:transmembrane transport; P:mitochondrial phosphate ion transmembrane transport; F:inorganic phosphate transmembrane transporter activity
NODE_1_length_4327563_cov_65_473760.g634.t1	hypothetical protein UCDDA912_g09481	585	1	1.12899E-25	82.67						mobidb-lite (MOBIDB_LITE); mobidb-lite (MOBIDB_LITE); mobidb-lite (MOBIDB_LITE); mobidb-lite (MOBIDB_LITE)	no GO terms	no GO terms
NODE_1_length_4327563_cov_65_473760.g635.t1	tetraspanin	855	1	9.32969E-111	87.32	1	C:GO:0016021	C:integral component of membrane			mobidb-lite (MOBIDB_LITE)	no GO terms	no GO terms
NODE_1_length_4327563_cov_65_473760.g636.t1	hypothetical protein INS49_011056	3006	1	0.0	96.71						IPR005613 (SMART); IPR022782 (PFAM); G3DSA:1.20.58.1540 (GENE3D); mobidb-lite (MOBIDB_LITE); mobidb-lite (MOBIDB_LITE); mobidb-lite (MOBIDB_LITE); mobidb-lite (MOBIDB_LITE); mobidb-lite (MOBIDB_LITE); mobidb-lite (MOBIDB_LITE); mobidb-lite (MOBIDB_LITE); mobidb-lite (MOBIDB_LITE); mobidb-lite (MOBIDB_LITE); mobidb-lite (MOBIDB_LITE); PTHR22741:SF10 (PANTHER); PTHR22741 (PANTHER)	P:GO:0051125; F:GO:0005519	P:regulation of actin nucleation; F:cytoskeletal regulatory protein binding
NODE_1_length_4327563_cov_65_473760.g637.t1	hypothetical protein INS49_011057	1188	1	0.0	88.3						IPR001466 (PFAM); IPR012338 (G3DSA:3.40.710.GENE3D); PTHR43283 (PANTHER); PTHR43283:SF3 (PANTHER); IPR012338 (SUPERFAMILY)	no GO terms	no GO terms
NODE_1_length_4327563_cov_65_473760.g638.t1	putative tetrahydroxynaphthalene reductase	942	1	0.0	97.44	1	F:GO:0016491	F:oxidoreductase activity	EC:1	Oxidoreductases	IPR002347 (PRINTS); PF13561 (PFAM); G3DSA:3.40.50.720 (GENE3D); mobidb-lite (MOBIDB_LITE); PTHR43180 (PANTHER); PTHR43180:SF3 (PANTHER); cd05362 (CDD); IPR036291 (SUPERFAMILY)	F:GO:0016491	F:oxidoreductase activity
NODE_1_length_4327563_cov_65_473760.g639.t1	hypothetical protein INS49_011059	624	1	5.39232E-117	89.37						IPR023393 (G3DSA:3.30.530.GENE3D); SSF55961 (SUPERFAMILY)	no GO terms	no GO terms
NODE_1_length_4327563_cov_65_473760.g640.t1	hypothetical protein INS49_011060	1656	1	0.0	91.09						IPR001128 (PRINTS); IPR002401 (PRINTS); IPR001128 (PFAM); IPR036396 (G3DSA:1.10.630.GENE3D); PTHR24305 (PANTHER); PTHR24305:SF107 (PANTHER); IPR036396 (SUPERFAMILY)	F:GO:0005506; F:GO:0016705; F:GO:0020037	F:iron ion binding; F:oxidoreductase activity, acting on paired donors, with incorporation or reduction of molecular oxygen; F:heme binding
NODE_1_length_4327563_cov_65_473760.g641.t1	hypothetical protein INS49_011061	1125	1	0.0	92.78						IPR023210 (PFAM); IPR036812 (G3DSA:3.20.20.GENE3D); PTHR43364:SF2 (PANTHER); PTHR43364 (PANTHER); IPR036812 (SUPERFAMILY)	F:GO:0047834	F:D-threo-aldose 1-dehydrogenase activity
NODE_1_length_4327563_cov_65_473760.g642.t1	hypothetical protein INS49_011062	1143	1	0.0	91.05						G3DSA:3.40.50.720 (GENE3D); G3DSA:3.30.360.10 (GENE3D); IPR000683 (PFAM); PTHR43708 (PANTHER); PTHR43708:SF1 (PANTHER); IPR036291 (SUPERFAMILY); SSF55347 (SUPERFAMILY)	F:GO:0000166	F:nucleotide binding
NODE_1_length_4327563_cov_65_473760.g643.t1	hypothetical protein UCDDA912_g09474	507	1	1.09158E-99	98.04						G3DSA:1.20.1280.140 (GENE3D); IPR021054 (PFAM)	no GO terms	no GO terms
NODE_1_length_4327563_cov_65_473760.g644.t1	hypothetical protein INS49_011064	4653	1	0.0	94.56						IPR003593 (SMART); IPR003439 (PFAM); G3DSA:3.40.50.300 (GENE3D); IPR011527 (PFAM); IPR036640 (G3DSA:1.20.1560.GENE3D); IPR003439 (PFAM); IPR036640 (G3DSA:1.20.1560.GENE3D); mobidb-lite (MOBIDB_LITE); mobidb-lite (MOBIDB_LITE); mobidb-lite (MOBIDB_LITE); PTHR24223:SF368 (PANTHER); PTHR24223 (PANTHER); IPR003439 (PROSITE_PROFILES); IPR011527 (PROSITE_PROFILES); IPR003439 (PROSITE_PROFILES); IPR0115…	P:GO:0055085; F:GO:0005524; F:GO:0042626; C:GO:0016021	P:transmembrane transport; F:ATP binding; F:ATPase-coupled transmembrane transporter activity; C:integral component of membrane
NODE_1_length_4327563_cov_65_473760.g645.t1	hypothetical protein INS49_011065	1293	1	1.12155E-107	82.54						mobidb-lite (MOBIDB_LITE); mobidb-lite (MOBIDB_LITE); mobidb-lite (MOBIDB_LITE); mobidb-lite (MOBIDB_LITE); mobidb-lite (MOBIDB_LITE); mobidb-lite (MOBIDB_LITE)	no GO terms	no GO terms
NODE_1_length_4327563_cov_65_473760.g646.t1	hypothetical protein INS49_011066	1056	1	0.0	89.68						no IPS match	no IPS match	no IPS match
NODE_1_length_4327563_cov_65_473760.g647.t1	hypothetical protein M426DRAFT_13801	537	1	4.77397E-74	77.33	5	P:GO:0044249; P:GO:1901576; F:GO:0002094; C:GO:0005743; C:GO:0016021	P:cellular biosynthetic process; P:organic substance biosynthetic process; F:polyprenyltransferase activity; C:mitochondrial inner membrane; C:integral component of membrane	EC:2.5.1; EC:2	Transferring alkyl or aryl groups, other than methyl groups; Transferases	IPR000537 (PFAM); G3DSA:1.20.120.1780 (GENE3D); G3DSA:1.10.357.140 (GENE3D); IPR039653 (PANTHER); PTHR11048:SF28 (PANTHER)	F:GO:0016765; C:GO:0016021	F:transferase activity, transferring alkyl or aryl (other than methyl) groups; C:integral component of membrane
NODE_1_length_4327563_cov_65_473760.g648.t1	hypothetical protein K505DRAFT_266182	1209	1	1.0599E-119	65.75	2	C:GO:0016020; C:GO:0016021	C:membrane; C:integral component of membrane			mobidb-lite (MOBIDB_LITE); PTHR33048 (PANTHER)	no GO terms	no GO terms
NODE_1_length_4327563_cov_65_473760.g649.t1	hypothetical protein DL769_005480	3156	1	0.0	73.4						IPR000873 (PFAM); IPR013120 (PFAM); IPR009081 (PFAM); G3DSA:3.40.50.720 (GENE3D); IPR042099 (G3DSA:3.40.50.GENE3D); IPR036736 (G3DSA:1.10.1200.GENE3D); PTHR43201 (PANTHER); PTHR43201:SF3 (PANTHER); IPR036736 (SUPERFAMILY); IPR036291 (SUPERFAMILY); SSF56801 (SUPERFAMILY)	no GO terms	no GO terms
NODE_1_length_4327563_cov_65_473760.g650.t1	hypothetical protein VD0004_g3495	828	1	1.36655E-4	42.52						mobidb-lite (MOBIDB_LITE); mobidb-lite (MOBIDB_LITE)	no GO terms	no GO terms
NODE_1_length_4327563_cov_65_473760.g651.t1	Nonribosomal peptide synthetase 2	14253	1	0.0	90.73	2	F:GO:0016874; F:GO:0031177	F:ligase activity; F:phosphopantetheine binding	EC:6	Ligases	IPR000873 (PFAM); G3DSA:3.30.300.30 (GENE3D); IPR001242 (PFAM); IPR036736 (G3DSA:1.10.1200.GENE3D); G3DSA:3.30.559.30 (GENE3D); IPR036736 (G3DSA:1.10.1200.GENE3D); IPR009081 (PFAM); IPR036736 (G3DSA:1.10.1200.GENE3D); IPR025110 (PFAM); IPR042099 (G3DSA:3.40.50.GENE3D); IPR023213 (G3DSA:3.30.559.GENE3D); G3DSA:3.30.559.30 (GENE3D); IPR036736 (G3DSA:1.10.1200.GENE3D); G3DSA:3.30.300.30 (GENE3D); IP…	F:GO:0003824	F:catalytic activity
NODE_1_length_4327563_cov_65_473760.g652.t1	hypothetical protein VP1G_01667	1317	1	0.0	93.84	2	P:GO:0019290; F:GO:0016746	P:siderophore biosynthetic process; F:acyltransferase activity	EC:2.3; EC:2	Acyltransferases; Transferases	IPR019432 (SMART); PF13523 (PFAM); G3DSA:3.40.630.30 (GENE3D); PTHR31438 (PANTHER); IPR016181 (SUPERFAMILY)	P:GO:0019290; F:GO:0016746	P:siderophore biosynthetic process; F:acyltransferase activity
NODE_1_length_4327563_cov_65_473760.g653.t1	Oligomycin resistance ATP-dependent permease YOR1	4368	1	0.0	95.39	4	P:GO:0055085; F:GO:0005524; F:GO:0140359; C:GO:0016021	P:transmembrane transport; F:ATP binding; F:ABC-type transporter activity; C:integral component of membrane	EC:7	Translocases	IPR003593 (SMART); G3DSA:3.40.50.300 (GENE3D); G3DSA:3.40.50.300 (GENE3D); IPR003439 (PFAM); IPR036640 (G3DSA:1.20.1560.GENE3D); IPR003439 (PFAM); IPR011527 (PFAM); IPR036640 (G3DSA:1.20.1560.GENE3D); mobidb-lite (MOBIDB_LITE); mobidb-lite (MOBIDB_LITE); mobidb-lite (MOBIDB_LITE); mobidb-lite (MOBIDB_LITE); mobidb-lite (MOBIDB_LITE); mobidb-lite (MOBIDB_LITE); mobidb-lite (MOBIDB_LITE); mobidb-li…	P:GO:0055085; F:GO:0005524; F:GO:0042626; C:GO:0016021	P:transmembrane transport; F:ATP binding; F:ATPase-coupled transmembrane transporter activity; C:integral component of membrane
NODE_1_length_4327563_cov_65_473760.g654.t1	Siderophore iron transporter 3	2304	1	0.0	95.32	3	P:GO:0055085; F:GO:0022857; C:GO:0016021	P:transmembrane transport; F:transmembrane transporter activity; C:integral component of membrane	EC:7	Translocases	G3DSA:1.20.1250.20 (GENE3D); IPR011701 (PFAM); G3DSA:1.20.1250.20 (GENE3D); mobidb-lite (MOBIDB_LITE); mobidb-lite (MOBIDB_LITE); mobidb-lite (MOBIDB_LITE); PTHR23501:SF58 (PANTHER); PTHR23501 (PANTHER); IPR020846 (PROSITE_PROFILES); IPR036259 (SUPERFAMILY); IPR036259 (SUPERFAMILY)	P:GO:0055085; F:GO:0022857	P:transmembrane transport; F:transmembrane transporter activity
NODE_1_length_4327563_cov_65_473760.g655.t1	hypothetical protein INS49_011072	3471	1	0.0	97.67						IPR013736 (SMART); G3DSA:1.10.3020.20 (GENE3D); IPR000383 (PFAM); IPR005674 (TIGRFAM); IPR008979 (G3DSA:2.60.120.GENE3D); IPR013736 (PFAM); IPR029058 (G3DSA:3.40.50.GENE3D); mobidb-lite (MOBIDB_LITE); mobidb-lite (MOBIDB_LITE); mobidb-lite (MOBIDB_LITE); mobidb-lite (MOBIDB_LITE); PTHR43056:SF2 (PANTHER); PTHR43056 (PANTHER); IPR029058 (SUPERFAMILY); IPR008979 (SUPERFAMILY)	F:GO:0008239; F:GO:0016787	F:dipeptidyl-peptidase activity; F:hydrolase activity
NODE_1_length_4327563_cov_65_473760.g656.t1	hypothetical protein HMPREF1541_02107	1053	1	0.0	91.18	1	F:GO:0051213	F:dioxygenase activity	EC:1	Oxidoreductases	IPR008775 (PFAM); G3DSA:2.60.120.620 (GENE3D); PTHR31630 (PANTHER); PTHR31630:SF6 (PANTHER); SSF51197 (SUPERFAMILY)	no GO terms	no GO terms
NODE_1_length_4327563_cov_65_473760.g657.t1	hypothetical protein INS49_011074	2793	1	0.0	78.43						IPR007219 (SMART); IPR001138 (SMART); IPR036864 (G3DSA:4.10.240.GENE3D); IPR007219 (PFAM); IPR001138 (PFAM); mobidb-lite (MOBIDB_LITE); mobidb-lite (MOBIDB_LITE); mobidb-lite (MOBIDB_LITE); mobidb-lite (MOBIDB_LITE); PTHR46910 (PANTHER); PTHR46910:SF25 (PANTHER); IPR001138 (PROSITE_PROFILES); cd12148 (CDD); IPR001138 (CDD); IPR036864 (SUPERFAMILY)	P:GO:0006351; P:GO:0006355; F:GO:0000981; F:GO:0003677; F:GO:0008270	P:transcription, DNA-templated; P:regulation of transcription, DNA-templated; F:DNA-binding transcription factor activity, RNA polymerase II-specific; F:DNA binding; F:zinc ion binding
NODE_1_length_4327563_cov_65_473760.g658.t1	hypothetical protein INS49_011075	1338	1	0.0	90.79						PR00420 (PRINTS); G3DSA:3.30.9.30 (GENE3D); IPR036188 (G3DSA:3.50.50.GENE3D); IPR002938 (PFAM); PTHR13789:SF314 (PANTHER); PTHR13789 (PANTHER); IPR036188 (SUPERFAMILY); SSF54373 (SUPERFAMILY)	F:GO:0071949	F:FAD binding
NODE_1_length_4327563_cov_65_473760.g659.t1	major facilitator superfamily transporter	5910	1	0.0	75.0						G3DSA:2.60.120.620 (GENE3D); IPR008775 (PFAM); IPR011701 (PFAM); IPR022812 (PFAM); mobidb-lite (MOBIDB_LITE); mobidb-lite (MOBIDB_LITE); mobidb-lite (MOBIDB_LITE); mobidb-lite (MOBIDB_LITE); PTHR36681 (PANTHER); IPR020846 (PROSITE_PROFILES); IPR027417 (SUPERFAMILY); SSF51197 (SUPERFAMILY); IPR036259 (SUPERFAMILY)	P:GO:0055085; F:GO:0022857	P:transmembrane transport; F:transmembrane transporter activity
NODE_1_length_4327563_cov_65_473760.g660.t1	glycosyltransferase family 71	1461	1	0.0	86.39	3	P:GO:0006486; F:GO:0016757; C:GO:0016021	P:protein glycosylation; F:glycosyltransferase activity; C:integral component of membrane	EC:2.4; EC:2	Glycosyltransferases; Transferases	IPR022751 (PFAM); PTHR31646:SF1 (PANTHER); PTHR31646 (PANTHER); IPR029044 (SUPERFAMILY)	P:GO:0006486; F:GO:0016757	P:protein glycosylation; F:glycosyltransferase activity
NODE_1_length_4327563_cov_65_473760.g661.t1	hypothetical protein INS49_011081	2031	1	0.0	64.35						IPR001810 (PFAM); G3DSA:1.20.1280.50 (GENE3D); IPR001810 (PROSITE_PROFILES); IPR036047 (SUPERFAMILY)	F:GO:0005515	F:protein binding
NODE_1_length_4327563_cov_65_473760.g662.t1	putative mfs monocarboxylic acid transporter	1824	1	0.0	90.12	3	P:GO:0055085; F:GO:0022857; C:GO:0016021	P:transmembrane transport; F:transmembrane transporter activity; C:integral component of membrane	EC:7	Translocases	IPR011701 (PFAM); mobidb-lite (MOBIDB_LITE); mobidb-lite (MOBIDB_LITE); mobidb-lite (MOBIDB_LITE); PTHR21576 (PANTHER); PTHR21576:SF45 (PANTHER); cd17354 (CDD); IPR036259 (SUPERFAMILY)	P:GO:0055085; F:GO:0022857	P:transmembrane transport; F:transmembrane transporter activity
NODE_1_length_4327563_cov_65_473760.g663.t1	adenosine deaminase	1074	1	0.0	95.48	9	P:GO:0006146; P:GO:0009117; P:GO:0009168; P:GO:0043103; F:GO:0000034; F:GO:0004000; F:GO:0008270; C:GO:0005634; C:GO:0005737	P:adenine catabolic process; P:nucleotide metabolic process; P:purine ribonucleoside monophosphate biosynthetic process; P:hypoxanthine salvage; F:adenine deaminase activity; F:adenosine deaminase activity; F:zinc ion binding; C:nucleus; C:cytoplasm	EC:3.5.4; EC:3.5; EC:3; EC:3.5.4.2; EC:3.5.4.4	Acting on carbon-nitrogen bonds, other than peptide bonds; Acting on carbon-nitrogen bonds, other than peptide bonds; Hydrolases; Adenine deaminase; Adenosine deaminase	IPR006330 (TIGRFAM); G3DSA:3.20.20.140 (GENE3D); IPR001365 (PFAM); PTHR43114:SF2 (PANTHER); PTHR43114 (PANTHER); IPR028892 (HAMAP); IPR006330 (CDD); IPR032466 (SUPERFAMILY)	P:GO:0006146; F:GO:0000034; F:GO:0019239	P:adenine catabolic process; F:adenine deaminase activity; F:deaminase activity
NODE_1_length_4327563_cov_65_473760.g664.t1	fungal specific transcription factor domain-containing protein	2547	1	0.0	97.06	5	P:GO:0006357; F:GO:0000981; F:GO:0003677; F:GO:0008270; C:GO:0005634	P:regulation of transcription by RNA polymerase II; F:DNA-binding transcription factor activity, RNA polymerase II-specific; F:DNA binding; F:zinc ion binding; C:nucleus			IPR007219 (SMART); IPR001138 (SMART); IPR007219 (PFAM); IPR036864 (G3DSA:4.10.240.GENE3D); IPR001138 (PFAM); mobidb-lite (MOBIDB_LITE); mobidb-lite (MOBIDB_LITE); mobidb-lite (MOBIDB_LITE); mobidb-lite (MOBIDB_LITE); mobidb-lite (MOBIDB_LITE); mobidb-lite (MOBIDB_LITE); mobidb-lite (MOBIDB_LITE); mobidb-lite (MOBIDB_LITE); PTHR46910:SF1 (PANTHER); PTHR46910 (PANTHER); IPR001138 (PROSITE_PROFILES)…	P:GO:0006351; P:GO:0006355; F:GO:0000981; F:GO:0003677; F:GO:0008270	P:transcription, DNA-templated; P:regulation of transcription, DNA-templated; F:DNA-binding transcription factor activity, RNA polymerase II-specific; F:DNA binding; F:zinc ion binding
NODE_1_length_4327563_cov_65_473760.g665.t1	putative glutamate decarboxylase	1551	1	0.0	95.95	3	P:GO:0006536; F:GO:0004351; F:GO:0030170	P:glutamate metabolic process; F:glutamate decarboxylase activity; F:pyridoxal phosphate binding	EC:4.1.1; EC:4.1; EC:4.1.1.15; EC:4	Carbon-carbon lyases; Carbon-carbon lyases; Glutamate decarboxylase; Lyases	IPR015421 (G3DSA:3.40.640.GENE3D); IPR010107 (TIGRFAM); G3DSA:3.90.1150.160 (GENE3D); IPR002129 (PFAM); mobidb-lite (MOBIDB_LITE); mobidb-lite (MOBIDB_LITE); PTHR43321:SF6 (PANTHER); IPR010107 (PANTHER); IPR015424 (SUPERFAMILY)	P:GO:0006536; P:GO:0019752; F:GO:0003824; F:GO:0004351; F:GO:0016831; F:GO:0030170	P:glutamate metabolic process; P:carboxylic acid metabolic process; F:catalytic activity; F:glutamate decarboxylase activity; F:carboxy-lyase activity; F:pyridoxal phosphate binding
NODE_1_length_4327563_cov_65_473760.g666.t1	hypothetical protein INS49_009901	444	1	4.19677E-7	64.06						no IPS match	no IPS match	no IPS match
NODE_1_length_4327563_cov_65_473760.g668.t1	RING-7 protein	1593	1	0.0	87.79	1	C:GO:0016021	C:integral component of membrane			IPR001841 (SMART); IPR001841 (PFAM); IPR013083 (G3DSA:3.30.40.GENE3D); mobidb-lite (MOBIDB_LITE); mobidb-lite (MOBIDB_LITE); mobidb-lite (MOBIDB_LITE); mobidb-lite (MOBIDB_LITE); mobidb-lite (MOBIDB_LITE); mobidb-lite (MOBIDB_LITE); mobidb-lite (MOBIDB_LITE); mobidb-lite (MOBIDB_LITE); PTHR22765:SF326 (PANTHER); PTHR22765 (PANTHER); IPR001841 (PROSITE_PROFILES); cd16454 (CDD); SSF57850 (SUPERFAMI…	no GO terms	no GO terms
NODE_1_length_4327563_cov_65_473760.g669.t1	putative cap-gly domain-containing protein	726	1	1.08109E-151	96.27	1	C:GO:0005874	C:microtubule			IPR000938 (SMART); IPR036859 (G3DSA:2.30.30.GENE3D); IPR000626 (PFAM); G3DSA:3.10.20.90 (GENE3D); IPR000938 (PFAM); PTHR18916 (PANTHER); PTHR18916:SF76 (PANTHER); IPR000938 (PROSITE_PROFILES); cd01789 (CDD); IPR036859 (SUPERFAMILY); IPR029071 (SUPERFAMILY)	F:GO:0005515	F:protein binding
NODE_1_length_4327563_cov_65_473760.g670.t1	MYB DNA-binding domain-containing protein	1572	1	3.06397E-110	98.8	1	F:GO:0003677	F:DNA binding			IPR001005 (SMART); IPR001005 (PFAM); G3DSA:1.10.10.60 (GENE3D); mobidb-lite (MOBIDB_LITE); mobidb-lite (MOBIDB_LITE); mobidb-lite (MOBIDB_LITE); mobidb-lite (MOBIDB_LITE); mobidb-lite (MOBIDB_LITE); mobidb-lite (MOBIDB_LITE); mobidb-lite (MOBIDB_LITE); PTHR23246 (PANTHER); PTHR23246:SF19 (PANTHER); IPR017930 (PROSITE_PROFILES); IPR017877 (PROSITE_PROFILES); cd00167 (CDD); IPR009057 (SUPERFAMILY)	no GO terms	no GO terms
NODE_1_length_4327563_cov_65_473760.g671.t1	tRNA methyltransferase	1206	1	5.16247E-149	81.45	3	P:GO:0002098; P:GO:0030488; F:GO:0016300	P:tRNA wobble uridine modification; P:tRNA methylation; F:tRNA (uracil) methyltransferase activity	EC:2.1; EC:2; EC:2.1.1	Transferring one-carbon groups; Transferases; Transferring one-carbon groups	IPR013216 (PFAM); G3DSA:3.40.50.150 (GENE3D); mobidb-lite (MOBIDB_LITE); mobidb-lite (MOBIDB_LITE); mobidb-lite (MOBIDB_LITE); mobidb-lite (MOBIDB_LITE); mobidb-lite (MOBIDB_LITE); mobidb-lite (MOBIDB_LITE); IPR032873 (PTHR13069:PANTHER); PTHR13069 (PANTHER); cd02440 (CDD); IPR029063 (SUPERFAMILY)	P:GO:0002098; F:GO:0008168; F:GO:0016300	P:tRNA wobble uridine modification; F:methyltransferase activity; F:tRNA (uracil) methyltransferase activity
NODE_1_length_4327563_cov_65_473760.g672.t1	putative nadp:d-xylose dehydrogenase	1152	1	0.0	96.39	1	F:GO:0000166	F:nucleotide binding			G3DSA:3.30.360.10 (GENE3D); G3DSA:3.40.50.720 (GENE3D); IPR000683 (PFAM); PTHR22604:SF115 (PANTHER); PTHR22604 (PANTHER); IPR036291 (SUPERFAMILY); SSF55347 (SUPERFAMILY)	F:GO:0000166	F:nucleotide binding
NODE_1_length_4327563_cov_65_473760.g673.t1	hypothetical protein DHEL01_v212007	1083	1	8.33954E-132	71.06	2	F:GO:0016491; F:GO:0047834	F:oxidoreductase activity; F:D-threo-aldose 1-dehydrogenase activity			IPR036812 (G3DSA:3.20.20.GENE3D); IPR036812 (G3DSA:3.20.20.GENE3D); PTHR11732:SF198 (PANTHER); PTHR11732 (PANTHER); IPR036812 (SUPERFAMILY)	no GO terms	no GO terms
NODE_1_length_4327563_cov_65_473760.g674.t1	hypothetical protein INS49_011095	2151	1	0.0	91.7						IPR006569 (SMART); IPR006569 (PFAM); IPR021605 (PFAM); IPR008942 (G3DSA:1.25.40.GENE3D); mobidb-lite (MOBIDB_LITE); mobidb-lite (MOBIDB_LITE); mobidb-lite (MOBIDB_LITE); mobidb-lite (MOBIDB_LITE); mobidb-lite (MOBIDB_LITE); mobidb-lite (MOBIDB_LITE); PTHR15921:SF3 (PANTHER); PTHR15921 (PANTHER); PTHR15921 (PANTHER); PTHR15921:SF3 (PANTHER); IPR006569 (PROSITE_PROFILES); cd16982 (CDD); IPR008942 (…	P:GO:0006369; P:GO:0006378; P:GO:0006379; C:GO:0005849	P:termination of RNA polymerase II transcription; P:mRNA polyadenylation; P:mRNA cleavage; C:mRNA cleavage factor complex
NODE_1_length_4327563_cov_65_473760.g675.t1	hypothetical protein INS49_011096	549	1	4.33271E-59	65.61						IPR029226 (PFAM)	no GO terms	no GO terms
NODE_1_length_4327563_cov_65_473760.g676.t1	hypothetical protein DHEL01_v212436	510	1	1.91028E-69	74.42						IPR029226 (PFAM)	no GO terms	no GO terms
NODE_1_length_4327563_cov_65_473760.g677.t1	hypothetical protein INS49_011098	1008	1	0.0	91.94						mobidb-lite (MOBIDB_LITE)	no GO terms	no GO terms
NODE_1_length_4327563_cov_65_473760.g678.t1	putative serine-threonine rich protein	1029	1	2.01514E-107	83.63						IPR008972 (G3DSA:2.60.40.GENE3D); mobidb-lite (MOBIDB_LITE); mobidb-lite (MOBIDB_LITE); mobidb-lite (MOBIDB_LITE); mobidb-lite (MOBIDB_LITE); PTHR34883:SF4 (PANTHER); PTHR34883 (PANTHER); cd00920 (CDD); IPR008972 (SUPERFAMILY)	no GO terms	no GO terms
NODE_1_length_4327563_cov_65_473760.g679.t1	hypothetical protein INS49_011101	534	1	2.05889E-98	88.7						mobidb-lite (MOBIDB_LITE); mobidb-lite (MOBIDB_LITE); mobidb-lite (MOBIDB_LITE); IPR040424 (PANTHER)	no GO terms	no GO terms
NODE_1_length_4327563_cov_65_473760.g680.t1	hypothetical protein INS49_011102	1836	1	0.0	97.33						IPR018484 (PFAM); G3DSA:3.30.420.460 (GENE3D); IPR018485 (PFAM); G3DSA:3.30.420.40 (GENE3D); IPR006003 (TIGRFAM); PTHR43435 (PANTHER); PTHR43435:SF4 (PANTHER); IPR006003 (CDD); IPR043129 (SUPERFAMILY); IPR043129 (SUPERFAMILY)	P:GO:0005975; F:GO:0016773	P:carbohydrate metabolic process; F:phosphotransferase activity, alcohol group as acceptor
NODE_1_length_4327563_cov_65_473760.g681.t1	putative nuclear pore protein	3396	1	0.0	89.61	5	P:GO:0005975; P:GO:0006913; F:GO:0016773; F:GO:0017056; C:GO:0005643	P:carbohydrate metabolic process; P:nucleocytoplasmic transport; F:phosphotransferase activity, alcohol group as acceptor; F:structural constituent of nuclear pore; C:nuclear pore	EC:2.7.1; EC:2.7; EC:2	Transferring phosphorus-containing groups; Transferring phosphorus-containing groups; Transferases	IPR007231 (PFAM); mobidb-lite (MOBIDB_LITE); mobidb-lite (MOBIDB_LITE); mobidb-lite (MOBIDB_LITE); IPR007231 (PANTHER); PTHR11225:SF4 (PANTHER)	F:GO:0017056; C:GO:0005643	F:structural constituent of nuclear pore; C:nuclear pore
NODE_1_length_4327563_cov_65_473760.g682.t1	hypothetical protein INS49_011104	1731	1	0.0	94.27						IPR021833 (PFAM); mobidb-lite (MOBIDB_LITE); mobidb-lite (MOBIDB_LITE); mobidb-lite (MOBIDB_LITE); mobidb-lite (MOBIDB_LITE); mobidb-lite (MOBIDB_LITE); mobidb-lite (MOBIDB_LITE); mobidb-lite (MOBIDB_LITE); PTHR11462:SF39 (PANTHER); PTHR11462 (PANTHER); cd14688 (CDD)	no GO terms	no GO terms
NODE_1_length_4327563_cov_65_473760.g683.t1	putative myocyte-specific enhancer factor 2d	1662	1	0.0	84.37						IPR015943 (G3DSA:2.130.10.GENE3D); mobidb-lite (MOBIDB_LITE); PTHR44472 (PANTHER); IPR036322 (SUPERFAMILY)	F:GO:0005515	F:protein binding
NODE_1_length_4327563_cov_65_473760.g684.t1	hypothetical protein DHEL01_v203824	324	1	7.38651E-71	99.07						G3DSA:3.30.70.100 (GENE3D); IPR007138 (PFAM); PTHR38052 (PANTHER); IPR011008 (SUPERFAMILY)	no GO terms	no GO terms
NODE_1_length_4327563_cov_65_473760.g685.t1	putative h+-transporting atpase	2769	1	0.0	99.78	5	P:GO:0120029; F:GO:0005524; F:GO:0008553; C:GO:0005886; C:GO:0016021	P:proton export across plasma membrane; F:ATP binding; F:P-type proton-exporting transporter activity; C:plasma membrane; C:integral component of membrane	EC:7.1.3.1; EC:7.1.2.1; EC:7	H(+)-exporting diphosphatase; P-type H(+)-exporting transporter; Translocases	PR00119 (PRINTS); IPR001757 (PRINTS); IPR004014 (SMART); PF00702 (PFAM); IPR023214 (G3DSA:3.40.50.GENE3D); IPR006534 (TIGRFAM); IPR023299 (G3DSA:3.40.1110.GENE3D); G3DSA:2.70.150.10 (GENE3D); G3DSA:1.20.1110.10 (GENE3D); IPR004014 (PFAM); PF00122 (PFAM); IPR001757 (TIGRFAM); IPR044492 (mobidb-MOBIDB_LITE); mobidb-lite (MOBIDB_LITE); mobidb-lite (MOBIDB_LITE); PTHR42861:SF26 (PANTHER); PTHR42861 (…	P:GO:0120029; F:GO:0000166; F:GO:0005524; F:GO:0008553; F:GO:0016887; C:GO:0016021	P:proton export across plasma membrane; F:nucleotide binding; F:ATP binding; F:P-type proton-exporting transporter activity; F:ATP hydrolysis activity; C:integral component of membrane
NODE_1_length_4327563_cov_65_473760.g686.t1	hypothetical protein VSDG_00844	1929	1	1.07906E-110	77.34	1	F:GO:0003676	F:nucleic acid binding			IPR000504 (SMART); IPR006569 (SMART); IPR012677 (G3DSA:3.30.70.GENE3D); IPR008942 (G3DSA:1.25.40.GENE3D); IPR000504 (PFAM); IPR006569 (PFAM); mobidb-lite (MOBIDB_LITE); mobidb-lite (MOBIDB_LITE); mobidb-lite (MOBIDB_LITE); mobidb-lite (MOBIDB_LITE); mobidb-lite (MOBIDB_LITE); mobidb-lite (MOBIDB_LITE); PTHR23189 (PANTHER); PTHR23189:SF101 (PANTHER); IPR006569 (PROSITE_PROFILES); IPR000504 (PROSIT…	F:GO:0003676	F:nucleic acid binding
NODE_1_length_4327563_cov_65_473760.g687.t1	hypothetical protein INS49_011110	1419	1	0.0	98.88						IPR002020 (PRINTS); IPR016143 (G3DSA:1.10.230.GENE3D); IPR016142 (G3DSA:1.10.580.GENE3D); IPR010109 (TIGRFAM); IPR002020 (PFAM); IPR002020 (PANTHER); PTHR11739:SF8 (PANTHER); cd06105 (CDD); IPR036969 (SUPERFAMILY)	P:GO:0006101; F:GO:0004108; F:GO:0046912	P:citrate metabolic process; F:citrate (Si)-synthase activity; F:acyltransferase, acyl groups converted into alkyl on transfer
NODE_1_length_4327563_cov_65_473760.g688.t1	mitochondrial DNA replication protein YHM2	957	1	0.0	96.07	1	C:GO:0016021	C:integral component of membrane			IPR018108 (PFAM); IPR023395 (G3DSA:1.50.40.GENE3D); PTHR46982 (PANTHER); IPR018108 (PROSITE_PROFILES); IPR018108 (PROSITE_PROFILES); IPR018108 (PROSITE_PROFILES); IPR023395 (SUPERFAMILY)	no GO terms	no GO terms
NODE_1_length_4327563_cov_65_473760.g689.t1	hypothetical protein INS49_011112	3549	1	0.0	79.64						IPR001680 (SMART); IPR015943 (G3DSA:2.130.10.GENE3D); mobidb-lite (MOBIDB_LITE); mobidb-lite (MOBIDB_LITE); mobidb-lite (MOBIDB_LITE); mobidb-lite (MOBIDB_LITE); mobidb-lite (MOBIDB_LITE); IPR037588 (PANTHER); PTHR19842:SF2 (PANTHER); IPR001680 (PROSITE_PROFILES); IPR017986 (PROSITE_PROFILES); IPR036322 (SUPERFAMILY)	P:GO:0031929; F:GO:0005515; C:GO:0031931; C:GO:0031932	P:TOR signaling; F:protein binding; C:TORC1 complex; C:TORC2 complex
NODE_1_length_4327563_cov_65_473760.g690.t1	hypothetical protein INS49_011113	2121	1	0.0	97.59						IPR042099 (G3DSA:3.40.50.GENE3D); IPR000873 (PFAM); IPR042099 (G3DSA:3.40.50.GENE3D); PTHR43272 (PANTHER); PTHR43272:SF33 (PANTHER); SSF56801 (SUPERFAMILY)	no GO terms	no GO terms
NODE_1_length_4327563_cov_65_473760.g691.t1	hypothetical protein INS49_011114	696	1	1.12939E-159	97.84						IPR008253 (PFAM); PTHR37451 (PANTHER)	C:GO:0016020	C:membrane
NODE_1_length_4327563_cov_65_473760.g692.t1	putative o-acetylhomoserinelyase	1362	1	0.0	98.9	4	P:GO:0019346; F:GO:0016765; F:GO:0016829; F:GO:0030170	P:transsulfuration; F:transferase activity, transferring alkyl or aryl (other than methyl) groups; F:lyase activity; F:pyridoxal phosphate binding	EC:2.5.1; EC:2; EC:4	Transferring alkyl or aryl groups, other than methyl groups; Transferases; Lyases	IPR000277 (PIRSF); IPR015422 (G3DSA:3.90.1150.GENE3D); IPR006235 (TIGRFAM); IPR000277 (PFAM); IPR015421 (G3DSA:3.40.640.GENE3D); mobidb-lite (MOBIDB_LITE); PTHR43797 (PANTHER); PTHR43797:SF2 (PANTHER); IPR000277 (CDD); IPR015424 (SUPERFAMILY)	P:GO:0006520; P:GO:0019346; F:GO:0003824; F:GO:0016765; F:GO:0030170	P:cellular amino acid metabolic process; P:transsulfuration; F:catalytic activity; F:transferase activity, transferring alkyl or aryl (other than methyl) groups; F:pyridoxal phosphate binding
NODE_1_length_4327563_cov_65_473760.g693.t1	hypothetical protein UCDDA912_g05418	750	1	7.82594E-151	92.37	1	C:GO:0016021	C:integral component of membrane			IPR019008 (PFAM); mobidb-lite (MOBIDB_LITE); mobidb-lite (MOBIDB_LITE); IPR039163 (PANTHER); PTHR13605:SF4 (PANTHER)	no GO terms	no GO terms
NODE_1_length_4327563_cov_65_473760.g694.t1	putative integral membrane protein	864	1	1.87477E-146	96.04	2	C:GO:0005886; C:GO:0016021	C:plasma membrane; C:integral component of membrane			IPR009571 (PFAM); PTHR28019 (PANTHER); PTHR28019:SF2 (PANTHER)	C:GO:0005886	C:plasma membrane
NODE_1_length_4327563_cov_65_473760.g695.t1	Cytoplasmic 60S subunit biogenesis factor	627	1	8.35192E-85	74.3						mobidb-lite (MOBIDB_LITE); mobidb-lite (MOBIDB_LITE); mobidb-lite (MOBIDB_LITE)	no GO terms	no GO terms
NODE_1_length_4327563_cov_65_473760.g696.t1	putative rna-binding protein fus tls	921	1	8.5471E-44	92.9						IPR001202 (SMART); IPR001202 (PFAM); G3DSA:2.20.70.10 (GENE3D); mobidb-lite (MOBIDB_LITE); mobidb-lite (MOBIDB_LITE); mobidb-lite (MOBIDB_LITE); mobidb-lite (MOBIDB_LITE); mobidb-lite (MOBIDB_LITE); mobidb-lite (MOBIDB_LITE); IPR001202 (PROSITE_PROFILES); IPR001202 (CDD); IPR036020 (SUPERFAMILY)	F:GO:0005515	F:protein binding
NODE_1_length_4327563_cov_65_473760.g697.t1	hypothetical protein INS49_011120	879	1	7.92511E-170	89.04						IPR004843 (PFAM); IPR029052 (G3DSA:3.60.21.GENE3D); PTHR12905:SF18 (PANTHER); PTHR12905 (PANTHER); cd07379 (CDD); SSF56300 (SUPERFAMILY)	F:GO:0016787	F:hydrolase activity
NODE_1_length_4327563_cov_65_473760.g698.t1	putative gtp-binding protein rhoa	585	1	2.14057E-141	100.0	3	P:GO:0007264; F:GO:0003924; F:GO:0005525	P:small GTPase mediated signal transduction; F:GTPase activity; F:GTP binding	EC:3.6.1; EC:3.6; EC:3	Acting on acid anhydrides; Acting on acid anhydrides; Hydrolases	PR00449 (PRINTS); SM00174 (SMART); SM00175 (SMART); SM00173 (SMART); IPR001806 (PFAM); G3DSA:3.40.50.300 (GENE3D); IPR005225 (TIGRFAM); PTHR24072:SF100 (PANTHER); PTHR24072 (PANTHER); IPR003578 (PROSITE_PROFILES); cd01870 (CDD); IPR027417 (SUPERFAMILY)	P:GO:0007264; F:GO:0003924; F:GO:0005525	P:small GTPase mediated signal transduction; F:GTPase activity; F:GTP binding
NODE_1_length_4327563_cov_65_473760.g699.t1	transmembrane amino acid transporter	1788	1	0.0	92.99	1	C:GO:0016021	C:integral component of membrane			IPR013057 (PFAM); mobidb-lite (MOBIDB_LITE); mobidb-lite (MOBIDB_LITE); mobidb-lite (MOBIDB_LITE); PTHR22950:SF54 (PANTHER); PTHR22950 (PANTHER)	no GO terms	no GO terms
NODE_1_length_4327563_cov_65_473760.g700.t1	hypothetical protein INS49_011123	1515	1	0.0	90.51						IPR001461 (PRINTS); IPR033121 (PFAM); IPR021109 (G3DSA:2.40.70.GENE3D); IPR021109 (G3DSA:2.40.70.GENE3D); mobidb-lite (MOBIDB_LITE); mobidb-lite (MOBIDB_LITE); mobidb-lite (MOBIDB_LITE); PTHR47966:SF10 (PANTHER); IPR001461 (PANTHER); IPR033121 (PROSITE_PROFILES); IPR034164 (CDD); IPR021109 (SUPERFAMILY)	P:GO:0006508; F:GO:0004190	P:proteolysis; F:aspartic-type endopeptidase activity
NODE_1_length_4327563_cov_65_473760.g701.t1	hypothetical protein INS49_011124	1014	1	0.0	86.98						IPR002088 (PFAM); G3DSA:1.25.40.120 (GENE3D); PTHR11129 (PANTHER); PTHR11129:SF3 (PANTHER); SSF48439 (SUPERFAMILY)	P:GO:0018342; F:GO:0008318	P:protein prenylation; F:protein prenyltransferase activity
NODE_1_length_4327563_cov_65_473760.g702.t1	transporter sec61 subunit gamma	213	1	5.63816E-44	100.0	5	P:GO:0006605; P:GO:0071806; F:GO:0008320; C:GO:0005789; C:GO:0016021	P:protein targeting; P:protein transmembrane transport; F:protein transmembrane transporter activity; C:endoplasmic reticulum membrane; C:integral component of membrane	EC:7	Translocases	IPR008158 (TIGRFAM); IPR023391 (G3DSA:1.20.5.GENE3D); IPR001901 (PFAM); PTHR12309 (PANTHER); PTHR12309:SF5 (PANTHER); IPR001901 (HAMAP); IPR023391 (SUPERFAMILY)	P:GO:0006605; P:GO:0006886; P:GO:0015031; F:GO:0015450; C:GO:0016020	P:protein targeting; P:intracellular protein transport; P:protein transport; F:protein-transporting ATPase activity; C:membrane
NODE_1_length_4327563_cov_65_473760.g703.t1	putative ribosomal biosis protein gar2	1779	1	1.31366E-154	79.56	1	F:GO:0003723	F:RNA binding			IPR000504 (SMART); IPR012677 (G3DSA:3.30.70.GENE3D); IPR000504 (PFAM); mobidb-lite (MOBIDB_LITE); mobidb-lite (MOBIDB_LITE); mobidb-lite (MOBIDB_LITE); mobidb-lite (MOBIDB_LITE); mobidb-lite (MOBIDB_LITE); mobidb-lite (MOBIDB_LITE); mobidb-lite (MOBIDB_LITE); PTHR46754 (PANTHER); IPR000504 (PROSITE_PROFILES); cd12307 (CDD); IPR035979 (SUPERFAMILY)	F:GO:0003676	F:nucleic acid binding
NODE_1_length_4327563_cov_65_473760.g704.t1	hypothetical protein INS49_011127	1737	1	0.0	97.03						IPR019459 (PFAM); mobidb-lite (MOBIDB_LITE); mobidb-lite (MOBIDB_LITE); mobidb-lite (MOBIDB_LITE); mobidb-lite (MOBIDB_LITE); mobidb-lite (MOBIDB_LITE); mobidb-lite (MOBIDB_LITE); mobidb-lite (MOBIDB_LITE); mobidb-lite (MOBIDB_LITE); mobidb-lite (MOBIDB_LITE); PTHR18921 (PANTHER); PTHR18921:SF2 (PANTHER); IPR000237 (PROSITE_PROFILES)	no GO terms	no GO terms
NODE_1_length_4327563_cov_65_473760.g705.t1	hypothetical protein UCDDA912_g05428	1047	1	1.07915E-155	94.81	1	C:GO:0016021	C:integral component of membrane			PTHR39470 (PANTHER)	no GO terms	no GO terms
NODE_1_length_4327563_cov_65_473760.g706.t1	hypothetical protein INS49_011129	828	1	7.25504E-126	93.67						IPR029012 (G3DSA:1.10.287.GENE3D); IPR028945 (PFAM); mobidb-lite (MOBIDB_LITE); PTHR42650 (PANTHER); IPR027538 (HAMAP)	P:GO:0071816; C:GO:0043529	P:tail-anchored membrane protein insertion into ER membrane; C:GET complex
NODE_1_length_4327563_cov_65_473760.g707.t1	hypothetical protein INS49_011130	2376	1	0.0	96.86						mobidb-lite (MOBIDB_LITE); mobidb-lite (MOBIDB_LITE); mobidb-lite (MOBIDB_LITE); mobidb-lite (MOBIDB_LITE); PTHR42345:SF1 (PANTHER); PTHR42345 (PANTHER)	no GO terms	no GO terms
NODE_1_length_4327563_cov_65_473760.g708.t1	putative kow motif containing protein	1185	1	0.0	93.44	4	P:GO:0006412; F:GO:0003723; F:GO:0003735; C:GO:0005840	P:translation; F:RNA binding; F:structural constituent of ribosome; C:ribosome			IPR014722 (G3DSA:2.30.30.GENE3D); mobidb-lite (MOBIDB_LITE); mobidb-lite (MOBIDB_LITE); mobidb-lite (MOBIDB_LITE); PTHR12903:SF0 (PANTHER); IPR003256 (PANTHER); IPR041988 (CDD); IPR008991 (SUPERFAMILY)	P:GO:0006412; F:GO:0003723; F:GO:0003735; C:GO:0005840	P:translation; F:RNA binding; F:structural constituent of ribosome; C:ribosome
NODE_1_length_4327563_cov_65_473760.g709.t1	hypothetical protein INS49_011132	3903	1	0.0	92.77						IPR006849 (PFAM); IPR006849 (PIRSF); mobidb-lite (MOBIDB_LITE); mobidb-lite (MOBIDB_LITE); mobidb-lite (MOBIDB_LITE); IPR006849 (PANTHER); SSF69322 (SUPERFAMILY)	P:GO:0002098; C:GO:0033588	P:tRNA wobble uridine modification; C:elongator holoenzyme complex
NODE_1_length_4327563_cov_65_473760.g710.t1	hypothetical protein INS49_011133	1155	1	0.0	95.83						IPR025040 (PFAM); mobidb-lite (MOBIDB_LITE); mobidb-lite (MOBIDB_LITE); mobidb-lite (MOBIDB_LITE); mobidb-lite (MOBIDB_LITE); mobidb-lite (MOBIDB_LITE); mobidb-lite (MOBIDB_LITE); mobidb-lite (MOBIDB_LITE); mobidb-lite (MOBIDB_LITE); mobidb-lite (MOBIDB_LITE); mobidb-lite (MOBIDB_LITE)	no GO terms	no GO terms
NODE_1_length_4327563_cov_65_473760.g712.t1	putative hpt domain-containing protein	444	1	2.41004E-100	99.32	1	P:GO:0000160	P:phosphorelay signal transduction system			IPR008207 (SMART); IPR036641 (G3DSA:1.20.120.GENE3D); IPR008207 (PFAM); PTHR28242 (PANTHER); PTHR28242:SF52 (PANTHER); IPR008207 (PROSITE_PROFILES); IPR008207 (CDD); IPR036641 (SUPERFAMILY)	P:GO:0000160	P:phosphorelay signal transduction system
NODE_1_length_4327563_cov_65_473760.g713.t1	hypothetical protein UCDDA912_g05435	786	1	4.90833E-140	88.7						IPR019510 (PFAM); G3DSA:3.90.1140.10 (GENE3D); IPR009210 (PANTHER); PTHR13360:SF1 (PANTHER); IPR009097 (SUPERFAMILY)	no GO terms	no GO terms
NODE_1_length_4327563_cov_65_473760.g714.t1	hypothetical protein INS49_011136	1434	1	0.0	90.85						mobidb-lite (MOBIDB_LITE); mobidb-lite (MOBIDB_LITE)	no GO terms	no GO terms
NODE_1_length_4327563_cov_65_473760.g715.t1	hypothetical protein DHEL01_v202725	1098	1	1.05679E-54	74.29						mobidb-lite (MOBIDB_LITE); mobidb-lite (MOBIDB_LITE); mobidb-lite (MOBIDB_LITE); mobidb-lite (MOBIDB_LITE); mobidb-lite (MOBIDB_LITE)	no GO terms	no GO terms
NODE_1_length_4327563_cov_65_473760.g716.t1	hypothetical protein DHEL01_v202724	1914	1	0.0	99.22	1	F:GO:0005524	F:ATP binding			G3DSA:3.30.420.40 (GENE3D); G3DSA:3.30.420.40 (GENE3D); IPR013126 (PFAM); G3DSA:3.90.640.10 (GENE3D); mobidb-lite (MOBIDB_LITE); PTHR14187 (PANTHER); PTHR14187:SF78 (PANTHER); cd10229 (CDD); IPR043129 (SUPERFAMILY); IPR043129 (SUPERFAMILY)	F:GO:0005524; F:GO:0016887	F:ATP binding; F:ATP hydrolysis activity
NODE_1_length_4327563_cov_65_473760.g717.t1	hypothetical protein DHEL01_v202723	2376	1	0.0	97.92	3	P:GO:0006468; F:GO:0004672; F:GO:0005524	P:protein phosphorylation; F:protein kinase activity; F:ATP binding	EC:2.7.1; EC:2.7; EC:2	Transferring phosphorus-containing groups; Transferring phosphorus-containing groups; Transferases	IPR000719 (SMART); G3DSA:3.30.200.20 (GENE3D); IPR000719 (PFAM); G3DSA:1.10.510.10 (GENE3D); mobidb-lite (MOBIDB_LITE); mobidb-lite (MOBIDB_LITE); mobidb-lite (MOBIDB_LITE); mobidb-lite (MOBIDB_LITE); mobidb-lite (MOBIDB_LITE); mobidb-lite (MOBIDB_LITE); mobidb-lite (MOBIDB_LITE); PTHR24055:SF194 (PANTHER); PTHR24055 (PANTHER); IPR000719 (PROSITE_PROFILES); cd07830 (CDD); IPR011009 (SUPERFAMILY)	P:GO:0006468; F:GO:0004672; F:GO:0005524	P:protein phosphorylation; F:protein kinase activity; F:ATP binding
NODE_1_length_4327563_cov_65_473760.g718.t1	hypothetical protein UCDDA912_g05439	897	1	1.84029E-133	77.18						IPR024630 (PFAM); mobidb-lite (MOBIDB_LITE); mobidb-lite (MOBIDB_LITE); mobidb-lite (MOBIDB_LITE); mobidb-lite (MOBIDB_LITE); mobidb-lite (MOBIDB_LITE); mobidb-lite (MOBIDB_LITE)	no GO terms	no GO terms
NODE_1_length_4327563_cov_65_473760.g719.t1	hypothetical protein INS49_011141	2154	1	0.0	85.83						mobidb-lite (MOBIDB_LITE); mobidb-lite (MOBIDB_LITE); mobidb-lite (MOBIDB_LITE); mobidb-lite (MOBIDB_LITE); mobidb-lite (MOBIDB_LITE); mobidb-lite (MOBIDB_LITE); mobidb-lite (MOBIDB_LITE); mobidb-lite (MOBIDB_LITE); mobidb-lite (MOBIDB_LITE); mobidb-lite (MOBIDB_LITE); mobidb-lite (MOBIDB_LITE); mobidb-lite (MOBIDB_LITE); mobidb-lite (MOBIDB_LITE); mobidb-lite (MOBIDB_LITE); mobidb-lite (MOBIDB_L…	no GO terms	no GO terms
NODE_1_length_4327563_cov_65_473760.g720.t1	hypothetical protein INS49_011142	2748	1	0.0	91.7						IPR000917 (PFAM); IPR017850 (G3DSA:3.40.720.GENE3D); mobidb-lite (MOBIDB_LITE); PTHR42693 (PANTHER); PTHR42693:SF32 (PANTHER); IPR017850 (SUPERFAMILY)	F:GO:0003824; F:GO:0008484	F:catalytic activity; F:sulfuric ester hydrolase activity
NODE_1_length_4327563_cov_65_473760.g721.t1	hypothetical protein INS49_011143	3507	1	0.0	93.23						IPR003663 (PRINTS); G3DSA:1.20.1250.20 (GENE3D); G3DSA:1.20.1250.20 (GENE3D); IPR036188 (G3DSA:3.50.50.GENE3D); IPR005828 (PFAM); IPR002938 (PFAM); IPR003663 (TIGRFAM); mobidb-lite (MOBIDB_LITE); mobidb-lite (MOBIDB_LITE); PTHR48020 (PANTHER); PTHR48020:SF25 (PANTHER); IPR020846 (PROSITE_PROFILES); cd17315 (CDD); IPR036188 (SUPERFAMILY); IPR036259 (SUPERFAMILY)	P:GO:0055085; F:GO:0022857; F:GO:0071949; C:GO:0016020; C:GO:0016021	P:transmembrane transport; F:transmembrane transporter activity; F:FAD binding; C:membrane; C:integral component of membrane
NODE_1_length_4327563_cov_65_473760.g722.t1	sphingosine-1-phosphate lyase	1701	1	0.0	98.41	3	P:GO:0019752; F:GO:0016830; F:GO:0030170	P:carboxylic acid metabolic process; F:carbon-carbon lyase activity; F:pyridoxal phosphate binding	EC:4.1; EC:4	Carbon-carbon lyases; Lyases	IPR015421 (G3DSA:3.40.640.GENE3D); IPR002129 (PFAM); IPR015422 (G3DSA:3.90.1150.GENE3D); PTHR42735:SF6 (PANTHER); PTHR42735 (PANTHER); IPR015424 (SUPERFAMILY)	P:GO:0019752; F:GO:0003824; F:GO:0016831; F:GO:0030170	P:carboxylic acid metabolic process; F:catalytic activity; F:carboxy-lyase activity; F:pyridoxal phosphate binding
NODE_1_length_4327563_cov_65_473760.g723.t1	hypothetical protein INS49_011145	1533	1	0.0	99.54						IPR004358 (PRINTS); IPR003594 (SMART); IPR036890 (G3DSA:3.30.565.GENE3D); IPR036784 (G3DSA:1.20.140.GENE3D); IPR003594 (PFAM); IPR036784 (G3DSA:1.20.140.GENE3D); IPR018955 (PFAM); IPR039028 (PANTHER); PTHR11947:SF3 (PANTHER); IPR005467 (PROSITE_PROFILES); cd16929 (CDD); IPR036890 (SUPERFAMILY); IPR036784 (SUPERFAMILY)	P:GO:0016310; F:GO:0004672; F:GO:0016772	P:phosphorylation; F:protein kinase activity; F:transferase activity, transferring phosphorus-containing groups
NODE_1_length_4327563_cov_65_473760.g724.t1	hypothetical protein UCDDA912_g05445	1113	1	0.0	85.26						mobidb-lite (MOBIDB_LITE); mobidb-lite (MOBIDB_LITE); mobidb-lite (MOBIDB_LITE); mobidb-lite (MOBIDB_LITE); mobidb-lite (MOBIDB_LITE); mobidb-lite (MOBIDB_LITE); mobidb-lite (MOBIDB_LITE); mobidb-lite (MOBIDB_LITE)	no GO terms	no GO terms
NODE_1_length_4327563_cov_65_473760.g725.t1	hypothetical protein INS49_011147	990	1	0.0	93.01						IPR008630 (PFAM); IPR029044 (G3DSA:3.90.550.GENE3D); PTHR31306 (PANTHER)	F:GO:0016757; C:GO:0016021	F:glycosyltransferase activity; C:integral component of membrane
NODE_1_length_4327563_cov_65_473760.g726.t1	hypothetical protein INS49_011148	789	1	4.81592E-51	93.98						mobidb-lite (MOBIDB_LITE); mobidb-lite (MOBIDB_LITE); mobidb-lite (MOBIDB_LITE)	no GO terms	no GO terms
NODE_1_length_4327563_cov_65_473760.g727.t1	putative proteasome subunit alpha type-2	849	1	0.0	99.65	5	P:GO:0010499; P:GO:0043161; C:GO:0005634; C:GO:0019773; C:GO:0034515	P:proteasomal ubiquitin-independent protein catabolic process; P:proteasome-mediated ubiquitin-dependent protein catabolic process; C:nucleus; C:proteasome core complex, alpha-subunit complex; C:proteasome storage granule			IPR000426 (SMART); IPR000426 (PFAM); IPR001353 (PFAM); IPR034644 (PTHR11599:PANTHER); PTHR11599 (PANTHER); IPR023332 (PROSITE_PROFILES); cd03750 (CDD); IPR029055 (SUPERFAMILY)	P:GO:0006511; P:GO:0051603; C:GO:0005839; C:GO:0019773	P:ubiquitin-dependent protein catabolic process; P:proteolysis involved in cellular protein catabolic process; C:proteasome core complex; C:proteasome core complex, alpha-subunit complex
NODE_1_length_4327563_cov_65_473760.g728.t1	hypothetical protein INS49_011150	909	1	2.37665E-143	87.3						IPR000408 (PFAM); IPR009091 (G3DSA:2.130.10.GENE3D); PTHR45982:SF2 (PANTHER); PTHR45982 (PANTHER); IPR000408 (PROSITE_PROFILES); IPR000408 (PROSITE_PROFILES); IPR000408 (PROSITE_PROFILES); IPR009091 (SUPERFAMILY)	no GO terms	no GO terms
NODE_1_length_4327563_cov_65_473760.g729.t1	RNase3 domain-containing protein	4239	1	0.0	79.85	7	P:GO:0006396; P:GO:0050688; P:GO:0090502; F:GO:0003723; F:GO:0004386; F:GO:0004525; F:GO:0005524	P:RNA processing; P:regulation of defense response to virus; P:RNA phosphodiester bond hydrolysis, endonucleolytic; F:RNA binding; F:helicase activity; F:ribonuclease III activity; F:ATP binding	EC:3.1.30; EC:3.1; EC:3; EC:3.1.26; EC:3.1.26.3	Acting on ester bonds; Acting on ester bonds; Hydrolases; Acting on ester bonds; Ribonuclease III	IPR000999 (SMART); IPR001650 (SMART); IPR014001 (SMART); IPR001650 (PFAM); IPR000999 (PFAM); IPR036389 (G3DSA:1.10.1520.GENE3D); IPR038248 (G3DSA:3.30.160.GENE3D); IPR011545 (PFAM); G3DSA:3.40.50.300 (GENE3D); G3DSA:3.40.50.300 (GENE3D); PF03368 (PFAM); mobidb-lite (MOBIDB_LITE); PTHR14950:SF46 (PANTHER); PTHR14950:SF46 (PANTHER); PTHR14950 (PANTHER); PTHR14950 (PANTHER); IPR005034 (PROSITE_PROFI…	P:GO:0006396; F:GO:0003676; F:GO:0004525; F:GO:0005524; F:GO:0016891	P:RNA processing; F:nucleic acid binding; F:ribonuclease III activity; F:ATP binding; F:endoribonuclease activity, producing 5'-phosphomonoesters
NODE_1_length_4327563_cov_65_473760.g730.t1	hypothetical protein INS49_011152	705	1	5.60846E-85	73.42						PTHR36223 (PANTHER); PTHR36223:SF1 (PANTHER)	no GO terms	no GO terms
NODE_1_length_4327563_cov_65_473760.g731.t1	hypothetical protein VSDG_00802	942	1	9.83318E-108	69.94						PTHR36223 (PANTHER); PTHR36223:SF1 (PANTHER)	no GO terms	no GO terms
NODE_1_length_4327563_cov_65_473760.g732.t1	hypothetical protein VSDG_00801	2631	1	0.0	85.58						IPR014848 (PFAM); mobidb-lite (MOBIDB_LITE); mobidb-lite (MOBIDB_LITE); mobidb-lite (MOBIDB_LITE); mobidb-lite (MOBIDB_LITE); mobidb-lite (MOBIDB_LITE); mobidb-lite (MOBIDB_LITE); mobidb-lite (MOBIDB_LITE); mobidb-lite (MOBIDB_LITE); mobidb-lite (MOBIDB_LITE); mobidb-lite (MOBIDB_LITE); IPR014848 (PANTHER); PTHR12507:SF3 (PANTHER)	no GO terms	no GO terms
NODE_1_length_4327563_cov_65_473760.g733.t1	hypothetical protein INS49_011155	2895	1	0.0	85.11						IPR001680 (SMART); IPR015943 (G3DSA:2.130.10.GENE3D); IPR015943 (G3DSA:2.130.10.GENE3D); IPR015943 (G3DSA:2.130.10.GENE3D); IPR001680 (PFAM); mobidb-lite (MOBIDB_LITE); mobidb-lite (MOBIDB_LITE); mobidb-lite (MOBIDB_LITE); mobidb-lite (MOBIDB_LITE); mobidb-lite (MOBIDB_LITE); mobidb-lite (MOBIDB_LITE); mobidb-lite (MOBIDB_LITE); mobidb-lite (MOBIDB_LITE); PTHR45589 (PANTHER); PTHR45589:SF1 (PANTH…	F:GO:0005515	F:protein binding
NODE_1_length_4327563_cov_65_473760.g734.t1	putative mitochondrion organization and biosis protein	1146	1	4.15432E-84	87.95	1	C:GO:0005739	C:mitochondrion			IPR010487 (PFAM); mobidb-lite (MOBIDB_LITE); mobidb-lite (MOBIDB_LITE); mobidb-lite (MOBIDB_LITE); mobidb-lite (MOBIDB_LITE); mobidb-lite (MOBIDB_LITE); mobidb-lite (MOBIDB_LITE); IPR010487 (PANTHER)	no GO terms	no GO terms
NODE_1_length_4327563_cov_65_473760.g735.t1	tat pathway signal sequence	1437	1	0.0	89.81	1	F:GO:0016491	F:oxidoreductase activity	EC:1	Oxidoreductases	IPR018713 (PFAM); mobidb-lite (MOBIDB_LITE); IPR037473 (PANTHER)	F:GO:0016491	F:oxidoreductase activity
NODE_1_length_4327563_cov_65_473760.g736.t1	putative calcipressinlike protein	804	1	3.14002E-167	97.04	2	P:GO:0019722; F:GO:0003676	P:calcium-mediated signaling; F:nucleic acid binding			IPR006931 (PFAM); IPR012677 (G3DSA:3.30.70.GENE3D); mobidb-lite (MOBIDB_LITE); mobidb-lite (MOBIDB_LITE); PTHR10300:SF14 (PANTHER); IPR006931 (PANTHER); cd12434 (CDD); IPR035979 (SUPERFAMILY)	P:GO:0019722; F:GO:0003676	P:calcium-mediated signaling; F:nucleic acid binding
NODE_1_length_4327563_cov_65_473760.g737.t1	putative phenylalanyl-trna synthetase	1500	1	0.0	95.79	5	P:GO:0006432; F:GO:0000049; F:GO:0004826; F:GO:0005524; C:GO:0005759	P:phenylalanyl-tRNA aminoacylation; F:tRNA binding; F:phenylalanine-tRNA ligase activity; F:ATP binding; C:mitochondrial matrix	EC:6.1.1.20; EC:6.1; EC:6.1.1; EC:6	Phenylalanine--tRNA ligase; Forming carbon-oxygen bonds; Forming carbon-oxygen bonds; Ligases	IPR005121 (SMART); IPR002319 (PFAM); G3DSA:3.30.930.10 (GENE3D); IPR005121 (PFAM); IPR036690 (G3DSA:3.30.70.GENE3D); IPR004530 (TIGRFAM); mobidb-lite (MOBIDB_LITE); PTHR11538 (PANTHER); IPR004530 (PTHR11538:PANTHER); IPR005121 (PROSITE_PROFILES); IPR006195 (PROSITE_PROFILES); cd00496 (CDD); IPR036690 (SUPERFAMILY); SSF55681 (SUPERFAMILY)	P:GO:0006432; P:GO:0043039; F:GO:0000049; F:GO:0000166; F:GO:0004812; F:GO:0004826; F:GO:0005524; C:GO:0005737	P:phenylalanyl-tRNA aminoacylation; P:tRNA aminoacylation; F:tRNA binding; F:nucleotide binding; F:aminoacyl-tRNA ligase activity; F:phenylalanine-tRNA ligase activity; F:ATP binding; C:cytoplasm
NODE_1_length_4327563_cov_65_473760.g738.t1	hypothetical protein DHEL01_v204790	885	1	2.0342E-176	92.11	3	P:GO:0006839; C:GO:0016021; C:GO:0031966	P:mitochondrial transport; C:integral component of membrane; C:mitochondrial membrane			IPR002067 (PRINTS); IPR023395 (G3DSA:1.50.40.GENE3D); IPR018108 (PFAM); mobidb-lite (MOBIDB_LITE); PTHR45618 (PANTHER); PTHR45618:SF13 (PANTHER); IPR018108 (PROSITE_PROFILES); IPR018108 (PROSITE_PROFILES); IPR018108 (PROSITE_PROFILES); IPR023395 (SUPERFAMILY)	P:GO:0055085	P:transmembrane transport
NODE_1_length_4327563_cov_65_473760.g739.t1	RNA polymerase Rpb3/RpoA insert domain-containing protein	1020	1	0.0	99.41	4	P:GO:0006351; F:GO:0003677; F:GO:0003899; F:GO:0046983	P:transcription, DNA-templated; F:DNA binding; F:DNA-directed 5'-3' RNA polymerase activity; F:protein dimerization activity	EC:2.7; EC:2; EC:2.7.7; EC:2.7.7.6	Transferring phosphorus-containing groups; Transferases; Transferring phosphorus-containing groups; DNA-directed RNA polymerase	IPR011263 (SMART); IPR011263 (PFAM); IPR011262 (PFAM); IPR036603 (G3DSA:3.30.1360.GENE3D); IPR036643 (G3DSA:2.170.120.GENE3D); mobidb-lite (MOBIDB_LITE); mobidb-lite (MOBIDB_LITE); PTHR11800:SF2 (PANTHER); PTHR11800 (PANTHER); cd07031 (CDD); IPR036603 (SUPERFAMILY); IPR036643 (SUPERFAMILY)	P:GO:0006351; F:GO:0003899; F:GO:0046983	P:transcription, DNA-templated; F:DNA-directed 5'-3' RNA polymerase activity; F:protein dimerization activity
NODE_1_length_4327563_cov_65_473760.g740.t1	hypothetical protein INS49_011164	747	1	4.99679E-152	97.98						IPR000740 (PRINTS); IPR000740 (PFAM); IPR013805 (G3DSA:3.90.20.GENE3D); IPR009012 (G3DSA:2.30.22.GENE3D); mobidb-lite (MOBIDB_LITE); mobidb-lite (MOBIDB_LITE); mobidb-lite (MOBIDB_LITE); PTHR21237:SF23 (PANTHER); IPR000740 (PANTHER); IPR000740 (HAMAP); IPR000740 (CDD); IPR013805 (SUPERFAMILY); IPR009012 (SUPERFAMILY)	P:GO:0006457; F:GO:0000774; F:GO:0042803; F:GO:0051087	P:protein folding; F:adenyl-nucleotide exchange factor activity; F:protein homodimerization activity; F:chaperone binding
NODE_1_length_4327563_cov_65_473760.g741.t1	hypothetical protein DHEL01_v204793	1395	1	0.0	77.51						mobidb-lite (MOBIDB_LITE)	no GO terms	no GO terms
NODE_1_length_4327563_cov_65_473760.g742.t1	putative replication factor c subunit 1	3123	1	0.0	94.38	7	P:GO:0006260; P:GO:0006281; F:GO:0003677; F:GO:0003689; F:GO:0005524; C:GO:0005634; C:GO:0005663	P:DNA replication; P:DNA repair; F:DNA binding; F:DNA clamp loader activity; F:ATP binding; C:nucleus; C:DNA replication factor C complex			IPR001357 (SMART); IPR003593 (SMART); IPR036420 (G3DSA:3.40.50.GENE3D); IPR013725 (PFAM); G3DSA:1.10.8.60 (GENE3D); IPR012178 (PIRSF); G3DSA:1.20.272.10 (GENE3D); IPR003959 (PFAM); IPR001357 (PFAM); G3DSA:3.40.50.300 (GENE3D); mobidb-lite (MOBIDB_LITE); mobidb-lite (MOBIDB_LITE); mobidb-lite (MOBIDB_LITE); mobidb-lite (MOBIDB_LITE); mobidb-lite (MOBIDB_LITE); mobidb-lite (MOBIDB_LITE); mobidb-lit…	P:GO:0006260; P:GO:0006281; F:GO:0003677; F:GO:0003689; F:GO:0005524; F:GO:0016887; C:GO:0005663	P:DNA replication; P:DNA repair; F:DNA binding; F:DNA clamp loader activity; F:ATP binding; F:ATP hydrolysis activity; C:DNA replication factor C complex
NODE_1_length_4327563_cov_65_473760.g743.t1	ribosomal protein L16p/L10e	732	1	1.83706E-146	95.87	4	P:GO:0006412; F:GO:0003735; F:GO:0019843; C:GO:0005840	P:translation; F:structural constituent of ribosome; F:rRNA binding; C:ribosome			IPR000114 (PRINTS); IPR000114 (TIGRFAM); IPR016180 (PFAM); IPR036920 (G3DSA:3.90.1170.GENE3D); mobidb-lite (MOBIDB_LITE); IPR000114 (PANTHER); PTHR12220:SF13 (PANTHER); IPR016180 (CDD); IPR036920 (SUPERFAMILY)	P:GO:0006412; F:GO:0003735; F:GO:0019843; C:GO:0005840	P:translation; F:structural constituent of ribosome; F:rRNA binding; C:ribosome
NODE_1_length_4327563_cov_65_473760.g744.t1	hypothetical protein INS49_011169	579	1	9.72498E-64	80.53						mobidb-lite (MOBIDB_LITE); mobidb-lite (MOBIDB_LITE)	no GO terms	no GO terms
NODE_1_length_4327563_cov_65_473760.g745.t1	putative activator 1 38 kda subunit	1059	1	0.0	99.15	2	P:GO:0006260; F:GO:0003677	P:DNA replication; F:DNA binding			IPR003593 (SMART); G3DSA:1.10.8.60 (GENE3D); G3DSA:1.20.272.10 (GENE3D); G3DSA:3.40.50.300 (GENE3D); PF13177 (PFAM); PTHR11669:SF1 (PANTHER); PTHR11669 (PANTHER); cd00009 (CDD); IPR027417 (SUPERFAMILY); IPR008921 (SUPERFAMILY)	P:GO:0006260; F:GO:0003677	P:DNA replication; F:DNA binding
NODE_1_length_4327563_cov_65_473760.g746.t1	putative acetyl-coenzyme a synthetase	2004	1	0.0	99.4	4	P:GO:0019427; F:GO:0003987; F:GO:0005524; F:GO:0016208	P:acetyl-CoA biosynthetic process from acetate; F:acetate-CoA ligase activity; F:ATP binding; F:AMP binding	EC:6.2; EC:6.2.1.1; EC:6; EC:6.2.1	Forming carbon-sulfur bonds; Acetate--CoA ligase; Ligases; Forming carbon-sulfur bonds	IPR000873 (PFAM); IPR032387 (PFAM); G3DSA:3.30.300.30 (GENE3D); IPR025110 (PFAM); IPR042099 (G3DSA:3.40.50.GENE3D); IPR011904 (TIGRFAM); PTHR24095:SF245 (PANTHER); PTHR24095 (PANTHER); cd05966 (CDD); SSF56801 (SUPERFAMILY)	P:GO:0019427; F:GO:0003987; F:GO:0016208	P:acetyl-CoA biosynthetic process from acetate; F:acetate-CoA ligase activity; F:AMP binding
NODE_1_length_4327563_cov_65_473760.g747.t1	hypothetical protein INS49_011172	2394	1	0.0	94.73						IPR001762 (SMART); IPR006586 (SMART); IPR024079 (G3DSA:3.40.390.GENE3D); IPR001762 (PFAM); PF13688 (PFAM); IPR036436 (G3DSA:4.10.70.GENE3D); mobidb-lite (MOBIDB_LITE); mobidb-lite (MOBIDB_LITE); PTHR11905 (PANTHER); PTHR11905:SF222 (PANTHER); PTHR11905:SF222 (PANTHER); PTHR11905 (PANTHER); IPR001590 (PROSITE_PROFILES); IPR001762 (PROSITE_PROFILES); IPR034028 (CDD); SSF55486 (SUPERFAMILY); IPR0364…	P:GO:0006508; F:GO:0004222; F:GO:0008237	P:proteolysis; F:metalloendopeptidase activity; F:metallopeptidase activity
NODE_1_length_4327563_cov_65_473760.g748.t1	hypothetical protein INS49_011173	822	1	4.9205E-51	80.26						mobidb-lite (MOBIDB_LITE); mobidb-lite (MOBIDB_LITE); mobidb-lite (MOBIDB_LITE); mobidb-lite (MOBIDB_LITE); mobidb-lite (MOBIDB_LITE); mobidb-lite (MOBIDB_LITE); mobidb-lite (MOBIDB_LITE)	no GO terms	no GO terms
NODE_1_length_4327563_cov_65_473760.g749.t1	hypothetical protein DHEL01_v209615	1506	1	0.0	98.6	3	P:GO:0031222; P:GO:0046373; F:GO:0046556	P:arabinan catabolic process; P:L-arabinose metabolic process; F:alpha-L-arabinofuranosidase activity	EC:3.2; EC:3; EC:3.2.1.55; EC:3.2.1	Glycosylases; Hydrolases; Non-reducing end alpha-L-arabinofuranosidase; Glycosylases	IPR010720 (SMART); G3DSA:3.20.20.80 (GENE3D); IPR013780 (G3DSA:2.60.40.GENE3D); IPR010720 (PFAM); PTHR43576:SF3 (PANTHER); PTHR43576 (PANTHER); IPR017853 (SUPERFAMILY); SSF51011 (SUPERFAMILY)	P:GO:0046373; F:GO:0046556	P:L-arabinose metabolic process; F:alpha-L-arabinofuranosidase activity
NODE_1_length_4327563_cov_65_473760.g750.t1	hypothetical protein INS49_011175	1518	1	0.0	95.45						IPR003663 (PRINTS); G3DSA:1.20.1250.20 (GENE3D); IPR005828 (PFAM); IPR003663 (TIGRFAM); PTHR48022:SF37 (PANTHER); PTHR48022 (PANTHER); IPR020846 (PROSITE_PROFILES); IPR036259 (SUPERFAMILY)	P:GO:0055085; F:GO:0022857; C:GO:0016020; C:GO:0016021	P:transmembrane transport; F:transmembrane transporter activity; C:membrane; C:integral component of membrane
NODE_1_length_4327563_cov_65_473760.g751.t1	hypothetical protein INS49_011176	1896	1	0.0	98.08						IPR001680 (SMART); IPR001680 (PFAM); IPR006594 (PFAM); G3DSA:1.20.960.30 (GENE3D); IPR015943 (G3DSA:2.130.10.GENE3D); mobidb-lite (MOBIDB_LITE); PTHR22846:SF2 (PANTHER); PTHR22846 (PANTHER); IPR017986 (PROSITE_PROFILES); IPR001680 (PROSITE_PROFILES); IPR006594 (PROSITE_PROFILES); IPR036322 (SUPERFAMILY)	F:GO:0005515	F:protein binding
NODE_1_length_4327563_cov_65_473760.g752.t1	rhomboid family protein	1179	1	0.0	92.52	2	P:GO:0006890; C:GO:0016021	P:retrograde vesicle-mediated transport, Golgi to endoplasmic reticulum; C:integral component of membrane			SM01160 (SMART); IPR013861 (PFAM); mobidb-lite (MOBIDB_LITE); mobidb-lite (MOBIDB_LITE); mobidb-lite (MOBIDB_LITE); mobidb-lite (MOBIDB_LITE); PTHR13377:SF3 (PANTHER); IPR013861 (PANTHER); SSF144091 (SUPERFAMILY)	P:GO:0006890; C:GO:0016021	P:retrograde vesicle-mediated transport, Golgi to endoplasmic reticulum; C:integral component of membrane
NODE_1_length_4327563_cov_65_473760.g753.t1	hypothetical protein INS49_011178	2433	1	0.0	99.39						IPR019734 (SMART); IPR011990 (G3DSA:1.25.40.GENE3D); IPR011990 (G3DSA:1.25.40.GENE3D); IPR019734 (PFAM); PF13432 (PFAM); IPR001440 (PFAM); IPR011990 (G3DSA:1.25.40.GENE3D); mobidb-lite (MOBIDB_LITE); mobidb-lite (MOBIDB_LITE); mobidb-lite (MOBIDB_LITE); mobidb-lite (MOBIDB_LITE); mobidb-lite (MOBIDB_LITE); mobidb-lite (MOBIDB_LITE); mobidb-lite (MOBIDB_LITE); PTHR14017 (PANTHER); PTHR14017:SF1 (P…	F:GO:0005515	F:protein binding
NODE_1_length_4327563_cov_65_473760.g754.t1	putative 60s ribosomal protein l3	1173	1	0.0	99.49	3	P:GO:0006412; F:GO:0003735; C:GO:0005840	P:translation; F:structural constituent of ribosome; C:ribosome			G3DSA:2.40.30.10 (GENE3D); G3DSA:4.10.960.10 (GENE3D); G3DSA:3.30.1430.10 (GENE3D); IPR000597 (PFAM); PTHR11363:SF4 (PANTHER); PTHR11363 (PANTHER); IPR009000 (SUPERFAMILY)	P:GO:0006412; F:GO:0003735; C:GO:0005840	P:translation; F:structural constituent of ribosome; C:ribosome
NODE_1_length_4327563_cov_65_473760.g755.t1	hypothetical protein DHEL01_v211025	780	1	6.38591E-99	97.01						mobidb-lite (MOBIDB_LITE); PTHR42093 (PANTHER)	no GO terms	no GO terms
NODE_1_length_4327563_cov_65_473760.g756.t1	anthranilate synthase component I	1554	1	0.0	93.58	1	P:GO:0009058	P:biosynthetic process			IPR019999 (PRINTS); IPR015890 (PFAM); IPR006805 (PFAM); IPR005801 (G3DSA:3.60.120.GENE3D); PTHR11236:SF9 (PANTHER); PTHR11236 (PANTHER); IPR005801 (SUPERFAMILY)	P:GO:0009058	P:biosynthetic process
NODE_1_length_4327563_cov_65_473760.g757.t1	putative glutathione-dependent formaldehyde-activating enzyme	477	1	9.00541E-108	94.94	2	F:GO:0016846; F:GO:0046872	F:carbon-sulfur lyase activity; F:metal ion binding	EC:4.4; EC:4	Carbon-sulfur lyases; Lyases	G3DSA:2.170.150.70 (GENE3D); PTHR28620 (PANTHER); PTHR28620:SF1 (PANTHER); IPR006913 (PROSITE_PROFILES); IPR011057 (SUPERFAMILY)	F:GO:0016846	F:carbon-sulfur lyase activity
NODE_1_length_4327563_cov_65_473760.g758.t1	hypothetical protein INS49_011183	1902	1	0.0	96.21						IPR011701 (PFAM); G3DSA:1.20.1250.20 (GENE3D); mobidb-lite (MOBIDB_LITE); mobidb-lite (MOBIDB_LITE); mobidb-lite (MOBIDB_LITE); mobidb-lite (MOBIDB_LITE); mobidb-lite (MOBIDB_LITE); PTHR23502:SF31 (PANTHER); PTHR23502 (PANTHER); IPR020846 (PROSITE_PROFILES); cd17323 (CDD); IPR036259 (SUPERFAMILY)	P:GO:0055085; F:GO:0022857	P:transmembrane transport; F:transmembrane transporter activity
NODE_1_length_4327563_cov_65_473760.g759.t1	hypothetical protein INS49_011184	2931	1	0.0	95.75						IPR003663 (PRINTS); IPR003663 (TIGRFAM); G3DSA:1.20.1250.20 (GENE3D); IPR005828 (PFAM); mobidb-lite (MOBIDB_LITE); mobidb-lite (MOBIDB_LITE); PTHR48020:SF12 (PANTHER); PTHR48020 (PANTHER); IPR020846 (PROSITE_PROFILES); IPR036259 (SUPERFAMILY); IPR036305 (SUPERFAMILY)	P:GO:0055085; F:GO:0022857; C:GO:0016020; C:GO:0016021	P:transmembrane transport; F:transmembrane transporter activity; C:membrane; C:integral component of membrane
NODE_1_length_4327563_cov_65_473760.g760.t1	putative beta (1-3) glucanosyltransferase	1326	1	0.0	94.64	3	F:GO:0016740; C:GO:0005886; C:GO:0031225	F:transferase activity; C:plasma membrane; C:anchored component of membrane	EC:2	Transferases	IPR004886 (PFAM); G3DSA:3.20.20.80 (GENE3D); mobidb-lite (MOBIDB_LITE); PTHR31468:SF8 (PANTHER); IPR004886 (PANTHER); IPR017853 (SUPERFAMILY)	no GO terms	no GO terms
NODE_1_length_4327563_cov_65_473760.g761.t1	hypothetical protein INS49_011187	1965	1	0.0	84.53						IPR000719 (SMART); mobidb-lite (MOBIDB_LITE); mobidb-lite (MOBIDB_LITE); mobidb-lite (MOBIDB_LITE); mobidb-lite (MOBIDB_LITE); mobidb-lite (MOBIDB_LITE); mobidb-lite (MOBIDB_LITE); mobidb-lite (MOBIDB_LITE); PTHR11042 (PANTHER); PTHR11042:SF161 (PANTHER); PTHR11042:SF161 (PANTHER); PTHR11042 (PANTHER); IPR000719 (PROSITE_PROFILES); cd00180 (CDD); IPR011009 (SUPERFAMILY)	P:GO:0006468; F:GO:0004672; F:GO:0005524	P:protein phosphorylation; F:protein kinase activity; F:ATP binding
NODE_1_length_4327563_cov_65_473760.g762.t1	putative u3 small nucleolar rna associated protein	2625	1	0.0	98.43	4	P:GO:0000462; P:GO:0016567; C:GO:0005730; C:GO:0032040	P:maturation of SSU-rRNA from tricistronic rRNA transcript (SSU-rRNA, 5.8S rRNA, LSU-rRNA); P:protein ubiquitination; C:nucleolus; C:small-subunit processome			IPR020472 (PRINTS); IPR002347 (PRINTS); IPR002347 (PRINTS); IPR001680 (SMART); IPR001680 (PFAM); IPR002347 (PFAM); IPR015943 (G3DSA:2.130.10.GENE3D); G3DSA:3.40.50.720 (GENE3D); IPR007287 (PFAM); IPR015943 (G3DSA:2.130.10.GENE3D); mobidb-lite (MOBIDB_LITE); mobidb-lite (MOBIDB_LITE); PTHR22851:SF0 (PANTHER); PTHR22851 (PANTHER); IPR001680 (PROSITE_PROFILES); IPR001680 (PROSITE_PROFILES); IPR01798…	F:GO:0005515; F:GO:0016491	F:protein binding; F:oxidoreductase activity
NODE_1_length_4327563_cov_65_473760.g763.t1	putative 26s proteasome non-atpase regulatory subunit 11	1269	1	0.0	99.76	5	P:GO:0006511; P:GO:0043248; F:GO:0005198; C:GO:0008541; C:GO:0034515	P:ubiquitin-dependent protein catabolic process; P:proteasome assembly; F:structural molecule activity; C:proteasome regulatory particle, lid subcomplex; C:proteasome storage granule			IPR000717 (SMART); SM00753 (SMART); IPR040773 (PFAM); IPR040780 (PFAM); IPR000717 (PFAM); G3DSA:1.25.40.570 (GENE3D); mobidb-lite (MOBIDB_LITE); mobidb-lite (MOBIDB_LITE); PTHR10678 (PANTHER); PTHR10678:SF2 (PANTHER); IPR000717 (PROSITE_PROFILES); IPR011990 (SUPERFAMILY); IPR036390 (SUPERFAMILY)	F:GO:0005515	F:protein binding
NODE_1_length_4327563_cov_65_473760.g764.t1	hypothetical protein INS49_011191	4833	1	0.0	81.25						mobidb-lite (MOBIDB_LITE); mobidb-lite (MOBIDB_LITE); mobidb-lite (MOBIDB_LITE); mobidb-lite (MOBIDB_LITE); mobidb-lite (MOBIDB_LITE); mobidb-lite (MOBIDB_LITE); mobidb-lite (MOBIDB_LITE); mobidb-lite (MOBIDB_LITE); mobidb-lite (MOBIDB_LITE); mobidb-lite (MOBIDB_LITE); mobidb-lite (MOBIDB_LITE); mobidb-lite (MOBIDB_LITE); mobidb-lite (MOBIDB_LITE); mobidb-lite (MOBIDB_LITE); mobidb-lite (MOBIDB_L…	no GO terms	no GO terms
NODE_1_length_4327563_cov_65_473760.g765.t1	putative 7alpha-cephem-methoxylase p8 chain related protein	852	1	0.0	96.11	1	F:GO:0016491	F:oxidoreductase activity	EC:1	Oxidoreductases	PTHR34598:SF1 (PANTHER); IPR044053 (PANTHER)	F:GO:0016491	F:oxidoreductase activity
NODE_1_length_4327563_cov_65_473760.g766.t1	hypothetical protein INS49_011193	1581	1	0.0	98.84						IPR013907 (SMART); IPR013907 (PFAM); mobidb-lite (MOBIDB_LITE); mobidb-lite (MOBIDB_LITE); mobidb-lite (MOBIDB_LITE); mobidb-lite (MOBIDB_LITE); mobidb-lite (MOBIDB_LITE); IPR013907 (PANTHER); PTHR21964:SF31 (PANTHER)	no GO terms	no GO terms
NODE_1_length_4327563_cov_65_473760.g767.t1	hypothetical protein DHEL01_v206360	600	1	5.85149E-63	96.58	4	P:GO:0000956; P:GO:0006397; F:GO:0000339; C:GO:0000932	P:nuclear-transcribed mRNA catabolic process; P:mRNA processing; F:RNA cap binding; C:P-body			IPR001163 (SMART); G3DSA:2.30.30.100 (GENE3D); IPR001163 (PFAM); mobidb-lite (MOBIDB_LITE); mobidb-lite (MOBIDB_LITE); PTHR15588:SF8 (PANTHER); IPR044642 (PANTHER); IPR034104 (CDD); IPR010920 (SUPERFAMILY)	P:GO:0000956	P:nuclear-transcribed mRNA catabolic process
NODE_1_length_4327563_cov_65_473760.g768.t1	hypothetical protein INS49_011195	1920	1	0.0	93.74						IPR008928 (SUPERFAMILY)	P:GO:0005975	P:carbohydrate metabolic process
NODE_1_length_4327563_cov_65_473760.g769.t1	hypothetical protein INS49_011196	660	1	5.68875E-166	100.0						IPR005301 (SMART); IPR005301 (PFAM); IPR036703 (G3DSA:1.20.140.GENE3D); mobidb-lite (MOBIDB_LITE); IPR005301 (PANTHER); PTHR22599:SF8 (PANTHER); IPR036703 (SUPERFAMILY)	no GO terms	no GO terms
NODE_1_length_4327563_cov_65_473760.g770.t1	putative atp synthase subunit 5	675	1	3.96014E-119	96.04	3	P:GO:0015986; F:GO:0046933; C:GO:0016020	P:ATP synthesis coupled proton transport; F:proton-transporting ATP synthase activity, rotational mechanism; C:membrane	EC:7.1.2.2; EC:6; EC:7	H(+)-transporting two-sector ATPase; Ligases; Translocases	IPR000711 (PRINTS); IPR000711 (PFAM); IPR026015 (G3DSA:1.10.520.GENE3D); IPR000711 (TIGRFAM); PTHR11910:SF1 (PANTHER); IPR000711 (PANTHER); IPR000711 (HAMAP); IPR026015 (SUPERFAMILY)	P:GO:0015986; F:GO:0046933	P:ATP synthesis coupled proton transport; F:proton-transporting ATP synthase activity, rotational mechanism
NODE_1_length_4327563_cov_65_473760.g771.t1	hypothetical protein INS49_011198	711	1	3.04051E-139	89.41						IPR000675 (SMART); IPR000675 (PFAM); IPR029058 (G3DSA:3.40.50.GENE3D); PTHR33630:SF9 (PANTHER); IPR000675 (PANTHER); IPR029058 (SUPERFAMILY)	F:GO:0016787	F:hydrolase activity
NODE_1_length_4327563_cov_65_473760.g772.t1	hypothetical protein VM1G_11515	252	1	1.87214E-9	62.03						mobidb-lite (MOBIDB_LITE); mobidb-lite (MOBIDB_LITE)	no GO terms	no GO terms
NODE_1_length_4327563_cov_65_473760.g773.t1	hypothetical protein INS49_011199	738	1	2.77747E-122	85.39						G3DSA:3.40.630.30 (GENE3D); IPR000182 (PFAM); mobidb-lite (MOBIDB_LITE); PTHR43441:SF5 (PANTHER); PTHR43441 (PANTHER); IPR016181 (SUPERFAMILY)	F:GO:0008080	F:N-acetyltransferase activity
NODE_1_length_4327563_cov_65_473760.g774.t1	hypothetical protein INS49_011200	555	1	2.17873E-81	95.33						IPR008972 (G3DSA:2.60.40.GENE3D); PTHR34883:SF3 (PANTHER); PTHR34883 (PANTHER); cd00920 (CDD); IPR008972 (SUPERFAMILY)	no GO terms	no GO terms
NODE_1_length_4327563_cov_65_473760.g775.t1	Putative uncharacterized protein YbcY	1206	1	2.27386E-112	72.56						G3DSA:3.40.50.150 (GENE3D); PF13489 (PFAM); cd02440 (CDD); IPR029063 (SUPERFAMILY)	no GO terms	no GO terms
NODE_1_length_4327563_cov_65_473760.g776.t1	hypothetical protein INS49_011201	378	1	5.32107E-12	70.59						no IPS match	no IPS match	no IPS match
NODE_1_length_4327563_cov_65_473760.g777.t1	hypothetical protein DHEL01_v212011	831	1	1.12448E-70	72.05	1	C:GO:0016020	C:membrane			mobidb-lite (MOBIDB_LITE); mobidb-lite (MOBIDB_LITE)	no GO terms	no GO terms
NODE_1_length_4327563_cov_65_473760.g779.t1	hypothetical protein UCDDA912_g10323	717	1	2.1469E-19	79.66						G3DSA:3.30.160.60 (GENE3D); mobidb-lite (MOBIDB_LITE); mobidb-lite (MOBIDB_LITE)	no GO terms	no GO terms
NODE_1_length_4327563_cov_65_473760.g780.t1	hypothetical protein UCDDA912_g07899	1533	1	0.0	86.78						IPR027796 (PFAM); mobidb-lite (MOBIDB_LITE); PTHR42037 (PANTHER); PS51257 (PROSITE_PROFILES)	no GO terms	no GO terms
NODE_1_length_4327563_cov_65_473760.g781.t1	fungal specific transcription factor domain-containing protein	2469	1	0.0	93.96	5	P:GO:0006357; F:GO:0000981; F:GO:0003677; F:GO:0008270; C:GO:0005634	P:regulation of transcription by RNA polymerase II; F:DNA-binding transcription factor activity, RNA polymerase II-specific; F:DNA binding; F:zinc ion binding; C:nucleus			IPR007219 (SMART); IPR001138 (SMART); IPR007219 (PFAM); IPR036864 (G3DSA:4.10.240.GENE3D); IPR001138 (PFAM); mobidb-lite (MOBIDB_LITE); mobidb-lite (MOBIDB_LITE); mobidb-lite (MOBIDB_LITE); mobidb-lite (MOBIDB_LITE); mobidb-lite (MOBIDB_LITE); PTHR31668 (PANTHER); PTHR31668:SF20 (PANTHER); IPR001138 (PROSITE_PROFILES); cd12148 (CDD); IPR001138 (CDD); IPR036864 (SUPERFAMILY)	P:GO:0006351; P:GO:0006355; F:GO:0000981; F:GO:0003677; F:GO:0008270	P:transcription, DNA-templated; P:regulation of transcription, DNA-templated; F:DNA-binding transcription factor activity, RNA polymerase II-specific; F:DNA binding; F:zinc ion binding
NODE_1_length_4327563_cov_65_473760.g782.t1	glucosidase II beta subunit-like protein	1593	1	0.0	97.35	4	P:GO:0030433; P:GO:0030968; F:GO:0030246; C:GO:0005789	P:ubiquitin-dependent ERAD pathway; P:endoplasmic reticulum unfolded protein response; F:carbohydrate binding; C:endoplasmic reticulum membrane			IPR012913 (PFAM); IPR009011 (G3DSA:2.70.130.GENE3D); mobidb-lite (MOBIDB_LITE); mobidb-lite (MOBIDB_LITE); mobidb-lite (MOBIDB_LITE); mobidb-lite (MOBIDB_LITE); mobidb-lite (MOBIDB_LITE); mobidb-lite (MOBIDB_LITE); PTHR15414 (PANTHER); SSF50911 (SUPERFAMILY)	no GO terms	no GO terms
NODE_1_length_4327563_cov_65_473760.g783.t1	hypothetical protein K449DRAFT_397213	1482	1	3.93463E-74	54.96						IPR010730 (PFAM); PTHR24148:SF73 (PANTHER); PTHR24148 (PANTHER)	no GO terms	no GO terms
NODE_1_length_4327563_cov_65_473760.g784.t1	hypothetical protein VMCG_07239	639	1	5.36367E-87	75.38	1	F:GO:0042802	F:identical protein binding			IPR019734 (SMART); G3DSA:3.30.60.180 (GENE3D); IPR011990 (G3DSA:1.25.40.GENE3D); IPR002893 (PFAM); PF13424 (PFAM); IPR011717 (PFAM); IPR002893 (PROSITE_PROFILES); IPR013026 (PROSITE_PROFILES); IPR019734 (PROSITE_PROFILES); SSF144232 (SUPERFAMILY); IPR011990 (SUPERFAMILY)	F:GO:0005515; F:GO:0042802	F:protein binding; F:identical protein binding
NODE_1_length_4327563_cov_65_473760.g785.t1	putative sda1 domain protein	2223	1	0.0	98.11	5	P:GO:0000055; P:GO:0015031; P:GO:0030036; P:GO:0042273; C:GO:0005730	P:ribosomal large subunit export from nucleus; P:protein transport; P:actin cytoskeleton organization; P:ribosomal large subunit biogenesis; C:nucleolus			IPR012977 (PFAM); IPR007949 (PFAM); mobidb-lite (MOBIDB_LITE); mobidb-lite (MOBIDB_LITE); mobidb-lite (MOBIDB_LITE); mobidb-lite (MOBIDB_LITE); mobidb-lite (MOBIDB_LITE); mobidb-lite (MOBIDB_LITE); mobidb-lite (MOBIDB_LITE); mobidb-lite (MOBIDB_LITE); IPR027312 (PANTHER); PTHR12730:SF0 (PANTHER)	P:GO:0000055; P:GO:0030036; P:GO:0042273	P:ribosomal large subunit export from nucleus; P:actin cytoskeleton organization; P:ribosomal large subunit biogenesis
NODE_1_length_4327563_cov_65_473760.g786.t1	hypothetical protein DHEL01_v205786	492	1	1.40049E-84	92.12						mobidb-lite (MOBIDB_LITE); mobidb-lite (MOBIDB_LITE); mobidb-lite (MOBIDB_LITE)	no GO terms	no GO terms
NODE_1_length_4327563_cov_65_473760.g787.t1	hypothetical protein DHEL01_v205785	2208	1	0.0	85.01						IPR002110 (SMART); IPR020683 (PFAM); mobidb-lite (MOBIDB_LITE); mobidb-lite (MOBIDB_LITE); mobidb-lite (MOBIDB_LITE); mobidb-lite (MOBIDB_LITE); mobidb-lite (MOBIDB_LITE); PTHR24178 (PANTHER); IPR002110 (PROSITE_PROFILES); IPR020683 (PROSITE_PROFILES); IPR036770 (SUPERFAMILY)	F:GO:0005515	F:protein binding
NODE_1_length_4327563_cov_65_473760.g788.t1	benzoate 4-monooxygenase cytochrome p450	1266	1	1.2065E-157	63.93						IPR002401 (PRINTS); IPR036396 (G3DSA:1.10.630.GENE3D); IPR001128 (PFAM); IPR036396 (G3DSA:1.10.630.GENE3D); PTHR24305:SF92 (PANTHER); PTHR24305 (PANTHER); PTHR24305:SF92 (PANTHER); IPR036396 (SUPERFAMILY)	F:GO:0005506; F:GO:0016705; F:GO:0020037	F:iron ion binding; F:oxidoreductase activity, acting on paired donors, with incorporation or reduction of molecular oxygen; F:heme binding
NODE_1_length_4327563_cov_65_473760.g789.t1	putative polysaccharide deacetylase family protein	957	1	0.0	87.16	2	P:GO:0005975; F:GO:0016810	P:carbohydrate metabolic process; F:hydrolase activity, acting on carbon-nitrogen (but not peptide) bonds	EC:3.5; EC:3	Acting on carbon-nitrogen bonds, other than peptide bonds; Hydrolases	IPR002509 (PFAM); G3DSA:3.20.20.370 (GENE3D); PTHR47561 (PANTHER); IPR011330 (SUPERFAMILY)	P:GO:0005975; F:GO:0003824; F:GO:0016810	P:carbohydrate metabolic process; F:catalytic activity; F:hydrolase activity, acting on carbon-nitrogen (but not peptide) bonds
NODE_1_length_4327563_cov_65_473760.g790.t1	putative amino acid permease	1569	1	0.0	96.55	3	P:GO:0006865; P:GO:0055085; C:GO:0016021	P:amino acid transport; P:transmembrane transport; C:integral component of membrane			PIRSF006060 (PIRSF); IPR004841 (PFAM); G3DSA:1.20.1740.10 (GENE3D); mobidb-lite (MOBIDB_LITE); PTHR43341 (PANTHER); PTHR43341:SF4 (PANTHER)	P:GO:0055085; C:GO:0016020	P:transmembrane transport; C:membrane
NODE_1_length_4327563_cov_65_473760.g791.t1	OPT oligopeptide transporter	2256	1	0.0	92.27	3	P:GO:0035672; F:GO:0035673; C:GO:0016021	P:oligopeptide transmembrane transport; F:oligopeptide transmembrane transporter activity; C:integral component of membrane	EC:7	Translocases	IPR004813 (TIGRFAM); IPR004813 (PFAM); mobidb-lite (MOBIDB_LITE); mobidb-lite (MOBIDB_LITE); mobidb-lite (MOBIDB_LITE); PTHR31645:SF0 (PANTHER); PTHR31645 (PANTHER)	P:GO:0055085	P:transmembrane transport
NODE_1_length_4327563_cov_65_473760.g792.t1	putative s-adenosylmethionine-dependent methyltransferase superfamily domain-containing protein	1638	1	0.0	91.39	2	P:GO:0035246; F:GO:0016274	P:peptidyl-arginine N-methylation; F:protein-arginine N-methyltransferase activity	EC:2.1; EC:2; EC:2.1.1	Transferring one-carbon groups; Transferases; Transferring one-carbon groups	G3DSA:3.40.50.150 (GENE3D); G3DSA:2.70.160.11 (GENE3D); IPR041698 (PFAM); mobidb-lite (MOBIDB_LITE); PTHR11006:SF73 (PANTHER); PTHR11006 (PANTHER); IPR025799 (PROSITE_PROFILES); cd02440 (CDD); IPR029063 (SUPERFAMILY); IPR036236 (SUPERFAMILY)	P:GO:0018216; F:GO:0016274	P:peptidyl-arginine methylation; F:protein-arginine N-methyltransferase activity
NODE_1_length_4327563_cov_65_473760.g793.t1	putative intracellular protein transport protein	3021	1	0.0	96.61	3	P:GO:0006886; P:GO:0048280; C:GO:0000139	P:intracellular protein transport; P:vesicle fusion with Golgi apparatus; C:Golgi membrane			IPR006955 (PFAM); IPR011989 (G3DSA:1.25.10.GENE3D); IPR006953 (PFAM); mobidb-lite (MOBIDB_LITE); mobidb-lite (MOBIDB_LITE); mobidb-lite (MOBIDB_LITE); mobidb-lite (MOBIDB_LITE); mobidb-lite (MOBIDB_LITE); PTHR10013 (PANTHER); PTHR10013:SF0 (PANTHER); IPR016024 (SUPERFAMILY)	P:GO:0006886; P:GO:0016192; P:GO:0048280; C:GO:0000139; C:GO:0005737	P:intracellular protein transport; P:vesicle-mediated transport; P:vesicle fusion with Golgi apparatus; C:Golgi membrane; C:cytoplasm
NODE_1_length_4327563_cov_65_473760.g794.t1	acetolactate synthase	888	1	0.0	95.99	4	P:GO:0009097; P:GO:0009099; P:GO:0050790; F:GO:1990610	P:isoleucine biosynthetic process; P:valine biosynthetic process; P:regulation of catalytic activity; F:acetolactate synthase regulator activity			IPR002912 (PFAM); G3DSA:3.30.70.260 (GENE3D); IPR004789 (TIGRFAM); IPR019455 (PFAM); IPR027271 (G3DSA:3.30.70.GENE3D); mobidb-lite (MOBIDB_LITE); mobidb-lite (MOBIDB_LITE); PTHR31242 (PANTHER); IPR002912 (PROSITE_PROFILES); IPR039557 (CDD); SSF55021 (SUPERFAMILY); SSF55021 (SUPERFAMILY)	P:GO:0009082; F:GO:1990610	P:branched-chain amino acid biosynthetic process; F:acetolactate synthase regulator activity
NODE_1_length_4327563_cov_65_473760.g795.t1	ornithine carbamoyltransferase	1053	1	0.0	94.86	3	P:GO:0006520; F:GO:0016597; F:GO:0016743	P:cellular amino acid metabolic process; F:amino acid binding; F:carboxyl- or carbamoyltransferase activity	EC:2.1; EC:2; EC:2.1.3	Transferring one-carbon groups; Transferases; Transferring one-carbon groups	IPR006130 (PRINTS); IPR002292 (PRINTS); IPR006132 (PFAM); IPR036901 (G3DSA:3.40.50.GENE3D); IPR002292 (TIGRFAM); IPR036901 (G3DSA:3.40.50.GENE3D); IPR006131 (PFAM); PTHR45753:SF3 (PANTHER); PTHR45753 (PANTHER); IPR036901 (SUPERFAMILY)	P:GO:0006520; F:GO:0016597; F:GO:0016743	P:cellular amino acid metabolic process; F:amino acid binding; F:carboxyl- or carbamoyltransferase activity
NODE_1_length_4327563_cov_65_473760.g796.t1	putative pre-rrna processing protein	2580	1	0.0	95.52	1	C:GO:0016021	C:integral component of membrane			IPR022185 (PFAM); mobidb-lite (MOBIDB_LITE); mobidb-lite (MOBIDB_LITE); PTHR35895:SF3 (PANTHER); PTHR35895 (PANTHER)	no GO terms	no GO terms
NODE_1_length_4327563_cov_65_473760.g797.t1	putative transmembrane and coiled-coil domain-containing protein 4	2364	1	0.0	88.66	1	C:GO:0016021	C:integral component of membrane			IPR007941 (PFAM); mobidb-lite (MOBIDB_LITE); mobidb-lite (MOBIDB_LITE); mobidb-lite (MOBIDB_LITE); mobidb-lite (MOBIDB_LITE); mobidb-lite (MOBIDB_LITE); mobidb-lite (MOBIDB_LITE); IPR007941 (PANTHER); PTHR17920:SF3 (PANTHER)	no GO terms	no GO terms
NODE_1_length_4327563_cov_65_473760.g798.t1	hypothetical protein UCDDA912_g07915	735	1	8.10661E-69	90.91	1	P:GO:0006450	P:regulation of translational fidelity			IPR003837 (PFAM); mobidb-lite (MOBIDB_LITE); mobidb-lite (MOBIDB_LITE)	P:GO:0006450	P:regulation of translational fidelity
NODE_1_length_4327563_cov_65_473760.g799.t1	putative vesicular-fusion protein sec17	885	1	0.0	96.96	3	P:GO:0006886; P:GO:0016192; C:GO:0016020	P:intracellular protein transport; P:vesicle-mediated transport; C:membrane			IPR000744 (PRINTS); IPR019734 (SMART); IPR011990 (G3DSA:1.25.40.GENE3D); PF14938 (PFAM); PTHR13768:SF8 (PANTHER); IPR000744 (PANTHER); IPR019734 (PROSITE_PROFILES); IPR019734 (PROSITE_PROFILES); IPR000744 (CDD); IPR011990 (SUPERFAMILY)	P:GO:0006886; F:GO:0005515	P:intracellular protein transport; F:protein binding
NODE_1_length_4327563_cov_65_473760.g800.t1	putative 90s preribosome component rrp12	3738	1	0.0	96.22	3	P:GO:0000462; C:GO:0005634; C:GO:0030688	P:maturation of SSU-rRNA from tricistronic rRNA transcript (SSU-rRNA, 5.8S rRNA, LSU-rRNA); C:nucleus; C:preribosome, small subunit precursor			IPR012978 (PFAM); mobidb-lite (MOBIDB_LITE); mobidb-lite (MOBIDB_LITE); mobidb-lite (MOBIDB_LITE); mobidb-lite (MOBIDB_LITE); mobidb-lite (MOBIDB_LITE); PTHR21576 (PANTHER); PTHR21576:SF2 (PANTHER); IPR016024 (SUPERFAMILY)	no GO terms	no GO terms
NODE_1_length_4327563_cov_65_473760.g801.t1	hypothetical protein DHEL01_v204112	681	1	2.20116E-123	99.56	3	P:GO:0006886; P:GO:0016192; C:GO:0016021	P:intracellular protein transport; P:vesicle-mediated transport; C:integral component of membrane			IPR000727 (SMART); IPR007705 (PFAM); G3DSA:1.20.5.110 (GENE3D); PF12352 (PFAM); IPR038407 (G3DSA:1.20.58.GENE3D); PTHR21230 (PANTHER); PTHR21230:SF26 (PANTHER); cd15862 (CDD); IPR010989 (SUPERFAMILY); SSF58038 (SUPERFAMILY)	P:GO:0006886; P:GO:0016192; C:GO:0016020	P:intracellular protein transport; P:vesicle-mediated transport; C:membrane
NODE_1_length_4327563_cov_65_473760.g802.t1	Cytochrome c oxidase assembly protein COX11	2319	1	0.0	81.94						IPR023471 (G3DSA:2.60.370.GENE3D); IPR007533 (PFAM); IPR002937 (PFAM); IPR036188 (G3DSA:3.50.50.GENE3D); PTHR42923:SF17 (PANTHER); PTHR42923 (PANTHER); IPR007533 (HAMAP); IPR036188 (SUPERFAMILY); IPR023471 (SUPERFAMILY)	F:GO:0005507; F:GO:0016491	F:copper ion binding; F:oxidoreductase activity
NODE_1_length_4327563_cov_65_473760.g803.t1	hypothetical protein INS49_011227	3732	1	0.0	93.65						IPR022033 (PFAM); mobidb-lite (MOBIDB_LITE); PTHR13950 (PANTHER); PTHR13950:SF9 (PANTHER); IPR036322 (SUPERFAMILY); IPR036322 (SUPERFAMILY)	F:GO:0005515	F:protein binding
NODE_1_length_4327563_cov_65_473760.g804.t1	hypothetical protein INS49_011228	4806	1	0.0	97.19						PR01100 (PRINTS); IPR031322 (PFAM); IPR036968 (G3DSA:3.65.10.GENE3D); G3DSA:1.20.1090.10 (GENE3D); G3DSA:3.40.50.720 (GENE3D); IPR013708 (PFAM); IPR001986 (PFAM); G3DSA:3.40.50.1970 (GENE3D); IPR036968 (G3DSA:3.65.10.GENE3D); IPR030960 (PFAM); IPR001381 (PFAM); G3DSA:3.40.50.300 (GENE3D); G3DSA:3.40.50.10860 (GENE3D); IPR001381 (TIGRFAM); IPR013785 (G3DSA:3.20.20.GENE3D); IPR010110 (TIGRFAM); IPR…	P:GO:0009073; F:GO:0003824; F:GO:0003855; F:GO:0003856; F:GO:0003866; F:GO:0004764; F:GO:0004765; F:GO:0016765; C:GO:0005737	P:aromatic amino acid family biosynthetic process; F:catalytic activity; F:3-dehydroquinate dehydratase activity; F:3-dehydroquinate synthase activity; F:3-phosphoshikimate 1-carboxyvinyltransferase activity; F:shikimate 3-dehydrogenase (NADP+) activity; F:shikimate kinase activity; F:transferase activity, transferring alkyl or aryl (other than methyl) groups; C:cytoplasm
NODE_1_length_4327563_cov_65_473760.g805.t1	hypothetical protein DHEL01_v212084	2328	1	0.0	89.68						IPR013087 (SMART); IPR013087 (PFAM); G3DSA:3.30.160.60 (GENE3D); mobidb-lite (MOBIDB_LITE); mobidb-lite (MOBIDB_LITE); mobidb-lite (MOBIDB_LITE); mobidb-lite (MOBIDB_LITE); mobidb-lite (MOBIDB_LITE); mobidb-lite (MOBIDB_LITE); mobidb-lite (MOBIDB_LITE); mobidb-lite (MOBIDB_LITE); mobidb-lite (MOBIDB_LITE); mobidb-lite (MOBIDB_LITE); mobidb-lite (MOBIDB_LITE); mobidb-lite (MOBIDB_LITE); PTHR46179:…	no GO terms	no GO terms
NODE_1_length_4327563_cov_65_473760.g806.t1	hypothetical protein INS49_011230	7701	1	0.0	97.12						IPR001936 (SMART); G3DSA:1.10.506.10 (GENE3D); G3DSA:1.10.506.10 (GENE3D); IPR001936 (PFAM); IPR001251 (PFAM); IPR011993 (G3DSA:2.30.29.GENE3D); IPR036865 (G3DSA:3.40.525.GENE3D); IPR039360 (PANTHER); PTHR10194:SF138 (PANTHER); PTHR10194:SF138 (PANTHER); IPR039360 (PANTHER); PTHR10194:SF138 (PANTHER); IPR001936 (PROSITE_PROFILES); cd05392 (CDD); IPR016024 (SUPERFAMILY); IPR008936 (SUPERFAMILY)	P:GO:0007165; P:GO:0043087	P:signal transduction; P:regulation of GTPase activity
NODE_1_length_4327563_cov_65_473760.g807.t1	hypothetical protein VMCG_09531	495	1	1.00193E-37	64.07						mobidb-lite (MOBIDB_LITE); mobidb-lite (MOBIDB_LITE); mobidb-lite (MOBIDB_LITE)	no GO terms	no GO terms
NODE_1_length_4327563_cov_65_473760.g808.t1	5'-3' exoribonuclease 2	3138	1	0.0	95.47	7	P:GO:0006353; P:GO:0006397; P:GO:0090503; F:GO:0003676; F:GO:0004534; F:GO:0008270; C:GO:0005634	P:DNA-templated transcription, termination; P:mRNA processing; P:RNA phosphodiester bond hydrolysis, exonucleolytic; F:nucleic acid binding; F:5'-3' exoribonuclease activity; F:zinc ion binding; C:nucleus	EC:3.1; EC:3.1.13; EC:3; EC:3.1.15	Acting on ester bonds; Acting on ester bonds; Hydrolases; Acting on ester bonds	G3DSA:3.30.110.100 (GENE3D); G3DSA:3.40.50.12390 (GENE3D); IPR041412 (PFAM); IPR017151 (PIRSF); IPR004859 (PFAM); mobidb-lite (MOBIDB_LITE); mobidb-lite (MOBIDB_LITE); mobidb-lite (MOBIDB_LITE); mobidb-lite (MOBIDB_LITE); mobidb-lite (MOBIDB_LITE); mobidb-lite (MOBIDB_LITE); mobidb-lite (MOBIDB_LITE); mobidb-lite (MOBIDB_LITE); mobidb-lite (MOBIDB_LITE); PTHR12341:SF41 (PANTHER); IPR027073 (PANTH…	P:GO:0006139; F:GO:0003676; F:GO:0004527; F:GO:0004534; F:GO:0008270; C:GO:0005634	P:nucleobase-containing compound metabolic process; F:nucleic acid binding; F:exonuclease activity; F:5'-3' exoribonuclease activity; F:zinc ion binding; C:nucleus
NODE_1_length_4327563_cov_65_473760.g809.t1	involucrin repeat protein	2556	1	0.0	92.71						IPR029191 (PFAM); mobidb-lite (MOBIDB_LITE); mobidb-lite (MOBIDB_LITE); mobidb-lite (MOBIDB_LITE); mobidb-lite (MOBIDB_LITE); mobidb-lite (MOBIDB_LITE)	no GO terms	no GO terms
NODE_1_length_4327563_cov_65_473760.g810.t1	coagulation factor 5/8 type domain-containing protein	891	1	3.19066E-178	91.22						no IPS match	no IPS match	no IPS match
NODE_1_length_4327563_cov_65_473760.g811.t1	hypothetical protein UCDDA912_g02555	1887	1	0.0	95.34	1	C:GO:0016021	C:integral component of membrane			mobidb-lite (MOBIDB_LITE); PTHR42055 (PANTHER)	no GO terms	no GO terms
NODE_1_length_4327563_cov_65_473760.g812.t1	putative transcription initiation factor iid	552	1	3.7478E-94	86.49	5	P:GO:0006366; P:GO:0006413; F:GO:0003743; F:GO:0046982; C:GO:0005634	P:transcription by RNA polymerase II; P:translational initiation; F:translation initiation factor activity; F:protein heterodimerization activity; C:nucleus			IPR003195 (PFAM); IPR009072 (G3DSA:1.10.20.GENE3D); mobidb-lite (MOBIDB_LITE); IPR003195 (PANTHER); PTHR11380:SF15 (PANTHER); IPR003195 (CDD); IPR009072 (SUPERFAMILY)	P:GO:0006366; F:GO:0046982	P:transcription by RNA polymerase II; F:protein heterodimerization activity
NODE_1_length_4327563_cov_65_473760.g813.t1	putative transmembrane protein 167 precursor	306	1	4.19109E-33	98.51	2	C:GO:0000139; C:GO:0016021	C:Golgi membrane; C:integral component of membrane			IPR009653 (PFAM); PTHR13229:SF2 (PANTHER); PTHR13229 (PANTHER)	no GO terms	no GO terms
NODE_1_length_4327563_cov_65_473760.g814.t1	hypothetical protein DHEL01_v204949	1998	1	0.0	94.91						IPR008862 (PFAM); mobidb-lite (MOBIDB_LITE); mobidb-lite (MOBIDB_LITE); mobidb-lite (MOBIDB_LITE); mobidb-lite (MOBIDB_LITE); mobidb-lite (MOBIDB_LITE); mobidb-lite (MOBIDB_LITE); mobidb-lite (MOBIDB_LITE); mobidb-lite (MOBIDB_LITE); mobidb-lite (MOBIDB_LITE); PTHR12832:SF11 (PANTHER); IPR008862 (PANTHER)	no GO terms	no GO terms
NODE_1_length_4327563_cov_65_473760.g815.t1	putative alanine racemase family protein	816	1	4.78517E-152	91.91	1	F:GO:0030170	F:pyridoxal phosphate binding			IPR029066 (G3DSA:3.20.20.GENE3D); IPR001608 (PFAM); IPR011078 (PIRSF); IPR011078 (TIGRFAM); IPR011078 (PANTHER); PTHR10146:SF14 (PANTHER); IPR011078 (HAMAP); cd06822 (CDD); IPR029066 (SUPERFAMILY)	F:GO:0030170	F:pyridoxal phosphate binding
NODE_1_length_4327563_cov_65_473760.g816.t1	hypothetical protein DHEL01_v204953	2994	1	0.0	95.22	4	P:GO:0006886; P:GO:0072583; F:GO:0035615; C:GO:0030122	P:intracellular protein transport; P:clathrin-dependent endocytosis; F:clathrin adaptor activity; C:AP-2 adaptor complex			IPR008152 (SMART); IPR003164 (PFAM); IPR017104 (PIRSF); IPR011989 (G3DSA:1.25.10.GENE3D); IPR008152 (PFAM); G3DSA:2.60.40.1230 (GENE3D); IPR012295 (G3DSA:3.30.310.GENE3D); IPR002553 (PFAM); mobidb-lite (MOBIDB_LITE); mobidb-lite (MOBIDB_LITE); PTHR22780 (PANTHER); PTHR22780:SF4 (PANTHER); IPR013041 (SUPERFAMILY); IPR016024 (SUPERFAMILY); IPR009028 (SUPERFAMILY)	P:GO:0006886; P:GO:0015031; P:GO:0016192; P:GO:0072583; F:GO:0035615; C:GO:0030117; C:GO:0030122; C:GO:0030131	P:intracellular protein transport; P:protein transport; P:vesicle-mediated transport; P:clathrin-dependent endocytosis; F:clathrin adaptor activity; C:membrane coat; C:AP-2 adaptor complex; C:clathrin adaptor complex
NODE_1_length_4327563_cov_65_473760.g817.t1	putative methyltransferase domain-containing protein	1047	1	0.0	88.24	2	P:GO:0032259; F:GO:0008168	P:methylation; F:methyltransferase activity	EC:2.1; EC:2; EC:2.1.1	Transferring one-carbon groups; Transferases; Transferring one-carbon groups	PF13489 (PFAM); G3DSA:3.40.50.150 (GENE3D); PTHR13090 (PANTHER); cd02440 (CDD); IPR029063 (SUPERFAMILY)	no GO terms	no GO terms
NODE_1_length_4327563_cov_65_473760.g818.t1	hypothetical protein DHEL01_v212543	606	1	8.34134E-135	95.54	3	P:GO:0034314; C:GO:0005737; C:GO:0005885	P:Arp2/3 complex-mediated actin nucleation; C:cytoplasm; C:Arp2/3 protein complex			IPR006789 (PIRSF); IPR036743 (G3DSA:1.25.40.GENE3D); IPR006789 (PFAM); mobidb-lite (MOBIDB_LITE); mobidb-lite (MOBIDB_LITE); IPR006789 (PANTHER); IPR036743 (SUPERFAMILY)	P:GO:0030833; P:GO:0034314; C:GO:0005885; C:GO:0015629	P:regulation of actin filament polymerization; P:Arp2/3 complex-mediated actin nucleation; C:Arp2/3 protein complex; C:actin cytoskeleton
NODE_1_length_4327563_cov_65_473760.g820.t1	putative nitrilase and fragile histidine triad fusion protein hit	963	1	2.83692E-172	87.85	2	P:GO:0043605; F:GO:0110050	P:cellular amide catabolic process; F:deaminated glutathione amidase activity	EC:3.5.1; EC:3.5; EC:3	Acting on carbon-nitrogen bonds, other than peptide bonds; Acting on carbon-nitrogen bonds, other than peptide bonds; Hydrolases	IPR003010 (PFAM); IPR036526 (G3DSA:3.60.110.GENE3D); mobidb-lite (MOBIDB_LITE); PTHR23088:SF27 (PANTHER); PTHR23088 (PANTHER); IPR003010 (PROSITE_PROFILES); IPR036526 (SUPERFAMILY)	P:GO:0006807	P:nitrogen compound metabolic process
NODE_1_length_4327563_cov_65_473760.g821.t1	putative tpa inducible protein	1968	1	0.0	94.48	2	P:GO:0006352; C:GO:0005669	P:DNA-templated transcription, initiation; C:transcription factor TFIID complex			IPR007900 (PFAM); mobidb-lite (MOBIDB_LITE); mobidb-lite (MOBIDB_LITE); mobidb-lite (MOBIDB_LITE); mobidb-lite (MOBIDB_LITE); mobidb-lite (MOBIDB_LITE); mobidb-lite (MOBIDB_LITE); mobidb-lite (MOBIDB_LITE); mobidb-lite (MOBIDB_LITE); mobidb-lite (MOBIDB_LITE); mobidb-lite (MOBIDB_LITE); mobidb-lite (MOBIDB_LITE); mobidb-lite (MOBIDB_LITE); mobidb-lite (MOBIDB_LITE)	P:GO:0006352; C:GO:0005669	P:DNA-templated transcription, initiation; C:transcription factor TFIID complex
NODE_1_length_4327563_cov_65_473760.g822.t1	putative endoribonuclease ysh1	2508	1	0.0	95.94	8	P:GO:0006369; P:GO:0006378; P:GO:0031126; P:GO:0034247; P:GO:0090502; P:GO:0098789; F:GO:0004521; C:GO:0005847	P:termination of RNA polymerase II transcription; P:mRNA polyadenylation; P:sno(s)RNA 3'-end processing; P:snoRNA splicing; P:RNA phosphodiester bond hydrolysis, endonucleolytic; P:pre-mRNA cleavage required for polyadenylation; F:endoribonuclease activity; C:mRNA cleavage and polyadenylation specificity factor complex	EC:3.1; EC:3	Acting on ester bonds; Hydrolases	IPR022712 (SMART); IPR021718 (SMART); IPR001279 (SMART); G3DSA:3.40.50.10890 (GENE3D); IPR011108 (PFAM); IPR022712 (PFAM); IPR001279 (PFAM); IPR021718 (PFAM); IPR036866 (G3DSA:3.60.15.GENE3D); mobidb-lite (MOBIDB_LITE); mobidb-lite (MOBIDB_LITE); mobidb-lite (MOBIDB_LITE); mobidb-lite (MOBIDB_LITE); PTHR11203:SF11 (PANTHER); PTHR11203 (PANTHER); cd16292 (CDD); IPR036866 (SUPERFAMILY)	no GO terms	no GO terms
NODE_1_length_4327563_cov_65_473760.g823.t1	putative signal recognition particle sec65 subunit	885	1	4.11644E-143	94.9	3	P:GO:0006614; F:GO:0008312; C:GO:0005786	P:SRP-dependent cotranslational protein targeting to membrane; F:7S RNA binding; C:signal recognition particle, endoplasmic reticulum targeting			IPR002778 (PFAM); IPR036521 (G3DSA:3.30.56.GENE3D); mobidb-lite (MOBIDB_LITE); mobidb-lite (MOBIDB_LITE); mobidb-lite (MOBIDB_LITE); mobidb-lite (MOBIDB_LITE); IPR002778 (PANTHER); PTHR17453:SF0 (PANTHER); IPR036521 (SUPERFAMILY)	P:GO:0006614; F:GO:0008312; C:GO:0048500	P:SRP-dependent cotranslational protein targeting to membrane; F:7S RNA binding; C:signal recognition particle
NODE_1_length_4327563_cov_65_473760.g824.t1	hypothetical protein DHEL01_v210214	1368	1	0.0	88.33	1	F:GO:0046872	F:metal ion binding			G3DSA:4.10.1000.10 (GENE3D); mobidb-lite (MOBIDB_LITE); PTHR37543 (PANTHER); PTHR37543:SF1 (PANTHER); IPR000571 (PROSITE_PROFILES)	F:GO:0046872	F:metal ion binding
NODE_1_length_4327563_cov_65_473760.g825.t1	fungal specific transcription factor domain-containing protein	2169	1	0.0	80.03	6	P:GO:0006357; F:GO:0000981; F:GO:0003677; F:GO:0008270; C:GO:0005634; C:GO:0016021	P:regulation of transcription by RNA polymerase II; F:DNA-binding transcription factor activity, RNA polymerase II-specific; F:DNA binding; F:zinc ion binding; C:nucleus; C:integral component of membrane			IPR001138 (SMART); IPR007219 (SMART); IPR007219 (PFAM); IPR001138 (PFAM); IPR036864 (G3DSA:4.10.240.GENE3D); mobidb-lite (MOBIDB_LITE); mobidb-lite (MOBIDB_LITE); mobidb-lite (MOBIDB_LITE); mobidb-lite (MOBIDB_LITE); mobidb-lite (MOBIDB_LITE); mobidb-lite (MOBIDB_LITE); PTHR31001 (PANTHER); PTHR31001:SF59 (PANTHER); PTHR31001 (PANTHER); PTHR31001:SF59 (PANTHER); PTHR31001:SF59 (PANTHER); PTHR3100…	P:GO:0006351; P:GO:0006355; F:GO:0000981; F:GO:0003677; F:GO:0008270	P:transcription, DNA-templated; P:regulation of transcription, DNA-templated; F:DNA-binding transcription factor activity, RNA polymerase II-specific; F:DNA binding; F:zinc ion binding
NODE_1_length_4327563_cov_65_473760.g826.t1	putative vacuolar atp synthase 98 kda subunit	2580	1	0.0	99.3	4	P:GO:1902600; F:GO:0015078; C:GO:0000220; C:GO:0016021	P:proton transmembrane transport; F:proton transmembrane transporter activity; C:vacuolar proton-transporting V-type ATPase, V0 domain; C:integral component of membrane	EC:7	Translocases	IPR026028 (PIRSF); IPR002490 (PFAM); mobidb-lite (MOBIDB_LITE); PTHR11629:SF63 (PANTHER); IPR002490 (PANTHER)	P:GO:1902600; F:GO:0015078; C:GO:0000220; C:GO:0033179	P:proton transmembrane transport; F:proton transmembrane transporter activity; C:vacuolar proton-transporting V-type ATPase, V0 domain; C:proton-transporting V-type ATPase, V0 domain
NODE_1_length_4327563_cov_65_473760.g827.t1	hypothetical protein VM1G_11506	1089	1	6.04298E-126	78.36	1	C:GO:0016020	C:membrane			IPR000620 (PFAM); PTHR22911:SF6 (PANTHER); PTHR22911 (PANTHER); SSF103481 (SUPERFAMILY); SSF103481 (SUPERFAMILY)	C:GO:0016020; C:GO:0016021	C:membrane; C:integral component of membrane
NODE_1_length_4327563_cov_65_473760.g828.t1	putative tbp-interacting protein	1377	1	0.0	100.0	9	P:GO:0006281; P:GO:0006325; P:GO:0032508; F:GO:0005524; F:GO:0016787; F:GO:0043139; C:GO:0031011; C:GO:0035267; C:GO:0097255	P:DNA repair; P:chromatin organization; P:DNA duplex unwinding; F:ATP binding; F:hydrolase activity; F:5'-3' DNA helicase activity; C:Ino80 complex; C:NuA4 histone acetyltransferase complex; C:R2TP complex	EC:3.6.4.12; EC:3	DNA helicase; Hydrolases	IPR003593 (SMART); IPR010339 (PFAM); IPR041048 (PFAM); G3DSA:1.10.8.60 (GENE3D); IPR027238 (PANTHER); IPR037938 (PTHR11093:PANTHER); cd00009 (CDD); IPR027417 (SUPERFAMILY)	F:GO:0003678; F:GO:0005524; F:GO:0043139; C:GO:0031011; C:GO:0035267; C:GO:0097255	F:DNA helicase activity; F:ATP binding; F:5'-3' DNA helicase activity; C:Ino80 complex; C:NuA4 histone acetyltransferase complex; C:R2TP complex
NODE_1_length_4327563_cov_65_473760.g829.t1	HMG box protein	2298	1	0.0	86.94	2	F:GO:0003677; C:GO:0005634	F:DNA binding; C:nucleus			IPR009071 (SMART); IPR009071 (PFAM); IPR036910 (G3DSA:1.10.30.GENE3D); mobidb-lite (MOBIDB_LITE); mobidb-lite (MOBIDB_LITE); mobidb-lite (MOBIDB_LITE); mobidb-lite (MOBIDB_LITE); mobidb-lite (MOBIDB_LITE); mobidb-lite (MOBIDB_LITE); mobidb-lite (MOBIDB_LITE); mobidb-lite (MOBIDB_LITE); mobidb-lite (MOBIDB_LITE); PTHR10270 (PANTHER); PTHR10270:SF161 (PANTHER); IPR009071 (PROSITE_PROFILES); cd01389…	no GO terms	no GO terms
NODE_1_length_4327563_cov_65_473760.g830.t1	dynactin	3987	1	0.0	94.58	3	C:GO:0005737; C:GO:0005874; C:GO:0030286	C:cytoplasm; C:microtubule; C:dynein complex			IPR000938 (SMART); IPR022157 (PFAM); IPR000938 (PFAM); IPR036859 (G3DSA:2.30.30.GENE3D); mobidb-lite (MOBIDB_LITE); mobidb-lite (MOBIDB_LITE); mobidb-lite (MOBIDB_LITE); mobidb-lite (MOBIDB_LITE); mobidb-lite (MOBIDB_LITE); mobidb-lite (MOBIDB_LITE); mobidb-lite (MOBIDB_LITE); PTHR18916:SF70 (PANTHER); PTHR18916 (PANTHER); IPR000938 (PROSITE_PROFILES); IPR036859 (SUPERFAMILY)	no GO terms	no GO terms
NODE_1_length_4327563_cov_65_473760.g831.t1	iron permease FTR1 family protein	1095	1	0.0	95.75	3	P:GO:0034755; F:GO:0005381; C:GO:0033573	P:iron ion transmembrane transport; F:iron ion transmembrane transporter activity; C:high-affinity iron permease complex	EC:7	Translocases	IPR004923 (PFAM); mobidb-lite (MOBIDB_LITE); mobidb-lite (MOBIDB_LITE); PTHR31632:SF6 (PANTHER); IPR004923 (PANTHER)	P:GO:0034755; F:GO:0005381; C:GO:0016020; C:GO:0033573	P:iron ion transmembrane transport; F:iron ion transmembrane transporter activity; C:membrane; C:high-affinity iron permease complex
NODE_1_length_4327563_cov_65_473760.g832.t1	putative multicopper like protein	1890	1	0.0	95.32	4	P:GO:0006811; F:GO:0005507; F:GO:0016491; C:GO:0016021	P:ion transport; F:copper ion binding; F:oxidoreductase activity; C:integral component of membrane	EC:1	Oxidoreductases	IPR008972 (G3DSA:2.60.40.GENE3D); IPR008972 (G3DSA:2.60.40.GENE3D); IPR011706 (PFAM); IPR011707 (PFAM); IPR001117 (PFAM); IPR008972 (G3DSA:2.60.40.GENE3D); PTHR11709 (PANTHER); PTHR11709:SF361 (PANTHER); cd13899 (CDD); IPR044130 (CDD); cd13851 (CDD); IPR008972 (SUPERFAMILY); IPR008972 (SUPERFAMILY); IPR008972 (SUPERFAMILY)	P:GO:0006811; F:GO:0005507; F:GO:0016491	P:ion transport; F:copper ion binding; F:oxidoreductase activity
NODE_1_length_4327563_cov_65_473760.g833.t1	hypothetical protein UCDDA912_g01923	570	1	2.86843E-55	67.08						no IPS match	no IPS match	no IPS match
NODE_1_length_4327563_cov_65_473760.g834.t1	putative cdp-diacylglycerol-inositol 3-phosphatidyltransferase pis	1017	1	0.0	90.59	3	P:GO:0008654; F:GO:0016780; C:GO:0016021	P:phospholipid biosynthetic process; F:phosphotransferase activity, for other substituted phosphate groups; C:integral component of membrane	EC:2.7; EC:2; EC:2.7.8	Transferring phosphorus-containing groups; Transferases; Transferring phosphorus-containing groups	IPR043130 (G3DSA:1.20.120.GENE3D); IPR000462 (PFAM); mobidb-lite (MOBIDB_LITE); PTHR15362 (PANTHER); PTHR15362:SF4 (PANTHER)	P:GO:0008654; F:GO:0016780; C:GO:0016020	P:phospholipid biosynthetic process; F:phosphotransferase activity, for other substituted phosphate groups; C:membrane
NODE_1_length_4327563_cov_65_473760.g836.t1	putative orotidine 5phosphate decarboxylase	1185	1	0.0	94.92	3	P:GO:0006207; P:GO:0044205; F:GO:0004590	P:'de novo' pyrimidine nucleobase biosynthetic process; P:'de novo' UMP biosynthetic process; F:orotidine-5'-phosphate decarboxylase activity	EC:4.1.1; EC:4.1; EC:4.1.1.23; EC:4	Carbon-carbon lyases; Carbon-carbon lyases; Orotidine-5'-phosphate decarboxylase; Lyases	IPR001754 (SMART); IPR001754 (PFAM); IPR013785 (G3DSA:3.20.20.GENE3D); mobidb-lite (MOBIDB_LITE); PTHR32119 (PANTHER); IPR014732 (PTHR32119:PANTHER); IPR011060 (SUPERFAMILY)	P:GO:0006207; P:GO:0044205; F:GO:0003824; F:GO:0004590	P:'de novo' pyrimidine nucleobase biosynthetic process; P:'de novo' UMP biosynthetic process; F:catalytic activity; F:orotidine-5'-phosphate decarboxylase activity
NODE_1_length_4327563_cov_65_473760.g837.t1	putative hydroxyproline-rich glyco protein	1566	1	0.0	90.53						mobidb-lite (MOBIDB_LITE); mobidb-lite (MOBIDB_LITE)	no GO terms	no GO terms
NODE_1_length_4327563_cov_65_473760.g838.t1	protein phosphatase 2c	1983	1	0.0	92.12	3	P:GO:0006470; F:GO:0004722; F:GO:0046872	P:protein dephosphorylation; F:protein serine/threonine phosphatase activity; F:metal ion binding	EC:3.1.3.16; EC:3.1; EC:3; EC:3.1.3	Protein-serine/threonine phosphatase; Acting on ester bonds; Hydrolases; Acting on ester bonds	IPR001932 (SMART); IPR001932 (PFAM); IPR036457 (G3DSA:3.60.40.GENE3D); IPR036457 (G3DSA:3.60.40.GENE3D); mobidb-lite (MOBIDB_LITE); mobidb-lite (MOBIDB_LITE); mobidb-lite (MOBIDB_LITE); mobidb-lite (MOBIDB_LITE); mobidb-lite (MOBIDB_LITE); mobidb-lite (MOBIDB_LITE); mobidb-lite (MOBIDB_LITE); mobidb-lite (MOBIDB_LITE); mobidb-lite (MOBIDB_LITE); PTHR13832:SF747 (PANTHER); IPR015655 (PANTHER); IPR…	P:GO:0006470; F:GO:0004722; F:GO:0016791	P:protein dephosphorylation; F:protein serine/threonine phosphatase activity; F:phosphatase activity
NODE_1_length_4327563_cov_65_473760.g839.t1	hypothetical protein DHEL01_v204386	2343	1	0.0	95.05						IPR010816 (PFAM); mobidb-lite (MOBIDB_LITE); mobidb-lite (MOBIDB_LITE); mobidb-lite (MOBIDB_LITE); mobidb-lite (MOBIDB_LITE); mobidb-lite (MOBIDB_LITE); mobidb-lite (MOBIDB_LITE); mobidb-lite (MOBIDB_LITE); mobidb-lite (MOBIDB_LITE); mobidb-lite (MOBIDB_LITE); mobidb-lite (MOBIDB_LITE); PTHR14905:SF11 (PANTHER); PTHR14905 (PANTHER)	no GO terms	no GO terms
NODE_1_length_4327563_cov_65_473760.g840.t1	putative inositolphosphorylceramide-b c-26 hydroxylase	1158	1	0.0	95.58	9	P:GO:0006633; P:GO:0006673; P:GO:0046513; F:GO:0005506; F:GO:0008270; F:GO:0020037; F:GO:0080132; C:GO:0005789; C:GO:0016021	P:fatty acid biosynthetic process; P:inositol phosphoceramide metabolic process; P:ceramide biosynthetic process; F:iron ion binding; F:zinc ion binding; F:heme binding; F:fatty acid alpha-hydroxylase activity; C:endoplasmic reticulum membrane; C:integral component of membrane	EC:1	Oxidoreductases	IPR001199 (PRINTS); IPR001199 (SMART); IPR014430 (PIRSF); IPR001199 (PFAM); IPR006694 (PFAM); IPR036400 (G3DSA:3.10.120.GENE3D); mobidb-lite (MOBIDB_LITE); mobidb-lite (MOBIDB_LITE); PTHR12863 (PANTHER); IPR001199 (PROSITE_PROFILES); IPR036400 (SUPERFAMILY)	P:GO:0006629; P:GO:0008610; F:GO:0005506; F:GO:0016491; F:GO:0080132; C:GO:0016021	P:lipid metabolic process; P:lipid biosynthetic process; F:iron ion binding; F:oxidoreductase activity; F:fatty acid alpha-hydroxylase activity; C:integral component of membrane
NODE_1_length_4327563_cov_65_473760.g841.t1	putative rna splicing factor pad-1	1752	1	0.0	99.75	3	P:GO:0006397; F:GO:0003723; C:GO:0005634	P:mRNA processing; F:RNA binding; C:nucleus			IPR000504 (SMART); IPR000504 (PFAM); IPR029123 (PFAM); IPR012677 (G3DSA:3.30.70.GENE3D); IPR012677 (G3DSA:3.30.70.GENE3D); IPR012677 (G3DSA:3.30.70.GENE3D); IPR006509 (TIGRFAM); mobidb-lite (MOBIDB_LITE); mobidb-lite (MOBIDB_LITE); mobidb-lite (MOBIDB_LITE); mobidb-lite (MOBIDB_LITE); PTHR48036 (PANTHER); PTHR48036:SF6 (PANTHER); IPR000504 (PROSITE_PROFILES); IPR000504 (PROSITE_PROFILES); IPR0005…	P:GO:0006397; F:GO:0003676; F:GO:0003723; C:GO:0005634	P:mRNA processing; F:nucleic acid binding; F:RNA binding; C:nucleus
NODE_1_length_4327563_cov_65_473760.g843.t1	hypothetical protein UCDDA912_g01915	2043	1	0.0	70.59						mobidb-lite (MOBIDB_LITE); mobidb-lite (MOBIDB_LITE); mobidb-lite (MOBIDB_LITE)	no GO terms	no GO terms
NODE_1_length_4327563_cov_65_473760.g844.t1	putative von willebrand factor	1443	1	0.0	93.52						IPR002035 (SMART); IPR036465 (G3DSA:3.40.50.GENE3D); mobidb-lite (MOBIDB_LITE); mobidb-lite (MOBIDB_LITE); mobidb-lite (MOBIDB_LITE); mobidb-lite (MOBIDB_LITE); mobidb-lite (MOBIDB_LITE); PTHR34706 (PANTHER); PTHR34706:SF1 (PANTHER); IPR002035 (PROSITE_PROFILES); IPR036465 (SUPERFAMILY)	no GO terms	no GO terms
NODE_1_length_4327563_cov_65_473760.g846.t1	putative aminotransferase class i and ii	1449	1	0.0	94.18	3	P:GO:0009058; F:GO:0008483; F:GO:0030170	P:biosynthetic process; F:transaminase activity; F:pyridoxal phosphate binding	EC:2.6.1; EC:2; EC:2.6	Transferring nitrogenous groups; Transferases; Transferring nitrogenous groups	IPR004839 (PFAM); IPR015421 (G3DSA:3.40.640.GENE3D); PTHR43795:SF2 (PANTHER); PTHR43795 (PANTHER); cd00609 (CDD); IPR015424 (SUPERFAMILY)	P:GO:0009058; F:GO:0003824; F:GO:0030170	P:biosynthetic process; F:catalytic activity; F:pyridoxal phosphate binding
NODE_1_length_4327563_cov_65_473760.g847.t1	hypothetical protein DHEL01_v209572	801	1	2.97592E-35	90.36						mobidb-lite (MOBIDB_LITE); mobidb-lite (MOBIDB_LITE); mobidb-lite (MOBIDB_LITE); mobidb-lite (MOBIDB_LITE); mobidb-lite (MOBIDB_LITE); PTHR39474 (PANTHER)	no GO terms	no GO terms
NODE_1_length_4327563_cov_65_473760.g848.t1	basic region leucine zipper	831	1	4.89113E-130	89.89	2	P:GO:0006355; F:GO:0003700	P:regulation of transcription, DNA-templated; F:DNA-binding transcription factor activity			IPR004827 (SMART); G3DSA:1.20.5.170 (GENE3D); IPR004827 (PFAM); mobidb-lite (MOBIDB_LITE); mobidb-lite (MOBIDB_LITE); mobidb-lite (MOBIDB_LITE); mobidb-lite (MOBIDB_LITE); mobidb-lite (MOBIDB_LITE); PTHR13044 (PANTHER); IPR004827 (PROSITE_PROFILES); cd14705 (CDD); SSF57959 (SUPERFAMILY)	P:GO:0006355; F:GO:0003700	P:regulation of transcription, DNA-templated; F:DNA-binding transcription factor activity
NODE_1_length_4327563_cov_65_473760.g849.t1	putative trfa protein	1551	1	0.0	89.81	2	P:GO:0007059; P:GO:0051382	P:chromosome segregation; P:kinetochore assembly			IPR007902 (PFAM); G3DSA:3.10.20.720 (GENE3D); mobidb-lite (MOBIDB_LITE); mobidb-lite (MOBIDB_LITE); mobidb-lite (MOBIDB_LITE); mobidb-lite (MOBIDB_LITE); mobidb-lite (MOBIDB_LITE); mobidb-lite (MOBIDB_LITE)	P:GO:0007059; P:GO:0051382	P:chromosome segregation; P:kinetochore assembly
NODE_1_length_4327563_cov_65_473760.g850.t1	putative family hydrolase	1383	1	0.0	91.97	1	F:GO:0016788	F:hydrolase activity, acting on ester bonds	EC:3.1; EC:3	Acting on ester bonds; Hydrolases	IPR001130 (PFAM); mobidb-lite (MOBIDB_LITE); mobidb-lite (MOBIDB_LITE); mobidb-lite (MOBIDB_LITE); mobidb-lite (MOBIDB_LITE); PTHR10060:SF15 (PANTHER); PTHR10060 (PANTHER); IPR001130 (CDD); IPR032466 (SUPERFAMILY)	F:GO:0016788	F:hydrolase activity, acting on ester bonds
NODE_1_length_4327563_cov_65_473760.g851.t1	putative ribonucleoside-diphosphate reductase large chain	2748	1	0.0	99.02	3	P:GO:0006260; F:GO:0004748; F:GO:0005524	P:DNA replication; F:ribonucleoside-diphosphate reductase activity, thioredoxin disulfide as acceptor; F:ATP binding	EC:1.17.4; EC:1.17; EC:1; EC:1.17.4.1	Acting on CH or CH(2) groups; Acting on CH or CH(2) groups; Oxidoreductases; Ribonucleoside-diphosphate reductase	IPR000788 (PRINTS); IPR005144 (PFAM); IPR013509 (PFAM); G3DSA:3.20.70.20 (GENE3D); IPR013346 (TIGRFAM); IPR000788 (PFAM); mobidb-lite (MOBIDB_LITE); mobidb-lite (MOBIDB_LITE); PTHR11573:SF24 (PANTHER); IPR039718 (PANTHER); IPR005144 (PROSITE_PROFILES); cd01679 (CDD); IPR008926 (SUPERFAMILY); SSF51998 (SUPERFAMILY)	P:GO:0006260; F:GO:0004748; F:GO:0005524	P:DNA replication; F:ribonucleoside-diphosphate reductase activity, thioredoxin disulfide as acceptor; F:ATP binding
NODE_1_length_4327563_cov_65_473760.g852.t1	putative cfem domain-containing protein	753	1	1.91766E-41	86.52	2	C:GO:0005618; C:GO:0031225	C:cell wall; C:anchored component of membrane			IPR008427 (SMART); IPR008427 (PFAM); mobidb-lite (MOBIDB_LITE); PTHR37928 (PANTHER)	no GO terms	no GO terms
NODE_1_length_4327563_cov_65_473760.g853.t1	putative glycosyltransferase family 4 protein	1413	1	0.0	94.42	6	P:GO:0006486; P:GO:0097502; F:GO:0004378; F:GO:0102704; C:GO:0005789; C:GO:0016021	P:protein glycosylation; P:mannosylation; F:GDP-Man:Man1GlcNAc2-PP-Dol alpha-1,3-mannosyltransferase activity; F:GDP-Man:Man2GlcNAc2-PP-dolichol alpha-1,6-mannosyltransferase activity; C:endoplasmic reticulum membrane; C:integral component of membrane	EC:2.4; EC:2; EC:2.4.1.257; EC:2.4.1; EC:2.4.1.132	Glycosyltransferases; Transferases; GDP-Man:Man(2)GlcNAc(2)-PP-dolichol alpha-1,6-mannosyltransferase; Glycosyltransferases; GDP-Man:Man(1)GlcNAc(2)-PP-dolichol alpha-1,3-mannosyltransferase	IPR001296 (PFAM); IPR028098 (PFAM); G3DSA:3.40.50.2000 (GENE3D); G3DSA:3.40.50.2000 (GENE3D); PTHR45918:SF1 (PANTHER); IPR027054 (PANTHER); cd03805 (CDD); SSF53756 (SUPERFAMILY)	P:GO:0006486; F:GO:0004378; F:GO:0016757	P:protein glycosylation; F:GDP-Man:Man1GlcNAc2-PP-Dol alpha-1,3-mannosyltransferase activity; F:glycosyltransferase activity
NODE_1_length_4327563_cov_65_473760.g854.t1	hypothetical protein INS49_011276	3720	1	0.0	93.78						IPR000719 (SMART); G3DSA:3.30.200.20 (GENE3D); G3DSA:1.10.510.10 (GENE3D); IPR000719 (PFAM); mobidb-lite (MOBIDB_LITE); mobidb-lite (MOBIDB_LITE); mobidb-lite (MOBIDB_LITE); mobidb-lite (MOBIDB_LITE); mobidb-lite (MOBIDB_LITE); mobidb-lite (MOBIDB_LITE); mobidb-lite (MOBIDB_LITE); mobidb-lite (MOBIDB_LITE); mobidb-lite (MOBIDB_LITE); mobidb-lite (MOBIDB_LITE); mobidb-lite (MOBIDB_LITE); mobidb-li…	P:GO:0006468; F:GO:0004672; F:GO:0005524	P:protein phosphorylation; F:protein kinase activity; F:ATP binding
NODE_1_length_4327563_cov_65_473760.g856.t1	hypothetical protein INS49_011277	5493	1	0.0	92.65						SM00364 (SMART); IPR003591 (SMART); SM00365 (SMART); IPR032675 (G3DSA:3.80.10.GENE3D); mobidb-lite (MOBIDB_LITE); mobidb-lite (MOBIDB_LITE); mobidb-lite (MOBIDB_LITE); mobidb-lite (MOBIDB_LITE); mobidb-lite (MOBIDB_LITE); mobidb-lite (MOBIDB_LITE); mobidb-lite (MOBIDB_LITE); mobidb-lite (MOBIDB_LITE); mobidb-lite (MOBIDB_LITE); mobidb-lite (MOBIDB_LITE); mobidb-lite (MOBIDB_LITE); mobidb-lite (MO…	F:GO:0005515	F:protein binding
NODE_1_length_4327563_cov_65_473760.g857.t1	protamine P1	3846	1	0.0	63.38						mobidb-lite (MOBIDB_LITE); mobidb-lite (MOBIDB_LITE); mobidb-lite (MOBIDB_LITE); mobidb-lite (MOBIDB_LITE); mobidb-lite (MOBIDB_LITE); mobidb-lite (MOBIDB_LITE); mobidb-lite (MOBIDB_LITE); mobidb-lite (MOBIDB_LITE); mobidb-lite (MOBIDB_LITE); mobidb-lite (MOBIDB_LITE); mobidb-lite (MOBIDB_LITE); mobidb-lite (MOBIDB_LITE); mobidb-lite (MOBIDB_LITE); mobidb-lite (MOBIDB_LITE); mobidb-lite (MOBIDB_L…	no GO terms	no GO terms
NODE_1_length_4327563_cov_65_473760.g858.t1	inositol polyphosphate kinase	3438	1	0.0	87.16	3	P:GO:0016310; P:GO:0032958; F:GO:0016301	P:phosphorylation; P:inositol phosphate biosynthetic process; F:kinase activity	EC:2.7; EC:2	Transferring phosphorus-containing groups; Transferases	IPR038286 (G3DSA:1.10.510.GENE3D); IPR005522 (PFAM); mobidb-lite (MOBIDB_LITE); mobidb-lite (MOBIDB_LITE); mobidb-lite (MOBIDB_LITE); mobidb-lite (MOBIDB_LITE); mobidb-lite (MOBIDB_LITE); mobidb-lite (MOBIDB_LITE); mobidb-lite (MOBIDB_LITE); mobidb-lite (MOBIDB_LITE); mobidb-lite (MOBIDB_LITE); mobidb-lite (MOBIDB_LITE); mobidb-lite (MOBIDB_LITE); mobidb-lite (MOBIDB_LITE); mobidb-lite (MOBIDB_LI…	P:GO:0032958; F:GO:0016301	P:inositol phosphate biosynthetic process; F:kinase activity
NODE_1_length_4327563_cov_65_473760.g859.t1	putative enoylhydratase isomerase family protein	843	1	6.91145E-163	95.71	1	F:GO:0016853	F:isomerase activity	EC:5	Isomerases	G3DSA:3.90.226.10 (GENE3D); IPR001753 (PFAM); PTHR11941:SF148 (PANTHER); PTHR11941 (PANTHER); cd06558 (CDD); IPR029045 (SUPERFAMILY)	F:GO:0003824	F:catalytic activity
NODE_1_length_4327563_cov_65_473760.g860.t1	hypothetical protein DHEL01_v210478	1053	1	9.24503E-180	88.4	4	C:GO:0000139; C:GO:0016021; C:GO:0030659; C:GO:0031966	C:Golgi membrane; C:integral component of membrane; C:cytoplasmic vesicle membrane; C:mitochondrial membrane			IPR018939 (PFAM); mobidb-lite (MOBIDB_LITE); mobidb-lite (MOBIDB_LITE); mobidb-lite (MOBIDB_LITE); mobidb-lite (MOBIDB_LITE); mobidb-lite (MOBIDB_LITE); PTHR15071:SF13 (PANTHER); PTHR15071 (PANTHER)	no GO terms	no GO terms
NODE_1_length_4327563_cov_65_473760.g861.t1	hypothetical protein DHEL01_v210800, partial	3051	1	0.0	87.32	3	P:GO:0006355; F:GO:0003712; C:GO:0000124	P:regulation of transcription, DNA-templated; F:transcription coregulator activity; C:SAGA complex			IPR021950 (PFAM); mobidb-lite (MOBIDB_LITE); mobidb-lite (MOBIDB_LITE); mobidb-lite (MOBIDB_LITE); mobidb-lite (MOBIDB_LITE); mobidb-lite (MOBIDB_LITE); mobidb-lite (MOBIDB_LITE); mobidb-lite (MOBIDB_LITE); mobidb-lite (MOBIDB_LITE); mobidb-lite (MOBIDB_LITE); mobidb-lite (MOBIDB_LITE); mobidb-lite (MOBIDB_LITE); mobidb-lite (MOBIDB_LITE); mobidb-lite (MOBIDB_LITE)	F:GO:0003712; C:GO:0000124	F:transcription coregulator activity; C:SAGA complex
NODE_1_length_4327563_cov_65_473760.g862.t1	hypothetical protein DHEL01_v210799	1245	1	0.0	93.24	1	C:GO:0016021	C:integral component of membrane			mobidb-lite (MOBIDB_LITE)	no GO terms	no GO terms
NODE_1_length_4327563_cov_65_473760.g863.t1	hypothetical protein DHEL01_v210798	1650	1	0.0	91.27						G3DSA:2.160.10.10 (GENE3D); IPR029044 (G3DSA:3.90.550.GENE3D); mobidb-lite (MOBIDB_LITE); PTHR45989 (PANTHER); PTHR45989:SF1 (PANTHER); cd04652 (CDD); IPR029044 (SUPERFAMILY)	no GO terms	no GO terms
NODE_1_length_4327563_cov_65_473760.g864.t1	hypothetical protein DHEL01_v208111	1377	1	3.46289E-176	89.54						IPR013087 (SMART); G3DSA:3.30.160.60 (GENE3D); mobidb-lite (MOBIDB_LITE); mobidb-lite (MOBIDB_LITE); mobidb-lite (MOBIDB_LITE); mobidb-lite (MOBIDB_LITE)	no GO terms	no GO terms
NODE_1_length_4327563_cov_65_473760.g865.t1	hormone-sensitive lipase	2208	1	0.0	94.29	1	F:GO:0016787	F:hydrolase activity	EC:3	Hydrolases	IPR029058 (G3DSA:3.40.50.GENE3D); IPR013094 (PFAM); IPR029058 (G3DSA:3.40.50.GENE3D); mobidb-lite (MOBIDB_LITE); mobidb-lite (MOBIDB_LITE); mobidb-lite (MOBIDB_LITE); mobidb-lite (MOBIDB_LITE); mobidb-lite (MOBIDB_LITE); mobidb-lite (MOBIDB_LITE); mobidb-lite (MOBIDB_LITE); PTHR23025 (PANTHER); PTHR23025:SF3 (PANTHER); IPR029058 (SUPERFAMILY)	F:GO:0016787	F:hydrolase activity
NODE_1_length_4327563_cov_65_473760.g866.t1	acetylornithine aminotransferase	1437	1	0.0	96.61	4	P:GO:0006526; F:GO:0003992; F:GO:0030170; C:GO:0005759	P:arginine biosynthetic process; F:N2-acetyl-L-ornithine:2-oxoglutarate 5-aminotransferase activity; F:pyridoxal phosphate binding; C:mitochondrial matrix	EC:2.6.1; EC:2.6.1.11; EC:2; EC:2.6	Transferring nitrogenous groups; Acetylornithine transaminase; Transferases; Transferring nitrogenous groups	IPR015422 (G3DSA:3.90.1150.GENE3D); IPR005814 (PFAM); IPR015421 (G3DSA:3.40.640.GENE3D); IPR004636 (TIGRFAM); PTHR11986 (PANTHER); PTHR11986:SF79 (PANTHER); IPR004636 (HAMAP); IPR005814 (CDD); IPR015424 (SUPERFAMILY)	P:GO:0006525; F:GO:0003824; F:GO:0008483; F:GO:0030170	P:arginine metabolic process; F:catalytic activity; F:transaminase activity; F:pyridoxal phosphate binding
NODE_1_length_4327563_cov_65_473760.g867.t1	hypothetical protein DHEL01_v208108	2439	1	0.0	78.95						IPR032675 (G3DSA:3.80.10.GENE3D); SSF52047 (SUPERFAMILY)	no GO terms	no GO terms
NODE_1_length_4327563_cov_65_473760.g868.t1	hypothetical protein UCDDA912_g01893	1227	1	1.71499E-146	97.51						IPR024655 (PFAM); G3DSA:3.20.20.80 (GENE3D); mobidb-lite (MOBIDB_LITE); PTHR34154 (PANTHER); PTHR34154:SF12 (PANTHER); IPR017853 (SUPERFAMILY)	no GO terms	no GO terms
NODE_1_length_4327563_cov_65_473760.g869.t1	putative c6 transcription factor	1332	1	0.0	89.21						mobidb-lite (MOBIDB_LITE); mobidb-lite (MOBIDB_LITE); PTHR47784:SF7 (PANTHER); PTHR47784 (PANTHER)	no GO terms	no GO terms
NODE_1_length_4327563_cov_65_473760.g870.t1	6-phosphofructo-2-kinase	2127	1	0.0	93.06	5	P:GO:0006000; P:GO:0006003; P:GO:0046835; F:GO:0003873; F:GO:0005524	P:fructose metabolic process; P:fructose 2,6-bisphosphate metabolic process; P:carbohydrate phosphorylation; F:6-phosphofructo-2-kinase activity; F:ATP binding	EC:2.7.1; EC:2.7; EC:2; EC:2.7.1.105	Transferring phosphorus-containing groups; Transferring phosphorus-containing groups; Transferases; 6-phosphofructo-2-kinase	IPR003094 (PRINTS); IPR013078 (SMART); IPR013078 (PFAM); IPR013079 (PFAM); mobidb-lite (MOBIDB_LITE); mobidb-lite (MOBIDB_LITE); mobidb-lite (MOBIDB_LITE); mobidb-lite (MOBIDB_LITE); IPR003094 (PANTHER); PTHR10606:SF32 (PANTHER); IPR013078 (CDD); IPR027417 (SUPERFAMILY); IPR029033 (SUPERFAMILY)	P:GO:0006000; P:GO:0006003; F:GO:0003824; F:GO:0003873; F:GO:0005524	P:fructose metabolic process; P:fructose 2,6-bisphosphate metabolic process; F:catalytic activity; F:6-phosphofructo-2-kinase activity; F:ATP binding
NODE_1_length_4327563_cov_65_473760.g871.t1	hypothetical protein DHEL01_v209117	1239	1	0.0	95.39	1	F:GO:0003824	F:catalytic activity			IPR002125 (PFAM); PTHR11079 (PANTHER); PTHR11079:SF179 (PANTHER); IPR002125 (PROSITE_PROFILES); cd01285 (CDD); IPR016193 (SUPERFAMILY)	F:GO:0003824	F:catalytic activity
NODE_1_length_4327563_cov_65_473760.g872.t1	putative ribonuclease h	1056	1	0.0	98.01	4	P:GO:0090502; F:GO:0000287; F:GO:0003676; F:GO:0004523	P:RNA phosphodiester bond hydrolysis, endonucleolytic; F:magnesium ion binding; F:nucleic acid binding; F:RNA-DNA hybrid ribonuclease activity	EC:3.1.30; EC:3.1; EC:3; EC:3.1.26; EC:3.1.26.4	Acting on ester bonds; Acting on ester bonds; Hydrolases; Acting on ester bonds; Ribonuclease H	IPR036397 (G3DSA:3.30.420.GENE3D); IPR017067 (PIRSF); IPR037056 (G3DSA:3.40.970.GENE3D); IPR011320 (PFAM); IPR002156 (PFAM); mobidb-lite (MOBIDB_LITE); mobidb-lite (MOBIDB_LITE); PTHR10642:SF23 (PANTHER); PTHR10642 (PANTHER); PTHR10642:SF23 (PANTHER); PTHR10642 (PANTHER); IPR002156 (PROSITE_PROFILES); cd09280 (CDD); IPR009027 (SUPERFAMILY); IPR012337 (SUPERFAMILY); IPR009027 (SUPERFAMILY)	F:GO:0000287; F:GO:0003676; F:GO:0004523	F:magnesium ion binding; F:nucleic acid binding; F:RNA-DNA hybrid ribonuclease activity
NODE_1_length_4327563_cov_65_473760.g873.t1	putative na(+) h(+) antiporter	1500	1	0.0	92.89	3	P:GO:1902600; F:GO:0015299; C:GO:0016021	P:proton transmembrane transport; F:solute:proton antiporter activity; C:integral component of membrane	EC:7	Translocases	IPR038770 (G3DSA:1.20.1530.GENE3D); IPR006153 (PFAM); mobidb-lite (MOBIDB_LITE); PTHR31382:SF1 (PANTHER); PTHR31382 (PANTHER)	P:GO:0006812; P:GO:0055085; F:GO:0015299; C:GO:0016021	P:cation transport; P:transmembrane transport; F:solute:proton antiporter activity; C:integral component of membrane
NODE_1_length_4327563_cov_65_473760.g874.t1	hypothetical protein INS49_011296	4191	1	0.0	94.29						IPR002909 (SMART); IPR002110 (SMART); IPR036770 (G3DSA:1.25.40.GENE3D); IPR013783 (G3DSA:2.60.40.GENE3D); PF13857 (PFAM); IPR002909 (PFAM); mobidb-lite (MOBIDB_LITE); mobidb-lite (MOBIDB_LITE); mobidb-lite (MOBIDB_LITE); mobidb-lite (MOBIDB_LITE); mobidb-lite (MOBIDB_LITE); mobidb-lite (MOBIDB_LITE); mobidb-lite (MOBIDB_LITE); mobidb-lite (MOBIDB_LITE); mobidb-lite (MOBIDB_LITE); mobidb-lite (MOB…	F:GO:0005515	F:protein binding
NODE_1_length_4327563_cov_65_473760.g875.t1	hypothetical protein DHEL01_v209066	2268	1	0.0	76.41						mobidb-lite (MOBIDB_LITE); mobidb-lite (MOBIDB_LITE); mobidb-lite (MOBIDB_LITE); mobidb-lite (MOBIDB_LITE); mobidb-lite (MOBIDB_LITE); mobidb-lite (MOBIDB_LITE); mobidb-lite (MOBIDB_LITE); mobidb-lite (MOBIDB_LITE); mobidb-lite (MOBIDB_LITE); mobidb-lite (MOBIDB_LITE); mobidb-lite (MOBIDB_LITE); mobidb-lite (MOBIDB_LITE); mobidb-lite (MOBIDB_LITE); mobidb-lite (MOBIDB_LITE)	no GO terms	no GO terms
NODE_1_length_4327563_cov_65_473760.g876.t1	hypothetical protein DHEL01_v209067	1677	1	0.0	82.97	2	P:GO:0030435; C:GO:0005634	P:sporulation resulting in formation of a cellular spore; C:nucleus			IPR037525 (PFAM); IPR038491 (G3DSA:2.60.40.GENE3D); mobidb-lite (MOBIDB_LITE); mobidb-lite (MOBIDB_LITE); mobidb-lite (MOBIDB_LITE); mobidb-lite (MOBIDB_LITE); mobidb-lite (MOBIDB_LITE); mobidb-lite (MOBIDB_LITE); mobidb-lite (MOBIDB_LITE); mobidb-lite (MOBIDB_LITE); mobidb-lite (MOBIDB_LITE); PTHR33572:SF14 (PANTHER); IPR021740 (PANTHER); IPR037525 (PROSITE_PROFILES)	no GO terms	no GO terms
NODE_1_length_4327563_cov_65_473760.g877.t1	putative mfs peptide transporter	1809	1	0.0	96.03	3	P:GO:0055085; F:GO:0022857; C:GO:0016021	P:transmembrane transport; F:transmembrane transporter activity; C:integral component of membrane	EC:7	Translocases	IPR000109 (PFAM); G3DSA:1.20.1250.20 (GENE3D); mobidb-lite (MOBIDB_LITE); mobidb-lite (MOBIDB_LITE); IPR000109 (PANTHER); PTHR11654:SF189 (PANTHER); IPR036259 (SUPERFAMILY)	P:GO:0055085; F:GO:0022857; C:GO:0016020	P:transmembrane transport; F:transmembrane transporter activity; C:membrane
NODE_1_length_4327563_cov_65_473760.g878.t1	hypothetical protein DHEL01_v209276	882	1	2.39313E-169	95.27	3	P:GO:0034220; F:GO:0005216; C:GO:0016021	P:ion transmembrane transport; F:ion channel activity; C:integral component of membrane	EC:7	Translocases	IPR001425 (PRINTS); IPR001425 (SMART); IPR001425 (PFAM); G3DSA:1.20.1070.10 (GENE3D); mobidb-lite (MOBIDB_LITE); IPR001425 (PANTHER); IPR043476 (CDD); SSF81321 (SUPERFAMILY)	P:GO:0006811; F:GO:0005216; C:GO:0016020	P:ion transport; F:ion channel activity; C:membrane
NODE_1_length_4327563_cov_65_473760.g879.t1	armadillo repeat protein	3078	1	0.0	89.94	2	C:GO:0005634; C:GO:0005737	C:nucleus; C:cytoplasm			IPR000225 (SMART); IPR011989 (G3DSA:1.25.10.GENE3D); mobidb-lite (MOBIDB_LITE); mobidb-lite (MOBIDB_LITE); mobidb-lite (MOBIDB_LITE); mobidb-lite (MOBIDB_LITE); mobidb-lite (MOBIDB_LITE); IPR038739 (PANTHER); IPR016024 (SUPERFAMILY); IPR016024 (SUPERFAMILY); IPR016024 (SUPERFAMILY)	F:GO:0005515	F:protein binding
NODE_1_length_4327563_cov_65_473760.g880.t1	putative nuc-1 negative regulatory protein preg	1128	1	0.0	96.54	2	P:GO:0000079; F:GO:0019901	P:regulation of cyclin-dependent protein serine/threonine kinase activity; F:protein kinase binding			IPR013922 (PFAM); G3DSA:1.10.472.10 (GENE3D); mobidb-lite (MOBIDB_LITE); mobidb-lite (MOBIDB_LITE); mobidb-lite (MOBIDB_LITE); mobidb-lite (MOBIDB_LITE); mobidb-lite (MOBIDB_LITE); mobidb-lite (MOBIDB_LITE); PTHR15615:SF82 (PANTHER); PTHR15615 (PANTHER); IPR036915 (SUPERFAMILY)	P:GO:0000079; F:GO:0019901	P:regulation of cyclin-dependent protein serine/threonine kinase activity; F:protein kinase binding
NODE_1_length_4327563_cov_65_473760.g881.t1	hypothetical protein DHEL01_v206773	594	1	1.56768E-101	94.51						PTHR39219 (PANTHER)	no GO terms	no GO terms
NODE_1_length_4327563_cov_65_473760.g882.t1	hypothetical protein UCDDA912_g01879	378	1	2.95306E-26	95.92	1	C:GO:0005634	C:nucleus			IPR019098 (SMART); IPR019098 (PFAM); mobidb-lite (MOBIDB_LITE); mobidb-lite (MOBIDB_LITE); mobidb-lite (MOBIDB_LITE); mobidb-lite (MOBIDB_LITE)	no GO terms	no GO terms
NODE_1_length_4327563_cov_65_473760.g883.t1	putative er-golgi snare complex subunit	531	1	6.15922E-97	93.26	2	P:GO:0015031; C:GO:0030173	P:protein transport; C:integral component of Golgi membrane			G3DSA:1.20.5.110 (GENE3D); mobidb-lite (MOBIDB_LITE); IPR039897 (PANTHER); PTHR12791:SF28 (PANTHER); IPR000727 (PROSITE_PROFILES); IPR039899 (CDD); SSF58038 (SUPERFAMILY)	P:GO:0015031; C:GO:0030173	P:protein transport; C:integral component of Golgi membrane
NODE_1_length_4327563_cov_65_473760.g884.t1	hypothetical protein UCDDA912_g01877	1140	1	1.45176E-58	84.8	3	P:GO:0030071; P:GO:0031145; C:GO:0005680	P:regulation of mitotic metaphase/anaphase transition; P:anaphase-promoting complex-dependent catabolic process; C:anaphase-promoting complex			IPR008402 (PFAM); mobidb-lite (MOBIDB_LITE); mobidb-lite (MOBIDB_LITE); mobidb-lite (MOBIDB_LITE); mobidb-lite (MOBIDB_LITE); mobidb-lite (MOBIDB_LITE); mobidb-lite (MOBIDB_LITE); mobidb-lite (MOBIDB_LITE); mobidb-lite (MOBIDB_LITE)	P:GO:0030071; P:GO:0031145; C:GO:0005680	P:regulation of mitotic metaphase/anaphase transition; P:anaphase-promoting complex-dependent catabolic process; C:anaphase-promoting complex
NODE_1_length_4327563_cov_65_473760.g885.t1	enhancer-2 of am	6351	1	0.0	98.39	7	P:GO:0006541; P:GO:0097054; F:GO:0005506; F:GO:0010181; F:GO:0016040; F:GO:0050660; F:GO:0051538	P:glutamine metabolic process; P:L-glutamate biosynthetic process; F:iron ion binding; F:FMN binding; F:glutamate synthase (NADH) activity; F:flavin adenine dinucleotide binding; F:3 iron, 4 sulfur cluster binding	EC:1.4; EC:1.4.1.14; EC:1; EC:1.4.1	Acting on the CH-NH(2) group of donors; Glutamate synthase (NADH); Oxidoreductases; Acting on the CH-NH(2) group of donors	PR00419 (PRINTS); IPR036188 (G3DSA:3.50.50.GENE3D); IPR009051 (G3DSA:1.10.1060.GENE3D); IPR028261 (PFAM); IPR002932 (PFAM); IPR023753 (PFAM); IPR006005 (TIGRFAM); IPR036485 (G3DSA:2.160.20.GENE3D); IPR002489 (PFAM); G3DSA:3.40.50.720 (GENE3D); IPR006982 (PFAM); IPR013785 (G3DSA:3.20.20.GENE3D); IPR017932 (PFAM); IPR029055 (G3DSA:3.60.20.GENE3D); IPR012220 (PIRSF); IPR013785 (G3DSA:3.20.20.GENE3D)…	P:GO:0006537; P:GO:0006807; F:GO:0003824; F:GO:0005506; F:GO:0010181; F:GO:0015930; F:GO:0016040; F:GO:0016491; F:GO:0016638; F:GO:0016639; F:GO:0050660; F:GO:0051536	P:glutamate biosynthetic process; P:nitrogen compound metabolic process; F:catalytic activity; F:iron ion binding; F:FMN binding; F:glutamate synthase activity; F:glutamate synthase (NADH) activity; F:oxidoreductase activity; F:oxidoreductase activity, acting on the CH-NH2 group of donors; F:oxidoreductase activity, acting on the CH-NH2 group of donors, NAD or NADP as acceptor; F:flavin adenine d…
NODE_1_length_4327563_cov_65_473760.g886.t1	putative vtc domain-containing protein	2334	1	0.0	97.68	2	C:GO:0005774; C:GO:0016021	C:vacuolar membrane; C:integral component of membrane			G3DSA:2.40.320.20 (GENE3D); IPR003807 (PFAM); IPR018966 (PFAM); mobidb-lite (MOBIDB_LITE); mobidb-lite (MOBIDB_LITE); PTHR46140:SF2 (PANTHER); PTHR46140 (PANTHER); IPR004331 (PROSITE_PROFILES); cd14480 (CDD)	no GO terms	no GO terms
NODE_1_length_4327563_cov_65_473760.g887.t1	NUDIX domain-containing protein	471	1	3.08859E-83	96.53	1	F:GO:0016787	F:hydrolase activity	EC:3	Hydrolases	IPR000086 (PFAM); G3DSA:3.90.79.10 (GENE3D); PTHR12629:SF0 (PANTHER); PTHR12629 (PANTHER); IPR000086 (PROSITE_PROFILES); IPR015797 (SUPERFAMILY)	F:GO:0016787	F:hydrolase activity
NODE_1_length_4327563_cov_65_473760.g888.t1	arginine-tRNA-protein transferase 1	1146	1	0.0	90.55	2	P:GO:0016598; F:GO:0004057	P:protein arginylation; F:arginyltransferase activity	EC:2.3; EC:2; EC:2.3.2.8; EC:2.3.2	Acyltransferases; Transferases; Arginyltransferase; Acyltransferases	IPR007472 (PFAM); mobidb-lite (MOBIDB_LITE); mobidb-lite (MOBIDB_LITE); PTHR21367:SF1 (PANTHER); IPR030700 (PANTHER); IPR016181 (SUPERFAMILY)	P:GO:0016598; F:GO:0004057	P:protein arginylation; F:arginyltransferase activity
NODE_1_length_4327563_cov_65_473760.g889.t1	putative short-chain dehydrogenase reductase family protein	1209	1	0.0	86.88	1	F:GO:0016491	F:oxidoreductase activity	EC:1	Oxidoreductases	IPR002347 (PRINTS); G3DSA:3.40.50.720 (GENE3D); IPR002347 (PFAM); mobidb-lite (MOBIDB_LITE); PTHR43157:SF22 (PANTHER); PTHR43157 (PANTHER); IPR036291 (SUPERFAMILY)	F:GO:0016491	F:oxidoreductase activity
NODE_1_length_4327563_cov_65_473760.g890.t1	putative rrna processing protein	1128	1	0.0	93.37						IPR001247 (PFAM); mobidb-lite (MOBIDB_LITE); mobidb-lite (MOBIDB_LITE); PTHR11097 (PANTHER); PTHR11097:SF8 (PANTHER); IPR020568 (SUPERFAMILY)	no GO terms	no GO terms
NODE_1_length_4327563_cov_65_473760.g891.t1	hypothetical protein DHEL01_v202488	714	1	3.37518E-114	86.17						mobidb-lite (MOBIDB_LITE); mobidb-lite (MOBIDB_LITE)	no GO terms	no GO terms
NODE_1_length_4327563_cov_65_473760.g892.t1	cytochrome c	327	1	1.07678E-70	98.15	6	P:GO:0022900; F:GO:0009055; F:GO:0020037; F:GO:0046872; C:GO:0005758; C:GO:0070469	P:electron transport chain; F:electron transfer activity; F:heme binding; F:metal ion binding; C:mitochondrial intermembrane space; C:respirasome	EC:1	Oxidoreductases	IPR002327 (PRINTS); IPR009056 (PFAM); IPR036909 (G3DSA:1.10.760.GENE3D); PTHR11961:SF32 (PANTHER); IPR002327 (PANTHER); IPR009056 (PROSITE_PROFILES); IPR036909 (SUPERFAMILY)	F:GO:0009055; F:GO:0020037	F:electron transfer activity; F:heme binding
NODE_1_length_4327563_cov_65_473760.g893.t1	putative nuclear vcp-like protein	2319	1	0.0	96.38	1	F:GO:0005524	F:ATP binding			IPR003593 (SMART); IPR003959 (PFAM); IPR041569 (PFAM); G3DSA:1.10.8.60 (GENE3D); G3DSA:3.40.50.300 (GENE3D); G3DSA:1.10.8.60 (GENE3D); G3DSA:3.40.50.300 (GENE3D); mobidb-lite (MOBIDB_LITE); mobidb-lite (MOBIDB_LITE); mobidb-lite (MOBIDB_LITE); mobidb-lite (MOBIDB_LITE); mobidb-lite (MOBIDB_LITE); mobidb-lite (MOBIDB_LITE); PTHR23077 (PANTHER); PTHR23077:SF156 (PANTHER); cd00009 (CDD); cd00009 (CD…	F:GO:0005524; F:GO:0016887	F:ATP binding; F:ATP hydrolysis activity
NODE_1_length_4327563_cov_65_473760.g894.t1	hypothetical protein DHEL01_v202485	2259	1	0.0	94.43	3	P:GO:0055085; F:GO:0022857; C:GO:0016021	P:transmembrane transport; F:transmembrane transporter activity; C:integral component of membrane	EC:7	Translocases	IPR007603 (PFAM); mobidb-lite (MOBIDB_LITE); mobidb-lite (MOBIDB_LITE); mobidb-lite (MOBIDB_LITE); mobidb-lite (MOBIDB_LITE); mobidb-lite (MOBIDB_LITE); IPR007603 (PANTHER); PTHR12385:SF88 (PANTHER)	P:GO:0055085; F:GO:0022857	P:transmembrane transport; F:transmembrane transporter activity
NODE_1_length_4327563_cov_65_473760.g895.t1	hypothetical protein DHEL01_v202484	801	1	3.12023E-147	90.98	2	F:GO:0003924; F:GO:0005525	F:GTPase activity; F:GTP binding	EC:3.6.1; EC:3.6; EC:3	Acting on acid anhydrides; Acting on acid anhydrides; Hydrolases	PR00449 (PRINTS); SM00173 (SMART); SM00175 (SMART); SM00174 (SMART); IPR005225 (TIGRFAM); IPR001806 (PFAM); mobidb-lite (MOBIDB_LITE); mobidb-lite (MOBIDB_LITE); mobidb-lite (MOBIDB_LITE); PTHR47979:SF38 (PANTHER); PTHR47979 (PANTHER); PS51419 (PROSITE_PROFILES); cd00154 (CDD); IPR027417 (SUPERFAMILY)	F:GO:0003924; F:GO:0005525	F:GTPase activity; F:GTP binding
NODE_1_length_4327563_cov_65_473760.g896.t1	putative dolichyl-phosphate-mannose-protein mannosyltransferase 2	2232	1	0.0	97.71	4	P:GO:0035269; F:GO:0004169; C:GO:0005789; C:GO:0016021	P:protein O-linked mannosylation; F:dolichyl-phosphate-mannose-protein mannosyltransferase activity; C:endoplasmic reticulum membrane; C:integral component of membrane	EC:2.4; EC:2.4.1.109; EC:2; EC:2.4.1	Glycosyltransferases; Dolichyl-phosphate-mannose--protein mannosyltransferase; Transferases; Glycosyltransferases	IPR016093 (SMART); IPR032421 (PFAM); IPR016093 (PFAM); G3DSA:2.80.10.50 (GENE3D); IPR003342 (PFAM); mobidb-lite (MOBIDB_LITE); PTHR10050:SF46 (PANTHER); IPR027005 (PANTHER); IPR016093 (PROSITE_PROFILES); IPR016093 (PROSITE_PROFILES); IPR016093 (PROSITE_PROFILES); IPR036300 (SUPERFAMILY)	P:GO:0006493; F:GO:0000030; C:GO:0016020	P:protein O-linked glycosylation; F:mannosyltransferase activity; C:membrane
NODE_1_length_4327563_cov_65_473760.g897.t1	hypothetical protein DHEL01_v202482	1974	1	0.0	79.39	1	F:GO:0008270	F:zinc ion binding			IPR001841 (SMART); IPR001841 (PFAM); IPR008913 (PFAM); IPR013083 (G3DSA:3.30.40.GENE3D); G3DSA:2.20.28.10 (GENE3D); IPR039512 (PFAM); mobidb-lite (MOBIDB_LITE); mobidb-lite (MOBIDB_LITE); mobidb-lite (MOBIDB_LITE); mobidb-lite (MOBIDB_LITE); mobidb-lite (MOBIDB_LITE); mobidb-lite (MOBIDB_LITE); PTHR21319:SF0 (PANTHER); PTHR21319 (PANTHER); IPR001841 (PROSITE_PROFILES); IPR008913 (PROSITE_PROFILES…	F:GO:0008270	F:zinc ion binding
NODE_1_length_4327563_cov_65_473760.g898.t1	putative kinetochore protein spc25	897	1	5.2379E-130	98.13	5	P:GO:0007049; P:GO:0007059; P:GO:0051301; C:GO:0005634; C:GO:0031262	P:cell cycle; P:chromosome segregation; P:cell division; C:nucleus; C:Ndc80 complex			IPR013255 (PFAM); IPR022214 (PFAM); G3DSA:3.30.457.50 (GENE3D); mobidb-lite (MOBIDB_LITE); PTHR14281 (PANTHER); PTHR14281:SF4 (PANTHER)	P:GO:0033566; C:GO:0000931	P:gamma-tubulin complex localization; C:gamma-tubulin large complex
NODE_1_length_4327563_cov_65_473760.g899.t1	hypothetical protein VM1G_03432	3198	1	0.0	64.76						IPR019350 (PFAM); mobidb-lite (MOBIDB_LITE); mobidb-lite (MOBIDB_LITE); mobidb-lite (MOBIDB_LITE); mobidb-lite (MOBIDB_LITE); mobidb-lite (MOBIDB_LITE); mobidb-lite (MOBIDB_LITE); IPR019350 (PANTHER)	no GO terms	no GO terms
NODE_1_length_4327563_cov_65_473760.g900.t1	hypothetical protein DHEL01_v202478	672	1	1.20562E-128	97.35						IPR037047 (G3DSA:2.60.120.GENE3D); IPR010400 (PFAM); mobidb-lite (MOBIDB_LITE); mobidb-lite (MOBIDB_LITE); PTHR12175 (PANTHER); PTHR12175:SF1 (PANTHER); IPR010400 (PROSITE_PROFILES); IPR008979 (SUPERFAMILY)	no GO terms	no GO terms
NODE_1_length_4327563_cov_65_473760.g901.t1	putative coiled-coil domain-containing protein 25	618	1	4.05612E-145	99.51						IPR008532 (PFAM); mobidb-lite (MOBIDB_LITE); mobidb-lite (MOBIDB_LITE); IPR039730 (PANTHER)	no GO terms	no GO terms
NODE_1_length_4327563_cov_65_473760.g902.t1	putative mitochondrial 54s ribosomal protein 9	1125	1	0.0	95.82	3	P:GO:0006412; F:GO:0003735; C:GO:0005840	P:translation; F:structural constituent of ribosome; C:ribosome			G3DSA:2.40.50.620 (GENE3D); G3DSA:2.40.30.10 (GENE3D); IPR000597 (PFAM); IPR019927 (TIGRFAM); mobidb-lite (MOBIDB_LITE); mobidb-lite (MOBIDB_LITE); mobidb-lite (MOBIDB_LITE); IPR019927 (PANTHER); IPR019927 (HAMAP); IPR009000 (SUPERFAMILY)	P:GO:0006412; F:GO:0003735; C:GO:0005840	P:translation; F:structural constituent of ribosome; C:ribosome
NODE_1_length_4327563_cov_65_473760.g903.t1	hypothetical protein DHEL01_v202475	615	1	2.52316E-115	94.63	2	P:GO:0033617; C:GO:0005739	P:mitochondrial cytochrome c oxidase assembly; C:mitochondrion			IPR014807 (PFAM); mobidb-lite (MOBIDB_LITE); IPR042432 (PANTHER)	P:GO:0033617	P:mitochondrial cytochrome c oxidase assembly
NODE_1_length_4327563_cov_65_473760.g904.t1	hypothetical protein UCDDA912_g01855	750	1	5.44773E-123	89.6	1	C:GO:0016021	C:integral component of membrane			mobidb-lite (MOBIDB_LITE)	no GO terms	no GO terms
NODE_1_length_4327563_cov_65_473760.g905.t1	ankyrin repeat protein nuc-2	3195	1	0.0	91.9	2	P:GO:0006629; F:GO:0008081	P:lipid metabolic process; F:phosphoric diester hydrolase activity	EC:3.1.4; EC:3.1; EC:3	Acting on ester bonds; Acting on ester bonds; Hydrolases	IPR002110 (SMART); IPR020683 (PFAM); IPR036770 (G3DSA:1.25.40.GENE3D); IPR030395 (PFAM); IPR036770 (G3DSA:1.25.40.GENE3D); IPR036770 (G3DSA:1.25.40.GENE3D); IPR004331 (PFAM); IPR017946 (G3DSA:3.20.20.GENE3D); mobidb-lite (MOBIDB_LITE); PTHR22958 (PANTHER); PTHR22958:SF23 (PANTHER); IPR002110 (PROSITE_PROFILES); IPR002110 (PROSITE_PROFILES); IPR001995 (PROSITE_PROFILES); IPR020683 (PROSITE_PROFILE…	P:GO:0006508; P:GO:0006629; F:GO:0004190; F:GO:0005515; F:GO:0008081	P:proteolysis; P:lipid metabolic process; F:aspartic-type endopeptidase activity; F:protein binding; F:phosphoric diester hydrolase activity
NODE_1_length_4327563_cov_65_473760.g906.t1	CUE domain-containing protein	1317	1	0.0	92.71	1	F:GO:0043130	F:ubiquitin binding			IPR003892 (SMART); G3DSA:1.10.8.10 (GENE3D); IPR003892 (PFAM); mobidb-lite (MOBIDB_LITE); mobidb-lite (MOBIDB_LITE); mobidb-lite (MOBIDB_LITE); mobidb-lite (MOBIDB_LITE); mobidb-lite (MOBIDB_LITE); mobidb-lite (MOBIDB_LITE); mobidb-lite (MOBIDB_LITE); mobidb-lite (MOBIDB_LITE); mobidb-lite (MOBIDB_LITE); PTHR16461 (PANTHER); IPR003892 (PROSITE_PROFILES); IPR041807 (CDD); IPR009060 (SUPERFAMILY)	F:GO:0005515; F:GO:0043130	F:protein binding; F:ubiquitin binding
NODE_1_length_4327563_cov_65_473760.g907.t1	hypothetical protein BP6252_07531	309	1	2.00145E-8	67.92						no IPS match	no IPS match	no IPS match
NODE_1_length_4327563_cov_65_473760.g908.t1	charged multivesicular body protein 6	615	1	1.78665E-101	96.08	1	P:GO:0007034	P:vacuolar transport			G3DSA:1.10.287.1060 (GENE3D); IPR005024 (PFAM); mobidb-lite (MOBIDB_LITE); PTHR22761 (PANTHER); PTHR22761:SF5 (PANTHER)	P:GO:0007034	P:vacuolar transport
NODE_1_length_4327563_cov_65_473760.g909.t1	hypothetical protein VM1G_03422	2109	1	0.0	62.42						IPR018744 (PFAM); mobidb-lite (MOBIDB_LITE); mobidb-lite (MOBIDB_LITE); mobidb-lite (MOBIDB_LITE); mobidb-lite (MOBIDB_LITE); mobidb-lite (MOBIDB_LITE); PTHR38113:SF1 (PANTHER); PTHR38113 (PANTHER)	no GO terms	no GO terms
NODE_1_length_4327563_cov_65_473760.g910.t1	hypothetical protein DHEL01_v209556	2304	1	0.0	93.08	3	F:GO:0004386; F:GO:0005524; F:GO:0016787	F:helicase activity; F:ATP binding; F:hydrolase activity	EC:3	Hydrolases	IPR007502 (SMART); IPR014001 (SMART); IPR001650 (SMART); IPR007502 (PFAM); IPR003593 (PFAM); G3DSA:3.40.50.300 (GENE3D); IPR001650 (PFAM); G3DSA:3.40.50.300 (GENE3D); IPR011709 (PFAM); G3DSA:1.20.120.1080 (GENE3D); mobidb-lite (MOBIDB_LITE); PTHR18934 (PANTHER); PTHR18934:SF118 (PANTHER); IPR014001 (PROSITE_PROFILES); IPR001650 (PROSITE_PROFILES); cd18791 (CDD); IPR027417 (SUPERFAMILY)	F:GO:0004386	F:helicase activity
NODE_1_length_4327563_cov_65_473760.g911.t1	hypothetical protein DHEL01_v209555	2217	1	0.0	90.85	1	C:GO:0016021	C:integral component of membrane			mobidb-lite (MOBIDB_LITE); mobidb-lite (MOBIDB_LITE); mobidb-lite (MOBIDB_LITE); mobidb-lite (MOBIDB_LITE); mobidb-lite (MOBIDB_LITE); mobidb-lite (MOBIDB_LITE); mobidb-lite (MOBIDB_LITE); mobidb-lite (MOBIDB_LITE); mobidb-lite (MOBIDB_LITE); mobidb-lite (MOBIDB_LITE); PTHR42088 (PANTHER)	no GO terms	no GO terms
NODE_1_length_4327563_cov_65_473760.g912.t1	putative transmembrane alpha-helix domain-containing protein	1335	1	4.6433E-98	97.22	1	C:GO:0016021	C:integral component of membrane			mobidb-lite (MOBIDB_LITE); mobidb-lite (MOBIDB_LITE); mobidb-lite (MOBIDB_LITE); mobidb-lite (MOBIDB_LITE); mobidb-lite (MOBIDB_LITE); mobidb-lite (MOBIDB_LITE); PTHR15549:SF20 (PANTHER); PTHR15549 (PANTHER)	no GO terms	no GO terms
NODE_1_length_4327563_cov_65_473760.g913.t1	putative carboxylesterase 3	2298	1	0.0	89.61	1	F:GO:0016787	F:hydrolase activity	EC:3	Hydrolases	IPR002018 (PFAM); IPR029058 (G3DSA:3.40.50.GENE3D); mobidb-lite (MOBIDB_LITE); mobidb-lite (MOBIDB_LITE); mobidb-lite (MOBIDB_LITE); mobidb-lite (MOBIDB_LITE); PTHR11559:SF240 (PANTHER); PTHR11559 (PANTHER); IPR029058 (SUPERFAMILY)	no GO terms	no GO terms
NODE_1_length_4327563_cov_65_473760.g914.t1	hypothetical protein DHEL01_v204498	2328	1	0.0	80.91						mobidb-lite (MOBIDB_LITE); mobidb-lite (MOBIDB_LITE); mobidb-lite (MOBIDB_LITE); mobidb-lite (MOBIDB_LITE); mobidb-lite (MOBIDB_LITE); mobidb-lite (MOBIDB_LITE); mobidb-lite (MOBIDB_LITE); mobidb-lite (MOBIDB_LITE); mobidb-lite (MOBIDB_LITE); mobidb-lite (MOBIDB_LITE); mobidb-lite (MOBIDB_LITE); mobidb-lite (MOBIDB_LITE)	no GO terms	no GO terms
NODE_1_length_4327563_cov_65_473760.g915.t1	hypothetical protein DHEL01_v204499	411	1	1.46464E-62	94.26	7	P:GO:0000278; P:GO:0007059; P:GO:0051301; C:GO:0005737; C:GO:0005874; C:GO:0042729; C:GO:0072686	P:mitotic cell cycle; P:chromosome segregation; P:cell division; C:cytoplasm; C:microtubule; C:DASH complex; C:mitotic spindle			IPR013963 (PFAM); mobidb-lite (MOBIDB_LITE); IPR013963 (PANTHER)	P:GO:0000278; C:GO:0042729; C:GO:0072686	P:mitotic cell cycle; C:DASH complex; C:mitotic spindle
NODE_1_length_4327563_cov_65_473760.g916.t1	hypothetical protein DHEL01_v204500	2088	1	0.0	83.48	3	P:GO:0045132; C:GO:0000775; C:GO:0005634	P:meiotic chromosome segregation; C:chromosome, centromeric region; C:nucleus			IPR011516 (PFAM); IPR011515 (PFAM); mobidb-lite (MOBIDB_LITE); mobidb-lite (MOBIDB_LITE); mobidb-lite (MOBIDB_LITE); mobidb-lite (MOBIDB_LITE); mobidb-lite (MOBIDB_LITE); mobidb-lite (MOBIDB_LITE); mobidb-lite (MOBIDB_LITE); mobidb-lite (MOBIDB_LITE); mobidb-lite (MOBIDB_LITE); IPR038889 (PANTHER); PTHR21577:SF4 (PANTHER)	P:GO:0045132; C:GO:0000775; C:GO:0005634	P:meiotic chromosome segregation; C:chromosome, centromeric region; C:nucleus
NODE_1_length_4327563_cov_65_473760.g917.t1	vacuolar protein sorting-associated protein 29	612	1	1.14485E-132	99.01	4	P:GO:0015031; P:GO:0042147; C:GO:0005829; C:GO:0030904	P:protein transport; P:retrograde transport, endosome to Golgi; C:cytosol; C:retromer complex			IPR024654 (PFAM); IPR000979 (TIGRFAM); IPR029052 (G3DSA:3.60.21.GENE3D); IPR000979 (PANTHER); IPR028661 (PTHR11124:PANTHER); IPR028661 (CDD); SSF56300 (SUPERFAMILY)	P:GO:0042147; C:GO:0030904	P:retrograde transport, endosome to Golgi; C:retromer complex
NODE_1_length_4327563_cov_65_473760.g918.t1	putative alanine-glyoxylate aminotransferase	1161	1	0.0	98.7	1	F:GO:0008453	F:alanine-glyoxylate transaminase activity	EC:2.6.1; EC:2.6.1.44; EC:2; EC:2.6	Transferring nitrogenous groups; Alanine--glyoxylate transaminase; Transferases; Transferring nitrogenous groups	IPR024169 (PIRSF); IPR015421 (G3DSA:3.40.640.GENE3D); IPR000192 (PFAM); IPR015422 (G3DSA:3.90.1150.GENE3D); PTHR21152:SF24 (PANTHER); PTHR21152 (PANTHER); IPR015424 (SUPERFAMILY)	F:GO:0003824	F:catalytic activity
NODE_1_length_4327563_cov_65_473760.g919.t1	hypothetical protein DHEL01_v204503	3201	1	0.0	99.43	5	P:GO:0006611; P:GO:0008033; F:GO:0005049; F:GO:0031267; C:GO:0005634	P:protein export from nucleus; P:tRNA processing; F:nuclear export signal receptor activity; F:small GTPase binding; C:nucleus			IPR014877 (SMART); IPR001494 (SMART); IPR040485 (PFAM); IPR011989 (G3DSA:1.25.10.GENE3D); IPR014877 (PFAM); IPR011989 (G3DSA:1.25.10.GENE3D); IPR013598 (PFAM); IPR001494 (PFAM); IPR041123 (PFAM); IPR041235 (PFAM); mobidb-lite (MOBIDB_LITE); mobidb-lite (MOBIDB_LITE); PTHR11223:SF2 (PANTHER); PTHR11223 (PANTHER); IPR001494 (PROSITE_PROFILES); IPR016024 (SUPERFAMILY)	P:GO:0006886; F:GO:0005049; F:GO:0031267	P:intracellular protein transport; F:nuclear export signal receptor activity; F:small GTPase binding
NODE_1_length_4327563_cov_65_473760.g920.t1	hypothetical protein UCDDA912_g01841	1551	1	0.0	92.64						IPR027372 (PFAM); mobidb-lite (MOBIDB_LITE); PTHR37957 (PANTHER)	no GO terms	no GO terms
NODE_1_length_4327563_cov_65_473760.g921.t1	hypothetical protein DHEL01_v204504	444	1	3.2209E-83	96.6						IPR024368 (PFAM); mobidb-lite (MOBIDB_LITE)	no GO terms	no GO terms
NODE_1_length_4327563_cov_65_473760.g922.t1	L-fuculose-phosphate aldolase	954	1	0.0	95.89						IPR001303 (SMART); IPR001303 (PFAM); IPR036409 (G3DSA:3.40.225.GENE3D); mobidb-lite (MOBIDB_LITE); mobidb-lite (MOBIDB_LITE); PTHR10672:SF25 (PANTHER); PTHR10672 (PANTHER); IPR036409 (SUPERFAMILY)	no GO terms	no GO terms
NODE_1_length_4327563_cov_65_473760.g923.t1	T-complex protein 1 subunit gamma	1617	1	0.0	99.63	4	P:GO:0006457; F:GO:0005524; F:GO:0051082; C:GO:0005737	P:protein folding; F:ATP binding; F:unfolded protein binding; C:cytoplasm			IPR017998 (PRINTS); IPR027410 (G3DSA:3.30.260.GENE3D); IPR027409 (G3DSA:3.50.7.GENE3D); IPR027413 (G3DSA:1.10.560.GENE3D); IPR012719 (TIGRFAM); IPR002423 (PFAM); PTHR11353:SF24 (PANTHER); PTHR11353 (PANTHER); IPR012719 (CDD); IPR027413 (SUPERFAMILY); IPR027409 (SUPERFAMILY); IPR027410 (SUPERFAMILY)	P:GO:0006457; F:GO:0005524; F:GO:0016887; F:GO:0051082	P:protein folding; F:ATP binding; F:ATP hydrolysis activity; F:unfolded protein binding
NODE_1_length_4327563_cov_65_473760.g924.t1	hypothetical protein DHEL01_v207844	669	1	3.50514E-41	95.05	1	F:GO:0003725	F:double-stranded RNA binding			IPR009548 (PFAM); mobidb-lite (MOBIDB_LITE); mobidb-lite (MOBIDB_LITE); mobidb-lite (MOBIDB_LITE); mobidb-lite (MOBIDB_LITE); IPR009548 (PANTHER); PTHR13507:SF0 (PANTHER)	F:GO:0003725	F:double-stranded RNA binding
NODE_1_length_4327563_cov_65_473760.g925.t1	putative phosphoglycerate mutase family domain-containing protein	1692	1	0.0	95.73						IPR013078 (SMART); IPR013078 (PFAM); IPR029033 (G3DSA:3.40.50.GENE3D); mobidb-lite (MOBIDB_LITE); mobidb-lite (MOBIDB_LITE); mobidb-lite (MOBIDB_LITE); mobidb-lite (MOBIDB_LITE); mobidb-lite (MOBIDB_LITE); mobidb-lite (MOBIDB_LITE); mobidb-lite (MOBIDB_LITE); mobidb-lite (MOBIDB_LITE); mobidb-lite (MOBIDB_LITE); PTHR46192:SF2 (PANTHER); PTHR46192 (PANTHER); IPR013078 (CDD); IPR029033 (SUPERFAMILY)	no GO terms	no GO terms
NODE_1_length_4327563_cov_65_473760.g926.t1	hypothetical protein INS49_011354	6081	1	0.0	91.91						IPR004358 (PRINTS); IPR000014 (SMART); IPR001610 (SMART); IPR003661 (SMART); IPR003594 (SMART); IPR001789 (SMART); IPR001789 (PFAM); IPR036890 (G3DSA:3.30.565.GENE3D); G3DSA:3.40.50.2300 (GENE3D); G3DSA:1.10.287.130 (GENE3D); IPR003594 (PFAM); IPR003661 (PFAM); IPR013655 (PFAM); G3DSA:3.30.450.20 (GENE3D); mobidb-lite (MOBIDB_LITE); mobidb-lite (MOBIDB_LITE); mobidb-lite (MOBIDB_LITE); mobidb-lit…	P:GO:0000160; P:GO:0007165; P:GO:0016310; F:GO:0000155; F:GO:0005515; F:GO:0016772	P:phosphorelay signal transduction system; P:signal transduction; P:phosphorylation; F:phosphorelay sensor kinase activity; F:protein binding; F:transferase activity, transferring phosphorus-containing groups
NODE_1_length_4327563_cov_65_473760.g927.t1	putative cytochrome b561	759	1	1.61686E-141	96.02	2	F:GO:0140575; C:GO:0016021	F:transmembrane monodehydroascorbate reductase activity; C:integral component of membrane	EC:1	Oxidoreductases	IPR006593 (SMART); G3DSA:1.20.120.1770 (GENE3D); IPR006593 (PFAM); mobidb-lite (MOBIDB_LITE); PTHR15422:SF35 (PANTHER); PTHR15422 (PANTHER); IPR006593 (PROSITE_PROFILES); cd08761 (CDD)	no GO terms	no GO terms
NODE_1_length_4327563_cov_65_473760.g928.t1	putative allantoicase	1068	1	0.0	97.18	2	P:GO:0000256; F:GO:0004037	P:allantoin catabolic process; F:allantoicase activity	EC:3.5.3; EC:3.5; EC:3; EC:3.5.3.4	Acting on carbon-nitrogen bonds, other than peptide bonds; Acting on carbon-nitrogen bonds, other than peptide bonds; Hydrolases; Allantoicase	IPR005164 (PIRSF); IPR005164 (TIGRFAM); IPR008979 (G3DSA:2.60.120.GENE3D); IPR008979 (G3DSA:2.60.120.GENE3D); IPR015908 (PFAM); IPR005164 (PANTHER); IPR005164 (HAMAP); IPR008979 (SUPERFAMILY); IPR008979 (SUPERFAMILY)	P:GO:0000256; F:GO:0004037	P:allantoin catabolic process; F:allantoicase activity
NODE_1_length_4327563_cov_65_473760.g930.t1	hypothetical protein VP1G_06046	1281	1	1.83142E-92	86.5						mobidb-lite (MOBIDB_LITE); mobidb-lite (MOBIDB_LITE); mobidb-lite (MOBIDB_LITE); mobidb-lite (MOBIDB_LITE); mobidb-lite (MOBIDB_LITE); mobidb-lite (MOBIDB_LITE)	no GO terms	no GO terms
NODE_1_length_4327563_cov_65_473760.g931.t1	GTPase activating protein	3213	1	0.0	86.99						IPR000195 (SMART); G3DSA:1.10.472.80 (GENE3D); G3DSA:1.10.8.270 (GENE3D); IPR000195 (PFAM); mobidb-lite (MOBIDB_LITE); mobidb-lite (MOBIDB_LITE); mobidb-lite (MOBIDB_LITE); mobidb-lite (MOBIDB_LITE); mobidb-lite (MOBIDB_LITE); mobidb-lite (MOBIDB_LITE); mobidb-lite (MOBIDB_LITE); mobidb-lite (MOBIDB_LITE); mobidb-lite (MOBIDB_LITE); mobidb-lite (MOBIDB_LITE); mobidb-lite (MOBIDB_LITE); mobidb-lit…	no GO terms	no GO terms
NODE_1_length_4327563_cov_65_473760.g932.t1	putative dil and ankyrin domain-containing protein	2700	1	0.0	97.59						IPR002710 (SMART); IPR002110 (SMART); IPR036770 (G3DSA:1.25.40.GENE3D); IPR002710 (PFAM); IPR020683 (PFAM); mobidb-lite (MOBIDB_LITE); mobidb-lite (MOBIDB_LITE); mobidb-lite (MOBIDB_LITE); mobidb-lite (MOBIDB_LITE); mobidb-lite (MOBIDB_LITE); mobidb-lite (MOBIDB_LITE); mobidb-lite (MOBIDB_LITE); mobidb-lite (MOBIDB_LITE); mobidb-lite (MOBIDB_LITE); PTHR16027:SF6 (PANTHER); PTHR16027 (PANTHER); IP…	F:GO:0005515	F:protein binding
NODE_1_length_4327563_cov_65_473760.g933.t1	hypothetical protein INS49_011361	6909	1	0.0	93.39						IPR004358 (PRINTS); IPR003661 (SMART); IPR003018 (SMART); IPR000719 (SMART); IPR003594 (SMART); IPR001789 (SMART); IPR003661 (PFAM); IPR003594 (PFAM); IPR036890 (G3DSA:3.30.565.GENE3D); G3DSA:3.40.50.2300 (GENE3D); G3DSA:1.10.510.10 (GENE3D); IPR041664 (PFAM); IPR029016 (G3DSA:3.30.450.GENE3D); IPR003018 (PFAM); G3DSA:1.10.287.130 (GENE3D); IPR001789 (PFAM); mobidb-lite (MOBIDB_LITE); mobidb-lite…	P:GO:0000160; P:GO:0006468; P:GO:0007165; P:GO:0016310; F:GO:0000155; F:GO:0004672; F:GO:0005515; F:GO:0005524; F:GO:0016772	P:phosphorelay signal transduction system; P:protein phosphorylation; P:signal transduction; P:phosphorylation; F:phosphorelay sensor kinase activity; F:protein kinase activity; F:protein binding; F:ATP binding; F:transferase activity, transferring phosphorus-containing groups
NODE_1_length_4327563_cov_65_473760.g934.t1	UDP-galactopyranose mutase	1521	1	0.0	98.62	1	F:GO:0016491	F:oxidoreductase activity	EC:1	Oxidoreductases	PF13450 (PFAM); IPR036188 (G3DSA:3.50.50.GENE3D); PTHR43734:SF4 (PANTHER); PTHR43734 (PANTHER); IPR036188 (SUPERFAMILY)	no GO terms	no GO terms
NODE_1_length_4327563_cov_65_473760.g935.t1	hypothetical protein UCDDA912_g01829	1227	1	0.0	97.55	1	C:GO:0016021	C:integral component of membrane			IPR004853 (PFAM); mobidb-lite (MOBIDB_LITE); PTHR11132 (PANTHER); PTHR11132:SF161 (PANTHER)	no GO terms	no GO terms
NODE_1_length_4327563_cov_65_473760.g936.t1	hypothetical protein FZEAL_3430	1536	1	0.0	68.24						IPR038655 (G3DSA:2.30.30.GENE3D); IPR001141 (PFAM); IPR001141 (PANTHER); PTHR10497:SF0 (PANTHER); IPR041991 (CDD); IPR008991 (SUPERFAMILY)	P:GO:0006412; F:GO:0003735; C:GO:0005840	P:translation; F:structural constituent of ribosome; C:ribosome
NODE_1_length_4327563_cov_65_473760.g937.t1	4-hydroxyphenylpyruvate dioxygenase	1275	1	0.0	96.7	4	P:GO:0006559; P:GO:0006572; F:GO:0003868; F:GO:0046872	P:L-phenylalanine catabolic process; P:tyrosine catabolic process; F:4-hydroxyphenylpyruvate dioxygenase activity; F:metal ion binding	EC:1.13.11; EC:1.13; EC:1; EC:1.13.11.27	Acting on single donors with incorporation of molecular oxygen (oxygenases). The oxygen incorporated need not be derived from O(2); Acting on single donors with incorporation of molecular oxygen (oxygenases). The oxygen incorporated need not be derived from O(2); Oxidoreductases; 4-hydroxyphenylpyruvate dioxygenase	IPR029068 (G3DSA:3.10.180.GENE3D); IPR005956 (TIGRFAM); IPR004360 (PFAM); IPR005956 (PIRSF); IPR029068 (G3DSA:3.10.180.GENE3D); mobidb-lite (MOBIDB_LITE); IPR005956 (PANTHER); PTHR11959:SF12 (PANTHER); IPR037523 (PROSITE_PROFILES); IPR037523 (PROSITE_PROFILES); IPR041736 (CDD); IPR041735 (CDD); IPR029068 (SUPERFAMILY)	P:GO:0009072; F:GO:0003868; F:GO:0016701	P:aromatic amino acid family metabolic process; F:4-hydroxyphenylpyruvate dioxygenase activity; F:oxidoreductase activity, acting on single donors with incorporation of molecular oxygen
NODE_1_length_4327563_cov_65_473760.g938.t1	transcription initiation factor TFIIH subunit 2	1554	1	0.0	92.5	7	P:GO:0006289; P:GO:0006357; P:GO:0006413; F:GO:0003743; F:GO:0008270; C:GO:0000439; C:GO:0005675	P:nucleotide-excision repair; P:regulation of transcription by RNA polymerase II; P:translational initiation; F:translation initiation factor activity; F:zinc ion binding; C:transcription factor TFIIH core complex; C:transcription factor TFIIH holo complex			IPR002035 (SMART); IPR004595 (SMART); IPR007198 (PFAM); IPR012170 (TIGRFAM); IPR036465 (G3DSA:3.40.50.GENE3D); IPR004595 (PFAM); IPR012170 (PIRSF); IPR013083 (G3DSA:3.30.40.GENE3D); mobidb-lite (MOBIDB_LITE); PTHR12695 (PANTHER); IPR002035 (PROSITE_PROFILES); IPR007198 (CDD); IPR036465 (SUPERFAMILY); SSF57889 (SUPERFAMILY)	P:GO:0006281; P:GO:0006289; P:GO:0006351; F:GO:0008270; C:GO:0000439	P:DNA repair; P:nucleotide-excision repair; P:transcription, DNA-templated; F:zinc ion binding; C:transcription factor TFIIH core complex
NODE_1_length_4327563_cov_65_473760.g939.t1	chitin synthase export chaperone	888	1	0.0	95.93	1	C:GO:0016021	C:integral component of membrane			IPR022057 (PFAM); IPR022057 (PANTHER); PTHR35329:SF1 (PANTHER)	no GO terms	no GO terms
NODE_1_length_4327563_cov_65_473760.g940.t1	putative hexose transporter	2076	1	0.0	91.44	3	P:GO:0055085; F:GO:0022857; C:GO:0016021	P:transmembrane transport; F:transmembrane transporter activity; C:integral component of membrane	EC:7	Translocases	IPR003663 (PRINTS); IPR005828 (PFAM); G3DSA:1.20.1250.20 (GENE3D); G3DSA:1.20.1250.20 (GENE3D); mobidb-lite (MOBIDB_LITE); mobidb-lite (MOBIDB_LITE); mobidb-lite (MOBIDB_LITE); mobidb-lite (MOBIDB_LITE); mobidb-lite (MOBIDB_LITE); PTHR48022:SF73 (PANTHER); PTHR48022 (PANTHER); IPR020846 (PROSITE_PROFILES); IPR036259 (SUPERFAMILY)	P:GO:0055085; F:GO:0022857; C:GO:0016020; C:GO:0016021	P:transmembrane transport; F:transmembrane transporter activity; C:membrane; C:integral component of membrane
NODE_1_length_4327563_cov_65_473760.g941.t1	hypothetical protein DHEL01_v203784	873	1	1.20731E-30	59.39						mobidb-lite (MOBIDB_LITE); mobidb-lite (MOBIDB_LITE); mobidb-lite (MOBIDB_LITE); mobidb-lite (MOBIDB_LITE); mobidb-lite (MOBIDB_LITE); mobidb-lite (MOBIDB_LITE)	no GO terms	no GO terms
NODE_1_length_4327563_cov_65_473760.g942.t1	hypothetical protein DHEL01_v203785	336	1	3.32902E-45	82.41						no IPS match	no IPS match	no IPS match
NODE_1_length_4327563_cov_65_473760.g943.t1	integral membrane ornithine transporter of mitochondria	1131	1	0.0	95.48	1	C:GO:0016021	C:integral component of membrane			IPR023395 (G3DSA:1.50.40.GENE3D); IPR018108 (PFAM); IPR023395 (G3DSA:1.50.40.GENE3D); mobidb-lite (MOBIDB_LITE); mobidb-lite (MOBIDB_LITE); PTHR45624 (PANTHER); PTHR45624:SF9 (PANTHER); IPR018108 (PROSITE_PROFILES); IPR018108 (PROSITE_PROFILES); IPR018108 (PROSITE_PROFILES); IPR023395 (SUPERFAMILY)	no GO terms	no GO terms
NODE_1_length_4327563_cov_65_473760.g944.t1	hypothetical protein UCDDA912_g01822	1260	1	0.0	92.86						mobidb-lite (MOBIDB_LITE); mobidb-lite (MOBIDB_LITE); mobidb-lite (MOBIDB_LITE); mobidb-lite (MOBIDB_LITE); mobidb-lite (MOBIDB_LITE)	no GO terms	no GO terms
NODE_1_length_4327563_cov_65_473760.g945.t1	putative dash complex subunit dad3	276	1	2.12669E-43	100.0	6	P:GO:0008608; P:GO:0051301; C:GO:0005737; C:GO:0005874; C:GO:0042729; C:GO:0072686	P:attachment of spindle microtubules to kinetochore; P:cell division; C:cytoplasm; C:microtubule; C:DASH complex; C:mitotic spindle			IPR013965 (PFAM); IPR013965 (PANTHER)	P:GO:0008608; C:GO:0042729; C:GO:0072686	P:attachment of spindle microtubules to kinetochore; C:DASH complex; C:mitotic spindle
NODE_1_length_4327563_cov_65_473760.g946.t1	putative 37s ribosomal protein s5	1467	1	0.0	91.86	5	P:GO:0006412; F:GO:0003723; F:GO:0003735; C:GO:0005840; C:GO:1990904	P:translation; F:RNA binding; F:structural constituent of ribosome; C:ribosome; C:ribonucleoprotein complex			IPR005324 (PFAM); G3DSA:3.30.160.20 (GENE3D); IPR013810 (PFAM); IPR014721 (G3DSA:3.30.230.GENE3D); mobidb-lite (MOBIDB_LITE); PTHR13718:SF61 (PANTHER); IPR000851 (PANTHER); IPR013810 (PROSITE_PROFILES); IPR020568 (SUPERFAMILY); SSF54768 (SUPERFAMILY)	P:GO:0006412; F:GO:0003723; F:GO:0003735; C:GO:0005840	P:translation; F:RNA binding; F:structural constituent of ribosome; C:ribosome
NODE_1_length_4327563_cov_65_473760.g947.t1	hypothetical protein UCDDA912_g01819	213	1	4.18988E-18	98.08	1	C:GO:0016021	C:integral component of membrane			no IPS match	no IPS match	no IPS match
NODE_1_length_4327563_cov_65_473760.g948.t1	hypothetical protein DHEL01_v203792	1326	1	0.0	95.22	3	P:GO:0071423; F:GO:0015140; C:GO:0016021	P:malate transmembrane transport; F:malate transmembrane transporter activity; C:integral component of membrane	EC:7	Translocases	IPR038665 (G3DSA:1.50.10.GENE3D); IPR004695 (PFAM); IPR030185 (PANTHER); PTHR31162:SF0 (PANTHER); IPR030185 (CDD)	P:GO:0055085; P:GO:0071423; F:GO:0015140; C:GO:0016021	P:transmembrane transport; P:malate transmembrane transport; F:malate transmembrane transporter activity; C:integral component of membrane
NODE_1_length_4327563_cov_65_473760.g949.t1	hypothetical protein VMCG_07364	1929	1	3.74994E-70	61.61						mobidb-lite (MOBIDB_LITE)	no GO terms	no GO terms
NODE_1_length_4327563_cov_65_473760.g950.t1	RasGEF domain-containing protein	2403	1	0.0	94.06	5	P:GO:0007264; P:GO:0050790; F:GO:0003924; F:GO:0005085; F:GO:0005525	P:small GTPase mediated signal transduction; P:regulation of catalytic activity; F:GTPase activity; F:guanyl-nucleotide exchange factor activity; F:GTP binding	EC:3.6.1; EC:3.6; EC:3	Acting on acid anhydrides; Acting on acid anhydrides; Hydrolases	PR00449 (PRINTS); IPR000651 (SMART); IPR001895 (SMART); IPR000651 (PFAM); G3DSA:3.40.50.300 (GENE3D); G3DSA:1.20.870.10 (GENE3D); IPR001895 (PFAM); IPR036964 (G3DSA:1.10.840.GENE3D); IPR001806 (PFAM); mobidb-lite (MOBIDB_LITE); mobidb-lite (MOBIDB_LITE); mobidb-lite (MOBIDB_LITE); mobidb-lite (MOBIDB_LITE); mobidb-lite (MOBIDB_LITE); PTHR23113:SF224 (PANTHER); IPR008937 (PANTHER); IPR000651 (PROS…	P:GO:0007264; F:GO:0003924; F:GO:0005085; F:GO:0005525	P:small GTPase mediated signal transduction; F:GTPase activity; F:guanyl-nucleotide exchange factor activity; F:GTP binding
NODE_1_length_4327563_cov_65_473760.g951.t1	putative integral membrane protein	1224	1	0.0	91.44	1	C:GO:0016021	C:integral component of membrane			mobidb-lite (MOBIDB_LITE); PTHR33048 (PANTHER); PTHR33048:SF131 (PANTHER)	no GO terms	no GO terms
NODE_1_length_4327563_cov_65_473760.g952.t1	hypothetical protein UCDDA912_g01816	1485	1	0.0	91.15						mobidb-lite (MOBIDB_LITE); mobidb-lite (MOBIDB_LITE); PTHR43194:SF4 (PANTHER); PTHR43194 (PANTHER); cd12809 (CDD); IPR029058 (SUPERFAMILY)	no GO terms	no GO terms
NODE_1_length_4327563_cov_65_473760.g953.t1	hypothetical protein DHEL01_v203797	777	1	1.6023E-81	70.47						mobidb-lite (MOBIDB_LITE); mobidb-lite (MOBIDB_LITE); mobidb-lite (MOBIDB_LITE); mobidb-lite (MOBIDB_LITE); mobidb-lite (MOBIDB_LITE); mobidb-lite (MOBIDB_LITE)	no GO terms	no GO terms
NODE_1_length_4327563_cov_65_473760.g954.t1	putative hit finger domain protein	702	1	1.73118E-103	90.0						mobidb-lite (MOBIDB_LITE)	no GO terms	no GO terms
NODE_1_length_4327563_cov_65_473760.g955.t1	HIRA-interacting protein 5	957	1	0.0	92.72	3	P:GO:0016226; F:GO:0005506; F:GO:0051536	P:iron-sulfur cluster assembly; F:iron ion binding; F:iron-sulfur cluster binding			IPR014824 (SMART); IPR014824 (PFAM); IPR034904 (G3DSA:3.30.300.GENE3D); IPR036498 (G3DSA:3.30.1370.GENE3D); IPR001075 (PFAM); mobidb-lite (MOBIDB_LITE); mobidb-lite (MOBIDB_LITE); mobidb-lite (MOBIDB_LITE); PTHR11178:SF1 (PANTHER); PTHR11178 (PANTHER); IPR034904 (SUPERFAMILY); IPR036498 (SUPERFAMILY)	P:GO:0016226; F:GO:0005506; F:GO:0051536	P:iron-sulfur cluster assembly; F:iron ion binding; F:iron-sulfur cluster binding
NODE_1_length_4327563_cov_65_473760.g956.t1	PSP1 domain-containing protein	2634	1	0.0	95.11						IPR007557 (PFAM); mobidb-lite (MOBIDB_LITE); mobidb-lite (MOBIDB_LITE); mobidb-lite (MOBIDB_LITE); mobidb-lite (MOBIDB_LITE); mobidb-lite (MOBIDB_LITE); mobidb-lite (MOBIDB_LITE); mobidb-lite (MOBIDB_LITE); mobidb-lite (MOBIDB_LITE); mobidb-lite (MOBIDB_LITE); mobidb-lite (MOBIDB_LITE); mobidb-lite (MOBIDB_LITE); mobidb-lite (MOBIDB_LITE); PTHR43830:SF3 (PANTHER); PTHR43830 (PANTHER); IPR007557 (…	no GO terms	no GO terms
NODE_1_length_4327563_cov_65_473760.g957.t1	putative 3 exoribonuclease family protein	816	1	6.29247E-115	85.84						mobidb-lite (MOBIDB_LITE); mobidb-lite (MOBIDB_LITE); mobidb-lite (MOBIDB_LITE); mobidb-lite (MOBIDB_LITE)	no GO terms	no GO terms
NODE_1_length_4327563_cov_65_473760.g958.t1	60S ribosomal protein L15	612	1	7.64477E-131	100.0	3	P:GO:0006412; F:GO:0003735; C:GO:0005840	P:translation; F:structural constituent of ribosome; C:ribosome			IPR000439 (SMART); IPR024794 (G3DSA:3.40.1120.GENE3D); IPR000439 (PFAM); PTHR11847:SF4 (PANTHER); IPR000439 (PANTHER); IPR012678 (SUPERFAMILY)	P:GO:0006412; F:GO:0003735; C:GO:0005840	P:translation; F:structural constituent of ribosome; C:ribosome
NODE_1_length_4327563_cov_65_473760.g959.t1	pumilio domain-containing protein	3378	1	0.0	92.44	1	F:GO:0003723	F:RNA binding			IPR001313 (SMART); IPR011989 (G3DSA:1.25.10.GENE3D); IPR001313 (PFAM); mobidb-lite (MOBIDB_LITE); mobidb-lite (MOBIDB_LITE); mobidb-lite (MOBIDB_LITE); mobidb-lite (MOBIDB_LITE); mobidb-lite (MOBIDB_LITE); mobidb-lite (MOBIDB_LITE); mobidb-lite (MOBIDB_LITE); mobidb-lite (MOBIDB_LITE); mobidb-lite (MOBIDB_LITE); mobidb-lite (MOBIDB_LITE); mobidb-lite (MOBIDB_LITE); mobidb-lite (MOBIDB_LITE); mobi…	F:GO:0003723	F:RNA binding
[truncated: 14,935 more rows]

## Sheet: EggNOG
Type	Query ID	Gene Name	EggNOG Description	E-Value	Bit-Score	Best Tax-Level	EC Codes	#GO	GOs	GO Names	KEGG KO	KEGG Pathway
COG,ENOG	NODE_1_length_4327563_cov_65_473760.g5.t1		PHB depolymerase family esterase	1.6E-80	306.2	Glomerellales	EC:3.1.1.72	0.0			K05972
[truncated: 14,052 more rows]

## Sheet: KEGG
Pathway	Pathway ID	#Enzs in Pathway	Enzyme	#Seqs of Enzyme	Seqs
[truncated: 120 more rows]

[truncated: 3 more sheets: GO Biological Process, GO Molecular Function, GO Celluar Component]
