# Supplementary material for: Genome Analyses of Two Blueberry Pathogens: Diaporthe amygdali CAA958 and Diaporthe eres CBS 160.32
Source: J Fungi (Basel). 2022 Jul 29;8(8):804. doi: 10.3390/jof8080804 (PMC9409727; doi:10.3390/jof8080804)
Supplement: Supplementary file 1 [file jof-08-00804-s001.zip › Table S10 - CAZymes of Diaporthe amygdali.xlsx]

## Sheet: AA
Table S10 - Carbohydrate Active-Enzymes (CAZymes) of Diaporthe amygdali CAA958
Genes involved in oxireductases
Gene ID	HMMER
g8370.t1	AA1_2(40-376)
g546.t1	AA1_2(45-380)
g3909.t1	AA1_3(100-428)
g10826.t1	AA1_3(118-451)
g12649.t1	AA1_3(127-430)
g15420.t1	AA1_3(317-639)
g6568.t1	AA1_3(33-352)
g10219.t1	AA1_3(46-351)
g5707.t1	AA1_3(48-361)
g16094.t1	AA1_3(49-352)
g11136.t1	AA1_3(51-355)
g5108.t1	AA1_3(54-367)
g14632.t1	AA1_3(54-370)
g8444.t1	AA11(18-211)
g3906.t1	AA11(19-230)
g15704.t1	AA11(20-219)
g10624.t1	AA11(20-230)
g3221.t1	AA11(21-219)
g12798.t1	AA11(22-220)
g12912.t1	AA11(27-205)
g13480.t1	AA11(31-242)
g8256.t1	AA11(75-146)
g3186.t1	AA12(34-420)
g6634.t1	AA12(34-426)
g16468.t1	AA13(156-387)+CBM20(421-511)
g11568.t1	AA16(17-146)
g13778.t1	AA16(18-181)
g5296.t1	AA16(18-181)
g8744.t1	AA16(18-182)
g7610.t1	AA16(18-188)
g15462.t1	AA2(103-343)
g1821.t1	AA2(108-353)
g8994.t1	AA2(17-272)
g10326.t1	AA2(31-250)
g15413.t1	AA2(36-257)
g6459.t1	AA2(59-222)
g11379.t1	AA2(61-241)
g4126.t1	AA2(63-248)
g3542.t1	AA2(64-261)
g11819.t1	AA2(69-244)
g8451.t1	AA2(91-340)
g4872.t1	AA2(97-337)
g10544.t1	AA3(154-721)
g9118.t1	AA3(222-760)
g13603.t1	AA3(5-429)
g10607.t1	AA3(87-474)
g3815.t1	AA3_1(22-561)
g4279.t1	AA3_1(234-769)
g3085.t1	AA3_2(10-573)
g3994.t1	AA3_2(113-641)
g13897.t1	AA3_2(13-542)
g12481.t1	AA3_2(15-603)
g8323.t1	AA3_2(15-615)
g1736.t1	AA3_2(156-493)
g10750.t1	AA3_2(17-632)
g12178.t1	AA3_2(18-617)
g15668.t1	AA3_2(18-645)
g13355.t1	AA3_2(193-560)
g9989.t1	AA3_2(203-579)
g7353.t1	AA3_2(24-619)
g9214.t1	AA3_2(24-639)
g1703.t1	AA3_2(266-831)
g10054.t1	AA3_2(27-635)
g3342.t1	AA3_2(28-591)
g10570.t1	AA3_2(28-611)
g7637.t1	AA3_2(28-615)
g8499.t1	AA3_2(29-610)
g15581.t1	AA3_2(30-602)
g3315.t1	AA3_2(31-576)
g3038.t1	AA3_2(32-592)
g16297.t1	AA3_2(32-611)
g8742.t1	AA3_2(3-433)
g10250.t1	AA3_2(34-616)
g12314.t1	AA3_2(34-618)
g14458.t1	AA3_2(35-608)
g15035.t1	AA3_2(3-562)
g2239.t1	AA3_2(36-298)+AA3_2(318-598)
g11537.t1	AA3_2(36-343)+AA3_2(346-584)
g7791.t1	AA3_2(36-670)
g5534.t1	AA3_2(37-609)
g10784.t1	AA3_2(37-660)
g10362.t1	AA3_2(39-515)
g9307.t1	AA3_2(39-567)
g9974.t1	AA3_2(40-586)
g10126.t1	AA3_2(40-605)
g2635.t1	AA3_2(40-605)
g14245.t1	AA3_2(43-343)+AA3_2(354-605)
g8026.t1	AA3_2(44-637)
g13242.t1	AA3_2(44-641)
g6020.t1	AA3_2(4-546)
g10851.t1	AA3_2(4-559)
g6332.t1	AA3_2(46-671)
g14189.t1	AA3_2(46-700)
g6966.t1	AA3_2(48-672)
g15908.t1	AA3_2(54-622)
g12263.t1	AA3_2(55-632)
g6764.t1	AA3_2(5-595)
g15011.t1	AA3_2(57-317)
g4086.t1	AA3_2(74-648)
g7997.t1	AA3_2(7-605)
g3830.t1	AA3_2(96-670)
g15625.t1	AA3_3(12-362)
g3962.t1	AA3_3(12-603)
g10184.t1	AA3_3(13-597)
g15291.t1	AA3_3(13-606)
g13801.t1	AA3_3(15-650)
g8560.t1	AA4(116-353)
g15734.t1	AA4(27-583)
g13077.t1	AA4(32-567)
g16258.t1	AA4(53-585)
g5182.t1	AA5(488-1001)
g10107.t1	AA5_2(148-734)
g242.t1	AA5_2(2-245)
g7923.t1	AA6(4-201)
g15200.t1	AA7(107-549)
g3076.t1	AA7(113-580)
g16418.t1	AA7(117-327)
g8360.t1	AA7(117-452)
g10757.t1	AA7(120-361)
g4139.t1	AA7(123-549)
g15294.t1	AA7(12-444)
g14790.t1	AA7(125-318)
g13677.t1	AA7(128-555)
g3226.t1	AA7(129-320)
g11863.t1	AA7(131-558)
g5121.t1	AA7(134-312)
g2656.t1	AA7(134-345)
g10265.t1	AA7(141-303)
g9792.t1	AA7(141-322)
g9343.t1	AA7(142-353)
g13033.t1	AA7(146-345)
g11010.t1	AA7(155-370)
g14247.t1	AA7(177-466)
g11042.t1	AA7(179-619)
g6702.t1	AA7(180-363)
g12214.t1	AA7(182-369)
g3366.t1	AA7(18-287)
g9297.t1	AA7(188-618)
g4996.t1	AA7(190-399)
g6177.t1	AA7(197-632)
g9189.t1	AA7(2-199)
g15368.t1	AA7(224-425)
g1042.t1	AA7(252-449)
g15220.t1	AA7(283-477)
g9819.t1	AA7(31-256)
g15811.t1	AA7(318-518)
g15132.t1	AA7(32-211)
g8214.t1	AA7(36-225)
g9141.t1	AA7(36-267)
g8655.t1	AA7(38-208)
g5102.t1	AA7(38-246)
g12961.t1	AA7(38-466)+GH28(614-898)
g10876.t1	AA7(38-479)
g13459.t1	AA7(40-238)
g10747.t1	AA7(40-239)
g15360.t1	AA7(40-469)
g12749.t1	AA7(41-474)
g13641.t1	AA7(41-495)
g4743.t1	AA7(42-477)
g4933.t1	AA7(43-252)
g5134.t1	AA7(45-467)
g8654.t1	AA7(49-283)
g13034.t1	AA7(52-242)
g13981.t1	AA7(54-489)
g10519.t1	AA7(55-278)
g2662.t1	AA7(56-264)
g15600.t1	AA7(56-280)
g14557.t1	AA7(586-754)
g16358.t1	AA7(59-274)
g9978.t1	AA7(60-278)
g12317.t1	AA7(61-269)
g11186.t1	AA7(61-499)
g4719.t1	AA7(64-490)
g5082.t1	AA7(65-263)
g13070.t1	AA7(65-277)
g8926.t1	AA7(66-268)
g10953.t1	AA7(67-254)
g3548.t1	AA7(67-264)
g11266.t1	AA7(67-508)
g13466.t1	AA7(687-1112)
g16390.t1	AA7(69-268)
g5756.t1	AA7(70-483)
g4270.t1	AA7(74-297)
g13760.t1	AA7(74-488)
g10092.t1	AA7(77-272)
g10710.t1	AA7(77-407)
g11543.t1	AA7(77-534)
g14100.t1	AA7(79-280)
g6659.t1	AA7(85-261)
g15986.t1	AA7(91-301)
g10187.t1	AA8(20-560)
g5579.t1	AA8(3-325)
g11077.t1	AA8(4-772)
g3619.t1	AA8(4-777)
g987.t1	AA8(7-803)
g3658.t1	AA8(7-835)
g10819.t1	AA9(10-233)
g11993.t1	AA9(10-233)
g7305.t1	AA9(10-233)
g8761.t1	AA9(10-262)
g12280.t1	AA9(11-125)
g2423.t1	AA9(11-224)
g5443.t1	AA9(11-234)
g3957.t1	AA9(121-338)
g14268.t1	AA9(13-237)
g9722.t1	AA9(32-257)
g5522.t1	AA9(5-206)
g4741.t1	AA9(5-218)
g12455.t1	AA9(5-222)
g1784.t1	AA9(5-233)
g13958.t1	AA9(6-208)
g4170.t1	AA9(6-216)
g15175.t1	AA9(6-223)
g3907.t1	AA9(63-280)
g4934.t1	AA9(7-212)
g12874.t1	AA9(7-221)
g6170.t1	AA9(7-227)
g5900.t1	AA9(7-228)
g13869.t1	AA9(7-231)
g9102.t1	AA9(7-231)
g14530.t1	AA9(8-204)
g10799.t1	AA9(8-218)
g1757.t1	AA9(9-222)
g12714.t1	AA9(9-233)
g3898.t1	AA9(9-234)
g10132.t1	N
g10157.t1	N
g10215.t1	N
g10487.t1	N
g12253.t1	N
g12273.t1	N
g12548.t1	N
g13758.t1	N
g14341.t1	N
g14350.t1	N
g14533.t1	N
g14578.t1	N
g14579.t1	N
g14664.t1	N
g15090.t1	N
g15156.t1	N
g15674.t1	N
g15739.t1	N
g15926.t1	N
g1618.t1	N
g218.t1	N
g235.t1	N
g241.t1	N
g3308.t1	N
g3574.t1	N
g3735.t1	N
g4002.t1	N
g4416.t1	N
g8321.t1	N
g8367.t1	N
g841.t1	N
g8843.t1	N
g9228.t1	N
g9372.t1	N
g9404.t1	N

## Sheet: CBM
Genes involved in carbohydrate-binding modules
Gene ID	HMMER
g10107.t1	AA5_2(148-734)
g10204.t1	GH43_25(46-262)
g10318.t1	GH7(19-448)
g10337.t1	GH12(111-259)
g1038.t1	GH45(24-220)
g10504.t1	CE5(35-240)
g10613.t1	CBM50(3-46)
g10699.t1	CBM87(53-272)+CE18(275-639)
g10800.t1	GH18(31-430)
g10819.t1	AA9(10-233)
g11076.t1	CE16(97-355)
g11077.t1	AA8(4-772)
g11120.t1	GH54(23-336)+CBM42(354-494)
g11262.t1	CE1(77-239)
g11311.t1	GH18(17-337)
g1135.t1	GH131(19-259)
g11356.t1	GH2(39-755)
g11419.t1	GH7(19-444)
g11522.t1	GH18(68-424)
g11588.t1	GH62(23-292)
g11641.t1	N
g11720.t1	GH74(77-183)
g11859.t1	GH13_8(229-522)
g1191.t1	CBM67(127-303)+GH78(325-854)
g11993.t1	AA9(10-233)
g12095.t1	N
g12147.t1	GH5_5(91-368)
g122.t1	GH5_41(94-316)
g12208.t1	N
g1228.t1	N
g12315.t1	N
g12384.t1	GH13_1(60-363)+CBM20(517-606)
g12398.t1	GH6(57-349)
g12415.t1	GH131(21-261)
g12455.t1	AA9(5-222)
g12540.t1	GH35(40-361)
g12557.t1	GH10(31-333)
g12568.t1	GH3(65-273)
g12584.t1	N
g12608.t1	N
g12698.t1	N
g12742.t1	GH29(42-372)+CBM32(391-500)
g12758.t1	GH43_24(137-367)
g12815.t1	CBM67(11-191)+GH78(263-730)
g12831.t1	N
g12910.t1	N
g13149.t1	PL3_2(41-231)
g13251.t1	GH5_5(31-305)
g13304.t1	CBM35(23-138)+GH26(154-442)
g1331.t1	N
g13384.t1	GH16_3(32-288)
g13415.t1	N
g13429.t1	N
g13559.t1	GT20(6-476)
g13706.t1	N
g13930.t1	CBM21(329-437)
g14051.t1	GH43_34(39-315)+CBM66(338-502)
g14119.t1	N
g14205.t1	GH3(81-295)
g14266.t1	GH72(18-332)+CBM43(383-470)
g14269.t1	PL1_4(55-236)
g14353.t1	GH18(484-823)
g14363.t1	N
g14371.t1	GH131(25-254)
g14530.t1	AA9(8-204)
g14565.t1	GH71(59-450)
g14621.t1	N
g14950.t1	GH18(647-992)
g14969.t1	GH5_5(75-360)
g14977.t1	GH7(21-447)
g15143.t1	CE1(36-219)
g15378.t1	GH71(72-464)
g15408.t1	N
g15468.t1	GH43_36(10-275)
g15495.t1	CBM87(47-265)+CE18(266-502)
g15531.t1	GH3(87-226)
g15679.t1	PL1_4(114-299)
g15772.t1	GH5_5(73-353)
g15789.t1	N
g15948.t1	GH27(87-323)
g16030.t1	PL3_2(83-273)
g16091.t1	GH7(20-450)
g16106.t1	N
g16112.t1	GH3(297-520)
g16186.t1	N
g16232.t1	N
g16312.t1	GH13_1(63-367)
g16315.t1	GH5_5(37-316)
g16358.t1	AA7(59-274)
g16380.t1	PL3_2(35-223)
g16468.t1	AA13(156-387)+CBM20(421-511)
g1692.t1	GH30_7(19-469)
g174.t1	N
g1757.t1	AA9(9-222)
g1824.t1	CE4(167-297)
g1901.t1	GH5_7(76-358)
g1943.t1	GH18(24-281)
g2017.t1	GH15(82-493)+CBM20(566-654)
g2025.t1	GH55(248-546)
g2189.t1	GH7(18-477)
g2213.t1	N
g2224.t1	N
g2245.t1	N
g2382.t1	N
g2390.t1	GH71(53-384)+CBM24(427-501)
g241.t1	N
g2416.t1	GH3(34-245)
g2626.t1	GH64(38-384)
g2642.t1	GH7(22-423)
g2660.t1	GH146(41-556)
g2815.t1	GH43_24(112-243)
g2855.t1	CBM63(200-269)
g2956.t1	GH13_1(60-361)
g2976.t1	GH16_3(34-284)
g2983.t1	GH5_5(19-326)
g2987.t1	GH3(181-393)
g3010.t1	N
g310.t1	N
g3224.t1	GH2(337-1134)
g3230.t1	GH18(32-311)
g3330.t1	PL4_1(19-523)
g3331.t1	N
g3404.t1	CE15(44-365)
g3426.t1	GH7(22-420)
g3547.t1	GH10(21-333)
g3569.t1	GH2(31-705)
g3635.t1	GH2(63-493)
g3645.t1	GH62(45-175)+GH62(188-302)
g3652.t1	GH7(24-403)
g3658.t1	AA8(7-835)
g3685.t1	GH3(86-284)
g3823.t1	CE5(29-233)
g3898.t1	AA9(9-234)
g3907.t1	AA9(63-280)
g3957.t1	AA9(121-338)
g3958.t1	GH10(20-333)
g3989.t1	GH5_5(411-704)
g4018.t1	GH72(20-330)
g4027.t1	N
g4059.t1	CE3(23-210)
g4133.t1	GH95(27-763)
g4153.t1	GH16_4(86-420)
g4161.t1	GH3(95-317)
g4171.t1	GH3(88-302)
g4187.t1	GH71(23-408)+CBM24(449-523)+CBM24(542-612)
g4208.t1	N
g4241.t1	GH32(49-358)
g4248.t1	GH5_7(61-363)
g4506.t1	N
g4741.t1	AA9(5-218)
g4742.t1	N
g4845.t1	GH2(38-926)
g4884.t1	N
g5016.t1	N
g5280.t1	N
g5284.t1	GH10(116-323)
g5459.t1	GH3(77-278)
g5479.t1	GH11(43-221)
g552.t1	N
g5548.t1	N
g5566.t1	GH13_1(70-378)+CBM20(551-640)
g5579.t1	AA8(3-325)
g5654.t1	N
g5679.t1	N
g5693.t1	N
g5838.t1	GH18(32-385)
g5917.t1	N
g5954.t1	N
g5960.t1	GH10(31-325)
g6054.t1	N
g6217.t1	GH53(19-346)
g6238.t1	GH12(99-245)
g6359.t1	GH65(378-743)
g6455.t1	N
g6457.t1	GH18(72-416)
g6559.t1	N
g6578.t1	GH16_4(152-473)
g6612.t1	GH5_7(123-394)
g6778.t1	GH16_3(30-292)
g7153.t1	CE15(1599-1831)
g7305.t1	AA9(10-233)
g7318.t1	GH65(420-765)
g7337.t1	N
g7367.t1	N
g7428.t1	GH6(145-439)
g7430.t1	N
g7774.t1	GH72(20-334)
g78.t1	N
g7837.t1	GH3(89-319)
g7886.t1	GH6(64-353)
g8001.t1	GH5_5(62-366)
g8008.t1	GH10(23-335)
g8010.t1	N
g8235.t1	CBM87(32-249)+CE18(250-614)
g8261.t1	CBM67(90-239)+GH78(279-798)
g8375.t1	N
g8376.t1	GH3(158-371)
g8465.t1	N
g8500.t1	CBM67(154-314)+GH78(341-874)
g8512.t1	GH71(25-319)+CBM24(360-426)
g8608.t1	GH18(132-472)
g863.t1	N
g874.t1	CBM67(150-333)+GH78(362-916)				CBM1	92
g8761.t1	AA9(10-262)
g8860.t1	GH3(109-330)
g9102.t1	AA9(7-231)
g9307.t1	AA3_2(39-567)
g9320.t1	GH43_34(31-294)+CBM66(310-465)
g9421.t1	N
g943.t1	GH43_24(49-289)
g9529.t1	PL11_2(36-603)
g9548.t1	GH11(61-233)
g9559.t1	CE1(36-189)
g9569.t1	GH16_19(107-272)
g9631.t1	GH18(24-305)
g9722.t1	AA9(32-257)
g9789.t1	N
g9790.t1	N
g9822.t1	GH74(221-323)
g9844.t1	N
g9851.t1	GH5_7(66-339)
g987.t1	AA8(7-803)
g988.t1	GH5_5(37-323)
g998.t1	CBM87(174-389)+CE18(391-756)

## Sheet: CE
Genes involved in carbohydrate esterases
Gene ID	HMMER
g998.t1	CBM87(174-389)+CE18(391-756)
g8235.t1	CBM87(32-249)+CE18(250-614)
g15495.t1	CBM87(47-265)+CE18(266-502)
g10699.t1	CBM87(53-272)+CE18(275-639)
g13092.t1	CE1(2-198)
g7497.t1	CE1(23-286)
g14660.t1	CE1(32-224)
g9559.t1	CE1(36-189)
g15143.t1	CE1(36-219)
g11276.t1	CE1(37-229)
g1634.t1	CE1(44-189)
g1876.t1	CE1(54-253)
g11262.t1	CE1(77-239)
g12546.t1	CE12(22-241)
g1932.t1	CE12(31-244)
g11574.t1	CE12(44-231)
g7153.t1	CE15(1599-1831)
g4218.t1	CE15(22-271)
g3404.t1	CE15(44-365)
g2349.t1	CE15(87-402)
g271.t1	CE16(27-329)
g5282.t1	CE16(35-321)
g11970.t1	CE16(37-300)
g9042.t1	CE16(43-337)
g5864.t1	CE16(47-335)
g12817.t1	CE16(78-332)
g11076.t1	CE16(97-355)
g13770.t1	CE2(129-333)
g9737.t1	CE2(191-427)
g3014.t1	CE3(132-360)
g5105.t1	CE3(136-348)
g3809.t1	CE3(171-364)
g11374.t1	CE3(22-116)
g4059.t1	CE3(23-210)
g8363.t1	CE3(42-239)
g5674.t1	CE3(47-316)
g3258.t1	CE3(55-251)
g9811.t1	CE3(62-255)
g13747.t1	CE4(131-235)
g1824.t1	CE4(167-297)
g12510.t1	CE4(40-163)
g10685.t1	CE4(51-156)
g5147.t1	CE4(72-200)
g13306.t1	CE5(1055-1225)
g5911.t1	CE5(118-299)
g9344.t1	CE5(171-352)
g9526.t1	CE5(27-223)
g3823.t1	CE5(29-233)
g481.t1	CE5(30-234)
g15955.t1	CE5(31-223)
g14438.t1	CE5(33-234)
g10504.t1	CE5(35-240)
g1807.t1	CE5(40-248)
g15820.t1	CE5(42-217)
g14812.t1	CE5(44-224)
g1801.t1	CE5(47-241)
g8787.t1	CE5(51-222)
g12572.t1	CE5(53-230)
g6567.t1	CE5(71-245)
g16314.t1	CE8(27-302)
g1250.t1	CE8(29-292)
g10511.t1	CE8(30-303)
g1849.t1	CE8(30-315)
g15087.t1	CE8(55-328)
g1644.t1	CE8(56-387)
g3179.t1	CE9(16-409)
g9548.t1	GH11(61-233)
g13003.t1	N
g13798.t1	N
g14236.t1	N
g15196.t1	N
g15432.t1	N
g4548.t1	N
g5987.t1	N
g15116.t1	PL1_2(71-246)

## Sheet: GH
Genes involved in glycosyde hydrolases
Gene ID	HMMER
g10757.t1	AA7(120-361)
g12961.t1	AA7(38-466)+GH28(614-898)
g13304.t1	CBM35(23-138)+GH26(154-442)
g10613.t1	CBM50(3-46)
g12815.t1	CBM67(11-191)+GH78(263-730)
g1191.t1	CBM67(127-303)+GH78(325-854)
g874.t1	CBM67(150-333)+GH78(362-916)
g8500.t1	CBM67(154-314)+GH78(341-874)
g8261.t1	CBM67(90-239)+GH78(279-798)
g9042.t1	CE16(43-337)
g5243.t1	GH1(100-588)
g16287.t1	GH1(115-525)
g5454.t1	GH1(122-595)
g10788.t1	GH1(14-492)
g1077.t1	GH1(145-589)
g5563.t1	GH1(166-614)
g5393.t1	GH1(417-883)
g5284.t1	GH10(116-323)
g3958.t1	GH10(20-333)
g3547.t1	GH10(21-333)
g8008.t1	GH10(23-335)
g5960.t1	GH10(31-325)
g12557.t1	GH10(31-333)
g8303.t1	GH10(34-353)
g14279.t1	GH105(108-410)
g10956.t1	GH105(47-383)
g2977.t1	GH105(47-398)
g11249.t1	GH105(56-407)
g302.t1	GH105(58-374)
g8668.t1	GH105(65-427)
g3329.t1	GH105(66-368)
g3441.t1	GH105(95-341)
g1262.t1	GH106(29-868)
g2367.t1	GH106(30-460)+GH106(497-906)
g14834.t1	GH109(4-118)
g5479.t1	GH11(43-221)
g13598.t1	GH11(45-215)
g7155.t1	GH11(47-209)
g6479.t1	GH11(49-217)
g9548.t1	GH11(61-233)
g6851.t1	GH114(26-218)
g15229.t1	GH114(77-298)
g8237.t1	GH114(94-296)
g12674.t1	GH115(36-659)
g14368.t1	GH115(44-719)
g10337.t1	GH12(111-259)
g10186.t1	GH12(112-246)
g11763.t1	GH12(159-293)
g6238.t1	GH12(99-245)
g8427.t1	GH125(198-678)
g11004.t1	GH125(391-721)
g10573.t1	GH125(72-497)
g15983.t1	GH125(93-526)
g2883.t1	GH125(95-529)
g7412.t1	GH127(15-568)
g580.t1	GH128(186-391)
g16082.t1	GH128(24-245)
g2386.t1	GH128(28-243)
g3833.t1	GH128(32-239)
g1755.t1	GH128(33-235)
g3256.t1	GH128(48-278)
g4168.t1	GH128(51-292)
g11505.t1	GH128(66-290)
g4034.t1	GH13_1(59-365)
g2956.t1	GH13_1(60-361)
g12384.t1	GH13_1(60-363)+CBM20(517-606)
g16312.t1	GH13_1(63-367)
g5566.t1	GH13_1(70-378)+CBM20(551-640)
g14931.t1	GH13_22(100-501)+GH13_22(1152-1617)
g3650.t1	GH13_22(103-492)+GH13_22(1175-1642)
g4036.t1	GH13_22(146-548)+GH13_22(1212-1677)
g11687.t1	GH13_22(86-445)+GH13_22(1110-1574)
g14620.t1	GH13_25(1085-1537)
g1592.t1	GH13_40(30-390)
g4893.t1	GH13_40(37-402)
g9199.t1	GH13_40(40-399)
g14512.t1	GH13_5(38-380)
g15897.t1	GH13_5(64-400)
g11859.t1	GH13_8(229-522)
g1135.t1	GH131(19-259)
g12415.t1	GH131(21-261)
g13973.t1	GH131(235-489)
g14371.t1	GH131(25-254)
g5061.t1	GH131(27-283)
g11784.t1	GH131(34-284)
g6119.t1	GH132(140-447)
g5267.t1	GH132(28-319)
g10796.t1	GH134(31-189)
g13360.t1	GH135(20-288)
g16114.t1	GH135(21-216)
g8238.t1	GH135(21-318)
g15594.t1	GH135(58-249)
g4165.t1	GH142(38-517)
g8753.t1	GH145(20-348)
g2660.t1	GH146(41-556)
g9862.t1	GH146(48-615)
g2017.t1	GH15(82-493)+CBM20(566-654)
g8530.t1	GH152(14-281)
g13109.t1	GH154(24-372)
g3086.t1	GH16_1(106-348)
g3754.t1	GH16_1(301-536)
g721.t1	GH16_1(48-287)
g8428.t1	GH16_1(62-296)
g16419.t1	GH16_1(74-317)
g14587.t1	GH16_10(167-357)
g8765.t1	GH16_18(68-224)
g40.t1	GH16_18(69-222)
g2990.t1	GH16_18(71-227)
g1828.t1	GH16_18(71-232)
g3128.t1	GH16_18(72-227)
g9569.t1	GH16_19(107-272)
g2627.t1	GH16_23(103-291)
g6778.t1	GH16_3(30-292)
g6586.t1	GH16_3(31-293)
g12002.t1	GH16_3(32-279)
g13384.t1	GH16_3(32-288)
g2976.t1	GH16_3(34-284)
g14498.t1	GH16_3(63-319)
g6578.t1	GH16_4(152-473)
g4153.t1	GH16_4(86-420)
g10153.t1	GH17(157-399)
g10286.t1	GH17(23-294)
g69.t1	GH17(344-577)
g8901.t1	GH17(484-752)
g8608.t1	GH18(132-472)
g11311.t1	GH18(17-337)
g12640.t1	GH18(202-550)
g8148.t1	GH18(232-525)
g1943.t1	GH18(24-281)
g9631.t1	GH18(24-305)
g10800.t1	GH18(31-430)
g3230.t1	GH18(32-311)
g5838.t1	GH18(32-385)
g3649.t1	GH18(37-309)
g11275.t1	GH18(39-404)
g14353.t1	GH18(484-823)
g9100.t1	GH18(60-295)
g14950.t1	GH18(647-992)
g11522.t1	GH18(68-424)
g6457.t1	GH18(72-416)
g8352.t1	GH18(78-466)
g11337.t1	GH2(16-499)
g3828.t1	GH2(16-637)
g1812.t1	GH2(28-773)
g3569.t1	GH2(31-705)
g3224.t1	GH2(337-1134)
g12604.t1	GH2(3-697)
g15417.t1	GH2(3-756)
g16026.t1	GH2(37-655)
g4845.t1	GH2(38-926)
g11356.t1	GH2(39-755)
g3635.t1	GH2(63-493)
g13731.t1	GH20(169-505)
g5964.t1	GH20(187-530)
g15948.t1	GH27(87-323)
g12833.t1	GH27(98-360)
g1638.t1	GH28(165-489)
g14504.t1	GH28(292-615)
g14270.t1	GH28(38-356)
g3831.t1	GH28(44-364)
g5692.t1	GH28(47-370)
g10627.t1	GH28(481-860)
g15239.t1	GH28(58-379)
g5233.t1	GH28(62-370)
g6832.t1	GH28(66-418)
g15906.t1	GH28(69-376)
g15003.t1	GH28(71-368)
g12521.t1	GH28(71-399)
g4150.t1	GH28(73-384)
g11883.t1	GH28(73-433)
g5676.t1	GH28(74-425)
g1931.t1	GH28(78-365)
g15667.t1	GH28(81-428)
g6968.t1	GH29(341-711)
g15404.t1	GH29(344-704)
g12742.t1	GH29(42-372)+CBM32(391-500)
g10650.t1	GH29(57-379)
g8860.t1	GH3(109-330)
g3173.t1	GH3(114-339)
g6412.t1	GH3(129-381)
g13513.t1	GH3(146-392)
g8376.t1	GH3(158-371)
g2987.t1	GH3(181-393)
g16171.t1	GH3(193-443)
g4299.t1	GH3(198-348)
g10871.t1	GH3(28-242)
g16112.t1	GH3(297-520)
g2416.t1	GH3(34-245)
g12568.t1	GH3(65-273)
g8907.t1	GH3(72-333)
g5459.t1	GH3(77-278)
g3178.t1	GH3(79-304)
g14205.t1	GH3(81-295)
g3685.t1	GH3(86-284)
g15531.t1	GH3(87-226)
g11879.t1	GH3(87-293)
g3078.t1	GH3(87-309)
g4171.t1	GH3(88-302)
g7837.t1	GH3(89-319)
g16443.t1	GH3(94-272)
g4161.t1	GH3(95-317)
g16304.t1	GH30_3(61-476)
g3589.t1	GH30_5(22-474)
g15136.t1	GH30_7(17-469)
g1692.t1	GH30_7(19-469)
g14814.t1	GH31(209-667)
g15764.t1	GH31(238-697)
g3174.t1	GH31(253-694)
g2814.t1	GH31(257-826)
g6864.t1	GH31(373-933)
g10022.t1	GH31(385-832)
g7944.t1	GH32(33-404)
g14911.t1	GH32(35-382)
g4241.t1	GH32(49-358)
g14625.t1	GH32(49-436)
g7140.t1	GH33(34-329)
g15054.t1	GH35(20-222)
g1141.t1	GH35(36-370)
g12540.t1	GH35(40-361)
g1732.t1	GH35(47-374)
g9309.t1	GH35(49-394)
g15366.t1	GH35(52-384)
g13982.t1	GH36(40-730)
g2365.t1	GH37(152-713)
g10981.t1	GH37(55-635)
g2081.t1	GH38(354-611)
g6463.t1	GH39(102-535)
g12545.t1	GH42(54-444)
g3538.t1	GH43_1(3-327)
g13715.t1	GH43_11(4-301)
g8353.t1	GH43_13(23-331)
g15822.t1	GH43_14(23-305)
g7975.t1	GH43_14(24-313)
g5253.t1	GH43_14(48-332)
g13050.t1	GH43_14(7-228)
g4172.t1	GH43_21(76-302)
g7301.t1	GH43_21(89-319)
g12680.t1	GH43_22(73-289)+GH43_34(367-646)
g2815.t1	GH43_24(112-243)
g12758.t1	GH43_24(137-367)
g943.t1	GH43_24(49-289)
g10204.t1	GH43_25(46-262)
g14237.t1	GH43_26(22-304)
g13888.t1	GH43_26(2-279)
g15817.t1	GH43_26(24-310)
g11672.t1	GH43_26(37-291)
g13446.t1	GH43_26(45-365)
g16090.t1	GH43_26(5-296)
g4186.t1	GH43_29(74-374)
g1613.t1	GH43_30(47-330)
g12763.t1	GH43_30(50-330)
g16302.t1	GH43_34(27-280)
g9320.t1	GH43_34(31-294)+CBM66(310-465)
g14051.t1	GH43_34(39-315)+CBM66(338-502)
g15468.t1	GH43_36(10-275)
g15920.t1	GH43_36(34-303)
g10202.t1	GH43_37(59-280)
g14038.t1	GH43_5(167-444)
g10367.t1	GH43_6(35-302)
g11298.t1	GH43_6(35-327)
g5302.t1	GH43_6(91-382)
g1038.t1	GH45(24-220)
g11633.t1	GH47(103-573)
g3557.t1	GH47(109-601)
g10297.t1	GH47(114-578)
g4530.t1	GH47(131-610)
g13403.t1	GH47(156-629)
g7244.t1	GH47(170-480)
g3054.t1	GH47(231-1050)
g2176.t1	GH47(234-727)
g8318.t1	GH47(39-583)
g10481.t1	GH47(51-551)
g3163.t1	GH47(58-529)
g10664.t1	GH49(11-538)
g14072.t1	GH5_11(33-368)
g12528.t1	GH5_12(15-549)
g2981.t1	GH5_12(28-593)
g9180.t1	GH5_12(7-557)
g11437.t1	GH5_16(31-363)
g11616.t1	GH5_16(57-395)
g15375.t1	GH5_16(61-423)
g6236.t1	GH5_24(65-377)
g7983.t1	GH5_31(57-324)
g122.t1	GH5_41(94-316)
g2983.t1	GH5_5(19-326)
g13251.t1	GH5_5(31-305)
g16315.t1	GH5_5(37-316)
g988.t1	GH5_5(37-323)
g3989.t1	GH5_5(411-704)
g8001.t1	GH5_5(62-366)
g15772.t1	GH5_5(73-353)
g14969.t1	GH5_5(75-360)
g2062.t1	GH5_5(86-284)
g12147.t1	GH5_5(91-368)
g6612.t1	GH5_7(123-394)
g4248.t1	GH5_7(61-363)
g9851.t1	GH5_7(66-339)
g1901.t1	GH5_7(76-358)
g9923.t1	GH5_9(402-728)
g455.t1	GH51(15-499)
g1735.t1	GH51(171-640)
g14874.t1	GH51(287-747)
g6217.t1	GH53(19-346)
g5571.t1	GH53(25-349)
g15965.t1	GH53(35-363)
g1996.t1	GH53(56-399)
g11120.t1	GH54(23-336)+CBM42(354-494)
g6574.t1	GH55(15-788)
g11024.t1	GH55(19-765)
g2025.t1	GH55(248-546)
g4179.t1	GH55(25-772)
g7428.t1	GH6(145-439)
g3397.t1	GH6(55-353)
g12398.t1	GH6(57-349)
g7886.t1	GH6(64-353)
g11588.t1	GH62(23-292)
g3645.t1	GH62(45-175)+GH62(188-302)
g5741.t1	GH63(1532-1744)
g15028.t1	GH63(543-763)
g16309.t1	GH64(16-427)
g2626.t1	GH64(38-384)
g14251.t1	GH64(4-369)
g13402.t1	GH64(65-451)
g6359.t1	GH65(378-743)
g7318.t1	GH65(420-765)
g12740.t1	GH67(18-691)
g2189.t1	GH7(18-477)
g11419.t1	GH7(19-444)
g10318.t1	GH7(19-448)
g16091.t1	GH7(20-450)
g14977.t1	GH7(21-447)
g3426.t1	GH7(22-420)
g2642.t1	GH7(22-423)
g3652.t1	GH7(24-403)
g7346.t1	GH71(230-416)
g4187.t1	GH71(23-408)+CBM24(449-523)+CBM24(542-612)
g5843.t1	GH71(2449-2821)
g8512.t1	GH71(25-319)+CBM24(360-426)
g2390.t1	GH71(53-384)+CBM24(427-501)
g14565.t1	GH71(59-450)
g15378.t1	GH71(72-464)
g9182.t1	GH72(10-326)
g468.t1	GH72(16-293)
g6055.t1	GH72(18-331)
g14266.t1	GH72(18-332)+CBM43(383-470)
g4018.t1	GH72(20-330)
g7774.t1	GH72(20-334)
g8996.t1	GH72(30-329)
g11477.t1	GH72(31-329)
g14470.t1	GH72(5-304)
g9822.t1	GH74(221-323)
g11720.t1	GH74(77-183)
g10893.t1	GH76(10-334)+GH20(668-1005)
g3510.t1	GH76(142-522)
g3553.t1	GH76(24-395)
g641.t1	GH76(25-374)
g2757.t1	GH76(28-379)
g3728.t1	GH76(28-396)
g15522.t1	GH76(28-404)
g15351.t1	GH76(29-387)
g4755.t1	GH76(29-396)
g3483.t1	GH76(32-412)
g7110.t1	GH76(3-366)
g273.t1	GH76(35-403)
g6425.t1	GH76(51-370)
g2577.t1	GH76(73-501)
g10754.t1	GH78(102-694)
g13528.t1	GH78(246-634)
g773.t1	GH78(332-721)
g16357.t1	GH78(433-844)
g15601.t1	GH78(434-793)
g6737.t1	GH78(70-628)
g13974.t1	GH78(77-650)
g5626.t1	GH78(78-486)
g2819.t1	GH79(162-586)
g12618.t1	GH79(35-513)
g4193.t1	GH79(44-417)
g2606.t1	GH79(48-333)
g4313.t1	GH79(48-496)
g2893.t1	GH79(49-358)
g13772.t1	GH79(49-499)
g15685.t1	GH79(51-493)
g14294.t1	GH79(57-421)
g11589.t1	GH81(198-869)
g11058.t1	GH81(23-719)
g5561.t1	GH92(259-768)
g3073.t1	GH92(260-760)
g14627.t1	GH92(263-791)
g15956.t1	GH92(278-784)
g8254.t1	GH92(288-812)
g9346.t1	GH92(320-835)
g10500.t1	GH92(335-865)
g10180.t1	GH92(423-745)
g6625.t1	GH93(163-373)
g12526.t1	GH93(47-358)
g4896.t1	GH93(52-357)
g15871.t1	GH93(80-316)
g7854.t1	GH93(89-357)
g5824.t1	GH94(53-790)
g12514.t1	GH95(24-792)
g4133.t1	GH95(27-763)
g11764.t1	GT2_Glycos_transf_2(262-430)
g10354.t1	N
g10654.t1	N
g10854.t1	N
g10872.t1	N
g11148.t1	N
g1136.t1	N
g11388.t1	N
g11476.t1	N
g11523.t1	N
g11566.t1	N
g11829.t1	N
g12095.t1	N
g12287.t1	N
g12315.t1	N
g12362.t1	N
g12456.t1	N
g12487.t1	N
g12584.t1	N
g12608.t1	N
g12614.t1	N
g12652.t1	N
g12762.t1	N
g12813.t1	N
g12825.t1	N
g12880.t1	N
g12994.t1	N
g13374.t1	N
g1338.t1	N
g13429.t1	N
g13595.t1	N
g14119.t1	N
g14419.t1	N
g1457.t1	N
g14695.t1	N
g14851.t1	N
g14889.t1	N
g15001.t1	N
g15388.t1	N
g15402.t1	N
g15564.t1	N
g15671.t1	N
g15832.t1	N
g15867.t1	N
g15877.t1	N
g15899.t1	N
g15934.t1	N
g15936.t1	N
g1596.t1	N
g15985.t1	N
g16014.t1	N
g16186.t1	N
g16232.t1	N
g171.t1	N
g1717.t1	N
g174.t1	N
g2306.t1	N
g2342.t1	N
g2663.t1	N
g2880.t1	N
g2881.t1	N
g300.t1	N
g3010.t1	N
g3077.t1	N
g3141.t1	N
g3751.t1	N
g4027.t1	N
g4260.t1	N
g4319.t1	N
g4390.t1	N
g4417.t1	N
g4531.t1	N
g4574.t1	N
g4799.t1	N
g4884.t1	N
g5015.t1	N
g5094.t1	N
g5162.t1	N
g5213.t1	N
g5232.t1	N
g5548.t1	N
g5654.t1	N
g5679.t1	N
g5829.t1	N
g6061.t1	N
g6514.t1	N
g6559.t1	N
g6771.t1	N
g6841.t1	N
g6842.t1	N
g718.t1	N
g7197.t1	N
g722.t1	N
g738.t1	N
g7397.t1	N
g7409.t1	N
g7783.t1	N
g8142.t1	N
g8149.t1	N
g8429.t1	N
g8519.t1	N
g8534.t1	N
g8546.t1	N
g863.t1	N
g8738.t1	N
g8840.t1	N
g9119.t1	N
g9187.t1	N
g9251.t1	N
g9325.t1	N
g9639.t1	N
g9649.t1	N
g9790.t1	N

## Sheet: GT
Genes involved in glycosyltransferases
Gene ID	HMMER
g10030.t1	GH13_22(100-501)+GH13_22(1152-1617)
g1009.t1	GH13_22(103-492)+GH13_22(1175-1642)
g10151.t1	GH13_22(146-548)+GH13_22(1212-1677)
g1036.t1	GH13_22(86-445)+GH13_22(1110-1574)
g10443.t1	GT1(13-200)
g10520.t1	GT1(134-535)
g10522.t1	GT1(140-464)
g10574.t1	GT1(205-606)
g10625.t1	GT1(213-485)
g11032.t1	GT1(217-467)
g11093.t1	GT1(240-457)
g11326.t1	GT1(309-647)
g11332.t1	GT1(391-693)
g11368.t1	GT1(7-401)
g11441.t1	GT1(941-1375)
g11560.t1	GT15(115-393)
g11665.t1	GT15(119-427)
g11669.t1	GT15(60-346)
g11687.t1	GT15(91-361)
g11764.t1	GT17(364-618)
g11939.t1	GT2_Chitin_synth_1(219-387)
g11965.t1	GT2_Chitin_synth_1(225-387)
g11979.t1	GT2_Chitin_synth_1(460-622)+GT2_Chitin_synth_2(600-828)
g12079.t1	GT2_Chitin_synth_2(1079-1586)
g12085.t1	GT2_Chitin_synth_2(1205-1711)
g12197.t1	GT2_Chitin_synth_2(251-546)
g1225.t1	GT2_Chitin_synth_2(657-1179)
g12295.t1	GT2_Glyco_tranf_2_3(334-542)
g12465.t1	GT2_Glyco_tranf_2_3(41-270)
g12645.t1	GT2_Glyco_tranf_2_3(80-317)
g12734.t1	GT2_Glyco_trans_2_3(231-416)
g12972.t1	GT2_Glyco_trans_2_3(259-447)
g13016.t1	GT2_Glyco_trans_2_3(262-523)
g13097.t1	GT2_Glyco_trans_2_3(529-736)
g13431.t1	GT2_Glyco_trans_2_3(559-772)
g13451.t1	GT2_Glyco_trans_2_3(79-327)
g13559.t1	GT2_Glyco_trans_2_3(856-1071)
g1364.t1	GT2_Glycos_transf_2(11-181)
g13768.t1	GT2_Glycos_transf_2(122-271)
g13779.t1	GT2_Glycos_transf_2(262-430)
g13959.t1	GT20(166-622)
g14004.t1	GT20(541-1075)
g14049.t1	GT20(6-476)
g14050.t1	GT21(55-375)
g14076.t1	GT22(14-415)
g14077.t1	GT22(25-494)
g142.t1	GT22(35-472)
g14278.t1	GT22(5-400)
g14426.t1	GT24(1179-1426)
g14589.t1	GT25(111-369)
g14635.t1	GT25(129-376)
g14700.t1	GT25(434-671)
g14802.t1	GT25(435-673)
g14877.t1	GT25(85-295)
g14931.t1	GT3(20-657)
g1500.t1	GT31(115-288)
g15216.t1	GT32(115-201)
g1547.t1	GT32(117-199)
g15479.t1	GT32(137-216)
g15578.t1	GT32(250-329)+GT32(726-809)
g15579.t1	GT32(60-137)
g15688.t1	GT32(81-159)
g16109.t1	GT32(94-179)
g1622.t1	GT33(43-452)
g16389.t1	GT34(342-603)
g1912.t1	GT34(81-306)
g2142.t1	GT35(165-878)
g2152.t1	GT39(57-301)
g2223.t1	GT39(60-305)
g2228.t1	GT39(66-304)
g2263.t1	GT4(220-363)
g2298.t1	GT4(229-394)
g2364.t1	GT4(256-408)
g2510.t1	GT4(2586-2736)
g2587.t1	GT4(372-530)
g2729.t1	GT4(449-618)
g2818.t1	GT48(855-1634)
g2864.t1	GT50(159-431)
g2909.t1	GT55(5-161)+GT55(252-517)
g293.t1	GT57(15-496)
g3182.t1	GT57(67-298)+GT57(335-568)
g3264.t1	GT58(32-393)
g3269.t1	GT59(143-618)
g3407.t1	GT62(101-357)
g3482.t1	GT62(87-351)
g360.t1	GT62(99-355)
g3650.t1	GT66(23-671)
g3753.t1	GT69(112-355)
g3892.t1	GT69(124-401)
g4036.t1	GT69(152-394)
g4082.t1	GT69(75-334)
g4155.t1	GT71(142-359)
g431.t1	GT71(151-421)
g4411.t1	GT71(161-436)
g4501.t1	GT71(174-327)
g4566.t1	GT71(225-468)
g4761.t1	GT71(271-512)
g4801.t1	GT71(279-506)
g4941.t1	GT71(66-189)+GT71(187-286)
g5106.t1	GT76(21-453)
g5188.t1	GT8(10-282)
g5192.t1	GT8(103-341)
g5198.t1	GT8(142-350)
g5291.t1	GT8(318-610)
g5490.t1	GT8(66-301)
g5583.t1	GT8(7-221)
g5587.t1	GT90(267-537)
g5612.t1	GT90(335-605)
g5628.t1	GT90(385-682)
g564.t1	GT90(580-842)
g5647.t1	GT90(640-914)
g5757.t1	GT90(701-983)
g5954.t1	N
g5995.t1	N
g609.t1	N
g6094.t1	N
g6107.t1	N
g6125.t1	N
g6139.t1	N
g6226.t1	N
g6420.t1	N
g6421.t1	N
g6444.t1	N
g6511.t1	N
g6579.t1	N
g66.t1	N
g6673.t1	N
g6710.t1	N
g710.t1	N
g711.t1	N
g7442.t1	N
g7612.t1	N
g7679.t1	N
g7845.t1	N
g7860.t1	N
g7903.t1	N
g8013.t1	N
g8034.t1	N
g8051.t1	N
g8073.t1	N
g8098.t1	N
g810.t1	N
g8103.t1	N
g822.t1	N
g8242.t1	N
g8249.t1	N
g8267.t1	N
g8423.t1	N
g8509.t1	N
g8524.t1	N
g8558.t1	N
g8820.t1	N
g8842.t1	N
g888.t1	N
g9016.t1	N
g9055.t1	N
g9202.t1	N
g9471.t1	N
g9517.t1	N
g9576.t1	N
g9617.t1	N
g9654.t1	N

## Sheet: PL
Genes involved in polysaccharide lyases
Gene ID	HMMER
g10001.t1	N
g11725.t1	PL1_10(94-268)
g1192.t1	PL1_2(71-246)
g12319.t1	PL1_2(72-243)
g12594.t1	PL1_4(113-296)
g13009.t1	PL1_4(114-298)
g13149.t1	PL1_4(114-299)
g13150.t1	PL1_4(115-299)
g1344.t1	PL1_4(207-398)
g13461.t1	PL1_4(221-404)
g13890.t1	PL1_4(55-236)
g14163.t1	PL1_4(86-249)
g14217.t1	PL1_4(93-282)
g14269.t1	PL1_6(161-382)
g14928.t1	PL1_7(105-285)
g15116.t1	PL1_7(120-300)
g15277.t1	PL1_7(82-262)
g15397.t1	PL1_7(82-262)
g15679.t1	PL1_9(68-236)
g15891.t1	PL1_9(80-259)
g16030.t1	PL11_2(36-603)
g16380.t1	PL26(23-919)
g303.t1	PL3_2(104-287)
g3330.t1	PL3_2(31-219)
g4648.t1	PL3_2(32-221)
g4781.t1	PL3_2(35-223)
g4888.t1	PL3_2(41-231)
g4914.t1	PL3_2(43-228)
g5704.t1	PL3_2(83-273)
g5731.t1	PL4_1(15-539)
g5844.t1	PL4_1(19-523)
g8007.t1	PL4_1(59-562)
g8786.t1	PL4_3(19-628)
g9330.t1	PL4_3(24-676)
g9339.t1	PL4_5(37-560)
g9340.t1	PL4_5(40-563)
g9529.t1	PL9_3(16-382)
g9853.t1	PL9_3(20-377)
