# Supplementary material for: Genome Analyses of Two Blueberry Pathogens: Diaporthe amygdali CAA958 and Diaporthe eres CBS 160.32
Source: J Fungi (Basel). 2022 Jul 29;8(8):804. doi: 10.3390/jof8080804 (PMC9409727; doi:10.3390/jof8080804)
Supplement: Supplementary file 1 [file jof-08-00804-s001.zip › Table S11 - Biosynthetic Gene Clusters.xlsx]

## Sheet: D. ampelina
Table S11 - The secondary metabolic gene clusters
The secondary metabolic gene clusters of Diaporthe ampelina DA 912
Region	Type	From	To	Most similar known cluster		Similarity
Region 31.1	T1PKS	16.436	63.91	pyranonigrin E	Polyketide	1
Region 58.1	T1PKS	660	36.889
Region 58.2	T1PKS	63.197	114.434
Region 147.1	NRPS-like,T1PKS	1	42.159
Region 162.1	T1PKS	29.522	79.055
Region 176.1	T1PKS	979	49.207
Region 199.1	T3PKS	1	3.092
Region 215.1	T3PKS	43.805	85.164
Region 245.1	NRPS-like	13.453	58.23
Region 247.1	T1PKS	1	30.678
Region 279.1	T1PKS	6.957	55.238
Region 287.1	T1PKS	54.705	101.182
Region 332.1	other	25.542	51.147
Region 335.1	NRPS-like	89.382	125.787
Region 360.1	T1PKS	1	42.17
Region 363.1	T1PKS	1	34.375	trypacidin	Polyketide	0.21
Region 381.1	NRPS-like	1	29.201
Region 400.1	siderophore	88.769	100.933
Region 406.1	terpene	1	15.859
Region 408.1	fungal-RiPP	83.498	122.706
Region 410.1	NRPS-like	39.143	83.841
Region 421.1	T1PKS	1	26.692
Region 439.1	transAT-PKS,T1PKS,T3PKS	38.108	79.14
Region 446.1	NRPS	51.329	101.265
Region 447.1	terpene	15.23	37.195
Region 448.1	NRPS,T1PKS,indole	77.225	128.5
Region 449.1	T1PKS	712	49.052
Region 455.1	T1PKS	1	43.863
Region 457.1	NRPS	34.298	85.592
Region 468.1	indole	46.059	62.047
Region 471.1	T1PKS	49.59	97.708
Region 489.1	T1PKS	1	30.01
Region 509.1	terpene	2.865	24.227
Region 512.1	T1PKS	2.782	33.063
Region 512.2	T1PKS	63.255	105.41	neosartorin	Polyketide	0.36
Region 541.1	NRPS,T1PKS,terpene	37.361	94.353
Region 544.1	NRPS	47.923	120.581
Region 555.1	T1PKS	54.721	106.622	betaenone A / betaenone B / betaenone C	Polyketide	0.37
Region 577.1	T1PKS	15.732	63.48
Region 581.1	NRPS-like	1.273	51.202	phyllocladan-16α-ol	Terpene	0.28
Region 588.1	NRPS	87.21	127.415
Region 588.2	NRPS	268.935	316.193	hexadehydroastechrome / terezine-D / astechrome	NRP	0.37
Region 607.1	T1PKS	75.604	122.238	naphthalene	Polyketide	0.33
Region 612.1	NRPS	1	30.307
Region 615.1	T1PKS	8.536	53.021	zearalenone	NRP + Polyketide	0.18
Region 633.1	NRPS-like	1	35.653
Region 636.1	T1PKS	1	36.462
Region 646.1	terpene	36.653	57.935
Region 657.1	NRPS	146.593	200.298
Region 659.1	terpene	147.025	159.088
Region 661.1	indole	12.346	32.174
Region 668.1	T1PKS	26.62	73.383
Region 681.1	T1PKS,NRPS	1	40.813
Region 689.1	NRPS-like	1	12.2
Region 697.1	terpene	6.306	25.907
Region 711.1	indole	55.866	68.073
Region 727.1	T1PKS	1	34.388	solanapyrone D	Polyketide	0.33
Region 782.1	NRPS-like	28.51	71.832
Region 782.2	terpene	103.488	124.524
Region 800.1	T1PKS	6.448	34.301
Region 811.1	NRPS-like	1.601	44.859
Region 837.1	NRPS	1	23.864
Region 846.1	terpene	78.901	102.072
Region 864.1	terpene	28.215	49.775
Region 913.1	NRPS,T1PKS	1	40.859	UNII-YC2Q1O94PT	Polyketide	1
Region 934.1	T1PKS	1	24.589
Region 995.1	T1PKS	1	17.388
Region 1004.1	indole,T1PKS,NRPS-like	6.894	81.329	secalonic acids	Polyketide	0.31
Region 325.1	T1PKS	6.72	43.948	naphthalene	Polyketide	0.22
Region 326.1	NRPS-like	1	41.625
Region 334.1	T1PKS	210.372	259.924
Region 346.1	T1PKS	98.619	142.879	cercosporin	Polyketide	0.25
Region 362.1	T1PKS	1	37.225
Region 379.1	NRPS-like	89.18	132.996
Region 389.1	NRPS-like	1	34.979
Region 402.1	T1PKS	1	32.573
Region 412.1	T1PKS	1	54.952
Region 428.1	NRPS,T1PKS	1	29.321
Region 434.1	NRPS-like	148.065	191.391
Region 440.1	T1PKS	1	28.286
Region 445.1	NRPS	207.044	248.759
Region 445.2	NRPS	487.477	533.47	hexadehydroastechrome / terezine-D / astechrome	NRP	0.5
Region 468.1	betalactone,NRPS	1	29.587
Region 468.2	T1PKS	80.857	135.293	azanigerone A	Polyketide	0.13
Region 468.3	NRPS,T1PKS	137.848	190.608	pyrichalasin H	NRP + Polyketide:Iterative type I	0.72
Region 490.1	T1PKS	30.717	103.424	chaetoviridin E / 11-epichaetomugilin A	Polyketide	0.22
Region 501.1	terpene	51.822	74.34
Region 507.1	terpene	1.244	21.414	squalestatin S1	Terpene	0.4
Region 512.1	NRPS	68.714	154.449
Region 523.1	terpene	1	24.385
Region 536.1	T1PKS	1	18.636
Region 557.1	NRPS-like	3.501	34.182
Region 557.2	NRPS-like	60.296	104.306
Region 568.1	T1PKS	87.003	134.469
Region 579.1	T1PKS,NRPS	67.587	119.902	cytochalasin E / cytochalasin K	NRP + Polyketide:Iterative type I	0.3
Region 590.1	NRPS	132.527	178.277
Region 612.1	T1PKS	123.439	170.989
Region 616.1	T1PKS	1	10.874
Region 667.1	NRPS-like	16.911	59.644
Region 668.1	terpene	71.644	94.449
Region 690.1	T1PKS,NRPS-like	74.865	133.846
Region 690.2	NRPS	137.287	183.259
Region 701.1	T1PKS	29.421	79.895
Region 723.1	T1PKS,NRPS	9.257	99.029	neosartorin	Polyketide	0.57
Region 839.1	terpene	6.136	27.407

## Sheet: D. amygdali
Table S11 - The secondary metabolic gene clusters
The secondary metabolic gene clusters of Diaporthe amygdali CAA958
Contig	Type	From	To	gene size	Most similar known cluster		Similarity
1	T1PKS	54228	93799	39572
1	indole,T1PKS,NRPS	343388	396599	53212
1	NRPS	464842	501591	36750	fusarin	Polyketide	1
1	NRPS,NRPS-like	539238	613118	73881
1	T1PKS	988294	1028406	40113
1	T1PKS	1029609	1078743	49135
1	T1PKS	1198808	1245095	46288
1	T1PKS	1362377	1412862	50486
1	NRPS	2032441	2093366	60926
2	terpene	105307	126594	21288
2	T1PKS	276627	313472	36846
2	T1PKS	676298	720269	43972
2	T1PKS	1223131	1265506	42376
2	NRPS	2629408	2664945	35538
2	T1PKS	3084729	3131444	46716	fusarielin H	Polyketide	0.25
2	T1PKS	3177723	3219543	41821
2	NRPS-like	3227284	3266218	38935
2	NRPS	3501428	3545142	43715	chaetoviridin E / 11-epichaetomugilin A	Polyketide	0.16
2	T1PKS	3643614	3691566	47953
3	NRPS,T1PKS	653832	74298	579535
3	NRPS	761278	814858	53581
3	T1PKS	829421	876635	47215	zearalenone	NRP + Polyketide	0.18
3	T1PKS	1946062	1994261	48200
3	NRPS-like	2228063	2274029	45967
4	NRPS-like	54727	88015	33289
4	NRPS	206543	251248	44706	aspirochlorine	NRP	0.13
5	T1PKS	169058	213946	44889
5	T1PKS,indole	387709	431256	43548	neosartorin	Polyketide	0.21
5	NRPS	677296	718707	41412
5	NRPS,T1PKS	787212	832843	45632
5	NRPS	907107	95519	811589
5	T1PKS	1203868	1250211	46344
5	terpene	1635754	1657050	21297
6	T1PKS	192569	237865	45297
6	terpene	354939	376267	21329
6	T1PKS,T3PKS	882979	933379	50401	leucinostatin A / leucinostatin B	Polyketide	0.1
7	NRPS	1247281	1302075	54795
8	T1PKS	1158969	1205643	46675	naphthalene	Polyketide	0.22
9	fungal-RiPP	198047	234419	36373
9	terpene	343442	364831	21390
9	other	1100070	1141510	41441
12	T1PKS	714146	763067	48922	betaenone A / betaenone B / betaenone C	Polyketide	0.37
13	NRPS-like	675856	720059	44204
13	T1PKS	794835	84647	710189
14	T1PKS,NRPS	3075	73734	70660
16	terpene	62424	84142	21719
16	indole	304561	326048	21488
17	T1PKS	107074	153228	46155
19	NRPS,T1PKS	312136	364541	52406
19	T1PKS	504942	551657	46716
19	T1PKS	810386	847323	36938	betaenone C / betaenone A	Polyketide	0.25
21	T1PKS	104007	145258	41252	clavaric acid	Terpene	1
21	NRPS-like	201451	281803	80353
21	indole	305968	327238	21271
21	T1PKS	330402	372226	41825
21	T1PKS	7474	810281	802808	asperfuranone	Polyketide	0.18
23	NRPS-like	641625	684952	43328
24	T1PKS	241286	286466	45181	alternariol	Terpene	1
25	other,T1PKS	101477	150118	48642
26	T1PKS	511925	55876	456050
27	indole	57471	59619	2149
29	T3PKS	364862	406206	41345
31	T1PKS	47243	521898	474656
35	T1PKS,indole	38924	85153	46230
35	T1PKS	137242	182177	44936
35	T1PKS	237053	295499	58447
35	terpene	316763	337925	21163
36	T1PKS,NRPS	257433	309463	52031
36	NRPS-like	422595	473946	51352
38	terpene	306381	329635	23255
40	NRPS-like	30337	73781	43445
41	terpene	164944	18713	146232	squalestatin S1	Terpene	0.4
54	T1PKS	167535	213352	45818	neosartorin	Polyketide	0.47
46	siderophore	15673	16874	1202
48	NRPS-like	7829	12588	4760	patulin	Polyketide:Iterative type I	0.2
50	T1PKS	28894	74651	45758	trypacidin	Polyketide	0.14
51	NRPS-like	237314	280858	43545
52	terpene	19907	42077	22171
52	T1PKS	181935	223666	41732	alternapyrone	Polyketide	0.4
52	T1PKS	224836	275289	50454
53	T1PKS,NRPS	234851	281289	46439
55	T1PKS	1	3489	3489
58	NRPS	105286	149006	43721
58	terpene	188475	209914	21440
62	T1PKS	122108	164125	42018	depudecin	Polyketide:Iterative type I	0.33
64	NRPS-like	28062	71892	43831

## Sheet: D. batatas
Table S11 - The secondary metabolic gene clusters
The secondary metabolic gene clusters of Diaporthe batatas CRI 302-4
Region	Type	From	To	Most similar known cluster		Similarity
Region 1.1	NRPS-like	116.489	147.186
Region 1.2	T1PKS	307.812	349.228	neosartorin	Polyketide	0.21
Region 1.3	T1PKS	770.318	809.233	ankaflavin / monascin / rubropunctatine / monascorubrin	Polyketide:Iterative type I	0.08
Region 1.4	NRPS-like	1,112,505	1,149,460
Region 1.5	T1PKS	1,760,161	1,821,455
Region 1.6	T3PKS	2,136,149	2,177,644
Region 1.7	NRPS-like	3,225,639	3,265,480
Region 1.8	NRPS-like	3,721,006	3,764,860
Region 2.1	T1PKS	697.388	729.095	RES-1214-2	Polyketide	0.12
Region 2.2	T1PKS	1,029,031	1,075,696	naphthalene	Polyketide	0.33
Region 2.3	NRPS	2,013,879	2,044,344
Region 2.4	NRPS	2,054,437	2,108,261
Region 2.5	NRPS-like	2,417,997	2,462,300
Region 2.6	indole	3,403,942	3,425,315
Region 3.1	indole	55.684	77.584
Region 3.2	T1PKS	364.978	412.198
Region 3.3	NRPS-like,T1PKS	983.629	1,015,250
Region 3.4	NRPS	1,021,275	1,069,137
Region 3.5	T1PKS	1,975,395	2,019,895
Region 3.6	T1PKS	2,105,220	2,149,763
Region 3.7	NRPS-like	3,355,654	3,398,985
Region 3.8	other	4,691,419	4,734,157
Region 3.9	T1PKS	6,167,830	6,213,415
Region 3.10	T1PKS	6,660,978	6,710,567
Region 3.11	terpene	7,157,431	7,172,439
Region 3.12	terpene	7,561,273	7,587,249
Region 4.1	NRPS-like	2,085,964	2,128,080
Region 4.2	NRPS-like	2,405,766	2,449,041
Region 4.3	T1PKS	2,603,221	2,649,239
Region 5.1	NRPS	32.062	69.95
Region 5.2	terpene	480.266	503.107
Region 5.3	NRPS	3,083,411	3,138,213
Region 6.1	NRPS	408.2	452.54
Region 6.2	T1PKS	1,054,390	1,099,973	depudecin	Polyketide:Iterative type I	0.33
Region 6.3	T1PKS	1,501,827	1,580,183	neurosporin A	Polyketide	0.2
Region 6.4	T1PKS	1,808,471	1,844,459	cytochalasin E / cytochalasin K	NRP + Polyketide:Iterative type I	0.23
Region 6.5	NRPS-like,NRPS	1,998,960	2,082,350
Region 6.6	T1PKS	2,694,500	2,742,445
Region 6.7	T1PKS	2,824,010	2,872,572	eupenifeldin	Terpene	0.54
Region 8.1	T1PKS	1,008,488	1,052,487
Region 8.2	T1PKS	1,338,964	1,383,353
Region 8.3	T1PKS	1,696,567	1,717,705
Region 8.4	T1PKS	2,258,051	2,302,499
Region 9.1	T1PKS	1,592,959	1,640,532
Region 9.2	terpene	1,938,779	1,959,950
Region 10.1	NRPS-like,T1PKS	344.687	397.81	wortmanamide A / wortmanamide B	NRP + Polyketide	0.33
Region 10.2	indole	648.748	670.544
Region 11.1	T1PKS	987.014	1,030,336	cercosporin	Polyketide	0.25
Region 11.2	NRPS	1,129,013	1,188,957
Region 11.3	NRPS,T1PKS	1,291,131	1,326,573
Region 11.4	NRPS-like	1,524,949	1,564,799
Region 11.5	terpene	1,807,697	1,829,491
Region 11.6	NRPS-like	2,326,474	2,364,201
Region 11.7	NRPS-like	2,381,607	2,420,688
Region 11.8	NRPS,betalactone	2,439,410	2,492,413	pneumocandin B0 / pneumocandin A0	Polyketide + NRP + Other:Aminocoumarin	0.06
Region 11.9	T1PKS	2,615,923	2,663,715
Region 11.10	NRPS-like	2,765,805	2,810,913
Region 12.1	NRPS-like	893.446	936.667
Region 13.1	terpene	895.491	916.63
Region 13.2	T1PKS	1,727,941	1,776,135	alternapyrone	Polyketide	0.6
Region 13.3	NRPS-like	2,171,136	2,213,624
Region 16.1	T1PKS	625	42.833
Region 16.2	T1PKS	248.245	291.786	neurosporin A	Polyketide	0.2
Region 16.3	T1PKS	351.273	387.815	alternariol	Terpene	1
Region 16.4	T1PKS	560.402	608.326
Region 16.5	terpene	705.447	727.512
Region 16.6	NRPS-like	972.276	1,014,328	fumagillin / β-trans-bergamotene / fumagillol	Terpene + Polyketide:Iterative type I	0.26
Region 17.1	NRPS,betalactone	33.115	77.975
Region 17.2	indole	799.182	820.746
Region 18.1	T1PKS	251.153	296.761
Region 18.2	T1PKS	350.625	373.075
Region 18.3	T1PKS	381.768	429.713
Region 18.4	NRPS	429.798	480.593
Region 20.1	T1PKS	601.187	653.982	asperfuranone	Polyketide	0.18
Region 21.1	T1PKS	6.726	22.808
Region 21.2	T1PKS	50.964	92.954
Region 21.3	NRPS,T1PKS	190.407	254.053	ACT-Toxin II	Polyketide	1
Region 21.4	T1PKS	354.433	397.139	neosartorin	Polyketide	0.26
Region 21.5	indole	400.454	422.104
Region 21.6	NRPS-like,T1PKS	492.008	543.815
Region 22.1	terpene	120.931	142.905
Region 23.1	NRPS,T1PKS	1.648	54.276
Region 23.2	T1PKS	365.424	414.372
Region 25.1	T1PKS	16.395	40.723	zearalenone	NRP + Polyketide	0.18
Region 25.2	NRPS,T1PKS,NRPS-like	309.585	378.327
Region 26.1	T1PKS	139.112	187.446	wortmanamide A / wortmanamide B	NRP + Polyketide	0.83
Region 29.1	T1PKS	47.803	93.286	(-)-Mellein	Polyketide	1
Region 29.2	siderophore,NRPS	142.266	201.509
Region 30.1	NRPS	161.461	217.899
Region 31.1	NRPS-like	191.899	220.1
Region 32.1	T1PKS	184.787	231.16	patulin	Polyketide:Iterative type I	0.4

## Sheet: D. capsici
Table S11 - The secondary metabolic gene clusters
The secondary metabolic gene clusters of Diaporthe capsici GY-Z16
Contig	Type	From	To	Most similar known cluster		Similarity
Region 1.1	indole	22.105	43.526
Region 1.2	NRPS-like	485.328	524.22
Region 1.3	NRPS-like,terpene	842.382	883.313
Region 1.4	NRPS-like	3,088,884	3,130,265
Region 1.5	terpene	3,134,109	3,146,433
Region 1.6	T1PKS	3,286,111	3,350,144
Region 1.7	T1PKS	3,794,747	3,839,430	duclauxin	Polyketide	0.14
Region 1.8	T1PKS	3,847,120	3,894,196
Region 1.9	NRPS-like,T1PKS	4,015,822	4,063,192
Region 1.10	T1PKS	5,634,992	5,681,948	betaenone A / betaenone B / betaenone C	Polyketide	0.25
Region 1.11	other	5,834,234	5,875,148
Region 1.12	terpene	6,526,136	6,548,114
Region 1.13	T1PKS	7,052,151	7,102,425
Region 2.1	T1PKS	1,050,980	1,095,387
Region 2.2	T1PKS	1,895,537	1,942,274	wortmanamide A / wortmanamide B	NRP + Polyketide	1
Region 2.3	T1PKS	1,951,813	1,998,687
Region 2.4	betalactone	2,001,327	2,028,597
Region 2.5	terpene	2,185,008	2,198,904
Region 2.6	terpene	2,246,137	2,270,784
Region 3.1	NRPS	255.356	318.383
Region 3.2	siderophore	1,380,770	1,392,868
Region 3.3	T1PKS	1,407,650	1,453,599
Region 4.1	NRPS-like,T1PKS	469.275	537.479
Region 4.2	T1PKS	756.59	803.782
Region 5.1	NRPS-like	213.474	256.846
Region 6.1	terpene	198.873	216.91
Region 6.2	T1PKS,NRPS,terpene	602.971	682.195	compactin	Polyketide	0.22
Region 6.3	NRPS	739.443	783.997	aspirochlorine	NRP	0.22
Region 6.4	fungal-RiPP	924.747	961.865
Region 7.1	T1PKS,NRPS-like	532.263	593.197	asperthecin	Terpene	0.28
Region 8.1	NRPS	143.937	194.959
Region 8.2	NRPS	348.934	395.863
Region 12.1	NRPS-like	13.451	50.497
Region 12.2	terpene	124.18	142.521	α-acorenol	Terpene	1
Region 12.3	indole	208.144	230.216
Region 12.4	T1PKS	322.41	390.805	monascorubrin	Polyketide	1
Region 12.5	NRPS,T1PKS	427.952	467.726
Region 12.6	T1PKS	542.741	582.901
Region 12.7	T1PKS	618.101	658.157
Region 12.8	NRPS-like	693.474	730.538
Region 12.9	NRPS	856.176	898.323
Region 12.10	NRPS	1,118,185	1,152,040	hexadehydroastechrome / terezine-D / astechrome	NRP	0.37
Region 12.11	T1PKS	1,575,875	1,622,374
Region 12.12	T1PKS	2,325,799	2,370,831
Region 12.13	T1PKS	2,440,471	2,482,173	alternariol	Terpene	1
Region 12.14	T1PKS	2,605,114	2,648,938
Region 12.15	NRPS-like	5,075,503	5,108,854
Region 12.16	terpene	5,954,459	5,974,073
Region 12.17	terpene	6,589,103	6,622,608	koraiol	Terpene	1
Region 12.18	T1PKS,NRPS	6,689,212	6,778,981
Region 14.1	NRPS-like	300.003	340.879
Region 14.2	T1PKS	383.147	412.241
Region 14.3	NRPS-like	519.883	561.071
Region 14.4	T1PKS	591.156	635.444
Region 14.5	NRPS-like	714.068	741.01
Region 14.6	T1PKS	912.991	957.412
Region 14.7	T1PKS	3,719,889	3,764,977	betaenone A / betaenone B / betaenone C	Polyketide	0.25
Region 14.8	NRPS-like	4,007,045	4,050,477
Region 14.9	T1PKS	4,361,307	4,406,804	(-)-Mellein	Polyketide	1
Region 14.10	terpene	4,621,454	4,642,797
Region 14.11	T3PKS	5,419,395	5,460,729
Region 15.1	NRPS,T1PKS	29.68	68.727
Region 15.2	T1PKS	215.913	262.2
Region 15.3	NRPS-like	597.956	636.089
Region 15.4	T1PKS,NRPS-like	1,655,155	1,699,243
Region 15.5	indole	2,659,954	2,681,410
Region 15.6	T1PKS,NRPS	2,724,693	2,774,112
Region 15.7	NRPS	3,293,340	3,349,302
Region 15.8	T1PKS	3,945,890	3,989,777
Region 15.9	NRPS-like	4,821,109	4,869,779
Region 15.10	T1PKS	4,874,534	4,924,822
Region 16.1	T1PKS	285.012	347.375	RES-1214-2	Polyketide	0.25
Region 16.2	T1PKS	1,963,638	2,001,694	naphthalene	Polyketide	0.22
Region 16.3	T1PKS	2,781,574	2,822,839
Region 16.4	T1PKS	3,200,818	3,226,576
Region 16.5	T1PKS	4,082,251	4,122,831
Region 16.6	terpene,NRPS,T1PKS	4,219,538	4,280,208
Region 16.7	T1PKS	4,423,708	4,470,101
Region 16.8	T1PKS	4,673,773	4,731,973
Region 17.1	NRPS-like	950.056	990.829
Region 17.2	NRPS	2,336,771	2,378,705
Region 17.3	terpene,indole	3,230,814	3,253,312	sespendole	Terpene	0.5
Region 17.4	T1PKS	3,378,597	3,420,954
Region 17.5	T1PKS	3,438,147	3,466,238	ACT-Toxin II	Polyketide	1
Region 17.6	T1PKS	3,757,597	3,781,444
Region 17.7	NRPS	3,953,347	4,019,805
Region 17.8	T1PKS,NRPS,indole	4,175,283	4,233,964
Region 17.9	T1PKS	4,438,167	4,484,059
Region 17.10	NRPS	4,635,371	4,669,164
Region 17.11	T1PKS	4,729,544	4,775,128
Region 17.12	NRPS	4,945,374	4,988,218
Region 18.1	terpene	23.185	44.696	squalestatin S1	Terpene	0.4
Region 18.2	T1PKS	292.956	337.288
Region 18.3	T1PKS	411.384	456.449
Region 18.4	T1PKS	1,430,943	1,478,773
Region 19.1	terpene	739.856	757.384
Region 19.2	NRPS-like	1,049,975	1,089,477
Region 19.3	T1PKS,NRPS	1,318,312	1,368,378
Region 19.4	NRPS	1,432,934	1,479,437
Region 19.5	T1PKS	1,661,055	1,701,432
Region 19.6	terpene	1,798,630	1,819,813
Region 19.7	T1PKS	2,130,578	2,181,126	alternapyrone	Polyketide	0.4
Region 20.1	T1PKS	149.8	198.698
Region 20.2	T1PKS	310.794	354.864
Region 20.3	T1PKS	377.379	422.083	chromane	Polyketide	0.33
Region 20.4	NRPS-like	793.219	828.642
Region 20.5	T1PKS	893.108	955.734
Region 20.6	T1PKS	1,267,326	1,311,834
Region 20.7	T1PKS,NRPS	1,466,571	1,550,700	stipitatic acid	Polyketide:Iterative type I	0.14
Region 20.8	T1PKS	1,756,829	1,807,806

## Sheet: D. citri
Table S11 - The secondary metabolic gene clusters
The secondary metabolic gene clusters of Diaporthe citri ZJUD2
Region	fungal-RiPP	From	To	Most similar known cluster		Similarity
Region 1.1	indole	260.64	302.646	yanuthone D	Polyketide	0.4
Region 1.2	indole	944.552	1,002,620
Region 1.3	indole,NRPS-like	3,650,210	3,717,141
Region 1.4	indole,T1PKS	4,090,874	4,133,281
Region 1.5	NRPS	5,874,152	5,907,827
Region 1.6	NRPS	6,529,291	6,570,891
Region 1.7	NRPS	7,689,052	7,711,744	squalestatin S1	Terpene	0.4
Region 1.8	NRPS	9,524,018	9,571,258
Region 2.1	NRPS	424.11	467.384
Region 2.2	NRPS	1,230,869	1,240,714
Region 2.3	NRPS	1,741,915	1,763,693
Region 2.4	NRPS	1,972,246	2,010,524
Region 3.1	NRPS	291.16	313.491
Region 3.2	NRPS	868.623	914.121
Region 3.3	NRPS	930.592	968.933
Region 3.4	NRPS,NRPS-like	1,090,858	1,134,916
Region 3.5	NRPS,T1PKS	1,439,510	1,463,386
Region 3.6	NRPS,T1PKS	1,547,050	1,621,838	alternapyrone	Polyketide	0.6
Region 4.1	NRPS,T1PKS	222.473	260.43
Region 4.2	NRPS,T1PKS	552.303	586.703
Region 4.3	NRPS,T1PKS,terpene	898.4	939.6
Region 4.4	NRPS-like	957.814	1,006,794
Region 4.5	NRPS-like	1,074,034	1,159,537
Region 5.1	NRPS-like	16.673	52.909	zearalenone	NRP + Polyketide	0.18
Region 5.2	NRPS-like	153.706	204.715
Region 5.3	NRPS-like	423.356	464.217
Region 5.4	NRPS-like	510.218	558.302
Region 5.5	NRPS-like	562.831	606.809
Region 5.6	NRPS-like	701.325	747.68
Region 6.1	NRPS-like	21.099	60.039
Region 6.2	NRPS-like	348.842	406.844	wortmanamide A / wortmanamide B	NRP + Polyketide	0.5
Region 6.3	NRPS-like	530.292	552.259
Region 7.1	other	484.095	552.764
Region 9.1	siderophore	72.99	127.504	chaetoglobosins	NRP + Polyketide:Iterative type I	0.28
Region 9.2	T1PKS	140.664	183.66
Region 9.3	T1PKS	264.075	276.163
Region 10.1	T1PKS	54.881	98.384
Region 11.1	T1PKS	24.496	104.469
Region 12.1	T1PKS	132.307	153.502
Region 12.2	T1PKS	204.237	232.266
Region 12.3	T1PKS	1,030,508	1,071,266
Region 12.4	T1PKS	1,126,137	1,165,215
Region 12.5	T1PKS	2,905,845	2,943,811
Region 12.6	T1PKS	3,722,139	3,756,394	curvupallide-B	NRP + Polyketide	0.27
Region 12.7	T1PKS	3,786,363	3,828,091
Region 12.8	T1PKS	5,552,370	5,574,511
Region 12.9	T1PKS	5,649,058	5,726,979
Region 12.10	T1PKS	6,994,275	7,047,383
Region 16.1	T1PKS	26.97	48.197
Region 23.1	T1PKS	212.382	254.498	hexadehydroastechrome / terezine-D / astechrome	NRP	0.37
Region 23.2	T1PKS	1,116,153	1,146,310	(-)-Mellein	Polyketide	1
Region 23.3	T1PKS	1,384,382	1,429,961	alternariol	Terpene	1
Region 23.4	T1PKS	4,462,106	4,509,919
Region 23.5	T1PKS	5,574,144	5,620,943
Region 29.1	T1PKS	359.022	423.668
Region 29.2	T1PKS	487.29	523.871
Region 29.3	T1PKS	837.484	875.807
Region 29.4	T1PKS	1,190,988	1,235,763
Region 29.5	T1PKS	1,645,145	1,687,206
Region 29.6	T1PKS	2,922,350	2,992,818	asperfuranone	Polyketide	0.36
Region 29.7	T1PKS	3,319,108	3,358,081
Region 29.8	T1PKS	3,890,967	3,934,821
Region 29.9	T1PKS	5,876,281	5,923,150
Region 30.1	T1PKS	72.11	103.518
Region 30.2	T1PKS	784.802	835.536
Region 30.3	T1PKS	1,321,724	1,373,490
Region 30.4	T1PKS	3,064,974	3,087,763
Region 30.5	T1PKS	3,108,867	3,160,846	ilicicolin H	NRP + Polyketide	0.33
Region 31.1	T1PKS	502.368	565.824	destruxin A	NRP	0.19
Region 31.2	T1PKS	884.697	949.082
Region 31.3	T1PKS	985.167	1,029,378	neosartorin	Polyketide	0.36
Region 31.4	T1PKS	1,061,263	1,098,750
Region 31.5	T1PKS	1,421,262	1,466,656
Region 31.6	T1PKS,NRPS	3,692,276	3,732,683	naphthalene	Polyketide	0.33
Region 31.7	T1PKS,NRPS	4,077,185	4,125,351	eupenifeldin	Terpene	0.18
Region 32.1	T1PKS,NRPS	161.993	183.159	PR-toxin	Terpene	0.5
Region 32.2	T1PKS,NRPS	452.998	497.017	wortmanamide A / wortmanamide B	NRP + Polyketide	0.66
Region 32.3	T1PKS,NRPS,indole	1,085,251	1,134,041
Region 32.4	T1PKS,NRPS-like	3,709,274	3,772,319
Region 33.1	terpene	902.05	944.373	betaenone A / betaenone B / betaenone C	Polyketide	0.25
Region 33.2	terpene	1,559,831	1,612,664	aspyridone A	NRP + Polyketide:Iterative type I	0.55
Region 33.3	terpene	1,982,792	2,003,424
Region 34.1	terpene	11.637	57.789
Region 34.2	terpene	362.911	373.105
Region 34.3	terpene	1,183,785	1,229,320
Region 34.4	terpene	2,090,712	2,128,901
Region 34.5	terpene	2,339,623	2,380,461
Region 34.6	terpene,NRPS-like	2,500,678	2,545,779
Region 34.7	Type	2,581,750	2,632,809

## Sheet: D. citriasiana
Table S11 - The secondary metabolic gene clusters
The secondary metabolic gene clusters of Diaporthe citriasiana ZJUD30
Region	Type	From	To	Most similar known cluster		Similarity
Region 10.1	NRPS	67.972	122.542
Region 13.1	terpene	407.56	430.018
Region 20.1	NRPS-like	1	25.967
Region 28.1	NRPS	1	57.45
Region 34.1	T1PKS	20.378	67.857
Region 38.1	NRPS	7.321	70.279
Region 40.1	T1PKS	90.003	139.292	monacolin K	Polyketide	0.22
Region 41.1	T1PKS	43.642	91.78
Region 45.1	T1PKS	1	40.756	solanapyrone D	Polyketide	0.33
Region 45.2	NRPS	53.427	101.59
Region 46.1	NRPS-like	23.16	66.817
Region 48.1	T1PKS	27.877	71.941
Region 48.2	NRPS-like	84.83	128.081
Region 61.1	NRPS-like	3.442	29.32
Region 61.2	NRPS-like,betalactone	47.237	103.968
Region 62.1	T1PKS,NRPS-like	31.296	80.145
Region 63.1	indole	18.191	39.856
Region 65.1	terpene	104.429	117.523
Region 68.1	NRPS	37.743	86.945
Region 68.2	T1PKS	323.89	372.139
Region 73.1	NRPS-like	2.423	45.873
Region 78.1	NRPS	31.643	77.563
Region 83.1	T1PKS	7.498	55.505
Region 88.1	T1PKS	29.248	77.561
Region 101.1	NRPS	267.185	313.529
Region 104.1	siderophore	1.529	13.488
Region 106.1	T1PKS	1	31.285
Region 108.1	NRPS	29.619	84.388
Region 109.1	NRPS-like	1	24.506
Region 109.2	T1PKS	44.553	92.19
Region 110.1	NRPS	31.694	85.149
Region 120.1	NRPS	1	46.248
Region 125.1	terpene	43.601	64.79
Region 128.1	terpene	47.073	70.38
Region 129.1	terpene	30.249	51.511
Region 135.1	T1PKS	339.587	382.576
Region 148.1	NRPS-like	10.927	54.784
Region 150.1	indole	48.736	70.406
Region 170.1	T1PKS	1	28.838
Region 172.1	indole	1	15.051
Region 174.1	T1PKS	1	54.944
Region 193.1	T1PKS	1	49.563	lasiodiplodin	Polyketide	0.33
Region 198.1	NRPS,T1PKS	1	48.393	cercosporin	Polyketide	0.12
Region 201.1	T1PKS	291.598	341.888	betaenone A / betaenone B / betaenone C	Polyketide	0.25
Region 208.1	NRPS-like	1	42.717
Region 223.1	T1PKS	223.143	264.121	naphthalene	Polyketide	0.33
Region 223.2	T1PKS	565.814	614.246	eupenifeldin	Terpene	0.18
Region 230.1	T1PKS	1	33.288	ankaflavin / monascin / rubropunctatine / monascorubrin	Polyketide:Iterative type I	0.08
Region 233.1	T1PKS	1	32.359	TAN-1612 / 1-(2,3,5,10-tetrahydroxy-7-methoxy-4-oxo-1,2,3,4-tetrahydroanthracen-2-yl)pentane-2,4-dione / desmethyl TAN-1612	Polyketide:Iterative type I	0.4
Region 235.1	T1PKS	182.698	229.884
Region 246.1	T1PKS	252.326	315.89	asperfuranone	Polyketide	0.36
Region 260.1	T1PKS	1	21.926
Region 275.1	T1PKS	1	16.792
Region 312.1	terpene	84.365	105.42
Region 312.2	T1PKS,indole	139.366	194.511
Region 312.3	T1PKS,NRPS	261.04	314.119
Region 323.1	T3PKS	205.461	246.824
Region 357.1	NRPS,T1PKS	45.679	128.458	neosartorin	Polyketide	0.31
Region 357.2	T1PKS	270.35	302.85
Region 390.1	NRPS,betalactone	7.036	59.024	pneumocandin B0 / pneumocandin A0	Polyketide + NRP + Other:Aminocoumarin	0.06
Region 434.1	indole	144.311	165.715
Region 468.1	T1PKS,NRPS	17.591	70.564	equisetin	NRP + Polyketide	0.27
Region 468.2	indole	204.866	226.335
Region 479.1	T1PKS	44.719	91.416
Region 479.2	NRPS	175.775	219.465
Region 556.1	T1PKS	151.37	202.467
Region 590.1	T1PKS	93.015	138.471
Region 634.1	T1PKS	148.965	196.001
Region 656.1	NRPS	57.724	101.441
Region 656.2	T1PKS	177.266	213.577
Region 667.1	T1PKS	507.341	554.721	ACT-Toxin II	Polyketide	1
Region 726.1	T1PKS	119.861	167.938
Region 728.1	T1PKS	126.014	177.392
Region 732.1	other	28.279	69.355
Region 740.1	fungal-RiPP	483.771	510.699
Region 741.1	T1PKS	92.173	140.588
Region 743.1	T1PKS	1	45.064
Region 743.2	terpene	95.047	116.207
Region 745.1	terpene,NRPS-like	1	51.752
Region 748.1	T1PKS,NRPS	1	42.45
Region 749.1	NRPS	98.897	157.774	monacolin K	Polyketide	0.22

## Sheet: D. citrichinensis
Table S11 - The secondary metabolic gene clusters
The secondary metabolic gene clusters of Diaporthe citrichinensis ZJUD34
Region	Type	From	To	Most similar known cluster		Similarity
Region 1.1	terpene,NRPS-like	539.283	598.432
Region 2.1	NRPS	891.712	946.491
Region 8.1	T1PKS,NRPS	24.651	76.979	aspyridone A	NRP + Polyketide:Iterative type I	0.55
Region 12.1	NRPS,T1PKS	1	50.395	chaetoglobosins	NRP + Polyketide:Iterative type I	0.57
Region 13.1	T1PKS	898.676	943.736
Region 14.1	terpene	42.001	63.393
Region 17.1	T1PKS	82.761	123.136	betaenone A / betaenone B / betaenone C	Polyketide	0.37
Region 18.1	indole	84.427	106.397
Region 21.1	T1PKS	63.759	109.097
Region 24.1	T1PKS	731.84	778.517
Region 31.1	T1PKS	1	44.867
Region 34.1	terpene	55.382	73.716
Region 35.1	NRPS	90.411	133.549
Region 35.2	T1PKS	831.859	882.848
Region 43.1	T1PKS	31.561	61.364
Region 55.1	T1PKS	1	28.054	alternariol	Terpene	1
Region 57.1	NRPS-like	371.028	407.764
Region 57.2	NRPS	598.906	654.857	apicidin	NRP	0.18
Region 68.1	terpene	589.966	611.542	squalestatin S1	Terpene	0.4
Region 79.1	T1PKS	137.053	192.65
Region 79.2	terpene,T1PKS	418.096	478.594	viriditoxin	Polyketide	0.22
Region 79.3	fungal-RiPP	596.338	633.394
Region 89.1	T1PKS	485.121	533.506	byssochlamic acid	Polyketide:Iterative type I	0.1
Region 91.1	T1PKS,NRPS	264.084	355.028	destruxin A	NRP	0.28
Region 91.2	T1PKS	824.907	870.395
Region 91.3	T1PKS	1,131,015	1,198,243	trypacidin	Polyketide	0.21
Region 92.1	T1PKS	56.474	104.579
Region 93.1	NRPS,T1PKS	437.593	490.221
Region 94.1	T1PKS,indole	475.89	523.063	neurosporin A	Polyketide	0.26
Region 96.1	NRPS-like	6.885	50.739
Region 97.1	NRPS-like	130.556	173.828
Region 98.1	NRPS	111.478	155.664
Region 101.1	NRPS-like	59.163	102.974
Region 101.2	T1PKS	412.578	461.125
Region 102.1	T1PKS	1,245,941	1,295,385
Region 103.1	T1PKS	135.694	181.265	(-)-Mellein	Polyketide	1
Region 104.1	T1PKS	256.582	308.144
Region 104.2	NRPS-like	315.496	363.457
Region 106.1	NRPS	282.233	345.274
Region 107.1	NRPS-like	291.343	336.252
Region 107.2	terpene	501.882	522.735
Region 108.1	T1PKS,NRPS,terpene	285.056	342.618
Region 110.1	T1PKS	320.717	368.892
Region 113.1	T1PKS	353.571	396
Region 113.2	terpene	428.031	449.599
Region 113.3	T1PKS	476.257	524.815
Region 113.4	NRPS-like	882.383	925.047
Region 114.1	T1PKS	198.004	271.775	monascorubrin	Polyketide	1
Region 115.1	T1PKS	75.9	119.959
Region 115.2	T1PKS	253.881	324.096
Region 116.1	indole,NRPS,T1PKS	7.696	61.057
Region 116.2	T1PKS	77.301	126.071
Region 116.3	NRPS,NRPS-like	208.121	280.662
Region 118.1	NRPS-like	155.116	199.615
Region 118.2	T1PKS	213.722	261.341
Region 118.3	T1PKS,terpene	383.523	425.397
Region 119.1	NRPS-like	36.531	79.893
Region 121.1	indole	19.502	40.881
Region 121.2	NRPS-like	41.491	80.277
Region 121.3	NRPS	144.415	190.783
Region 122.1	T1PKS	1	34.162
Region 123.1	NRPS	16.635	63.495
Region 126.1	terpene	52.572	76.454
Region 130.1	T1PKS	270.843	317.479	cercosporin	Polyketide	0.25
Region 130.2	NRPS	324.635	354.548	enniatin	NRP	1
Region 131.1	T1PKS	144	32.75
Region 131.2	siderophore	118.241	133.728
Region 131.3	T1PKS	314.78	352.819
Region 132.1	T3PKS	62.158	102.993
Region 133.1	T1PKS	158.438	243.607	alternapyrone	Polyketide	0.6
Region 135.1	T1PKS	9.553	60.107
Region 135.2	T1PKS	483.045	552.669
Region 135.3	other	1,010,052	1,033,795
Region 136.1	T1PKS	191.48	247.922
Region 138.1	T1PKS	128.903	177.041
Region 139.1	indole	51.242	73.346
Region 139.2	NRPS,T1PKS	122.988	175.617
Region 142.1	T1PKS	1	35.852
Region 142.2	NRPS-like	152.896	192.472
Region 142.3	NRPS-like	199.059	244.172
Region 143.1	NRPS	25.909	68.793
Region 145.1	NRPS	137.298	183.342	hexadehydroastechrome / terezine-D / astechrome	NRP	0.37
Region 145.2	T1PKS	211.793	262.206
Region 146.1	T1PKS	157.668	200.077	asperthecin	Terpene	0.28
Region 146.2	T1PKS	991.763	1,027,955	naphthalene	Polyketide	0.33
Region 147.1	indole,T1PKS	1	60.263
Region 150.1	T1PKS	120.47	167.342
Region 150.2	terpene	236.093	256.847	koraiol	Terpene	1
Region 154.1	terpene	223.916	244.67
Region 156.1	T1PKS	132.067	179.914
Region 157.1	T1PKS	319.087	361.308
Region 157.2	T1PKS	504.511	549.924
Region 157.3	T1PKS	730.18	778.12
Region 157.4	NRPS-like	877.724	921.536
Region 158.1	NRPS,terpene,T1PKS	149.743	212.816	compactin	Polyketide	0.22
Region 160.1	NRPS-like	109.266	152.52
Region 163.1	NRPS-like	70.781	114.135
Region 166.1	T1PKS	55.585	100.906
Region 168.1	NRPS	87.79	141.952
Region 170.1	terpene	189.852	202.594
Region 173.1	NRPS-like	23.595	66.972

## Sheet: D. eres
Table S11 - The secondary metabolic gene clusters
The secondary metabolic gene clusters of Diaporthe eres CBS 160.32
Contig	Type	From	To	Most similar known cluster		Similarity
1	fungal-RiPP	707.198	808.365	duclauxin	Polyketide	0.14
2	indole	37.924	92.101
3	indole	551.38	599.122
4	indole	101.438	160.258
4	indole	256.026	303.595
7	indole	53.481	74.937
9	indole,NRPS-like	51.498	88.064
15	indole,T1PKS	400.759	437.793
18	NRPS	126.895	182.84
20	NRPS	275.432	323.346	RES-1214-2	Polyketide	0.25
21	NRPS	12.413	55.441
21	NRPS	116.029	162.973
26	NRPS	1	28.842
35	NRPS	118.585	167.281
35	NRPS	218.745	240.415
36	NRPS	263.317	309.149
40	NRPS	145.484	213.915
43	NRPS	113.846	135.837
44	NRPS,T1PKS	100.472	121.292
45	NRPS,T1PKS	12.22	73.057
45	NRPS,T1PKS	210.291	263.065
55	NRPS,T1PKS	168.233	217.05
56	NRPS,T1PKS	6.133	54.86
58	NRPS-like	145.554	188.991
60	NRPS-like	12.147	80.418
66	NRPS-like	96.76	140.206
68	NRPS-like	84.575	133.905
70	NRPS-like	14.824	56.75
73	NRPS-like	18.167	30.136
76	NRPS-like	133.132	174.046
78	NRPS-like	1	46.195
80	NRPS-like	46.885	88.77
83	NRPS-like	28.383	83.274
86	NRPS-like	1	43.988	naphthalene	Polyketide	0.22
88	NRPS-like	36.892	83.26
88	NRPS-like,T1PKS	153.999	182.125
90	other	147.055	179.937
100	siderophore	91.832	134.702
103	T1PKS	92.067	135.88
104	T1PKS	154.229	166.977
105	T1PKS	1	53.301	apicidin	NRP	0.18
114	T1PKS	118.355	153.625
115	T1PKS	54.335	84.472
115	T1PKS	89.639	133.297
120	T1PKS	98.646	147.49
122	T1PKS	86.027	132.39
134	T1PKS	1	34.63	alternapyrone	Polyketide	0.6
143	T1PKS	60.827	108.505
156	T1PKS	1	32.033
159	T1PKS	49.439	96.594
161	T1PKS	63.748	110.979
164	T1PKS	53.481	110.449
167	T1PKS	2.331	51.472
170	T1PKS	24.994	88.041
176	T1PKS	91.065	103.496
179	T1PKS	64.583	101.379	alternariol	Terpene	1
180	T1PKS	18.845	63.861
182	T1PKS	21.968	58.252
182	T1PKS	60.143	98.482
183	T1PKS	8.139	51.993
197	T1PKS	1	27.275	(-)-Mellein	Polyketide	1
225	T1PKS	17.996	39.572	squalestatin S1	Terpene	0.4
232	T1PKS	16.864	59.806
239	T1PKS	8.392	56.557
247	T1PKS	3.512	55.867
253	T1PKS	1.791	53.714	wortmanamide A / wortmanamide B	NRP + Polyketide	0.66
256	T1PKS	26.43	67.483
268	T1PKS	9.164	55.992	cercosporin	Polyketide	0.31
271	T1PKS	2.45	23.264	PR-toxin	Terpene	0.5
279	T1PKS	11.822	59.454
290	T1PKS	1	36.604
295	T1PKS	7.424	50.937	hexadehydroastechrome / terezine-D / astechrome	NRP	0.37
297	T1PKS	1	52.208	ACT-Toxin II	Polyketide	1
308	T1PKS,NRPS	1	27.347
311	T1PKS,NRPS,indole	6.122	27.303
315	T1PKS,NRPS-like	10.872	45.185
321	T3PKS	1	34.219
332	terpene	4.247	40.187
360	terpene	1	33.672	betaenone A / betaenone B / betaenone C	Polyketide	0.37
363	terpene	1	33.29
368	terpene	1	32.484	pseurotin / azaspirene	NRP + Polyketide:Iterative type I	0.8
369	terpene	1	32.471	asperthecin	Terpene	0.28
372	terpene	1	29.547
373	terpene	1	17.498	sespendole	Terpene	0.33
376	terpene	14.006	31.487
387	terpene,NRPS,T1PKS	12.603	31.272
379	terpene,NRPS-like	1	31.102
463	terpene,T1PKS	2.232	18.69

## Sheet: D. helianthi
Table S11 - The secondary metabolic gene clusters
The secondary metabolic gene clusters of Diaporthe helianthi DHEL01
Region	Type	From	To	Most similar known cluster		Similarity
Region 13.1	indole	19.851	66.215
Region 30.1	indole	35.547	79.401
Region 96.1	indole	1	35.919	aspirochlorine	NRP	0.09
Region 120.1	indole	4.62	53.658
Region 122.1	indole	1	47.066
Region 174.1	NRPS	14.236	35.488	PR-toxin	Terpene	0.5
Region 187.1	NRPS	5.586	46.123
Region 192.1	NRPS	1	42.875
Region 212.1	NRPS	12.363	43.92
Region 217.1	NRPS	1	40.364
Region 248.1	NRPS	1	41.793
Region 252.1	NRPS	1	39.206	neosartorin	Polyketide	0.26
Region 266.1	NRPS	1	40.487
Region 283.1	NRPS	1	18.483
Region 301.1	NRPS,betalactone	3.498	38.255
Region 312.1	NRPS-like	1	30.444
Region 398.1	NRPS-like	1	33.062
Region 407.1	NRPS-like	1.494	32.577
Region 433.1	NRPS-like	1	31.538	ucs1025a	NRP + Alkaloid + Polyketide:Iterative type I	0.15
Region 468.1	NRPS-like	1	30.142
Region 481.1	NRPS-like	2.452	25.163
Region 485.1	NRPS-like	1	29.592
Region 488.1	NRPS-like	1	29.554	aspirochlorine	NRP	0.22
Region 489.1	other	1	29.542	wortmanamide A / wortmanamide B	NRP + Polyketide	0.33
Region 512.1	siderophore	1	28.748	UNII-YC2Q1O94PT	Polyketide	1
Region 544.1	T1PKS	8.365	27.683
Region 584.1	T1PKS	1	24.537
Region 598.1	T1PKS	1	26.078
Region 645.1	T1PKS	1	24.92
Region 652.1	T1PKS	1	24.832
Region 661.1	T1PKS	1	24.561
Region 665.1	T1PKS	1	24.488	fusarin	NRP + Polyketide	1
Region 672.1	T1PKS	675	22.421
Region 674.1	T1PKS	1	24.152
Region 698.1	T1PKS	1	23.516
Region 705.1	T1PKS	1	23.256
Region 764.1	T1PKS	1	21.746	naphthalene	Polyketide	0.22
Region 771.1	T1PKS	1	21.556
Region 825.1	T1PKS	1	16.638
Region 842.1	T1PKS	1	20.458
Region 865.1	T1PKS	1	20.073
Region 897.1	T1PKS	1	19.532
Region 919.1	T1PKS	1	19.13	alternapyrone	Polyketide	0.6
Region 927.1	T1PKS	1	18.999
Region 950.1	T1PKS	1	18.648	botrydial	Terpene	0.33
Region 957.1	T1PKS	1	18.618
Region 981.1	T1PKS	1	18.256
Region 1004.1	T1PKS	1	17.844
Region 1025.1	T1PKS	1	17.609
Region 1035.1	T1PKS	1	17.532
Region 1039.1	T1PKS	1	17.493
Region 1085.1	T1PKS	1	16.774
Region 1113.1	T1PKS	1	16.456
Region 1131.1	T1PKS	1	16.234
Region 1135.1	T1PKS	1	16.205
Region 1152.1	T1PKS	1	15.897
Region 1154.1	T1PKS,NRPS	1	15.857
Region 1187.1	T1PKS,NRPS	1	15.519	fusarin	Polyketide	1
Region 1277.1	T1PKS,NRPS-like	1	14.421
Region 1293.1	T1PKS,NRPS-like	1	14.256
Region 1420.1	T3PKS	1	12.764
Region 1565.1	T3PKS	1	11.57
Region 1612.1	terpene	1	11.131	monacolin K	Polyketide	0.22
Region 1614.1	terpene	1	11.12
Region 1647.1	terpene	1	10.937
Region 1648.1	terpene	1	10.936
Region 1681.1	terpene	1	10.581
Region 1997.1	terpene	1	8.738
Region 4329.1	terpene	1	2.696

## Sheet: D. longicicolla
Table S11 - The secondary metabolic gene clusters
The secondary metabolic gene clusters of Diaporthe longicolla MSPL 10–6
Region	Type	From	To	Most similar known cluster		Similarity
Region 4258.1	betalactone	6.921	29.893
Region 4696.3	betalactone	496.771	520.305
Region 1949.1	indole	1	3.963
Region 3884.1	indole	1	14.181
Region 4261.1	indole	16.017	37.211
Region 4509.1	indole	1	16.344
Region 4653.1	indole	1,798,160	1,817,921
Region 4653.3	indole	4,920,548	4,941,825
Region 4657.1	indole	80.897	102.872
Region 4672.1	indole	1	18.844
Region 4694.5	indole	2,421,877	2,443,141
Region 4031.1	NRPS	1	27.949
Region 4127.1	NRPS	3.409	31.085
Region 4148.1	NRPS	1	31.982
Region 4218.1	NRPS	1.684	34.945
Region 4244.1	NRPS	1	36.396
Region 4283.1	NRPS	1	38.632
Region 4296.1	NRPS	1	33.153	pyranonigrin E	Polyketide	1
Region 4297.1	NRPS	1	39.772
Region 4307.1	NRPS	9.894	40.153
Region 4370.1	NRPS	8.546	43.382
Region 4373.1	NRPS	1	35.873	fusarin	Polyketide	1
Region 4421.1	NRPS	1	47.802
Region 4456.1	NRPS	8.234	50.991
Region 4479.1	NRPS	1	46.775
Region 4485.1	NRPS	6.451	54.652	hexadehydroastechrome / terezine-D / astechrome	NRP	0.5
Region 4565.1	NRPS	6.212	52.559
Region 4667.2	NRPS	185.559	228.091
Region 4668.4	NRPS	835.55	888.046
Region 4672.3	NRPS	669.249	711.609
Region 4675.1	NRPS	248.785	305.314
Region 4675.2	NRPS	531.302	576.698
Region 4685.1	NRPS	32.221	81.958
Region 4685.2	NRPS	192.27	237.958	aspirochlorine	NRP	0.13
Region 4689.1	NRPS	123.267	173.156
Region 4694.1	NRPS	655.46	697.777
Region 4694.2	NRPS	891.923	939.299	hexadehydroastechrome / terezine-D / astechrome	NRP	0.25
Region 4696.5	NRPS	695.534	742.953	wortmanamide A / wortmanamide B	NRP + Polyketide	0.5
Region 4696.7	NRPS	962.284	1,005,671
Region 4699.3	NRPS	505.536	555.09	pyranonigrin E	Polyketide	1
Region 4705.1	NRPS	115.703	169.483
Region 4721.1	NRPS	134.705	165.697
Region 4214.1	NRPS,betalactone	1	34.903
Region 4654.2	NRPS,betalactone	337.887	388.309
Region 4735.1	NRPS,indole	118.489	160.314
Region 4664.3	NRPS,NRPS-like	352.176	420.311
Region 4664.8	NRPS,NRPS-like	1,449,751	1,532,625
Region 3559.1	NRPS,T1PKS	1	17.384
Region 3816.1	NRPS,T1PKS	1	22.185	phyllostictine A / phyllostictine B	NRP + Polyketide	0.4
Region 4653.2	NRPS,T1PKS	3,045,298	3,083,566
Region 4653.4	NRPS,T1PKS	6,167,110	6,219,735
Region 4671.1	NRPS,T1PKS	699.716	752.083
Region 4679.1	NRPS,T1PKS	143.511	195.681	phyllostictine A / phyllostictine B	NRP + Polyketide	0.4
Region 4694.7	NRPS,T1PKS	2,668,787	2,733,352
Region 4711.3	NRPS,T1PKS	746.845	799.533	ucs1025a	NRP + Alkaloid + Polyketide:Iterative type I	0.15
Region 4465.1	NRPS,terpene	11.35	51.899	PR-toxin	Terpene	0.5
Region 4696.6	NRPS,terpene,T1PKS	829.557	898.249	compactin	Polyketide	0.22
Region 3047.1	NRPS-like	1	11.294
Region 3370.1	NRPS-like	1	14.699
Region 4037.1	NRPS-like	1	28.138
Region 4095.1	NRPS-like	1	29.98
Region 4139.1	NRPS-like	1	31.595
Region 4254.1	NRPS-like	8.078	36.765
Region 4325.1	NRPS-like	1	36.061
Region 4464.1	NRPS-like	12.239	51.773	patulin	Polyketide:Iterative type I	0.2
Region 4563.1	NRPS-like	8.565	53.152
Region 4657.3	NRPS-like	666.224	709.661
Region 4658.1	NRPS-like	71.786	116.373
Region 4668.1	NRPS-like	93.064	128.61
Region 4683.1	NRPS-like	25.302	57.64
Region 4683.2	NRPS-like	544.771	588.625
Region 4693.1	NRPS-like	1	36.061
Region 4694.4	NRPS-like	2,126,144	2,171,320	patulin	Polyketide:Iterative type I	0.2
Region 4696.1	NRPS-like	368.662	408.885
Region 4696.2	NRPS-like	422.727	480.755
Region 4718.1	NRPS-like	285.092	328.507
Region 4740.1	NRPS-like	217.722	262.798
Region 4439.1	NRPS-like,NRPS	1	49.473
Region 4428.1	NRPS-like,T1PKS	8.01	48.303
Region 4664.2	NRPS-like,T1PKS	125.919	175.743
Region 4664.7	NRPS-like,T1PKS	1,237,506	1,287,330
Region 4677.1	NRPS-like,T1PKS	299.993	360.139
Region 4684.1	other	517.312	558.229
Region 3983.1	siderophore	3.638	16.182
Region 4685.3	siderophore	273.216	285.76
Region 2939.1	T1PKS	1	10.295	compactin	Polyketide	0.22
Region 3096.1	T1PKS	1	11.716
Region 3134.1	T1PKS	1	12.104	RES-1214-2	Polyketide	0.12
Region 3372.1	T1PKS	1	14.728	1,3,6,8-tetrahydroxynaphthalene	Polyketide	1
Region 3528.1	T1PKS	1	16.949
Region 3637.1	T1PKS	1	18.691
Region 3900.1	T1PKS	1	24.126	(-)-Mellein	Polyketide	1
Region 3991.1	T1PKS	1	26.433
Region 4014.1	T1PKS	1	27.46	4-epi-15-epi-brefeldin A	Polyketide:Iterative type I	0.2
Region 4100.1	T1PKS	1	30.231
Region 4129.1	T1PKS	1	31.147
Region 4140.1	T1PKS	1	31.628
Region 4226.1	T1PKS	1	35.011
Region 4230.1	T1PKS	1	32.033
Region 4257.1	T1PKS	2.817	36.992	neosartorin	Polyketide	0.52
Region 4265.1	T1PKS	1	37.563
Region 4270.1	T1PKS	3.69	38.023
Region 4326.1	T1PKS	1	32.645
Region 4364.1	T1PKS	1	38.703	stipitatic acid	Polyketide:Iterative type I	0.21
Region 4384.1	T1PKS	7.331	44.74
Region 4395.1	T1PKS	1	40.362
Region 4424.1	T1PKS	1	34.739
Region 4429.1	T1PKS	5.836	48.365
Region 4448.1	T1PKS	8.712	50.339
Region 4452.1	T1PKS	1	41.416
Region 4466.1	T1PKS	1	36.578	epipyriculol	Polyketide	0.23
Region 4520.1	T1PKS	14.455	59.744	alternapyrone	Polyketide	0.4
Region 4521.1	T1PKS	1	37.703
Region 4525.1	T1PKS	1	32.027
Region 4534.1	T1PKS	2.941	47.316
Region 4558.1	T1PKS	20.631	65.663
Region 4564.1	T1PKS	35.011	67.229	cercosporin	Polyketide	0.18
Region 4617.1	T1PKS	3.986	61.647	azanigerone A	Polyketide	0.2
Region 4633.1	T1PKS	8.894	53.043	TAN-1612 / 1-(2,3,5,10-tetrahydroxy-7-methoxy-4-oxo-1,2,3,4-tetrahydroanthracen-2-yl)pentane-2,4-dione / desmethyl TAN-1612	Polyketide:Iterative type I	0.4
Region 4637.1	T1PKS	24.042	66.305
Region 4651.1	T1PKS	310.495	357.178	naphthalene	Polyketide	0.33
Region 4654.1	T1PKS	205.593	250.206
Region 4654.3	T1PKS	422.479	480.14	azanigerone A	Polyketide	0.2
Region 4657.2	T1PKS	462.535	506.144
Region 4657.4	T1PKS	2,105,585	2,134,544
Region 4657.5	T1PKS	2,231,500	2,280,002
Region 4658.2	T1PKS	335.692	386.227
Region 4664.1	T1PKS	6.96	36.851
Region 4664.4	T1PKS	854.556	901.319
Region 4664.5	T1PKS	903.354	949.491
Region 4664.6	T1PKS	1,105,511	1,148,438
Region 4664.9	T1PKS	1,966,143	2,063,346
Region 4665.1	T1PKS	1,208,277	1,247,294
Region 4665.2	T1PKS	1,470,824	1,508,002
Region 4667.1	T1PKS	1	41.184
Region 4668.2	T1PKS	382.716	428.534
Region 4670.1	T1PKS	197.746	240.44
Region 4672.2	T1PKS	513.817	589.56	4-epi-15-epi-brefeldin A	Polyketide:Iterative type I	0.2
Region 4672.4	T1PKS	713.803	758.373
Region 4680.1	T1PKS	89.518	133.667	TAN-1612 / 1-(2,3,5,10-tetrahydroxy-7-methoxy-4-oxo-1,2,3,4-tetrahydroanthracen-2-yl)pentane-2,4-dione / desmethyl TAN-1612	Polyketide:Iterative type I	0.4
Region 4685.4	T1PKS	407.46	452.437	asperlactone	Polyketide	1
Region 4686.1	T1PKS	331.614	380.89
Region 4687.1	T1PKS	27.29	73.77	cercosporin	Polyketide	0.18
Region 4693.2	T1PKS	338.124	386.157	alternapyrone	Polyketide	0.6
Region 4694.3	T1PKS	1,687,010	1,727,841
Region 4694.6	T1PKS	2,583,298	2,632,022
Region 4694.8	T1PKS	2,737,733	2,768,195
Region 4696.4	T1PKS	647.595	684.08
Region 4697.1	T1PKS	487.77	534.8
Region 4699.2	T1PKS	332.781	380.876	epipyriculol	Polyketide	0.23
Region 4708.1	T1PKS	130.208	167.234
Region 4708.2	T1PKS	323.3	370.282
Region 4709.1	T1PKS	317.988	366.167
Region 4711.1	T1PKS	30.284	73.43	neosartorin	Polyketide	0.52
Region 4711.2	T1PKS	509.334	549.797
Region 4738.1	T1PKS	259.369	309.688	stipitatic acid	Polyketide:Iterative type I	0.21
Region 4744.1	T1PKS	12.578	58.239	RES-1214-2	Polyketide	0.25
Region 4746.1	T1PKS	342.609	389.393
Region 4062.1	T1PKS,NRPS	1	28.998	ucs1025a	NRP + Alkaloid + Polyketide:Iterative type I	0.15
Region 4162.1	T1PKS,NRPS	1	32.547
Region 4176.1	T1PKS,NRPS	1	33.106
Region 4548.1	T1PKS,NRPS	1	64.027
Region 4670.2	T1PKS,NRPS	739.534	802.392
Region 4739.1	T1PKS,NRPS	331.732	384.453	pyrichalasin H	NRP + Polyketide:Iterative type I	0.72
Region 3938.1	T1PKS,NRPS-like	1	24.976
Region 4411.1	T1PKS,NRPS-like	1	42.096
Region 4596.1	T1PKS,NRPS-like	24.004	76.922
Region 4715.1	T1PKS,NRPS-like	60.994	113.912
Region 4638.1	T3PKS	1	31.684
Region 4663.1	T3PKS	864.211	905.571
Region 2875.1	terpene	1	9.692
Region 3073.1	terpene	1	11.536
Region 3692.1	terpene	7.57	19.589
Region 3872.1	terpene	10.438	23.553
Region 4292.1	terpene	13.385	34.563
Region 4453.1	terpene	4.875	26.013	PR-toxin	Terpene	0.5
Region 4635.1	terpene	8.959	35.673
Region 4667.3	terpene	983.582	1,004,692
Region 4668.3	terpene	488.43	509.608
Region 4697.2	terpene	690.315	711.676
Region 4699.1	terpene	63.108	83.761	PR-toxin	Terpene	0.5
Region 4724.1	terpene	41.372	67.246
