# Supplementary material for: Genome Analyses of Two Blueberry Pathogens: Diaporthe amygdali CAA958 and Diaporthe eres CBS 160.32
Source: J Fungi (Basel). 2022 Jul 29;8(8):804. doi: 10.3390/jof8080804 (PMC9409727; doi:10.3390/jof8080804)
Supplement: Supplementary file 1 [file jof-08-00804-s001.zip › Table S2 - Annotations of Diaporthe eres.xlsx]

## Sheet: Annotation
Table S2 - Functional Annotation of Diaporthe eres CBS 160.32. Note: NA - not annotated
SeqName	Description	Length	#Hits	e-Value	sim mean	#GO	GO IDs	GO Names	Enzyme Codes	Enzyme Names	InterPro IDs	InterPro GO IDs	InterPro GO Names
NODE_1_length_1105552_cov_52.948403.g1.t1	hypothetical protein CJF32_00002162	888	1	2.85566E-101	66.1	1	C:GO:0016020	C:membrane			IPR007305 (PFAM); mobidb-lite (MOBIDB_LITE); IPR011691 (PANTHER); IPR011691 (PANTHER); PTHR23137:SF36 (PANTHER); PTHR23137:SF36 (PANTHER)	P:GO:0016192; C:GO:0016021	P:vesicle-mediated transport; C:integral component of membrane
NODE_1_length_1105552_cov_52.948403.g3.t1	putative bhlh family transcription factor	1587	1	0.0	98.3	1	F:GO:0046983	F:protein dimerization activity			IPR011598 (SMART); IPR011598 (PFAM); mobidb-lite (MOBIDB_LITE); mobidb-lite (MOBIDB_LITE); mobidb-lite (MOBIDB_LITE); mobidb-lite (MOBIDB_LITE); mobidb-lite (MOBIDB_LITE); mobidb-lite (MOBIDB_LITE); mobidb-lite (MOBIDB_LITE); PTHR46117 (PANTHER); PTHR46117:SF3 (PANTHER); IPR011598 (PROSITE_PROFILES); cd11387 (CDD); IPR036638 (SUPERFAMILY)	F:GO:0046983	F:protein dimerization activity
NODE_1_length_1105552_cov_52.948403.g4.t1	putative upf0171 domain protein	2565	1	0.0	95.84	2	P:GO:0032007; P:GO:0034198	P:negative regulation of TOR signaling; P:cellular response to amino acid starvation			IPR005365 (PFAM); mobidb-lite (MOBIDB_LITE); mobidb-lite (MOBIDB_LITE); mobidb-lite (MOBIDB_LITE); mobidb-lite (MOBIDB_LITE); mobidb-lite (MOBIDB_LITE); mobidb-lite (MOBIDB_LITE); mobidb-lite (MOBIDB_LITE); IPR005365 (PANTHER)	P:GO:0032007; P:GO:0034198	P:negative regulation of TOR signaling; P:cellular response to amino acid starvation
NODE_1_length_1105552_cov_52.948403.g5.t1	putative ethanolamine kinase	1323	1	0.0	94.77	2	P:GO:0016310; F:GO:0016301	P:phosphorylation; F:kinase activity	EC:2.7; EC:2	Transferring phosphorus-containing groups; Transferases	PF01633 (PFAM); mobidb-lite (MOBIDB_LITE); PTHR22603:SF76 (PANTHER); PTHR22603 (PANTHER); cd05157 (CDD); IPR011009 (SUPERFAMILY)	no GO terms	no GO terms
NODE_1_length_1105552_cov_52.948403.g7.t1	hypothetical protein DHEL01_v210901	3864	1	0.0	80.95						IPR013087 (SMART); G3DSA:3.30.160.60 (GENE3D); mobidb-lite (MOBIDB_LITE); mobidb-lite (MOBIDB_LITE); mobidb-lite (MOBIDB_LITE); mobidb-lite (MOBIDB_LITE); mobidb-lite (MOBIDB_LITE); mobidb-lite (MOBIDB_LITE); mobidb-lite (MOBIDB_LITE); mobidb-lite (MOBIDB_LITE); mobidb-lite (MOBIDB_LITE); mobidb-lite (MOBIDB_LITE); mobidb-lite (MOBIDB_LITE); mobidb-lite (MOBIDB_LITE); mobidb-lite (MOBIDB_LITE); m…	no GO terms	no GO terms
NODE_1_length_1105552_cov_52.948403.g8.t1	hypothetical protein DHEL01_v208423	2052	1	0.0	85.15	1	F:GO:0016491	F:oxidoreductase activity	EC:1	Oxidoreductases	IPR002937 (PFAM); IPR036188 (G3DSA:3.50.50.GENE3D); mobidb-lite (MOBIDB_LITE); PTHR42923 (PANTHER); PTHR42923:SF3 (PANTHER); IPR036188 (SUPERFAMILY); SSF54373 (SUPERFAMILY)	F:GO:0016491	F:oxidoreductase activity
NODE_1_length_1105552_cov_52.948403.g9.t1	glucokinase	717	1	7.06452E-163	96.64	4	P:GO:0016310; P:GO:0046177; F:GO:0005524; F:GO:0046316	P:phosphorylation; P:D-gluconate catabolic process; F:ATP binding; F:gluconokinase activity	EC:2.7.1; EC:2.7; EC:2; EC:2.7.1.12	Transferring phosphorus-containing groups; Transferring phosphorus-containing groups; Transferases; Gluconokinase	G3DSA:3.40.50.300 (GENE3D); IPR031322 (PFAM); IPR006001 (TIGRFAM); mobidb-lite (MOBIDB_LITE); IPR006001 (PANTHER); IPR006001 (CDD); IPR027417 (SUPERFAMILY)	P:GO:0005975; F:GO:0016301	P:carbohydrate metabolic process; F:kinase activity
NODE_1_length_1105552_cov_52.948403.g10.t1	2-oxoacid dehydrogenase acyltransferase	1614	1	0.0	86.46	1	F:GO:0016746	F:acyltransferase activity	EC:2.3; EC:2	Acyltransferases; Transferases	IPR023213 (G3DSA:3.30.559.GENE3D); G3DSA:2.40.50.100 (GENE3D); IPR004167 (PFAM); IPR000089 (PFAM); IPR001078 (PFAM); IPR036625 (G3DSA:4.10.320.GENE3D); mobidb-lite (MOBIDB_LITE); mobidb-lite (MOBIDB_LITE); mobidb-lite (MOBIDB_LITE); mobidb-lite (MOBIDB_LITE); mobidb-lite (MOBIDB_LITE); mobidb-lite (MOBIDB_LITE); PTHR43178 (PANTHER); PTHR43178:SF5 (PANTHER); IPR000089 (PROSITE_PROFILES); IPR004167…	F:GO:0016746	F:acyltransferase activity
NODE_1_length_1105552_cov_52.948403.g11.t1	F1F0 ATP synthase assembly protein Atp10	1092	1	0.0	91.15						IPR007849 (PFAM); mobidb-lite (MOBIDB_LITE); mobidb-lite (MOBIDB_LITE); mobidb-lite (MOBIDB_LITE); IPR007849 (PANTHER); PTHR28106:SF1 (PANTHER)	no GO terms	no GO terms
NODE_1_length_1105552_cov_52.948403.g12.t1	putative vesicle transport v-snare protein	687	1	1.0637E-148	99.12	5	P:GO:0006888; P:GO:0015031; C:GO:0000139; C:GO:0005801; C:GO:0016021	P:endoplasmic reticulum to Golgi vesicle-mediated transport; P:protein transport; C:Golgi membrane; C:cis-Golgi network; C:integral component of membrane			PF12352 (PFAM); IPR023601 (PIRSF); mobidb-lite (MOBIDB_LITE); IPR023601 (PANTHER); PTHR21094:SF0 (PANTHER)	P:GO:0006888; C:GO:0000139; C:GO:0005801; C:GO:0016021	P:endoplasmic reticulum to Golgi vesicle-mediated transport; C:Golgi membrane; C:cis-Golgi network; C:integral component of membrane
NODE_1_length_1105552_cov_52.948403.g13.t1	hypothetical protein VPNG_00413	381	1	8.46203E-68	98.41	4	P:GO:0000463; P:GO:0006412; F:GO:0003735; C:GO:0022625	P:maturation of LSU-rRNA from tricistronic rRNA transcript (SSU-rRNA, 5.8S rRNA, LSU-rRNA); P:translation; F:structural constituent of ribosome; C:cytosolic large ribosomal subunit			IPR001854 (TIGRFAM); IPR036049 (G3DSA:1.10.287.GENE3D); G3DSA:1.10.20.90 (GENE3D); IPR001854 (PFAM); mobidb-lite (MOBIDB_LITE); PTHR45722:SF16 (PANTHER); PTHR45722 (PANTHER); IPR001854 (HAMAP); cd00427 (CDD); IPR036049 (SUPERFAMILY)	P:GO:0006412; F:GO:0003735; C:GO:0005840	P:translation; F:structural constituent of ribosome; C:ribosome
NODE_1_length_1105552_cov_52.948403.g14.t1	zinc finger protein 664	2316	1	0.0	80.08						IPR013087 (SMART); G3DSA:3.30.160.60 (GENE3D); G3DSA:3.30.160.60 (GENE3D); G3DSA:3.30.160.60 (GENE3D); IPR013087 (PFAM); G3DSA:3.30.160.60 (GENE3D); mobidb-lite (MOBIDB_LITE); mobidb-lite (MOBIDB_LITE); mobidb-lite (MOBIDB_LITE); mobidb-lite (MOBIDB_LITE); mobidb-lite (MOBIDB_LITE); PTHR19818 (PANTHER); IPR013087 (PROSITE_PROFILES); IPR013087 (PROSITE_PROFILES); IPR013087 (PROSITE_PROFILES); IPR0…	no GO terms	no GO terms
NODE_1_length_1105552_cov_52.948403.g16.t1	hypothetical protein UCDDA912_g09546	387	1	1.17856E-27	69.12						mobidb-lite (MOBIDB_LITE); mobidb-lite (MOBIDB_LITE); mobidb-lite (MOBIDB_LITE); mobidb-lite (MOBIDB_LITE); mobidb-lite (MOBIDB_LITE)	no GO terms	no GO terms
NODE_1_length_1105552_cov_52.948403.g17.t1	protein phosphatase methylesterase 1	1227	1	0.0	95.59	2	P:GO:0006482; F:GO:0051723	P:protein demethylation; F:protein methylesterase activity	EC:3.1; EC:3; EC:3.1.1.1	Acting on ester bonds; Hydrolases; Carboxylesterase	IPR016812 (PIRSF); IPR000073 (PFAM); IPR029058 (G3DSA:3.40.50.GENE3D); mobidb-lite (MOBIDB_LITE); mobidb-lite (MOBIDB_LITE); mobidb-lite (MOBIDB_LITE); mobidb-lite (MOBIDB_LITE); IPR016812 (PANTHER); IPR029058 (SUPERFAMILY)	P:GO:0006482; F:GO:0051723	P:protein demethylation; F:protein methylesterase activity
NODE_1_length_1105552_cov_52.948403.g18.t1	dihydrouridine synthase	1548	1	0.0	92.45	3	P:GO:0002943; F:GO:0050660; F:GO:0102265	P:tRNA dihydrouridine synthesis; F:flavin adenine dinucleotide binding; F:tRNA-dihydrouridine47 synthase activity	EC:1.3; EC:1; EC:1.3.1.89	Acting on the CH-CH group of donors; Oxidoreductases; tRNA-dihydrouridine(47) synthase (NAD(P)(+))	IPR035587 (PFAM); IPR013785 (G3DSA:3.20.20.GENE3D); mobidb-lite (MOBIDB_LITE); mobidb-lite (MOBIDB_LITE); PTHR45936:SF1 (PANTHER); PTHR45936 (PANTHER); IPR035587 (CDD); SSF51395 (SUPERFAMILY)	F:GO:0003824	F:catalytic activity
NODE_1_length_1105552_cov_52.948403.g19.t1	putative transcription factor	2466	1	0.0	96.35						IPR043904 (PFAM); mobidb-lite (MOBIDB_LITE); mobidb-lite (MOBIDB_LITE); mobidb-lite (MOBIDB_LITE); mobidb-lite (MOBIDB_LITE); PTHR46689 (PANTHER); PTHR46689:SF3 (PANTHER); IPR018946 (CDD)	no GO terms	no GO terms
NODE_1_length_1105552_cov_52.948403.g20.t1	putative delta-1-pyrroline-5-carboxylate dehydrogenase	1776	1	0.0	93.91	3	P:GO:0010133; F:GO:0003842; F:GO:0016620	P:proline catabolic process to glutamate; F:1-pyrroline-5-carboxylate dehydrogenase activity; F:oxidoreductase activity, acting on the aldehyde or oxo group of donors, NAD or NADP as acceptor	EC:1.2; EC:1.5; EC:1.2.1.88; EC:1; EC:1.5.1; EC:1.2.1	Acting on the aldehyde or oxo group of donors; Acting on the CH-NH group of donors; L-glutamate gamma-semialdehyde dehydrogenase; Oxidoreductases; Acting on the CH-NH group of donors; Acting on the aldehyde or oxo group of donors	IPR015590 (PFAM); IPR016163 (G3DSA:3.40.309.GENE3D); IPR016162 (G3DSA:3.40.605.GENE3D); IPR005931 (TIGRFAM); mobidb-lite (MOBIDB_LITE); mobidb-lite (MOBIDB_LITE); PTHR42862 (PANTHER); IPR005931 (CDD); IPR016161 (SUPERFAMILY)	P:GO:0010133; F:GO:0003842; F:GO:0016491; F:GO:0016620	P:proline catabolic process to glutamate; F:1-pyrroline-5-carboxylate dehydrogenase activity; F:oxidoreductase activity; F:oxidoreductase activity, acting on the aldehyde or oxo group of donors, NAD or NADP as acceptor
NODE_1_length_1105552_cov_52.948403.g21.t1	helix-loop-helix DNA-binding domain-containing protein	1293	1	0.0	83.26	2	F:GO:0003677; F:GO:0046983	F:DNA binding; F:protein dimerization activity			IPR011598 (SMART); IPR011598 (PFAM); IPR036638 (G3DSA:4.10.280.GENE3D); mobidb-lite (MOBIDB_LITE); mobidb-lite (MOBIDB_LITE); mobidb-lite (MOBIDB_LITE); mobidb-lite (MOBIDB_LITE); mobidb-lite (MOBIDB_LITE); mobidb-lite (MOBIDB_LITE); mobidb-lite (MOBIDB_LITE); mobidb-lite (MOBIDB_LITE); mobidb-lite (MOBIDB_LITE); PTHR46266:SF4 (PANTHER); PTHR46266 (PANTHER); IPR011598 (PROSITE_PROFILES); IPR03663…	F:GO:0046983	F:protein dimerization activity
NODE_1_length_1105552_cov_52.948403.g22.t1	hypothetical protein VMCG_00987	816	1	1.07244E-16	58.13						IPR003124 (PFAM); mobidb-lite (MOBIDB_LITE); mobidb-lite (MOBIDB_LITE); mobidb-lite (MOBIDB_LITE); IPR003124 (PROSITE_PROFILES)	F:GO:0003779	F:actin binding
NODE_1_length_1105552_cov_52.948403.g24.t1	hypothetical protein UCDDA912_g09006	978	1	0.0	95.87	1	C:GO:0016021	C:integral component of membrane			mobidb-lite (MOBIDB_LITE); mobidb-lite (MOBIDB_LITE); mobidb-lite (MOBIDB_LITE)	no GO terms	no GO terms
NODE_1_length_1105552_cov_52.948403.g25.t1	putative cord and cs domain-containing protein	972	1	0.0	98.45	1	F:GO:0046872	F:metal ion binding			IPR007051 (PFAM); IPR008978 (G3DSA:2.60.40.GENE3D); IPR007052 (PFAM); mobidb-lite (MOBIDB_LITE); mobidb-lite (MOBIDB_LITE); mobidb-lite (MOBIDB_LITE); PTHR46983 (PANTHER); IPR007051 (PROSITE_PROFILES); IPR007051 (PROSITE_PROFILES); IPR007052 (PROSITE_PROFILES); cd06466 (CDD); IPR008978 (SUPERFAMILY)	no GO terms	no GO terms
NODE_1_length_1105552_cov_52.948403.g26.t1	putative mfs sugar transporter	1518	1	0.0	96.7	4	P:GO:0008643; P:GO:0055085; F:GO:0022857; C:GO:0016021	P:carbohydrate transport; P:transmembrane transport; F:transmembrane transporter activity; C:integral component of membrane	EC:7	Translocases	IPR003663 (PRINTS); G3DSA:1.20.1250.20 (GENE3D); IPR003663 (TIGRFAM); IPR005828 (PFAM); PTHR48022 (PANTHER); IPR020846 (PROSITE_PROFILES); IPR036259 (SUPERFAMILY)	P:GO:0055085; F:GO:0022857; C:GO:0016020; C:GO:0016021	P:transmembrane transport; F:transmembrane transporter activity; C:membrane; C:integral component of membrane
NODE_1_length_1105552_cov_52.948403.g27.t1	HpcH/HpaI aldolase/citrate lyase family protein	942	1	8.03893E-154	93.45	1	F:GO:0016829	F:lyase activity	EC:4	Lyases	IPR005000 (PFAM); IPR040442 (G3DSA:3.20.20.GENE3D); mobidb-lite (MOBIDB_LITE); mobidb-lite (MOBIDB_LITE); PTHR30502:SF0 (PANTHER); PTHR30502 (PANTHER); IPR015813 (SUPERFAMILY)	F:GO:0003824	F:catalytic activity
NODE_1_length_1105552_cov_52.948403.g28.t1	glutaredoxin domain-containing protein	336	1	4.7326E-67	95.24						IPR008554 (PFAM); IPR036249 (G3DSA:3.40.30.GENE3D); PTHR33558 (PANTHER); IPR036249 (SUPERFAMILY)	no GO terms	no GO terms
NODE_1_length_1105552_cov_52.948403.g29.t1	putative lsm domain-containing protein	297	1	8.80218E-49	97.96	5	P:GO:0000398; F:GO:0003723; C:GO:0005681; C:GO:0005688; C:GO:0046540	P:mRNA splicing, via spliceosome; F:RNA binding; C:spliceosomal complex; C:U6 snRNP; C:U4/U6 x U5 tri-snRNP complex			IPR001163 (SMART); IPR001163 (PFAM); G3DSA:2.30.30.100 (GENE3D); IPR044642 (PANTHER); PTHR15588:SF9 (PANTHER); IPR034103 (CDD); IPR010920 (SUPERFAMILY)	P:GO:0000398; C:GO:0005688; C:GO:0046540	P:mRNA splicing, via spliceosome; C:U6 snRNP; C:U4/U6 x U5 tri-snRNP complex
NODE_1_length_1105552_cov_52.948403.g30.t1	putative inosine-uridine preferring nucleoside hydrolase	1299	1	0.0	95.06	2	P:GO:0008152; F:GO:0016798	P:metabolic process; F:hydrolase activity, acting on glycosyl bonds	EC:3.2; EC:3	Glycosylases; Hydrolases	IPR036452 (G3DSA:3.90.245.GENE3D); IPR001910 (PFAM); mobidb-lite (MOBIDB_LITE); PTHR12304:SF4 (PANTHER); IPR023186 (PANTHER); IPR036452 (SUPERFAMILY)	no GO terms	no GO terms
NODE_1_length_1105552_cov_52.948403.g31.t1	hypothetical protein UCDDA912_g03207	1305	1	0.0	94.47	1	C:GO:0016021	C:integral component of membrane			mobidb-lite (MOBIDB_LITE); mobidb-lite (MOBIDB_LITE); mobidb-lite (MOBIDB_LITE); mobidb-lite (MOBIDB_LITE); mobidb-lite (MOBIDB_LITE); mobidb-lite (MOBIDB_LITE); mobidb-lite (MOBIDB_LITE); mobidb-lite (MOBIDB_LITE); mobidb-lite (MOBIDB_LITE); mobidb-lite (MOBIDB_LITE)	no GO terms	no GO terms
NODE_1_length_1105552_cov_52.948403.g32.t1	putative histidyl-trna synthetase	1827	1	0.0	97.32	4	P:GO:0006427; F:GO:0004821; F:GO:0005524; C:GO:0005737	P:histidyl-tRNA aminoacylation; F:histidine-tRNA ligase activity; F:ATP binding; C:cytoplasm	EC:6.1; EC:6.1.1.21; EC:6.1.1; EC:6	Forming carbon-oxygen bonds; Histidine--tRNA ligase; Forming carbon-oxygen bonds; Ligases	IPR041715 (PFAM); IPR015807 (TIGRFAM); G3DSA:3.30.930.10 (GENE3D); IPR004154 (PFAM); IPR036621 (G3DSA:3.40.50.GENE3D); mobidb-lite (MOBIDB_LITE); mobidb-lite (MOBIDB_LITE); mobidb-lite (MOBIDB_LITE); mobidb-lite (MOBIDB_LITE); mobidb-lite (MOBIDB_LITE); PTHR11476 (PANTHER); PTHR11476:SF7 (PANTHER); IPR006195 (PROSITE_PROFILES); IPR015807 (HAMAP); IPR033656 (CDD); IPR041715 (CDD); SSF55681 (SUPERF…	P:GO:0006427; F:GO:0004821; F:GO:0005524	P:histidyl-tRNA aminoacylation; F:histidine-tRNA ligase activity; F:ATP binding
NODE_1_length_1105552_cov_52.948403.g33.t1	hypothetical protein DHEL01_v204355	1455	1	0.0	88.16						mobidb-lite (MOBIDB_LITE); mobidb-lite (MOBIDB_LITE); mobidb-lite (MOBIDB_LITE); mobidb-lite (MOBIDB_LITE); mobidb-lite (MOBIDB_LITE); mobidb-lite (MOBIDB_LITE)	no GO terms	no GO terms
NODE_1_length_1105552_cov_52.948403.g34.t1	putative calcium calmodulin-dependent protein kinase	1254	1	0.0	99.01	3	P:GO:0006468; F:GO:0004674; F:GO:0005524	P:protein phosphorylation; F:protein serine/threonine kinase activity; F:ATP binding	EC:2.7.1; EC:2.7; EC:2	Transferring phosphorus-containing groups; Transferring phosphorus-containing groups; Transferases	IPR000719 (SMART); G3DSA:1.10.510.10 (GENE3D); IPR000719 (PFAM); G3DSA:3.30.200.20 (GENE3D); mobidb-lite (MOBIDB_LITE); mobidb-lite (MOBIDB_LITE); mobidb-lite (MOBIDB_LITE); mobidb-lite (MOBIDB_LITE); mobidb-lite (MOBIDB_LITE); PTHR24347:SF421 (PANTHER); PTHR24347 (PANTHER); IPR000719 (PROSITE_PROFILES); cd05117 (CDD); IPR011009 (SUPERFAMILY)	P:GO:0006468; F:GO:0004672; F:GO:0005524	P:protein phosphorylation; F:protein kinase activity; F:ATP binding
NODE_1_length_1105552_cov_52.948403.g35.t1	putative ubiquitin-conjugating enzyme	465	1	3.30615E-110	100.0						SM00212 (SMART); IPR016135 (G3DSA:3.10.110.GENE3D); IPR000608 (PFAM); PTHR24068 (PANTHER); PTHR24068:SF153 (PANTHER); IPR000608 (PROSITE_PROFILES); IPR000608 (CDD); IPR016135 (SUPERFAMILY)	no GO terms	no GO terms
NODE_1_length_1105552_cov_52.948403.g36.t1	putative sec1 family protein	2073	1	0.0	99.03	1	P:GO:0016192	P:vesicle-mediated transport			IPR043155 (G3DSA:1.25.40.GENE3D); IPR043154 (G3DSA:3.40.50.GENE3D); IPR001619 (PFAM); IPR043127 (G3DSA:3.90.830.GENE3D); IPR027482 (G3DSA:3.40.50.GENE3D); mobidb-lite (MOBIDB_LITE); mobidb-lite (MOBIDB_LITE); IPR027121 (PTHR11679:PANTHER); IPR001619 (PANTHER); IPR036045 (SUPERFAMILY)	P:GO:0016192	P:vesicle-mediated transport
NODE_1_length_1105552_cov_52.948403.g37.t1	hypothetical protein INS49_008282	4341	1	0.0	90.86						IPR009071 (SMART); IPR007526 (PFAM); G3DSA:3.90.660.10 (GENE3D); IPR036910 (G3DSA:1.10.30.GENE3D); IPR036388 (G3DSA:1.10.10.GENE3D); IPR009071 (PFAM); IPR036188 (G3DSA:3.50.50.GENE3D); IPR036188 (G3DSA:3.50.50.GENE3D); IPR002937 (PFAM); mobidb-lite (MOBIDB_LITE); mobidb-lite (MOBIDB_LITE); mobidb-lite (MOBIDB_LITE); mobidb-lite (MOBIDB_LITE); mobidb-lite (MOBIDB_LITE); mobidb-lite (MOBIDB_LITE); …	F:GO:0005515; F:GO:0016491	F:protein binding; F:oxidoreductase activity
NODE_1_length_1105552_cov_52.948403.g38.t1	putative atp synthase gamma chain	912	1	0.0	99.34	3	P:GO:0015986; F:GO:0046933; C:GO:0045261	P:ATP synthesis coupled proton transport; F:proton-transporting ATP synthase activity, rotational mechanism; C:proton-transporting ATP synthase complex, catalytic core F(1)	EC:7.1.2.2; EC:6; EC:7	H(+)-transporting two-sector ATPase; Ligases; Translocases	IPR000131 (PRINTS); PIRSF039089 (PIRSF); G3DSA:3.40.1380.10 (GENE3D); IPR000131 (PFAM); G3DSA:1.10.287.80 (GENE3D); IPR000131 (TIGRFAM); PTHR11693:SF22 (PANTHER); IPR000131 (PANTHER); IPR000131 (CDD); IPR035968 (SUPERFAMILY)	P:GO:0015986; F:GO:0046933; C:GO:0045261	P:ATP synthesis coupled proton transport; F:proton-transporting ATP synthase activity, rotational mechanism; C:proton-transporting ATP synthase complex, catalytic core F(1)
NODE_1_length_1105552_cov_52.948403.g39.t1	putative dna topoisomerase 1	2682	1	0.0	96.67	4	P:GO:0006265; F:GO:0003677; F:GO:0003917; C:GO:0005694	P:DNA topological change; F:DNA binding; F:DNA topoisomerase type I (single strand cut, ATP-independent) activity; C:chromosome	EC:5.6.2.1; EC:5; EC:5.6.2	DNA topoisomerase; Isomerases; Isomerases altering macromolecular conformation	IPR001631 (PRINTS); IPR013499 (SMART); IPR013500 (PFAM); IPR014727 (G3DSA:1.10.132.GENE3D); IPR013030 (G3DSA:2.170.11.GENE3D); IPR008336 (PFAM); IPR013034 (G3DSA:1.10.10.GENE3D); IPR025834 (PFAM); IPR014711 (G3DSA:3.90.15.GENE3D); mobidb-lite (MOBIDB_LITE); mobidb-lite (MOBIDB_LITE); mobidb-lite (MOBIDB_LITE); mobidb-lite (MOBIDB_LITE); mobidb-lite (MOBIDB_LITE); mobidb-lite (MOBIDB_LITE); PTHR10…	P:GO:0006265; F:GO:0003677; F:GO:0003917; C:GO:0005694	P:DNA topological change; F:DNA binding; F:DNA topoisomerase type I (single strand cut, ATP-independent) activity; C:chromosome
NODE_1_length_1105552_cov_52.948403.g40.t1	putative glycoside hydrolase family 16 protein	1368	1	0.0	94.93	5	P:GO:0005975; P:GO:0071555; F:GO:0004553; C:GO:0005618; C:GO:0016020	P:carbohydrate metabolic process; P:cell wall organization; F:hydrolase activity, hydrolyzing O-glycosyl compounds; C:cell wall; C:membrane	EC:3.2; EC:3; EC:3.2.1	Glycosylases; Hydrolases; Glycosylases	IPR017168 (PIRSF); G3DSA:2.60.120.200 (GENE3D); IPR000757 (PFAM); mobidb-lite (MOBIDB_LITE); mobidb-lite (MOBIDB_LITE); mobidb-lite (MOBIDB_LITE); mobidb-lite (MOBIDB_LITE); PTHR10963:SF27 (PANTHER); PTHR10963 (PANTHER); IPR000757 (PROSITE_PROFILES); IPR013320 (SUPERFAMILY)	P:GO:0005975; P:GO:0071555; F:GO:0004553; F:GO:0016798; C:GO:0005618	P:carbohydrate metabolic process; P:cell wall organization; F:hydrolase activity, hydrolyzing O-glycosyl compounds; F:hydrolase activity, acting on glycosyl bonds; C:cell wall
NODE_1_length_1105552_cov_52.948403.g41.t1	hypothetical protein INS49_008286	4524	1	0.0	99.34						IPR000008 (SMART); IPR017147 (PIRSF); IPR035892 (G3DSA:2.60.40.GENE3D); IPR035892 (G3DSA:2.60.40.GENE3D); IPR000008 (PFAM); mobidb-lite (MOBIDB_LITE); mobidb-lite (MOBIDB_LITE); mobidb-lite (MOBIDB_LITE); mobidb-lite (MOBIDB_LITE); mobidb-lite (MOBIDB_LITE); mobidb-lite (MOBIDB_LITE); PTHR46980 (PANTHER); IPR000008 (PROSITE_PROFILES); IPR031468 (PROSITE_PROFILES); IPR000008 (PROSITE_PROFILES); IP…	P:GO:0061817; F:GO:0008289	P:endoplasmic reticulum-plasma membrane tethering; F:lipid binding
NODE_1_length_1105552_cov_52.948403.g42.t1	hypothetical protein DHEL01_v204346	630	1	9.03214E-143	100.0	4	P:GO:0000398; F:GO:0003723; F:GO:0046872; C:GO:0089701	P:mRNA splicing, via spliceosome; F:RNA binding; F:metal ion binding; C:U2AF complex			IPR009145 (PRINTS); IPR000571 (SMART); IPR000571 (PFAM); IPR012677 (G3DSA:3.30.70.GENE3D); mobidb-lite (MOBIDB_LITE); IPR009145 (PANTHER); PTHR12620:SF8 (PANTHER); IPR000571 (PROSITE_PROFILES); IPR000504 (PROSITE_PROFILES); IPR000571 (PROSITE_PROFILES); cd12538 (CDD); IPR035979 (SUPERFAMILY)	P:GO:0000398; F:GO:0003676; F:GO:0003723; F:GO:0046872; C:GO:0089701	P:mRNA splicing, via spliceosome; F:nucleic acid binding; F:RNA binding; F:metal ion binding; C:U2AF complex
NODE_1_length_1105552_cov_52.948403.g43.t1	oxysterol-binding protein	1635	1	0.0	89.71	1	F:GO:0008289	F:lipid binding			G3DSA:2.40.160.120 (GENE3D); G3DSA:1.20.120.1290 (GENE3D); IPR000648 (PFAM); mobidb-lite (MOBIDB_LITE); mobidb-lite (MOBIDB_LITE); mobidb-lite (MOBIDB_LITE); mobidb-lite (MOBIDB_LITE); IPR000648 (PANTHER); PTHR10972:SF176 (PANTHER); IPR037239 (SUPERFAMILY)	F:GO:0008289	F:lipid binding
NODE_1_length_1105552_cov_52.948403.g44.t1	hypothetical protein INS49_008289	3351	1	0.0	97.76						mobidb-lite (MOBIDB_LITE); mobidb-lite (MOBIDB_LITE); mobidb-lite (MOBIDB_LITE); mobidb-lite (MOBIDB_LITE); mobidb-lite (MOBIDB_LITE); mobidb-lite (MOBIDB_LITE); mobidb-lite (MOBIDB_LITE); mobidb-lite (MOBIDB_LITE); mobidb-lite (MOBIDB_LITE)	no GO terms	no GO terms
NODE_1_length_1105552_cov_52.948403.g45.t1	hypothetical protein UCDDA912_g03193	1290	1	0.0	83.56	1	F:GO:0008270	F:zinc ion binding			IPR010666 (PFAM); mobidb-lite (MOBIDB_LITE); mobidb-lite (MOBIDB_LITE); mobidb-lite (MOBIDB_LITE); mobidb-lite (MOBIDB_LITE); mobidb-lite (MOBIDB_LITE); mobidb-lite (MOBIDB_LITE)	F:GO:0008270	F:zinc ion binding
NODE_1_length_1105552_cov_52.948403.g46.t1	putative elmo ced-12 family protein	2217	1	0.0	98.78	3	P:GO:0006915; F:GO:0017124; C:GO:0005737	P:apoptotic process; F:SH3 domain binding; C:cytoplasm			IPR024574 (PFAM); IPR011993 (G3DSA:2.30.29.GENE3D); IPR001849 (PFAM); G3DSA:1.10.8.920 (GENE3D); IPR006816 (PFAM); IPR011989 (G3DSA:1.25.10.GENE3D); mobidb-lite (MOBIDB_LITE); mobidb-lite (MOBIDB_LITE); mobidb-lite (MOBIDB_LITE); PTHR12771 (PANTHER); PTHR12771:SF3 (PANTHER); IPR006816 (PROSITE_PROFILES); IPR016024 (SUPERFAMILY)	no GO terms	no GO terms
NODE_1_length_1105552_cov_52.948403.g47.t1	putative 3-oxoacyl-(acyl-carrier-protein) reductase	900	1	0.0	97.66	1	F:GO:0016491	F:oxidoreductase activity	EC:1	Oxidoreductases	IPR002347 (PRINTS); G3DSA:3.40.50.720 (GENE3D); PF13561 (PFAM); PTHR24317 (PANTHER); cd05233 (CDD); IPR036291 (SUPERFAMILY)	F:GO:0016491	F:oxidoreductase activity
NODE_1_length_1105552_cov_52.948403.g48.t1	putative cytidine deaminase	498	1	1.05729E-110	97.58	4	P:GO:0009972; F:GO:0004126; F:GO:0008270; F:GO:0047844	P:cytidine deamination; F:cytidine deaminase activity; F:zinc ion binding; F:deoxycytidine deaminase activity	EC:3.5.4.14; EC:3.5.4; EC:3.5; EC:3; EC:3.5.4.5	Acting on carbon-nitrogen bonds, other than peptide bonds; Acting on carbon-nitrogen bonds, other than peptide bonds; Acting on carbon-nitrogen bonds, other than peptide bonds; Hydrolases; Cytidine deaminase	IPR002125 (PFAM); IPR006262 (TIGRFAM); G3DSA:3.40.140.10 (GENE3D); PTHR11644 (PANTHER); IPR002125 (PROSITE_PROFILES); cd01283 (CDD); IPR016193 (SUPERFAMILY)	P:GO:0009972; F:GO:0003824; F:GO:0004126; F:GO:0008270	P:cytidine deamination; F:catalytic activity; F:cytidine deaminase activity; F:zinc ion binding
NODE_1_length_1105552_cov_52.948403.g49.t1	hypothetical protein DHEL01_v203364	972	1	5.37435E-148	97.52						mobidb-lite (MOBIDB_LITE); mobidb-lite (MOBIDB_LITE); mobidb-lite (MOBIDB_LITE); mobidb-lite (MOBIDB_LITE); mobidb-lite (MOBIDB_LITE); mobidb-lite (MOBIDB_LITE); mobidb-lite (MOBIDB_LITE)	no GO terms	no GO terms
NODE_1_length_1105552_cov_52.948403.g50.t1	hypothetical protein UCDDA912_g03189	1284	1	1.12033E-108	85.99						no IPS match	no IPS match	no IPS match
NODE_1_length_1105552_cov_52.948403.g51.t1	putative serine threonine-protein phosphatase 2a activator 2	1338	1	0.0	97.98	5	P:GO:0000413; P:GO:0050790; F:GO:0003755; F:GO:0019211; C:GO:0005737	P:protein peptidyl-prolyl isomerization; P:regulation of catalytic activity; F:peptidyl-prolyl cis-trans isomerase activity; F:phosphatase activator activity; C:cytoplasm	EC:5.2.1.8; EC:5.2; EC:5	Peptidylprolyl isomerase; Cis-trans-isomerases; Isomerases	IPR004327 (PFAM); IPR043170 (G3DSA:1.20.120.GENE3D); mobidb-lite (MOBIDB_LITE); mobidb-lite (MOBIDB_LITE); mobidb-lite (MOBIDB_LITE); IPR004327 (PANTHER); PTHR10012:SF5 (PANTHER); IPR004327 (CDD); IPR037218 (SUPERFAMILY)	F:GO:0019211	F:phosphatase activator activity
NODE_1_length_1105552_cov_52.948403.g52.t1	putative exosome complex subunit rrp46	759	1	7.67487E-149	96.03						IPR001247 (PFAM); IPR027408 (G3DSA:3.30.230.GENE3D); PTHR11953 (PANTHER); PTHR11953:SF1 (PANTHER); IPR036345 (SUPERFAMILY); IPR020568 (SUPERFAMILY)	no GO terms	no GO terms
NODE_1_length_1105552_cov_52.948403.g53.t1	NAD+ kinase Utr1	1848	1	0.0	96.93	4	P:GO:0006741; P:GO:0016310; P:GO:0019674; F:GO:0003951	P:NADP biosynthetic process; P:phosphorylation; P:NAD metabolic process; F:NAD+ kinase activity	EC:2.7.1; EC:2.7; EC:2; EC:2.7.1.23	Transferring phosphorus-containing groups; Transferring phosphorus-containing groups; Transferases; NAD(+) kinase	IPR002504 (PFAM); IPR017437 (G3DSA:2.60.200.GENE3D); G3DSA:3.40.50.12540 (GENE3D); mobidb-lite (MOBIDB_LITE); mobidb-lite (MOBIDB_LITE); mobidb-lite (MOBIDB_LITE); mobidb-lite (MOBIDB_LITE); mobidb-lite (MOBIDB_LITE); mobidb-lite (MOBIDB_LITE); PTHR20275 (PANTHER); PTHR20275:SF0 (PANTHER); IPR002504 (HAMAP); IPR016064 (SUPERFAMILY)	P:GO:0006741; P:GO:0019674; F:GO:0003951	P:NADP biosynthetic process; P:NAD metabolic process; F:NAD+ kinase activity
NODE_1_length_1105552_cov_52.948403.g54.t1	homeobox domain-containing protein	1980	1	0.0	87.13	4	P:GO:0006357; F:GO:0000981; F:GO:0003677; C:GO:0005634	P:regulation of transcription by RNA polymerase II; F:DNA-binding transcription factor activity, RNA polymerase II-specific; F:DNA binding; C:nucleus			IPR001356 (SMART); G3DSA:1.10.10.60 (GENE3D); IPR001356 (PFAM); mobidb-lite (MOBIDB_LITE); mobidb-lite (MOBIDB_LITE); mobidb-lite (MOBIDB_LITE); mobidb-lite (MOBIDB_LITE); mobidb-lite (MOBIDB_LITE); mobidb-lite (MOBIDB_LITE); mobidb-lite (MOBIDB_LITE); mobidb-lite (MOBIDB_LITE); mobidb-lite (MOBIDB_LITE); mobidb-lite (MOBIDB_LITE); mobidb-lite (MOBIDB_LITE); PTHR24323:SF7 (PANTHER); PTHR24323 (PA…	F:GO:0003677	F:DNA binding
NODE_1_length_1105552_cov_52.948403.g55.t1	hypothetical protein DHEL01_v203370	2922	1	0.0	94.51	3	P:GO:0006468; F:GO:0004672; F:GO:0005524	P:protein phosphorylation; F:protein kinase activity; F:ATP binding	EC:2.7.1; EC:2.7; EC:2	Transferring phosphorus-containing groups; Transferring phosphorus-containing groups; Transferases	IPR000719 (SMART); G3DSA:1.10.510.10 (GENE3D); IPR000719 (PFAM); mobidb-lite (MOBIDB_LITE); mobidb-lite (MOBIDB_LITE); mobidb-lite (MOBIDB_LITE); mobidb-lite (MOBIDB_LITE); PTHR24345 (PANTHER); PTHR24345:SF0 (PANTHER); IPR000719 (PROSITE_PROFILES); IPR033701 (CDD); cd14099 (CDD); SSF82615 (SUPERFAMILY); IPR011009 (SUPERFAMILY)	P:GO:0006468; F:GO:0004672; F:GO:0005524	P:protein phosphorylation; F:protein kinase activity; F:ATP binding
NODE_1_length_1105552_cov_52.948403.g56.t1	putative opa3 domain protein	654	1	4.07344E-132	95.85						IPR010754 (PFAM); mobidb-lite (MOBIDB_LITE); mobidb-lite (MOBIDB_LITE); mobidb-lite (MOBIDB_LITE); PTHR12499:SF0 (PANTHER); IPR010754 (PANTHER)	no GO terms	no GO terms
NODE_1_length_1105552_cov_52.948403.g57.t1	hypothetical protein DHEL01_v203372	645	1	1.09945E-102	80.62						no IPS match	no IPS match	no IPS match
NODE_1_length_1105552_cov_52.948403.g58.t1	putative pro41 protein	471	1	1.6177E-68	100.0	1	C:GO:0016021	C:integral component of membrane			PTHR40629 (PANTHER)	no GO terms	no GO terms
NODE_1_length_1105552_cov_52.948403.g59.t1	putative shwachman-bodian-diamond syndrome protein	345	1	1.05347E-61	98.21						IPR036786 (G3DSA:3.30.1250.GENE3D); IPR019783 (PFAM); mobidb-lite (MOBIDB_LITE); PTHR10927:SF2 (PANTHER); IPR039100 (PANTHER); IPR036786 (SUPERFAMILY)	no GO terms	no GO terms
NODE_1_length_1105552_cov_52.948403.g60.t1	putative beta- -mannanase protein	789	1	1.03032E-81	83.15						G3DSA:3.20.20.80 (GENE3D); IPR017853 (SUPERFAMILY)	no GO terms	no GO terms
NODE_1_length_1105552_cov_52.948403.g61.t1	hypothetical protein GTA08_BOTSDO09024	654	1	5.06614E-40	80.0						mobidb-lite (MOBIDB_LITE)	no GO terms	no GO terms
NODE_1_length_1105552_cov_52.948403.g62.t1	round spore	2655	1	0.0	88.8	2	P:GO:0050790; F:GO:0005085	P:regulation of catalytic activity; F:guanyl-nucleotide exchange factor activity			IPR000219 (SMART); IPR035899 (G3DSA:1.20.900.GENE3D); IPR000219 (PFAM); IPR035899 (G3DSA:1.20.900.GENE3D); mobidb-lite (MOBIDB_LITE); mobidb-lite (MOBIDB_LITE); mobidb-lite (MOBIDB_LITE); mobidb-lite (MOBIDB_LITE); mobidb-lite (MOBIDB_LITE); mobidb-lite (MOBIDB_LITE); mobidb-lite (MOBIDB_LITE); mobidb-lite (MOBIDB_LITE); PTHR12673 (PANTHER); IPR000219 (PROSITE_PROFILES); IPR035899 (SUPERFAMILY)	F:GO:0005085	F:guanyl-nucleotide exchange factor activity
NODE_1_length_1105552_cov_52.948403.g63.t1	putative 26s proteasome non-atpase regulatory subunit 9	708	1	1.70136E-153	95.78	3	P:GO:0006915; P:GO:0070682; C:GO:0000502	P:apoptotic process; P:proteasome regulatory particle assembly; C:proteasome complex			IPR041489 (PFAM); IPR040815 (PFAM); IPR036034 (G3DSA:2.30.42.GENE3D); mobidb-lite (MOBIDB_LITE); IPR035269 (PANTHER); cd00987 (CDD); IPR036034 (SUPERFAMILY)	P:GO:0070682; F:GO:0005515	P:proteasome regulatory particle assembly; F:protein binding
NODE_1_length_1105552_cov_52.948403.g64.t1	putative gtp-binding nuclear protein gsp1 ran	657	1	2.50744E-156	100.0	5	P:GO:0006913; P:GO:0015031; F:GO:0003924; F:GO:0005525; C:GO:0005634	P:nucleocytoplasmic transport; P:protein transport; F:GTPase activity; F:GTP binding; C:nucleus	EC:3.6.1; EC:3.6; EC:3	Acting on acid anhydrides; Acting on acid anhydrides; Hydrolases	IPR002041 (PRINTS); SM00175 (SMART); SM00173 (SMART); SM00176 (SMART); SM00174 (SMART); G3DSA:3.40.50.300 (GENE3D); IPR001806 (PFAM); IPR005225 (TIGRFAM); IPR002041 (PANTHER); PTHR24071:SF19 (PANTHER); IPR002041 (PROSITE_PROFILES); cd00877 (CDD); IPR027417 (SUPERFAMILY)	P:GO:0006913; F:GO:0003924; F:GO:0005525	P:nucleocytoplasmic transport; F:GTPase activity; F:GTP binding
NODE_1_length_1105552_cov_52.948403.g65.t1	hypothetical protein DHEL01_v208605	2508	1	0.0	92.97						IPR006597 (SMART); IPR011990 (G3DSA:1.25.40.GENE3D); IPR006597 (PFAM); mobidb-lite (MOBIDB_LITE); mobidb-lite (MOBIDB_LITE); mobidb-lite (MOBIDB_LITE); mobidb-lite (MOBIDB_LITE); mobidb-lite (MOBIDB_LITE); mobidb-lite (MOBIDB_LITE); mobidb-lite (MOBIDB_LITE); mobidb-lite (MOBIDB_LITE); PTHR46430 (PANTHER); PTHR46430:SF1 (PANTHER); SSF81901 (SUPERFAMILY)	F:GO:0005515	F:protein binding
NODE_1_length_1105552_cov_52.948403.g66.t1	chitin synthase 4	3657	1	0.0	97.87	3	F:GO:0004100; C:GO:0005886; C:GO:0016021	F:chitin synthase activity; C:plasma membrane; C:integral component of membrane	EC:2.4; EC:2.4.1.16; EC:2; EC:2.4.1	Glycosyltransferases; Chitin synthase; Transferases; Glycosyltransferases	IPR029044 (G3DSA:3.90.550.GENE3D); PF03142 (PFAM); mobidb-lite (MOBIDB_LITE); mobidb-lite (MOBIDB_LITE); mobidb-lite (MOBIDB_LITE); mobidb-lite (MOBIDB_LITE); mobidb-lite (MOBIDB_LITE); mobidb-lite (MOBIDB_LITE); mobidb-lite (MOBIDB_LITE); mobidb-lite (MOBIDB_LITE); mobidb-lite (MOBIDB_LITE); mobidb-lite (MOBIDB_LITE); mobidb-lite (MOBIDB_LITE); IPR004835 (PANTHER); PTHR22914:SF16 (PANTHER); cd04…	F:GO:0004100; F:GO:0016758	F:chitin synthase activity; F:hexosyltransferase activity
NODE_1_length_1105552_cov_52.948403.g68.t1	putative wd repeat-containing protein	2154	1	0.0	96.51						IPR001680 (SMART); IPR015943 (G3DSA:2.130.10.GENE3D); mobidb-lite (MOBIDB_LITE); mobidb-lite (MOBIDB_LITE); mobidb-lite (MOBIDB_LITE); mobidb-lite (MOBIDB_LITE); mobidb-lite (MOBIDB_LITE); PTHR43991 (PANTHER); PTHR43991:SF7 (PANTHER); IPR001680 (PROSITE_PROFILES); IPR017986 (PROSITE_PROFILES); IPR036322 (SUPERFAMILY)	F:GO:0005515	F:protein binding
NODE_1_length_1105552_cov_52.948403.g69.t1	putative glycoside hydrolase family 17 protein	1773	1	2.24917E-171	97.25	1	F:GO:0016787	F:hydrolase activity	EC:3	Hydrolases	G3DSA:3.20.20.80 (GENE3D); mobidb-lite (MOBIDB_LITE); mobidb-lite (MOBIDB_LITE); PTHR16631:SF24 (PANTHER); PTHR16631 (PANTHER); IPR017853 (SUPERFAMILY)	no GO terms	no GO terms
NODE_1_length_1105552_cov_52.948403.g70.t1	hypothetical protein UCDDA912_g03173	1422	1	1.41694E-44	80.59						mobidb-lite (MOBIDB_LITE); mobidb-lite (MOBIDB_LITE); mobidb-lite (MOBIDB_LITE); mobidb-lite (MOBIDB_LITE)	no GO terms	no GO terms
NODE_1_length_1105552_cov_52.948403.g71.t1	cytochrome-4	3021	1	0.0	84.81	3	P:GO:0090501; F:GO:0003723; F:GO:0004540	P:RNA phosphodiester bond hydrolysis; F:RNA binding; F:ribonuclease activity	EC:3.1; EC:3	Acting on ester bonds; Hydrolases	IPR001900 (SMART); IPR001900 (PFAM); mobidb-lite (MOBIDB_LITE); mobidb-lite (MOBIDB_LITE); PTHR23355:SF42 (PANTHER); PTHR23355 (PANTHER); IPR012340 (SUPERFAMILY)	F:GO:0003723; F:GO:0004540	F:RNA binding; F:ribonuclease activity
NODE_1_length_1105552_cov_52.948403.g72.t1	hypothetical protein DHEL01_v212928	1770	1	0.0	93.84						IPR013860 (PFAM); mobidb-lite (MOBIDB_LITE); mobidb-lite (MOBIDB_LITE); mobidb-lite (MOBIDB_LITE); mobidb-lite (MOBIDB_LITE); mobidb-lite (MOBIDB_LITE); mobidb-lite (MOBIDB_LITE); mobidb-lite (MOBIDB_LITE); mobidb-lite (MOBIDB_LITE); mobidb-lite (MOBIDB_LITE); PTHR28051 (PANTHER)	no GO terms	no GO terms
NODE_1_length_1105552_cov_52.948403.g73.t1	methionine-10	1398	1	0.0	96.56	4	P:GO:0030488; F:GO:0052906; C:GO:0005634; C:GO:0005759	P:tRNA methylation; F:tRNA (guanine(37)-N(1))-methyltransferase activity; C:nucleus; C:mitochondrial matrix	EC:2.1; EC:2; EC:2.1.1.228; EC:2.1.1	Transferring one-carbon groups; Transferases; tRNA (guanine(37)-N(1))-methyltransferase; Transferring one-carbon groups	G3DSA:3.30.300.110 (GENE3D); IPR030382 (PFAM); PTHR23245:SF36 (PANTHER); PTHR23245 (PANTHER); IPR025792 (HAMAP); IPR030382 (PROSITE_PROFILES); IPR029063 (SUPERFAMILY)	P:GO:0030488; F:GO:0009019	P:tRNA methylation; F:tRNA (guanine-N1-)-methyltransferase activity
NODE_1_length_1105552_cov_52.948403.g74.t1	2OG-Fe(II)oxygenase superfamily protein	966	1	8.06782E-161	89.23	1	P:GO:0006281	P:DNA repair			IPR037151 (G3DSA:2.60.120.GENE3D); IPR027450 (PFAM); mobidb-lite (MOBIDB_LITE); PTHR31573:SF3 (PANTHER); IPR032852 (PANTHER); IPR005123 (PROSITE_PROFILES); SSF51197 (SUPERFAMILY)	P:GO:0006281; F:GO:0016491	P:DNA repair; F:oxidoreductase activity
NODE_1_length_1105552_cov_52.948403.g75.t1	putative undecaprenyl diphosphate synthase	993	1	0.0	98.18	6	P:GO:0006486; P:GO:0019408; F:GO:0016765; C:GO:0005783; C:GO:0016021; C:GO:1904423	P:protein glycosylation; P:dolichol biosynthetic process; F:transferase activity, transferring alkyl or aryl (other than methyl) groups; C:endoplasmic reticulum; C:integral component of membrane; C:dehydrodolichyl diphosphate synthase complex	EC:2.5.1; EC:2	Transferring alkyl or aryl groups, other than methyl groups; Transferases	IPR036424 (G3DSA:3.40.1180.GENE3D); mobidb-lite (MOBIDB_LITE); PTHR21528:SF0 (PANTHER); IPR038887 (PANTHER); IPR036424 (SUPERFAMILY)	P:GO:0019408; F:GO:0016765; C:GO:1904423	P:dolichol biosynthetic process; F:transferase activity, transferring alkyl or aryl (other than methyl) groups; C:dehydrodolichyl diphosphate synthase complex
NODE_1_length_1105552_cov_52.948403.g76.t1	putative exocyst complex component protein	2673	1	0.0	96.63	3	P:GO:0006887; P:GO:0015031; C:GO:0000145	P:exocytosis; P:protein transport; C:exocyst			IPR009976 (PFAM); IPR009976 (PANTHER); IPR033960 (PTHR12100:PANTHER)	P:GO:0006887; C:GO:0000145; C:GO:0005737	P:exocytosis; C:exocyst; C:cytoplasm
NODE_1_length_1105552_cov_52.948403.g77.t1	hypothetical protein VM1G_11392	549	1	2.73124E-14	64.47	2	C:GO:0016020; C:GO:0016021	C:membrane; C:integral component of membrane			mobidb-lite (MOBIDB_LITE); mobidb-lite (MOBIDB_LITE)	no GO terms	no GO terms
NODE_1_length_1105552_cov_52.948403.g78.t1	putative calcium p-type atpase	2997	1	0.0	99.3	4	P:GO:0070588; F:GO:0005388; F:GO:0005524; C:GO:0016021	P:calcium ion transmembrane transport; F:P-type calcium transporter activity; F:ATP binding; C:integral component of membrane	EC:7.2.2.10; EC:7	P-type Ca(2+) transporter; Translocases	PR00119 (PRINTS); PR00121 (PRINTS); IPR004014 (SMART); IPR005782 (TIGRFAM); PF00122 (PFAM); IPR006068 (PFAM); G3DSA:1.20.1110.10 (GENE3D); G3DSA:2.70.150.10 (GENE3D); IPR023299 (G3DSA:3.40.1110.GENE3D); PF00702 (PFAM); IPR004014 (PFAM); G3DSA:2.70.150.10 (GENE3D); IPR023214 (G3DSA:3.40.50.GENE3D); IPR001757 (TIGRFAM); IPR044492 (PANTHER); PTHR42861:SF6 (PANTHER); cd02083 (CDD); IPR023299 (SUPERFA…	P:GO:0006816; F:GO:0000166; F:GO:0005388; F:GO:0005524; F:GO:0016887; C:GO:0016021	P:calcium ion transport; F:nucleotide binding; F:P-type calcium transporter activity; F:ATP binding; F:ATP hydrolysis activity; C:integral component of membrane
NODE_1_length_1105552_cov_52.948403.g79.t1	hypothetical protein K445DRAFT_9621	1659	1	1.51168E-98	56.24	2	C:GO:0016020; C:GO:0016021	C:membrane; C:integral component of membrane			IPR021514 (PFAM); PTHR35394:SF5 (PANTHER); PTHR35394 (PANTHER)	no GO terms	no GO terms
NODE_1_length_1105552_cov_52.948403.g80.t1	putative proteasome component pup3	621	1	1.06466E-149	100.0	8	P:GO:0010499; P:GO:0010950; P:GO:0043161; F:GO:0004298; F:GO:0061133; C:GO:0005634; C:GO:0005737; C:GO:0019774	P:proteasomal ubiquitin-independent protein catabolic process; P:positive regulation of endopeptidase activity; P:proteasome-mediated ubiquitin-dependent protein catabolic process; F:threonine-type endopeptidase activity; F:endopeptidase activator activity; C:nucleus; C:cytoplasm; C:proteasome core complex, beta-subunit complex	EC:3.4; EC:3.4.25; EC:3	Acting on peptide bonds (peptidases); Acting on peptide bonds (peptidases); Hydrolases	IPR001353 (PFAM); IPR029055 (G3DSA:3.60.20.GENE3D); PTHR11599 (PANTHER); IPR033811 (PTHR11599:PANTHER); IPR023333 (PROSITE_PROFILES); IPR033811 (CDD); IPR029055 (SUPERFAMILY)	P:GO:0043161; P:GO:0051603; C:GO:0005839; C:GO:0019774	P:proteasome-mediated ubiquitin-dependent protein catabolic process; P:proteolysis involved in cellular protein catabolic process; C:proteasome core complex; C:proteasome core complex, beta-subunit complex
NODE_1_length_1105552_cov_52.948403.g81.t1	putative ubx domain-containing protein	1647	1	0.0	91.87						G3DSA:3.10.20.90 (GENE3D); IPR021569 (PFAM); mobidb-lite (MOBIDB_LITE); mobidb-lite (MOBIDB_LITE); mobidb-lite (MOBIDB_LITE); mobidb-lite (MOBIDB_LITE); mobidb-lite (MOBIDB_LITE); PTHR46467 (PANTHER); cd16105 (CDD); cd17075 (CDD); IPR029071 (SUPERFAMILY); IPR029071 (SUPERFAMILY)	no GO terms	no GO terms
NODE_1_length_1105552_cov_52.948403.g82.t1	hypothetical protein DHEL01_v203034	321	1	1.70309E-56	100.0	3	P:GO:0006412; F:GO:0003735; C:GO:0005840	P:translation; F:structural constituent of ribosome; C:ribosome			IPR038097 (G3DSA:1.10.10.GENE3D); IPR000509 (PFAM); mobidb-lite (MOBIDB_LITE); IPR000509 (PANTHER); PTHR10114:SF0 (PANTHER)	P:GO:0006412; F:GO:0003735; C:GO:0005840	P:translation; F:structural constituent of ribosome; C:ribosome
NODE_1_length_1105552_cov_52.948403.g83.t1	hypothetical protein VM1G_01794	546	1	7.94123E-57	75.68						mobidb-lite (MOBIDB_LITE)	no GO terms	no GO terms
NODE_1_length_1105552_cov_52.948403.g84.t1	putative triacylglycerol lipase fgl2	1248	1	0.0	92.64	1	P:GO:0006629	P:lipid metabolic process			IPR029058 (G3DSA:3.40.50.GENE3D); IPR002921 (PFAM); mobidb-lite (MOBIDB_LITE); PTHR46640:SF1 (PANTHER); PTHR46640 (PANTHER); cd00519 (CDD); IPR029058 (SUPERFAMILY)	P:GO:0006629	P:lipid metabolic process
NODE_1_length_1105552_cov_52.948403.g85.t1	putative 14-3-3-like protein	813	1	3.71825E-170	98.73						IPR000308 (PRINTS); IPR023410 (SMART); IPR000308 (PIRSF); IPR023410 (PFAM); IPR036815 (G3DSA:1.20.190.GENE3D); mobidb-lite (MOBIDB_LITE); mobidb-lite (MOBIDB_LITE); PTHR18860:SF39 (PANTHER); IPR000308 (PANTHER); IPR036815 (SUPERFAMILY)	no GO terms	no GO terms
NODE_1_length_1105552_cov_52.948403.g86.t1	hypothetical protein UCDDA912_g03162	1248	1	1.0611E-42	66.67						mobidb-lite (MOBIDB_LITE); mobidb-lite (MOBIDB_LITE); mobidb-lite (MOBIDB_LITE); mobidb-lite (MOBIDB_LITE); mobidb-lite (MOBIDB_LITE); mobidb-lite (MOBIDB_LITE); mobidb-lite (MOBIDB_LITE)	no GO terms	no GO terms
NODE_1_length_1105552_cov_52.948403.g87.t1	hypothetical protein INS49_008332	3690	1	0.0	94.55						IPR032800 (SMART); IPR032800 (PFAM); IPR010308 (PFAM); mobidb-lite (MOBIDB_LITE); mobidb-lite (MOBIDB_LITE); mobidb-lite (MOBIDB_LITE); mobidb-lite (MOBIDB_LITE); mobidb-lite (MOBIDB_LITE); mobidb-lite (MOBIDB_LITE); mobidb-lite (MOBIDB_LITE); mobidb-lite (MOBIDB_LITE); mobidb-lite (MOBIDB_LITE); mobidb-lite (MOBIDB_LITE); mobidb-lite (MOBIDB_LITE); mobidb-lite (MOBIDB_LITE); mobidb-lite (MOBIDB_…	no GO terms	no GO terms
NODE_1_length_1105552_cov_52.948403.g88.t1	DNA mismatch repair protein mutL	2937	1	0.0	72.63	3	P:GO:0006974; F:GO:0097159; F:GO:1901363	P:cellular response to DNA damage stimulus; F:organic cyclic compound binding; F:heterocyclic compound binding			IPR013507 (SMART); PF13589 (PFAM); IPR036890 (G3DSA:3.30.565.GENE3D); IPR014721 (G3DSA:3.30.230.GENE3D); IPR013507 (PFAM); mobidb-lite (MOBIDB_LITE); mobidb-lite (MOBIDB_LITE); mobidb-lite (MOBIDB_LITE); mobidb-lite (MOBIDB_LITE); mobidb-lite (MOBIDB_LITE); mobidb-lite (MOBIDB_LITE); mobidb-lite (MOBIDB_LITE); mobidb-lite (MOBIDB_LITE); IPR038973 (PANTHER); PTHR10073:SF41 (PANTHER); IPR020568 (SU…	P:GO:0006298; F:GO:0005524; F:GO:0016887; F:GO:0030983; C:GO:0032300	P:mismatch repair; F:ATP binding; F:ATP hydrolysis activity; F:mismatched DNA binding; C:mismatch repair complex
NODE_1_length_1105552_cov_52.948403.g89.t1	hypothetical protein VM1G_01787	594	1	1.04784E-19	52.83						mobidb-lite (MOBIDB_LITE)	no GO terms	no GO terms
NODE_1_length_1105552_cov_52.948403.g90.t1	6,7-dimethyl-8-ribityllumazine synthase	609	1	6.03503E-102	94.55	3	P:GO:0009231; F:GO:0000906; C:GO:0009349	P:riboflavin biosynthetic process; F:6,7-dimethyl-8-ribityllumazine synthase activity; C:riboflavin synthase complex	EC:2.5.1; EC:2; EC:2.5.1.78	Transferring alkyl or aryl groups, other than methyl groups; Transferases; 6,7-dimethyl-8-ribityllumazine synthase	IPR036467 (G3DSA:3.40.50.GENE3D); IPR002180 (PFAM); IPR034964 (TIGRFAM); IPR034964 (PANTHER); IPR034964 (HAMAP); IPR034964 (CDD); IPR036467 (SUPERFAMILY)	P:GO:0009231; F:GO:0000906; C:GO:0009349	P:riboflavin biosynthetic process; F:6,7-dimethyl-8-ribityllumazine synthase activity; C:riboflavin synthase complex
NODE_1_length_1105552_cov_52.948403.g91.t1	hypothetical protein DHEL01_v203576	2820	1	0.0	86.65						mobidb-lite (MOBIDB_LITE); mobidb-lite (MOBIDB_LITE); mobidb-lite (MOBIDB_LITE); mobidb-lite (MOBIDB_LITE); mobidb-lite (MOBIDB_LITE); mobidb-lite (MOBIDB_LITE); mobidb-lite (MOBIDB_LITE); mobidb-lite (MOBIDB_LITE); mobidb-lite (MOBIDB_LITE); mobidb-lite (MOBIDB_LITE); mobidb-lite (MOBIDB_LITE); mobidb-lite (MOBIDB_LITE); mobidb-lite (MOBIDB_LITE); mobidb-lite (MOBIDB_LITE); PTHR42068 (PANTHER)	no GO terms	no GO terms
NODE_1_length_1105552_cov_52.948403.g93.t1	putative phosphoribosylglycinamide formyltransferase	672	1	1.38166E-136	95.96	2	P:GO:0006189; F:GO:0004644	P:'de novo' IMP biosynthetic process; F:phosphoribosylglycinamide formyltransferase activity	EC:2.1; EC:2.1.2.2; EC:2; EC:2.1.2	Transferring one-carbon groups; Phosphoribosylglycinamide formyltransferase 1; Transferases; Transferring one-carbon groups	IPR004607 (TIGRFAM); IPR002376 (PFAM); G3DSA:3.40.50.170 (GENE3D); PTHR43369 (PANTHER); IPR004607 (HAMAP); IPR036477 (SUPERFAMILY)	P:GO:0006189; P:GO:0009058; F:GO:0004644; F:GO:0016742	P:'de novo' IMP biosynthetic process; P:biosynthetic process; F:phosphoribosylglycinamide formyltransferase activity; F:hydroxymethyl-, formyl- and related transferase activity
NODE_1_length_1105552_cov_52.948403.g95.t1	cation diffusion facilitator 10	1737	1	0.0	93.32	3	P:GO:0098655; F:GO:0008324; C:GO:0016021	P:cation transmembrane transport; F:cation transmembrane transporter activity; C:integral component of membrane	EC:7	Translocases	IPR027470 (PFAM); IPR027469 (G3DSA:1.20.1510.GENE3D); IPR002524 (PFAM); IPR036837 (G3DSA:3.30.70.GENE3D); mobidb-lite (MOBIDB_LITE); mobidb-lite (MOBIDB_LITE); PTHR43840 (PANTHER); PTHR43840:SF4 (PANTHER); IPR036837 (SUPERFAMILY); IPR027469 (SUPERFAMILY)	P:GO:0006812; P:GO:0055085; F:GO:0008324; C:GO:0016021	P:cation transport; P:transmembrane transport; F:cation transmembrane transporter activity; C:integral component of membrane
NODE_1_length_1105552_cov_52.948403.g96.t1	hypothetical protein INS49_008339	5829	1	0.0	98.72						IPR000403 (SMART); IPR001263 (SMART); IPR036940 (G3DSA:1.10.1070.GENE3D); IPR042236 (G3DSA:1.25.40.GENE3D); G3DSA:3.30.1010.10 (GENE3D); IPR001263 (PFAM); IPR000403 (PFAM); mobidb-lite (MOBIDB_LITE); mobidb-lite (MOBIDB_LITE); IPR015433 (PANTHER); PTHR10048:SF15 (PANTHER); IPR000403 (PROSITE_PROFILES); IPR001263 (PROSITE_PROFILES); cd05167 (CDD); cd00871 (CDD); IPR011009 (SUPERFAMILY); IPR016024 …	P:GO:0046854; P:GO:0048015; F:GO:0016301	P:phosphatidylinositol phosphate biosynthetic process; P:phosphatidylinositol-mediated signaling; F:kinase activity
NODE_1_length_1105552_cov_52.948403.g97.t1	putative proteasome component c5	795	1	0.0	100.0	5	P:GO:0010499; P:GO:0043161; F:GO:0004298; C:GO:0005634; C:GO:0019774	P:proteasomal ubiquitin-independent protein catabolic process; P:proteasome-mediated ubiquitin-dependent protein catabolic process; F:threonine-type endopeptidase activity; C:nucleus; C:proteasome core complex, beta-subunit complex	EC:3.4; EC:3.4.25; EC:3	Acting on peptide bonds (peptidases); Acting on peptide bonds (peptidases); Hydrolases	IPR001353 (PFAM); IPR029055 (G3DSA:3.60.20.GENE3D); PTHR11599 (PANTHER); IPR035202 (PTHR11599:PANTHER); IPR023333 (PROSITE_PROFILES); cd03757 (CDD); IPR029055 (SUPERFAMILY)	P:GO:0051603; F:GO:0004298; C:GO:0005839	P:proteolysis involved in cellular protein catabolic process; F:threonine-type endopeptidase activity; C:proteasome core complex
NODE_1_length_1105552_cov_52.948403.g99.t1	hypothetical protein DHEL01_v208917	1692	1	0.0	86.2	1	F:GO:0003723	F:RNA binding			IPR000504 (SMART); IPR012677 (G3DSA:3.30.70.GENE3D); IPR007275 (PFAM); G3DSA:3.10.590.10 (GENE3D); G3DSA:3.10.590.10 (GENE3D); mobidb-lite (MOBIDB_LITE); mobidb-lite (MOBIDB_LITE); mobidb-lite (MOBIDB_LITE); mobidb-lite (MOBIDB_LITE); mobidb-lite (MOBIDB_LITE); mobidb-lite (MOBIDB_LITE); mobidb-lite (MOBIDB_LITE); PTHR12357 (PANTHER); PTHR12357:SF3 (PANTHER); IPR007275 (PROSITE_PROFILES); cd00590…	F:GO:0003676; F:GO:0003723	F:nucleic acid binding; F:RNA binding
NODE_1_length_1105552_cov_52.948403.g100.t1	hypothetical protein NA56DRAFT_623277	576	1	1.25539E-17	53.64	3	P:GO:0006468; F:GO:0004672; F:GO:0005524	P:protein phosphorylation; F:protein kinase activity; F:ATP binding			no IPS match	no IPS match	no IPS match
NODE_1_length_1105552_cov_52.948403.g102.t1	putative nad binding domain of 6-phosphogluconate dehydrogenase	969	1	1.66588E-169	88.15	3	F:GO:0016491; F:GO:0050661; F:GO:0051287	F:oxidoreductase activity; F:NADP binding; F:NAD binding	EC:1	Oxidoreductases	IPR006115 (PFAM); IPR013328 (G3DSA:1.10.1040.GENE3D); IPR029154 (PFAM); IPR015815 (PIRSF); G3DSA:3.40.50.720 (GENE3D); mobidb-lite (MOBIDB_LITE); PTHR43580:SF5 (PANTHER); PTHR43580 (PANTHER); IPR036291 (SUPERFAMILY); IPR008927 (SUPERFAMILY)	F:GO:0016491; F:GO:0050661; F:GO:0051287	F:oxidoreductase activity; F:NADP binding; F:NAD binding
NODE_1_length_1105552_cov_52.948403.g103.t1	30 kDa heat shock protein	660	1	2.58751E-125	91.28						IPR002068 (PFAM); mobidb-lite (MOBIDB_LITE); mobidb-lite (MOBIDB_LITE); mobidb-lite (MOBIDB_LITE); PTHR43670:SF23 (PANTHER); PTHR43670 (PANTHER); IPR002068 (PROSITE_PROFILES); cd06464 (CDD); IPR008978 (SUPERFAMILY)	no GO terms	no GO terms
NODE_1_length_1105552_cov_52.948403.g104.t1	hypothetical protein DHEL01_v208913	1071	1	8.14786E-122	82.63	1	C:GO:0016021	C:integral component of membrane			mobidb-lite (MOBIDB_LITE); mobidb-lite (MOBIDB_LITE); mobidb-lite (MOBIDB_LITE); mobidb-lite (MOBIDB_LITE); mobidb-lite (MOBIDB_LITE); mobidb-lite (MOBIDB_LITE)	no GO terms	no GO terms
NODE_1_length_1105552_cov_52.948403.g105.t1	putative cbf nf-y family transcription factor	1047	1	7.00579E-128	90.42	1	F:GO:0046982	F:protein heterodimerization activity			IPR003958 (PFAM); IPR009072 (G3DSA:1.10.20.GENE3D); mobidb-lite (MOBIDB_LITE); mobidb-lite (MOBIDB_LITE); mobidb-lite (MOBIDB_LITE); mobidb-lite (MOBIDB_LITE); mobidb-lite (MOBIDB_LITE); mobidb-lite (MOBIDB_LITE); PTHR46172 (PANTHER); IPR009072 (SUPERFAMILY)	F:GO:0046982	F:protein heterodimerization activity
NODE_1_length_1105552_cov_52.948403.g106.t1	RSC complex subunit Rsc7	1896	1	0.0	96.51						IPR013933 (PFAM); mobidb-lite (MOBIDB_LITE); mobidb-lite (MOBIDB_LITE); mobidb-lite (MOBIDB_LITE); mobidb-lite (MOBIDB_LITE); PTHR22597 (PANTHER); PTHR22597:SF5 (PANTHER)	no GO terms	no GO terms
NODE_1_length_1105552_cov_52.948403.g108.t1	putative mitotic control protein dis3	2958	1	0.0	96.91	14	P:GO:0000467; P:GO:0006397; P:GO:0070651; P:GO:0071028; P:GO:0071035; P:GO:0071038; P:GO:0071039; P:GO:0090502; F:GO:0000049; F:GO:0000175; F:GO:0004521; C:GO:0000176; C:GO:0000177; C:GO:0005730	P:exonucleolytic trimming to generate mature 3'-end of 5.8S rRNA from tricistronic rRNA transcript (SSU-rRNA, 5.8S rRNA, LSU-rRNA); P:mRNA processing; P:nonfunctional rRNA decay; P:nuclear mRNA surveillance; P:nuclear polyadenylation-dependent rRNA catabolic process; P:nuclear polyadenylation-dependent tRNA catabolic process; P:nuclear polyadenylation-dependent CUT catabolic process; P:RNA phosph…	EC:3.1; EC:3.1.13; EC:3; EC:3.1.15	Acting on ester bonds; Acting on ester bonds; Hydrolases; Acting on ester bonds	IPR001900 (SMART); IPR002716 (SMART); IPR033770 (PFAM); G3DSA:2.40.50.140 (GENE3D); G3DSA:2.40.50.700 (GENE3D); G3DSA:2.40.50.690 (GENE3D); IPR002716 (PFAM); IPR001900 (PFAM); IPR041505 (PFAM); IPR033771 (PFAM); G3DSA:3.40.50.1010 (GENE3D); PTHR23355:SF35 (PANTHER); PTHR23355 (PANTHER); cd09862 (CDD); IPR029060 (SUPERFAMILY); IPR012340 (SUPERFAMILY); IPR012340 (SUPERFAMILY); IPR012340 (SUPERFAMIL…	F:GO:0003723; F:GO:0004540	F:RNA binding; F:ribonuclease activity
NODE_1_length_1105552_cov_52.948403.g109.t1	putative nucleolar gtp-binding protein 2	1677	1	0.0	95.88	1	F:GO:0005525	F:GTP binding			IPR006073 (PRINTS); IPR014813 (PFAM); G3DSA:3.40.50.300 (GENE3D); IPR006073 (PFAM); IPR023179 (G3DSA:1.10.1580.GENE3D); mobidb-lite (MOBIDB_LITE); mobidb-lite (MOBIDB_LITE); mobidb-lite (MOBIDB_LITE); mobidb-lite (MOBIDB_LITE); mobidb-lite (MOBIDB_LITE); mobidb-lite (MOBIDB_LITE); PTHR11089 (PANTHER); PTHR11089:SF30 (PANTHER); IPR030378 (PROSITE_PROFILES); cd04178 (CDD); IPR027417 (SUPERFAMILY); …	F:GO:0005525	F:GTP binding
NODE_1_length_1105552_cov_52.948403.g110.t1	putative haloacid dehalogenase-like hydrolase	747	1	2.5044E-155	96.77	1	F:GO:0016787	F:hydrolase activity	EC:3	Hydrolases	IPR023198 (G3DSA:1.10.150.GENE3D); IPR006439 (TIGRFAM); IPR041492 (PFAM); IPR023214 (G3DSA:3.40.50.GENE3D); PTHR43481 (PANTHER); cd07527 (CDD); IPR036412 (SUPERFAMILY)	F:GO:0016787	F:hydrolase activity
NODE_1_length_1105552_cov_52.948403.g111.t1	hypothetical protein DHEL01_v209217	765	1	2.08241E-6	64.18						no IPS match	no IPS match	no IPS match
NODE_1_length_1105552_cov_52.948403.g112.t1	hypothetical protein DHEL01_v212164	2124	1	0.0	90.42	2	F:GO:0003677; C:GO:0005634	F:DNA binding; C:nucleus			IPR001356 (SMART); IPR001356 (PFAM); G3DSA:1.10.10.60 (GENE3D); mobidb-lite (MOBIDB_LITE); mobidb-lite (MOBIDB_LITE); mobidb-lite (MOBIDB_LITE); mobidb-lite (MOBIDB_LITE); mobidb-lite (MOBIDB_LITE); mobidb-lite (MOBIDB_LITE); mobidb-lite (MOBIDB_LITE); PTHR24341 (PANTHER); IPR001356 (PROSITE_PROFILES); IPR001356 (CDD); IPR009057 (SUPERFAMILY)	F:GO:0003677	F:DNA binding
NODE_1_length_1105552_cov_52.948403.g113.t1	putative lipase 2	2403	1	0.0	92.08	1	F:GO:0016787	F:hydrolase activity	EC:3	Hydrolases	IPR029058 (G3DSA:3.40.50.GENE3D); IPR002018 (PFAM); mobidb-lite (MOBIDB_LITE); mobidb-lite (MOBIDB_LITE); PTHR43918:SF3 (PANTHER); PTHR43918 (PANTHER); IPR029058 (SUPERFAMILY)	no GO terms	no GO terms
NODE_1_length_1105552_cov_52.948403.g114.t1	hypothetical protein INS49_008356	4104	1	0.0	99.55						IPR000719 (SMART); IPR000719 (PFAM); G3DSA:1.10.510.10 (GENE3D); IPR017240 (PIRSF); mobidb-lite (MOBIDB_LITE); mobidb-lite (MOBIDB_LITE); mobidb-lite (MOBIDB_LITE); mobidb-lite (MOBIDB_LITE); mobidb-lite (MOBIDB_LITE); mobidb-lite (MOBIDB_LITE); mobidb-lite (MOBIDB_LITE); mobidb-lite (MOBIDB_LITE); PTHR48016:SF18 (PANTHER); PTHR48016 (PANTHER); IPR000719 (PROSITE_PROFILES); cd06626 (CDD); IPR0110…	P:GO:0006468; P:GO:0051403; F:GO:0004672; F:GO:0004709; F:GO:0005524; C:GO:0005737	P:protein phosphorylation; P:stress-activated MAPK cascade; F:protein kinase activity; F:MAP kinase kinase kinase activity; F:ATP binding; C:cytoplasm
NODE_1_length_1105552_cov_52.948403.g115.t1	hypothetical protein DHEL01_v204420	2910	1	0.0	84.3	1	P:GO:0006270	P:DNA replication initiation			G3DSA:1.20.58.2130 (GENE3D); IPR013948 (PFAM); mobidb-lite (MOBIDB_LITE); mobidb-lite (MOBIDB_LITE); mobidb-lite (MOBIDB_LITE); mobidb-lite (MOBIDB_LITE); mobidb-lite (MOBIDB_LITE); mobidb-lite (MOBIDB_LITE); mobidb-lite (MOBIDB_LITE); mobidb-lite (MOBIDB_LITE); mobidb-lite (MOBIDB_LITE); IPR042511 (PANTHER)	P:GO:0006270	P:DNA replication initiation
NODE_1_length_1105552_cov_52.948403.g116.t1	hypothetical protein DHEL01_v204421	1866	1	0.0	94.55	2	P:GO:0006891; C:GO:1990071	P:intra-Golgi vesicle-mediated transport; C:TRAPPII protein complex			IPR024662 (PFAM); IPR024662 (PANTHER)	P:GO:0006891; C:GO:1990071	P:intra-Golgi vesicle-mediated transport; C:TRAPPII protein complex
NODE_1_length_1105552_cov_52.948403.g117.t1	putative ff domain-containing protein	2445	1	0.0	98.21	1	P:GO:0045292	P:mRNA cis splicing, via spliceosome			IPR001202 (SMART); IPR002713 (SMART); G3DSA:2.20.70.10 (GENE3D); IPR036517 (G3DSA:1.10.10.GENE3D); IPR001202 (PFAM); IPR002713 (PFAM); IPR036517 (G3DSA:1.10.10.GENE3D); G3DSA:2.20.70.10 (GENE3D); IPR036517 (G3DSA:1.10.10.GENE3D); mobidb-lite (MOBIDB_LITE); mobidb-lite (MOBIDB_LITE); mobidb-lite (MOBIDB_LITE); mobidb-lite (MOBIDB_LITE); mobidb-lite (MOBIDB_LITE); PTHR11864:SF0 (PANTHER); IPR039726…	P:GO:0045292; F:GO:0005515	P:mRNA cis splicing, via spliceosome; F:protein binding
NODE_1_length_1105552_cov_52.948403.g118.t1	putative translation initiation factor rli1	1815	1	0.0	99.01	11	P:GO:0000054; P:GO:0006413; P:GO:0006415; P:GO:0032790; P:GO:0042273; P:GO:0045727; F:GO:0003743; F:GO:0005506; F:GO:0005524; C:GO:0005634; C:GO:0005852	P:ribosomal subunit export from nucleus; P:translational initiation; P:translational termination; P:ribosome disassembly; P:ribosomal large subunit biogenesis; P:positive regulation of translation; F:translation initiation factor activity; F:iron ion binding; F:ATP binding; C:nucleus; C:eukaryotic translation initiation factor 3 complex			IPR013283 (PRINTS); IPR003593 (SMART); G3DSA:3.40.50.300 (GENE3D); IPR003439 (PFAM); G3DSA:3.40.50.300 (GENE3D); IPR017896 (PFAM); IPR003439 (PFAM); PTHR19248:SF16 (PANTHER); IPR013283 (PANTHER); IPR003439 (PROSITE_PROFILES); IPR003439 (PROSITE_PROFILES); IPR017896 (PROSITE_PROFILES); IPR034348 (CDD); IPR027417 (SUPERFAMILY); IPR027417 (SUPERFAMILY); SSF54862 (SUPERFAMILY)	F:GO:0005524	F:ATP binding
NODE_1_length_1105552_cov_52.948403.g119.t1	hypothetical protein INS49_008361	5046	1	0.0	99.58						IPR014001 (SMART); IPR025260 (SMART); IPR000953 (SMART); IPR001650 (SMART); IPR023780 (PFAM); G3DSA:3.40.50.300 (GENE3D); IPR000330 (PFAM); G3DSA:1.10.10.60 (GENE3D); IPR038718 (G3DSA:3.40.50.GENE3D); IPR025260 (PFAM); IPR001650 (PFAM); G3DSA:2.40.50.40 (GENE3D); G3DSA:2.40.50.40 (GENE3D); mobidb-lite (MOBIDB_LITE); mobidb-lite (MOBIDB_LITE); mobidb-lite (MOBIDB_LITE); mobidb-lite (MOBIDB_LITE); …	F:GO:0005524; F:GO:0070615	F:ATP binding; F:nucleosome-dependent ATPase activity
NODE_1_length_1105552_cov_52.948403.g120.t1	putative dhs-like nad fad-binding domain-containing protein	1977	1	0.0	95.03	2	F:GO:0016740; F:GO:0070403	F:transferase activity; F:NAD+ binding	EC:2	Transferases	IPR003000 (PFAM); G3DSA:3.40.50.1220 (GENE3D); IPR026591 (G3DSA:3.30.1600.GENE3D); mobidb-lite (MOBIDB_LITE); mobidb-lite (MOBIDB_LITE); mobidb-lite (MOBIDB_LITE); mobidb-lite (MOBIDB_LITE); PTHR47651 (PANTHER); PTHR47651:SF2 (PANTHER); IPR026590 (PROSITE_PROFILES); IPR029035 (SUPERFAMILY)	F:GO:0070403	F:NAD+ binding
NODE_1_length_1105552_cov_52.948403.g121.t1	RNA polymerase II Mediator complex subunit Sin4	3057	1	0.0	88.68	1	C:GO:0016592	C:mediator complex			IPR021665 (PFAM); IPR015943 (G3DSA:2.130.10.GENE3D); mobidb-lite (MOBIDB_LITE); IPR021665 (PANTHER); IPR036322 (SUPERFAMILY)	F:GO:0005515; C:GO:0016592	F:protein binding; C:mediator complex
NODE_1_length_1105552_cov_52.948403.g122.t1	mannan endo-1,4-beta-mannosidase C	1278	1	0.0	89.21	1	F:GO:0004553	F:hydrolase activity, hydrolyzing O-glycosyl compounds	EC:3.2; EC:3; EC:3.2.1	Glycosylases; Hydrolases; Glycosylases	G3DSA:3.20.20.80 (GENE3D); mobidb-lite (MOBIDB_LITE); mobidb-lite (MOBIDB_LITE); PTHR31451:SF44 (PANTHER); PTHR31451 (PANTHER); IPR017853 (SUPERFAMILY)	no GO terms	no GO terms
NODE_1_length_1105552_cov_52.948403.g124.t1	putative cysteinyl-trna synthetase	2418	1	0.0	96.02	4	P:GO:0006423; F:GO:0004817; F:GO:0005524; F:GO:0046872	P:cysteinyl-tRNA aminoacylation; F:cysteine-tRNA ligase activity; F:ATP binding; F:metal ion binding	EC:6.1; EC:6.1.1; EC:6; EC:6.1.1.16	Forming carbon-oxygen bonds; Forming carbon-oxygen bonds; Ligases; Cysteine--tRNA ligase	IPR024909 (PRINTS); IPR014729 (G3DSA:3.40.50.GENE3D); G3DSA:1.20.120.640 (GENE3D); IPR015803 (TIGRFAM); IPR032678 (PFAM); mobidb-lite (MOBIDB_LITE); IPR024909 (PANTHER); PTHR10890:SF3 (PANTHER); IPR015803 (HAMAP); IPR032678 (CDD); SSF52374 (SUPERFAMILY); IPR009080 (SUPERFAMILY)	P:GO:0006418; P:GO:0006423; F:GO:0000166; F:GO:0004812; F:GO:0004817; F:GO:0005524	P:tRNA aminoacylation for protein translation; P:cysteinyl-tRNA aminoacylation; F:nucleotide binding; F:aminoacyl-tRNA ligase activity; F:cysteine-tRNA ligase activity; F:ATP binding
NODE_1_length_1105552_cov_52.948403.g125.t1	riboflavin synthase, alpha subunit	714	1	1.3349E-164	97.89						IPR023366 (G3DSA:2.40.30.GENE3D); IPR023366 (G3DSA:2.40.30.GENE3D); IPR001783 (PIRSF); IPR001783 (TIGRFAM); IPR026017 (PFAM); IPR001783 (PANTHER); PTHR21098:SF0 (PANTHER); IPR026017 (PROSITE_PROFILES); IPR026017 (PROSITE_PROFILES); IPR001783 (CDD); IPR017938 (SUPERFAMILY); IPR017938 (SUPERFAMILY)	no GO terms	no GO terms
NODE_1_length_1105552_cov_52.948403.g126.t1	crossover junction endonuclease MUS81	1794	1	0.0	87.73	6	P:GO:0000737; P:GO:0006302; P:GO:0051321; F:GO:0003677; F:GO:0008821; C:GO:0005634	P:DNA catabolic process, endonucleolytic; P:double-strand break repair; P:meiotic cell cycle; F:DNA binding; F:crossover junction endodeoxyribonuclease activity; C:nucleus	EC:3.1.31; EC:3.1; EC:3.1.22; EC:3; EC:3.1.22.4	Acting on ester bonds; Acting on ester bonds; Acting on ester bonds; Hydrolases; Crossover junction endodeoxyribonuclease	IPR006166 (SMART); IPR006166 (PFAM); G3DSA:3.40.50.10130 (GENE3D); IPR027421 (G3DSA:1.10.150.GENE3D); IPR036388 (G3DSA:1.10.10.GENE3D); mobidb-lite (MOBIDB_LITE); mobidb-lite (MOBIDB_LITE); mobidb-lite (MOBIDB_LITE); PTHR13451:SF0 (PANTHER); PTHR13451 (PANTHER); IPR011335 (SUPERFAMILY); IPR027421 (SUPERFAMILY)	F:GO:0003677; F:GO:0004518	F:DNA binding; F:nuclease activity
NODE_1_length_1105552_cov_52.948403.g127.t1	putative n-acetylglucosamine-phosphate mutase	1869	1	0.0	98.5	4	P:GO:0005975; P:GO:0006048; F:GO:0000287; F:GO:0004610	P:carbohydrate metabolic process; P:UDP-N-acetylglucosamine biosynthetic process; F:magnesium ion binding; F:phosphoacetylglucosamine mutase activity	EC:5.4; EC:5; EC:5.4.2.3; EC:5.4.2	Intramolecular transferases; Isomerases; Phosphoacetylglucosamine mutase; Intramolecular transferases	IPR005843 (PFAM); G3DSA:3.40.120.10 (GENE3D); G3DSA:3.30.310.50 (GENE3D); G3DSA:1.10.490.170 (GENE3D); G3DSA:3.40.120.10 (GENE3D); IPR016657 (PIRSF); IPR005844 (PFAM); mobidb-lite (MOBIDB_LITE); PTHR45955 (PANTHER); PTHR45955:SF1 (PANTHER); IPR016657 (CDD); IPR016055 (SUPERFAMILY); IPR016055 (SUPERFAMILY); IPR036900 (SUPERFAMILY)	P:GO:0005975; P:GO:0071704; F:GO:0004610; F:GO:0016868	P:carbohydrate metabolic process; P:organic substance metabolic process; F:phosphoacetylglucosamine mutase activity; F:intramolecular transferase activity, phosphotransferases
NODE_1_length_1105552_cov_52.948403.g128.t1	putative hnrnp arginine n-methyltransferase	1047	1	0.0	98.85	6	P:GO:0006281; P:GO:0035246; P:GO:0071897; F:GO:0003677; F:GO:0003887; F:GO:0016274	P:DNA repair; P:peptidyl-arginine N-methylation; P:DNA biosynthetic process; F:DNA binding; F:DNA-directed DNA polymerase activity; F:protein-arginine N-methyltransferase activity	EC:2.1; EC:2.7; EC:2; EC:2.7.7.7; EC:2.7.7; EC:2.1.1	Transferring one-carbon groups; Transferring phosphorus-containing groups; Transferases; DNA-directed DNA polymerase; Transferring phosphorus-containing groups; Transferring one-carbon groups	G3DSA:3.40.50.150 (GENE3D); G3DSA:2.70.160.11 (GENE3D); PF06325 (PFAM); PTHR11006:SF53 (PANTHER); PTHR11006 (PANTHER); IPR025799 (PROSITE_PROFILES); cd02440 (CDD); IPR029063 (SUPERFAMILY)	P:GO:0018216; F:GO:0016274	P:peptidyl-arginine methylation; F:protein-arginine N-methyltransferase activity
NODE_1_length_1105552_cov_52.948403.g129.t1	DNA polymerase IV	2388	1	0.0	76.36	3	P:GO:0006259; P:GO:0006974; F:GO:0034061	P:DNA metabolic process; P:cellular response to DNA damage stimulus; F:DNA polymerase activity	EC:2.7; EC:2; EC:2.7.7	Transferring phosphorus-containing groups; Transferases; Transferring phosphorus-containing groups	IPR022312 (PRINTS); IPR002008 (PRINTS); IPR002054 (SMART); IPR037160 (G3DSA:3.30.210.GENE3D); G3DSA:1.10.150.20 (GENE3D); IPR027421 (G3DSA:1.10.150.GENE3D); IPR036420 (G3DSA:3.40.50.GENE3D); IPR028207 (PFAM); IPR029398 (PFAM); IPR043519 (G3DSA:3.30.460.GENE3D); IPR010996 (PFAM); IPR018944 (PFAM); mobidb-lite (MOBIDB_LITE); mobidb-lite (MOBIDB_LITE); mobidb-lite (MOBIDB_LITE); mobidb-lite (MOBIDB_…	P:GO:0006281; F:GO:0003677; F:GO:0003887; F:GO:0034061	P:DNA repair; F:DNA binding; F:DNA-directed DNA polymerase activity; F:DNA polymerase activity
NODE_1_length_1105552_cov_52.948403.g130.t1	2a563362-f735-410d-8f35-2da4a75610ed	1590	1	4.4011E-55	55.8						no IPS match	no IPS match	no IPS match
NODE_1_length_1105552_cov_52.948403.g131.t1	hypothetical protein UCDDA912_g10246	1470	1	2.31154E-73	75.94						mobidb-lite (MOBIDB_LITE)	no GO terms	no GO terms
NODE_1_length_1105552_cov_52.948403.g132.t1	ctr copper transporter	750	1	2.76091E-73	85.79	4	P:GO:0006878; P:GO:0035434; F:GO:0005375; C:GO:0016021	P:cellular copper ion homeostasis; P:copper ion transmembrane transport; F:copper ion transmembrane transporter activity; C:integral component of membrane	EC:7	Translocases	IPR007274 (PFAM); PTHR12483:SF73 (PANTHER); IPR007274 (PANTHER)	P:GO:0035434; F:GO:0005375; C:GO:0016021	P:copper ion transmembrane transport; F:copper ion transmembrane transporter activity; C:integral component of membrane
NODE_1_length_1105552_cov_52.948403.g133.t1	hypothetical protein INS49_007917	3039	1	0.0	95.16						IPR003593 (SMART); G3DSA:3.40.50.300 (GENE3D); IPR043926 (PFAM); IPR003439 (PFAM); mobidb-lite (MOBIDB_LITE); PTHR48041:SF91 (PANTHER); PTHR48041 (PANTHER); IPR003439 (PROSITE_PROFILES); cd03213 (CDD); IPR027417 (SUPERFAMILY)	F:GO:0005524; F:GO:0042626	F:ATP binding; F:ATPase-coupled transmembrane transporter activity
NODE_1_length_1105552_cov_52.948403.g135.t1	CFEM domain-containing protein	1353	1	3.51721E-117	73.65						mobidb-lite (MOBIDB_LITE); mobidb-lite (MOBIDB_LITE); PTHR33048 (PANTHER); PTHR33048:SF63 (PANTHER)	no GO terms	no GO terms
NODE_1_length_1105552_cov_52.948403.g136.t1	hypothetical protein UCDDA912_g10243	2061	1	0.0	75.53						mobidb-lite (MOBIDB_LITE); mobidb-lite (MOBIDB_LITE); mobidb-lite (MOBIDB_LITE); mobidb-lite (MOBIDB_LITE); mobidb-lite (MOBIDB_LITE)	no GO terms	no GO terms
NODE_1_length_1105552_cov_52.948403.g137.t1	putative msh3 protein	3423	1	0.0	94.74	3	P:GO:0006298; F:GO:0005524; F:GO:0030983	P:mismatch repair; F:ATP binding; F:mismatched DNA binding			IPR000432 (SMART); IPR007696 (SMART); G3DSA:1.10.1420.10 (GENE3D); IPR000432 (PFAM); IPR036678 (G3DSA:3.30.420.GENE3D); IPR017261 (PIRSF); IPR007695 (PFAM); IPR007860 (PFAM); IPR016151 (G3DSA:3.40.1170.GENE3D); G3DSA:1.10.1420.10 (GENE3D); IPR007696 (PFAM); G3DSA:3.40.50.300 (GENE3D); mobidb-lite (MOBIDB_LITE); mobidb-lite (MOBIDB_LITE); mobidb-lite (MOBIDB_LITE); mobidb-lite (MOBIDB_LITE); mobid…	P:GO:0006298; F:GO:0005524; F:GO:0030983	P:mismatch repair; F:ATP binding; F:mismatched DNA binding
NODE_1_length_1105552_cov_52.948403.g138.t1	putative sugar transporter	1578	1	0.0	99.05	4	P:GO:0008643; P:GO:0055085; F:GO:0022857; C:GO:0016021	P:carbohydrate transport; P:transmembrane transport; F:transmembrane transporter activity; C:integral component of membrane	EC:7	Translocases	IPR003663 (TIGRFAM); IPR005828 (PFAM); G3DSA:1.20.1250.20 (GENE3D); PTHR48022:SF31 (PANTHER); PTHR48022 (PANTHER); IPR020846 (PROSITE_PROFILES); IPR036259 (SUPERFAMILY)	P:GO:0055085; F:GO:0022857; C:GO:0016020; C:GO:0016021	P:transmembrane transport; F:transmembrane transporter activity; C:membrane; C:integral component of membrane
NODE_1_length_1105552_cov_52.948403.g139.t1	hypothetical protein DHEL01_v200528	1008	1	1.59402E-110	81.98						mobidb-lite (MOBIDB_LITE); mobidb-lite (MOBIDB_LITE); mobidb-lite (MOBIDB_LITE); mobidb-lite (MOBIDB_LITE); mobidb-lite (MOBIDB_LITE); mobidb-lite (MOBIDB_LITE); mobidb-lite (MOBIDB_LITE)	no GO terms	no GO terms
NODE_1_length_1105552_cov_52.948403.g140.t1	E3 ubiquitin-protein ligase arih1l	603	1	3.90543E-76	78.82	3	P:GO:0016567; F:GO:0004842; F:GO:0046872	P:protein ubiquitination; F:ubiquitin-protein transferase activity; F:metal ion binding	EC:2	Transferases	IPR002867 (PFAM); G3DSA:1.20.120.1750 (GENE3D); IPR031127 (PANTHER); PTHR11685:SF351 (PANTHER); IPR044066 (PROSITE_PROFILES); SSF57850 (SUPERFAMILY)	P:GO:0016567; F:GO:0004842	P:protein ubiquitination; F:ubiquitin-protein transferase activity
NODE_1_length_1105552_cov_52.948403.g141.t1	putative ph-response regulator protein palc	1554	1	0.0	95.8	1	P:GO:0071467	P:cellular response to pH			IPR004328 (SMART); IPR038499 (G3DSA:1.25.40.GENE3D); mobidb-lite (MOBIDB_LITE); mobidb-lite (MOBIDB_LITE); IPR037505 (PANTHER); IPR004328 (PROSITE_PROFILES)	P:GO:0071467	P:cellular response to pH
NODE_1_length_1105552_cov_52.948403.g142.t1	putative glycosyltransferase family 57 protein	1776	1	0.0	96.95	4	P:GO:0006488; F:GO:0042281; C:GO:0005789; C:GO:0016021	P:dolichol-linked oligosaccharide biosynthetic process; F:dolichyl pyrophosphate Man9GlcNAc2 alpha-1,3-glucosyltransferase activity; C:endoplasmic reticulum membrane; C:integral component of membrane	EC:2.4; EC:2; EC:2.4.1.267; EC:2.4.1	Glycosyltransferases; Transferases; Dolichyl-P-Glc:Man(9)GlcNAc(2)-PP-dolichol alpha-1,3-glucosyltransferase; Glycosyltransferases	IPR004856 (PFAM); mobidb-lite (MOBIDB_LITE); IPR004856 (PANTHER); IPR039488 (PTHR12413:PANTHER)	P:GO:0006488; F:GO:0016758; F:GO:0042281; C:GO:0005783	P:dolichol-linked oligosaccharide biosynthetic process; F:hexosyltransferase activity; F:dolichyl pyrophosphate Man9GlcNAc2 alpha-1,3-glucosyltransferase activity; C:endoplasmic reticulum
NODE_1_length_1105552_cov_52.948403.g143.t1	hypothetical protein DHEL01_v200533	1227	1	1.4286E-112	82.74	1	C:GO:0016021	C:integral component of membrane			IPR008972 (G3DSA:2.60.40.GENE3D); mobidb-lite (MOBIDB_LITE); mobidb-lite (MOBIDB_LITE); mobidb-lite (MOBIDB_LITE); mobidb-lite (MOBIDB_LITE); PTHR34883:SF8 (PANTHER); PTHR34883 (PANTHER); cd00920 (CDD); IPR008972 (SUPERFAMILY)	no GO terms	no GO terms
NODE_1_length_1105552_cov_52.948403.g144.t1	acetylxylan esterase	561	1	2.91208E-102	77.83	1	F:GO:0016787	F:hydrolase activity			IPR000675 (SMART); IPR000675 (PFAM); IPR029058 (G3DSA:3.40.50.GENE3D); IPR029058 (G3DSA:3.40.50.GENE3D); PTHR33630:SF9 (PANTHER); PTHR33630:SF9 (PANTHER); IPR000675 (PANTHER); IPR029058 (SUPERFAMILY)	F:GO:0016787	F:hydrolase activity
NODE_1_length_1105552_cov_52.948403.g146.t1	FYVE zinc finger protein	1716	1	6.27312E-97	62.7	1	F:GO:0046872	F:metal ion binding			IPR000306 (SMART); IPR001841 (SMART); IPR000306 (PFAM); IPR013083 (G3DSA:3.30.40.GENE3D); IPR013083 (G3DSA:3.30.40.GENE3D); IPR001841 (PFAM); mobidb-lite (MOBIDB_LITE); mobidb-lite (MOBIDB_LITE); mobidb-lite (MOBIDB_LITE); mobidb-lite (MOBIDB_LITE); mobidb-lite (MOBIDB_LITE); mobidb-lite (MOBIDB_LITE); mobidb-lite (MOBIDB_LITE); mobidb-lite (MOBIDB_LITE); mobidb-lite (MOBIDB_LITE); mobidb-lite (M…	F:GO:0046872	F:metal ion binding
NODE_1_length_1105552_cov_52.948403.g147.t1	putative cupin domain protein	567	1	4.8564E-123	95.21						IPR013096 (PFAM); IPR014710 (G3DSA:2.60.120.GENE3D); PTHR36156:SF3 (PANTHER); PTHR36156 (PANTHER); cd02231 (CDD); IPR011051 (SUPERFAMILY)	no GO terms	no GO terms
NODE_1_length_1105552_cov_52.948403.g148.t1	putative fad binding domain protein	2220	1	0.0	97.29	2	F:GO:0016831; F:GO:0071949	F:carboxy-lyase activity; F:FAD binding	EC:4.1.1; EC:4.1; EC:4	Carbon-carbon lyases; Carbon-carbon lyases; Lyases	PR00420 (PRINTS); IPR036188 (G3DSA:3.50.50.GENE3D); IPR010451 (PFAM); IPR002938 (PFAM); G3DSA:3.30.9.30 (GENE3D); IPR023375 (G3DSA:2.40.400.GENE3D); mobidb-lite (MOBIDB_LITE); mobidb-lite (MOBIDB_LITE); PTHR13789 (PANTHER); PTHR13789:SF262 (PANTHER); IPR023375 (SUPERFAMILY); SSF54373 (SUPERFAMILY); IPR036188 (SUPERFAMILY)	F:GO:0016829; F:GO:0071949	F:lyase activity; F:FAD binding
NODE_1_length_1105552_cov_52.948403.g149.t1	short chain dehydrogenase	840	1	2.33504E-170	94.35	1	F:GO:0016491	F:oxidoreductase activity	EC:1	Oxidoreductases	IPR002347 (PRINTS); PF13561 (PFAM); G3DSA:3.40.50.720 (GENE3D); PTHR43618:SF13 (PANTHER); PTHR43618 (PANTHER); cd05233 (CDD); IPR036291 (SUPERFAMILY)	F:GO:0016491	F:oxidoreductase activity
NODE_1_length_1105552_cov_52.948403.g150.t1	putative mfs transporter	1689	1	0.0	93.59	3	P:GO:0055085; F:GO:0022857; C:GO:0016021	P:transmembrane transport; F:transmembrane transporter activity; C:integral component of membrane	EC:7	Translocases	G3DSA:1.20.1250.20 (GENE3D); IPR011701 (PFAM); PTHR23502:SF34 (PANTHER); PTHR23502 (PANTHER); IPR020846 (PROSITE_PROFILES); IPR036259 (SUPERFAMILY)	P:GO:0055085; F:GO:0022857	P:transmembrane transport; F:transmembrane transporter activity
NODE_1_length_1105552_cov_52.948403.g151.t1	hypothetical protein DHEL01_v202900	3096	1	0.0	93.07	5	P:GO:0006357; F:GO:0000981; F:GO:0003677; F:GO:0008270; C:GO:0005634	P:regulation of transcription by RNA polymerase II; F:DNA-binding transcription factor activity, RNA polymerase II-specific; F:DNA binding; F:zinc ion binding; C:nucleus			IPR001138 (SMART); IPR013087 (SMART); IPR036864 (G3DSA:4.10.240.GENE3D); G3DSA:3.30.160.60 (GENE3D); IPR001138 (PFAM); IPR007219 (PFAM); IPR013087 (PFAM); mobidb-lite (MOBIDB_LITE); mobidb-lite (MOBIDB_LITE); mobidb-lite (MOBIDB_LITE); mobidb-lite (MOBIDB_LITE); mobidb-lite (MOBIDB_LITE); mobidb-lite (MOBIDB_LITE); mobidb-lite (MOBIDB_LITE); mobidb-lite (MOBIDB_LITE); mobidb-lite (MOBIDB_LITE); P…	P:GO:0006351; P:GO:0006355; F:GO:0000981; F:GO:0003677; F:GO:0008270	P:transcription, DNA-templated; P:regulation of transcription, DNA-templated; F:DNA-binding transcription factor activity, RNA polymerase II-specific; F:DNA binding; F:zinc ion binding
NODE_1_length_1105552_cov_52.948403.g152.t1	putative cytochrome p450 52a5	1635	1	0.0	94.12	3	F:GO:0005506; F:GO:0016712; F:GO:0020037	F:iron ion binding; F:oxidoreductase activity, acting on paired donors, with incorporation or reduction of molecular oxygen, reduced flavin or flavoprotein as one donor, and incorporation of one atom of oxygen; F:heme binding	EC:1; EC:1.14.14; EC:1.14	Oxidoreductases; Acting on paired donors, with incorporation or reduction of molecular oxygen. The oxygen incorporated need not be derived from O(2); Acting on paired donors, with incorporation or reduction of molecular oxygen. The oxygen incorporated need not be derived from O(2)	IPR002974 (PRINTS); IPR001128 (PRINTS); IPR036396 (G3DSA:1.10.630.GENE3D); IPR001128 (PFAM); PTHR24287:SF5 (PANTHER); PTHR24287 (PANTHER); IPR036396 (SUPERFAMILY)	F:GO:0005506; F:GO:0016705; F:GO:0016712; F:GO:0020037	F:iron ion binding; F:oxidoreductase activity, acting on paired donors, with incorporation or reduction of molecular oxygen; F:oxidoreductase activity, acting on paired donors, with incorporation or reduction of molecular oxygen, reduced flavin or flavoprotein as one donor, and incorporation of one atom of oxygen; F:heme binding
NODE_1_length_1105552_cov_52.948403.g153.t1	putative tubulin-specific chaperone	363	1	2.99636E-71	95.04	5	P:GO:0007021; P:GO:0007023; F:GO:0048487; C:GO:0005737; C:GO:0005874	P:tubulin complex assembly; P:post-chaperonin tubulin folding pathway; F:beta-tubulin binding; C:cytoplasm; C:microtubule			G3DSA:1.20.58.90 (GENE3D); IPR004226 (PFAM); IPR036126 (SUPERFAMILY)	P:GO:0007021; P:GO:0007023; F:GO:0048487	P:tubulin complex assembly; P:post-chaperonin tubulin folding pathway; F:beta-tubulin binding
NODE_1_length_1105552_cov_52.948403.g154.t1	putative tho complex subunit 7	1110	1	0.0	96.74	2	P:GO:0006397; C:GO:0000445	P:mRNA processing; C:THO complex part of transcription export complex			IPR008501 (PFAM); mobidb-lite (MOBIDB_LITE); mobidb-lite (MOBIDB_LITE); mobidb-lite (MOBIDB_LITE); mobidb-lite (MOBIDB_LITE); mobidb-lite (MOBIDB_LITE); PTHR23405:SF5 (PANTHER); PTHR23405 (PANTHER)	P:GO:0006397; C:GO:0000445	P:mRNA processing; C:THO complex part of transcription export complex
NODE_1_length_1105552_cov_52.948403.g155.t1	putative rna polymerase ii transcription factor siii subunit a	1524	1	0.0	81.34	2	P:GO:0006368; C:GO:0070449	P:transcription elongation from RNA polymerase II promoter; C:elongin complex			IPR010684 (PFAM); mobidb-lite (MOBIDB_LITE); mobidb-lite (MOBIDB_LITE); mobidb-lite (MOBIDB_LITE); mobidb-lite (MOBIDB_LITE); mobidb-lite (MOBIDB_LITE); mobidb-lite (MOBIDB_LITE); PTHR15141:SF76 (PANTHER); PTHR15141 (PANTHER)	P:GO:0006368; C:GO:0005634; C:GO:0070449	P:transcription elongation from RNA polymerase II promoter; C:nucleus; C:elongin complex
NODE_1_length_1105552_cov_52.948403.g156.t1	putative nedd8-like protein	237	1	5.33338E-47	98.72						IPR019956 (PRINTS); IPR000626 (SMART); IPR000626 (PFAM); G3DSA:3.10.20.90 (GENE3D); PTHR10666:SF319 (PANTHER); PTHR10666 (PANTHER); IPR000626 (PROSITE_PROFILES); IPR038738 (CDD); IPR029071 (SUPERFAMILY)	F:GO:0005515	F:protein binding
NODE_1_length_1105552_cov_52.948403.g157.t1	putative prohibitin-2	927	1	0.0	98.05	5	P:GO:0000001; P:GO:0006457; P:GO:0045861; C:GO:0005743; C:GO:0016021	P:mitochondrion inheritance; P:protein folding; P:negative regulation of proteolysis; C:mitochondrial inner membrane; C:integral component of membrane			IPR000163 (PRINTS); IPR001107 (SMART); IPR001107 (PFAM); IPR000163 (PANTHER); IPR000163 (CDD); IPR036013 (SUPERFAMILY)	C:GO:0016020	C:membrane
NODE_1_length_1105552_cov_52.948403.g158.t1	RNA recognition domain-containing protein	993	1	2.08455E-94	93.93	3	P:GO:0031124; F:GO:0003723; C:GO:0005634	P:mRNA 3'-end processing; F:RNA binding; C:nucleus			IPR000504 (SMART); IPR012677 (G3DSA:3.30.70.GENE3D); IPR000504 (PFAM); G3DSA:1.25.40.630 (GENE3D); IPR026896 (PFAM); IPR038192 (G3DSA:1.10.20.GENE3D); IPR025742 (PFAM); mobidb-lite (MOBIDB_LITE); mobidb-lite (MOBIDB_LITE); mobidb-lite (MOBIDB_LITE); mobidb-lite (MOBIDB_LITE); mobidb-lite (MOBIDB_LITE); PTHR45735 (PANTHER); PTHR45735:SF2 (PANTHER); IPR000504 (PROSITE_PROFILES); cd12398 (CDD); IPR0…	P:GO:0031124; F:GO:0003676	P:mRNA 3'-end processing; F:nucleic acid binding
NODE_1_length_1105552_cov_52.948403.g159.t1	CorA family metal ion transporter	2514	1	0.0	93.2	3	P:GO:1903830; F:GO:0015095; C:GO:0016021	P:magnesium ion transmembrane transport; F:magnesium ion transmembrane transporter activity; C:integral component of membrane	EC:7	Translocases	G3DSA:1.20.58.340 (GENE3D); IPR002523 (PFAM); G3DSA:3.30.460.20 (GENE3D); mobidb-lite (MOBIDB_LITE); mobidb-lite (MOBIDB_LITE); mobidb-lite (MOBIDB_LITE); mobidb-lite (MOBIDB_LITE); mobidb-lite (MOBIDB_LITE); mobidb-lite (MOBIDB_LITE); mobidb-lite (MOBIDB_LITE); mobidb-lite (MOBIDB_LITE); mobidb-lite (MOBIDB_LITE); mobidb-lite (MOBIDB_LITE); mobidb-lite (MOBIDB_LITE); mobidb-lite (MOBIDB_LITE); P…	P:GO:0030001; P:GO:0055085; P:GO:1903830; F:GO:0015095; F:GO:0046873; C:GO:0016020	P:metal ion transport; P:transmembrane transport; P:magnesium ion transmembrane transport; F:magnesium ion transmembrane transporter activity; F:metal ion transmembrane transporter activity; C:membrane
NODE_1_length_1105552_cov_52.948403.g160.t1	hypothetical protein UCDDA912_g07105	510	1	1.60483E-105	94.67						G3DSA:2.40.160.20 (GENE3D); PF11578 (PFAM)	no GO terms	no GO terms
NODE_1_length_1105552_cov_52.948403.g161.t1	Mob1/phocein family protein	1329	1	0.0	99.32						IPR005301 (SMART); IPR005301 (PFAM); IPR036703 (G3DSA:1.20.140.GENE3D); mobidb-lite (MOBIDB_LITE); mobidb-lite (MOBIDB_LITE); PTHR22599:SF20 (PANTHER); IPR005301 (PANTHER); IPR036703 (SUPERFAMILY)	no GO terms	no GO terms
NODE_1_length_1105552_cov_52.948403.g162.t1	putative rna polymerase ii-like protein	1296	1	0.0	96.04	3	P:GO:0006368; P:GO:0016570; C:GO:0016593	P:transcription elongation from RNA polymerase II promoter; P:histone modification; C:Cdc73/Paf1 complex			IPR007149 (PFAM); mobidb-lite (MOBIDB_LITE); mobidb-lite (MOBIDB_LITE); mobidb-lite (MOBIDB_LITE); mobidb-lite (MOBIDB_LITE); mobidb-lite (MOBIDB_LITE); mobidb-lite (MOBIDB_LITE); mobidb-lite (MOBIDB_LITE); mobidb-lite (MOBIDB_LITE); PTHR23146:SF0 (PANTHER); IPR007149 (PANTHER)	P:GO:0006368; P:GO:0016570; C:GO:0016593	P:transcription elongation from RNA polymerase II promoter; P:histone modification; C:Cdc73/Paf1 complex
NODE_1_length_1105552_cov_52.948403.g163.t1	putative patatin-like phospholipase	2067	1	0.0	96.93	2	P:GO:0016042; F:GO:0004806	P:lipid catabolic process; F:triglyceride lipase activity	EC:3.1; EC:3; EC:3.1.1; EC:3.1.1.1; EC:3.1.1.3	Acting on ester bonds; Hydrolases; Acting on ester bonds; Carboxylesterase; Triacylglycerol lipase	IPR002641 (PFAM); IPR021771 (PFAM); G3DSA:3.40.1090.10 (GENE3D); mobidb-lite (MOBIDB_LITE); mobidb-lite (MOBIDB_LITE); PTHR14226 (PANTHER); PTHR14226:SF44 (PANTHER); IPR002641 (PROSITE_PROFILES); cd07229 (CDD); IPR016035 (SUPERFAMILY)	P:GO:0006629; F:GO:0004806	P:lipid metabolic process; F:triglyceride lipase activity
NODE_1_length_1105552_cov_52.948403.g164.t1	hypothetical protein VMCG_06197	1116	1	0.0	91.69	2	F:GO:0008270; F:GO:0016491	F:zinc ion binding; F:oxidoreductase activity	EC:1	Oxidoreductases	IPR020843 (SMART); G3DSA:3.40.50.720 (GENE3D); IPR013149 (PFAM); G3DSA:3.90.180.10 (GENE3D); IPR013154 (PFAM); PTHR11695 (PANTHER); IPR011032 (SUPERFAMILY); IPR036291 (SUPERFAMILY)	F:GO:0016491	F:oxidoreductase activity
NODE_1_length_1105552_cov_52.948403.g165.t1	nuclear transcription Y subunit beta	774	1	3.36167E-126	85.97	4	P:GO:0045944; F:GO:0001228; F:GO:0046982; C:GO:0016602	P:positive regulation of transcription by RNA polymerase II; F:DNA-binding transcription activator activity, RNA polymerase II-specific; F:protein heterodimerization activity; C:CCAAT-binding factor complex			PR00615 (PRINTS); IPR009072 (G3DSA:1.10.20.GENE3D); IPR003958 (PFAM); mobidb-lite (MOBIDB_LITE); mobidb-lite (MOBIDB_LITE); mobidb-lite (MOBIDB_LITE); mobidb-lite (MOBIDB_LITE); mobidb-lite (MOBIDB_LITE); mobidb-lite (MOBIDB_LITE); IPR027113 (PANTHER); PTHR11064:SF9 (PANTHER); IPR009072 (SUPERFAMILY)	P:GO:0006355; F:GO:0001228; F:GO:0046982; C:GO:0016602	P:regulation of transcription, DNA-templated; F:DNA-binding transcription activator activity, RNA polymerase II-specific; F:protein heterodimerization activity; C:CCAAT-binding factor complex
NODE_1_length_1105552_cov_52.948403.g166.t1	putative prefoldin subunit	354	1	5.92516E-53	100.0	3	P:GO:0006457; F:GO:0051082; C:GO:0016272	P:protein folding; F:unfolded protein binding; C:prefoldin complex			IPR009053 (G3DSA:1.10.287.GENE3D); IPR002777 (PFAM); IPR027235 (PANTHER); PTHR13303:SF0 (PANTHER); SSF46579 (SUPERFAMILY)	P:GO:0006457; F:GO:0051082; C:GO:0016272	P:protein folding; F:unfolded protein binding; C:prefoldin complex
NODE_1_length_1105552_cov_52.948403.g167.t1	putative cmc1cytochrome c oxidase biosis protein	243	1	1.45883E-50	98.75	1	C:GO:0005743	C:mitochondrial inner membrane			IPR013892 (PFAM); mobidb-lite (MOBIDB_LITE); IPR013892 (PANTHER); PTHR22977:SF1 (PANTHER)	no GO terms	no GO terms
NODE_1_length_1105552_cov_52.948403.g168.t1	hypothetical protein INS49_008423	3363	1	0.0	95.99						IPR013087 (SMART); mobidb-lite (MOBIDB_LITE); mobidb-lite (MOBIDB_LITE); mobidb-lite (MOBIDB_LITE); mobidb-lite (MOBIDB_LITE); mobidb-lite (MOBIDB_LITE); mobidb-lite (MOBIDB_LITE); mobidb-lite (MOBIDB_LITE); mobidb-lite (MOBIDB_LITE); mobidb-lite (MOBIDB_LITE); mobidb-lite (MOBIDB_LITE); mobidb-lite (MOBIDB_LITE); mobidb-lite (MOBIDB_LITE); PTHR35391:SF3 (PANTHER); PTHR35391 (PANTHER)	no GO terms	no GO terms
NODE_1_length_1105552_cov_52.948403.g170.t1	hypothetical protein UCDDA912_g07097	2235	1	0.0	97.7	1	C:GO:0016021	C:integral component of membrane			IPR032800 (SMART); IPR032800 (PFAM); IPR010308 (PFAM); mobidb-lite (MOBIDB_LITE); mobidb-lite (MOBIDB_LITE); PTHR31145:SF5 (PANTHER); IPR040241 (PANTHER)	no GO terms	no GO terms
NODE_1_length_1105552_cov_52.948403.g171.t1	hypothetical protein VMCG_06204	3564	1	0.0	89.32	4	F:GO:0003676; F:GO:0003724; F:GO:0005524; F:GO:0016787	F:nucleic acid binding; F:RNA helicase activity; F:ATP binding; F:hydrolase activity	EC:3.6.4.13; EC:3	RNA helicase; Hydrolases	IPR001650 (SMART); IPR014001 (SMART); G3DSA:3.40.50.300 (GENE3D); IPR001650 (PFAM); IPR011545 (PFAM); G3DSA:3.40.50.300 (GENE3D); mobidb-lite (MOBIDB_LITE); mobidb-lite (MOBIDB_LITE); mobidb-lite (MOBIDB_LITE); mobidb-lite (MOBIDB_LITE); mobidb-lite (MOBIDB_LITE); mobidb-lite (MOBIDB_LITE); mobidb-lite (MOBIDB_LITE); mobidb-lite (MOBIDB_LITE); mobidb-lite (MOBIDB_LITE); mobidb-lite (MOBIDB_LITE);…	F:GO:0003676; F:GO:0004386; F:GO:0005524	F:nucleic acid binding; F:helicase activity; F:ATP binding
NODE_1_length_1105552_cov_52.948403.g172.t1	putative hmg box protein	921	1	2.38501E-91	84.69	2	F:GO:0003677; C:GO:0005634	F:DNA binding; C:nucleus			IPR009071 (SMART); IPR036910 (G3DSA:1.10.30.GENE3D); IPR009071 (PFAM); IPR036910 (G3DSA:1.10.30.GENE3D); mobidb-lite (MOBIDB_LITE); mobidb-lite (MOBIDB_LITE); PTHR48112 (PANTHER); PTHR48112:SF22 (PANTHER); IPR009071 (PROSITE_PROFILES); cd01390 (CDD); IPR036910 (SUPERFAMILY)	no GO terms	no GO terms
NODE_1_length_1105552_cov_52.948403.g173.t1	hypothetical protein DHEL01_v205170	1242	1	0.0	77.05						mobidb-lite (MOBIDB_LITE); mobidb-lite (MOBIDB_LITE)	no GO terms	no GO terms
NODE_1_length_1105552_cov_52.948403.g174.t1	putative sterol-4-alpha-carboxylate 3-dehydrogenase	1125	1	0.0	96.59	2	P:GO:0006694; F:GO:0003854	P:steroid biosynthetic process; F:3-beta-hydroxy-delta5-steroid dehydrogenase activity	EC:1.1; EC:1; EC:1.1.1; EC:1.1.1.145	Acting on the CH-OH group of donors; Oxidoreductases; Acting on the CH-OH group of donors; 3-beta-hydroxy-Delta(5)-steroid dehydrogenase	IPR002225 (PFAM); G3DSA:3.40.50.720 (GENE3D); PTHR10366 (PANTHER); PTHR10366:SF242 (PANTHER); IPR036291 (SUPERFAMILY)	P:GO:0006694; F:GO:0003854; F:GO:0016616	P:steroid biosynthetic process; F:3-beta-hydroxy-delta5-steroid dehydrogenase activity; F:oxidoreductase activity, acting on the CH-OH group of donors, NAD or NADP as acceptor
NODE_1_length_1105552_cov_52.948403.g175.t1	DJ-1/PfpI family protein	807	1	1.64749E-124	85.94						IPR029062 (G3DSA:3.40.50.GENE3D); IPR002818 (PFAM); PTHR48094 (PANTHER); PTHR48094:SF11 (PANTHER); cd03141 (CDD); IPR029062 (SUPERFAMILY)	no GO terms	no GO terms
NODE_1_length_1105552_cov_52.948403.g176.t1	hypothetical protein INS49_008062	3102	1	0.0	78.72						IPR007219 (PFAM); mobidb-lite (MOBIDB_LITE); mobidb-lite (MOBIDB_LITE); mobidb-lite (MOBIDB_LITE); mobidb-lite (MOBIDB_LITE); mobidb-lite (MOBIDB_LITE); PTHR47782 (PANTHER); cd14653 (CDD); cd12148 (CDD)	P:GO:0006351; F:GO:0003677; F:GO:0008270	P:transcription, DNA-templated; F:DNA binding; F:zinc ion binding
NODE_1_length_1105552_cov_52.948403.g177.t1	hypothetical protein VP1G_01903	420	1	8.80543E-8	62.16						mobidb-lite (MOBIDB_LITE)	no GO terms	no GO terms
NODE_1_length_1105552_cov_52.948403.g178.t1	hypothetical protein DHEL01_v205698	1131	1	8.43272E-179	85.11	1	F:GO:0016491	F:oxidoreductase activity	EC:1	Oxidoreductases	IPR020843 (SMART); G3DSA:3.40.50.720 (GENE3D); G3DSA:3.90.180.10 (GENE3D); IPR013149 (PFAM); IPR013154 (PFAM); PTHR45348:SF2 (PANTHER); PTHR45348 (PANTHER); cd08249 (CDD); IPR011032 (SUPERFAMILY); IPR036291 (SUPERFAMILY)	F:GO:0016491	F:oxidoreductase activity
NODE_1_length_1105552_cov_52.948403.g179.t1	hypothetical protein DL768_008749	969	1	0.0	84.76	1	F:GO:0016491	F:oxidoreductase activity	EC:1	Oxidoreductases	IPR002347 (PRINTS); IPR002347 (PFAM); G3DSA:3.40.50.720 (GENE3D); PTHR43157:SF49 (PANTHER); PTHR43157 (PANTHER); IPR036291 (SUPERFAMILY)	F:GO:0016491	F:oxidoreductase activity
NODE_1_length_1105552_cov_52.948403.g180.t1	hypothetical protein DL768_005000	1932	1	0.0	75.57	1	F:GO:0005488	F:binding			IPR001138 (SMART); IPR007219 (SMART); IPR036864 (G3DSA:4.10.240.GENE3D); IPR007219 (PFAM); IPR001138 (PFAM); mobidb-lite (MOBIDB_LITE); mobidb-lite (MOBIDB_LITE); mobidb-lite (MOBIDB_LITE); PTHR31001:SF49 (PANTHER); PTHR31001 (PANTHER); PTHR31001 (PANTHER); IPR001138 (PROSITE_PROFILES); cd12148 (CDD); IPR001138 (CDD); IPR036864 (SUPERFAMILY)	P:GO:0006351; P:GO:0006355; F:GO:0000981; F:GO:0003677; F:GO:0008270	P:transcription, DNA-templated; P:regulation of transcription, DNA-templated; F:DNA-binding transcription factor activity, RNA polymerase II-specific; F:DNA binding; F:zinc ion binding
NODE_1_length_1105552_cov_52.948403.g181.t1	hypothetical protein UCDDA912_g09939	1275	1	0.0	95.28						no IPS match	no IPS match	no IPS match
NODE_1_length_1105552_cov_52.948403.g182.t1	putative sugar transporter stl1	1515	1	0.0	98.52	4	P:GO:0008643; P:GO:0055085; F:GO:0022857; C:GO:0016021	P:carbohydrate transport; P:transmembrane transport; F:transmembrane transporter activity; C:integral component of membrane	EC:7	Translocases	IPR003663 (PRINTS); IPR003663 (TIGRFAM); IPR005828 (PFAM); G3DSA:1.20.1250.20 (GENE3D); PTHR48022 (PANTHER); PTHR48022:SF28 (PANTHER); IPR020846 (PROSITE_PROFILES); IPR036259 (SUPERFAMILY)	P:GO:0055085; F:GO:0022857; C:GO:0016020; C:GO:0016021	P:transmembrane transport; F:transmembrane transporter activity; C:membrane; C:integral component of membrane
NODE_1_length_1105552_cov_52.948403.g183.t1	putative short chain dehydrogenase	876	1	0.0	98.97	1	F:GO:0016491	F:oxidoreductase activity	EC:1	Oxidoreductases	IPR002347 (PRINTS); PF13561 (PFAM); G3DSA:3.40.50.720 (GENE3D); PTHR43008 (PANTHER); PTHR43008:SF9 (PANTHER); IPR036291 (SUPERFAMILY)	F:GO:0016491	F:oxidoreductase activity
NODE_1_length_1105552_cov_52.948403.g184.t1	hypothetical protein DHEL01_v205694	2073	1	0.0	87.82						IPR001138 (SMART); IPR036864 (G3DSA:4.10.240.GENE3D); IPR021858 (PFAM); IPR001138 (PFAM); mobidb-lite (MOBIDB_LITE); mobidb-lite (MOBIDB_LITE); mobidb-lite (MOBIDB_LITE); PTHR37534:SF4 (PANTHER); PTHR37534 (PANTHER); IPR001138 (PROSITE_PROFILES); cd12148 (CDD); IPR001138 (CDD); IPR036864 (SUPERFAMILY)	P:GO:0006355; F:GO:0000981; F:GO:0008270	P:regulation of transcription, DNA-templated; F:DNA-binding transcription factor activity, RNA polymerase II-specific; F:zinc ion binding
NODE_1_length_1105552_cov_52.948403.g185.t1	putative dihydroxyacetone synthase	2229	1	0.0	97.58	2	F:GO:0016740; F:GO:0046872	F:transferase activity; F:metal ion binding	EC:2	Transferases	IPR005475 (SMART); G3DSA:3.40.50.970 (GENE3D); G3DSA:3.40.50.970 (GENE3D); IPR005474 (PFAM); IPR009014 (G3DSA:3.40.50.GENE3D); IPR005475 (PFAM); PTHR43522:SF6 (PANTHER); IPR033247 (PANTHER); IPR005474 (CDD); cd07033 (CDD); IPR029061 (SUPERFAMILY); IPR029061 (SUPERFAMILY); IPR009014 (SUPERFAMILY)	F:GO:0003824	F:catalytic activity
NODE_1_length_1105552_cov_52.948403.g186.t1	transcriptional regulator prz1	2148	1	0.0	96.23						IPR013087 (SMART); IPR013087 (PFAM); G3DSA:3.30.160.60 (GENE3D); G3DSA:3.30.160.60 (GENE3D); G3DSA:3.30.160.60 (GENE3D); mobidb-lite (MOBIDB_LITE); mobidb-lite (MOBIDB_LITE); mobidb-lite (MOBIDB_LITE); mobidb-lite (MOBIDB_LITE); mobidb-lite (MOBIDB_LITE); mobidb-lite (MOBIDB_LITE); mobidb-lite (MOBIDB_LITE); mobidb-lite (MOBIDB_LITE); mobidb-lite (MOBIDB_LITE); mobidb-lite (MOBIDB_LITE); PTHR2439…	no GO terms	no GO terms
NODE_1_length_1105552_cov_52.948403.g187.t1	alternative oxidase	1077	1	0.0	94.97	5	F:GO:0009916; F:GO:0046872; C:GO:0005743; C:GO:0016021; C:GO:0070469	F:alternative oxidase activity; F:metal ion binding; C:mitochondrial inner membrane; C:integral component of membrane; C:respirasome	EC:1.10; EC:1; EC:1.10.3	Acting on diphenols and related substances as donors; Oxidoreductases; Acting on diphenols and related substances as donors	IPR002680 (PFAM); IPR002680 (PIRSF); IPR038659 (G3DSA:1.20.1260.GENE3D); IPR002680 (PANTHER); PTHR31803:SF3 (PANTHER); IPR002680 (CDD)	F:GO:0009916	F:alternative oxidase activity
NODE_1_length_1105552_cov_52.948403.g188.t1	putative translation initiation factor eif3 subunit	828	1	1.46822E-118	97.45	5	P:GO:0001732; F:GO:0003743; C:GO:0005852; C:GO:0016282; C:GO:0033290	P:formation of cytoplasmic translation initiation complex; F:translation initiation factor activity; C:eukaryotic translation initiation factor 3 complex; C:eukaryotic 43S preinitiation complex; C:eukaryotic 48S preinitiation complex			IPR013906 (PFAM); IPR023194 (G3DSA:1.10.246.GENE3D); mobidb-lite (MOBIDB_LITE); mobidb-lite (MOBIDB_LITE); mobidb-lite (MOBIDB_LITE); mobidb-lite (MOBIDB_LITE); mobidb-lite (MOBIDB_LITE); PTHR21681:SF0 (PANTHER); IPR013906 (PANTHER); IPR013906 (HAMAP)	F:GO:0003743; C:GO:0005737; C:GO:0005852	F:translation initiation factor activity; C:cytoplasm; C:eukaryotic translation initiation factor 3 complex
NODE_1_length_1105552_cov_52.948403.g189.t1	sporulation protein SPS19	960	1	0.0	96.62	2	P:GO:0009062; F:GO:0008670	P:fatty acid catabolic process; F:2,4-dienoyl-CoA reductase (NADPH) activity	EC:1.3; EC:1; EC:1.3.1; EC:1.3.1.34	Acting on the CH-CH group of donors; Oxidoreductases; Acting on the CH-CH group of donors; 2,4-dienoyl-CoA reductase (NADPH)	IPR002347 (PRINTS); G3DSA:3.40.50.720 (GENE3D); PF13561 (PFAM); PTHR43296:SF2 (PANTHER); PTHR43296 (PANTHER); cd05369 (CDD); IPR036291 (SUPERFAMILY)	F:GO:0016491	F:oxidoreductase activity
NODE_1_length_1105552_cov_52.948403.g190.t1	hypothetical protein UCDDA912_g09930	1539	1	0.0	83.92						IPR022617 (PFAM); G3DSA:3.10.20.90 (GENE3D); mobidb-lite (MOBIDB_LITE); mobidb-lite (MOBIDB_LITE); mobidb-lite (MOBIDB_LITE); mobidb-lite (MOBIDB_LITE); mobidb-lite (MOBIDB_LITE); mobidb-lite (MOBIDB_LITE); mobidb-lite (MOBIDB_LITE); mobidb-lite (MOBIDB_LITE); mobidb-lite (MOBIDB_LITE); mobidb-lite (MOBIDB_LITE); IPR000626 (PROSITE_PROFILES); IPR029071 (SUPERFAMILY)	F:GO:0005515	F:protein binding
NODE_1_length_1105552_cov_52.948403.g191.t1	putative pre-rrna-processing protein pno1	783	1	3.14124E-163	92.72	2	F:GO:0003723; C:GO:0005730	F:RNA binding; C:nucleolus			IPR004087 (SMART); IPR036612 (G3DSA:3.30.1370.GENE3D); IPR041174 (PFAM); IPR036612 (G3DSA:3.30.1370.GENE3D); mobidb-lite (MOBIDB_LITE); PTHR12826 (PANTHER); IPR039912 (PTHR12826:PANTHER); IPR036612 (SUPERFAMILY)	F:GO:0003676; F:GO:0003723	F:nucleic acid binding; F:RNA binding
NODE_1_length_1105552_cov_52.948403.g192.t1	mitochondrial distribution and morphology protein 31	2202	1	0.0	91.97	3	P:GO:0000001; C:GO:0005743; C:GO:0016021	P:mitochondrion inheritance; C:mitochondrial inner membrane; C:integral component of membrane			IPR012571 (PFAM); mobidb-lite (MOBIDB_LITE); mobidb-lite (MOBIDB_LITE); mobidb-lite (MOBIDB_LITE); mobidb-lite (MOBIDB_LITE); PTHR31068:SF0 (PANTHER); IPR012571 (PANTHER)	P:GO:0000001; P:GO:0007005; C:GO:0005743	P:mitochondrion inheritance; P:mitochondrion organization; C:mitochondrial inner membrane
NODE_1_length_1105552_cov_52.948403.g193.t1	hypothetical protein VM1G_03718	1086	1	5.07611E-180	82.5	1	C:GO:0016021	C:integral component of membrane			PTHR33048:SF57 (PANTHER); PTHR33048 (PANTHER)	no GO terms	no GO terms
NODE_1_length_1105552_cov_52.948403.g194.t1	hypothetical protein VSDG_00565	1518	1	0.0	91.83	5	F:GO:0004497; F:GO:0005506; F:GO:0016705; F:GO:0020037; C:GO:0016021	F:monooxygenase activity; F:iron ion binding; F:oxidoreductase activity, acting on paired donors, with incorporation or reduction of molecular oxygen; F:heme binding; C:integral component of membrane	EC:1; EC:1.14	Oxidoreductases; Acting on paired donors, with incorporation or reduction of molecular oxygen. The oxygen incorporated need not be derived from O(2)	IPR002403 (PRINTS); IPR001128 (PRINTS); IPR036396 (G3DSA:1.10.630.GENE3D); IPR001128 (PFAM); PTHR24305:SF204 (PANTHER); PTHR24305 (PANTHER); IPR036396 (SUPERFAMILY)	F:GO:0004497; F:GO:0005506; F:GO:0016705; F:GO:0020037	F:monooxygenase activity; F:iron ion binding; F:oxidoreductase activity, acting on paired donors, with incorporation or reduction of molecular oxygen; F:heme binding
NODE_1_length_1105552_cov_52.948403.g195.t1	hypothetical protein DHEL01_v206999	1470	1	0.0	95.86	1	C:GO:0016021	C:integral component of membrane			IPR029033 (G3DSA:3.40.50.GENE3D); PTHR11567:SF142 (PANTHER); PTHR11567 (PANTHER); IPR029033 (SUPERFAMILY)	no GO terms	no GO terms
NODE_1_length_1105552_cov_52.948403.g196.t1	putative exopolyphosphatase-like protein	1224	1	0.0	96.81	3	F:GO:0016462; F:GO:0046872; C:GO:0005737	F:pyrophosphatase activity; F:metal ion binding; C:cytoplasm	EC:3.6.1; EC:3.6; EC:3	Acting on acid anhydrides; Acting on acid anhydrides; Hydrolases	IPR004097 (SMART); IPR001667 (PFAM); IPR004097 (PFAM); G3DSA:3.90.1640.10 (GENE3D); IPR038222 (G3DSA:3.10.310.GENE3D); PTHR12112 (PANTHER); PTHR12112:SF44 (PANTHER); IPR038763 (SUPERFAMILY)	F:GO:0016462; C:GO:0005737	F:pyrophosphatase activity; C:cytoplasm
NODE_1_length_1105552_cov_52.948403.g197.t1	putative nuclease s1	822	1	0.0	92.12	5	P:GO:0006308; P:GO:0090305; F:GO:0003676; F:GO:0004519; F:GO:0046872	P:DNA catabolic process; P:nucleic acid phosphodiester bond hydrolysis; F:nucleic acid binding; F:endonuclease activity; F:metal ion binding	EC:3.1; EC:3	Acting on ester bonds; Hydrolases	IPR008947 (G3DSA:1.10.575.GENE3D); IPR003154 (PFAM); PTHR33146:SF15 (PANTHER); PTHR33146:SF15 (PANTHER); IPR003154 (PANTHER); IPR003154 (CDD); IPR008947 (SUPERFAMILY)	P:GO:0006308; F:GO:0003676; F:GO:0004519; F:GO:0016788	P:DNA catabolic process; F:nucleic acid binding; F:endonuclease activity; F:hydrolase activity, acting on ester bonds
NODE_1_length_1105552_cov_52.948403.g200.t1	hypothetical protein GTA08_BOTSDO02851	999	1	7.41603E-115	72.43						G3DSA:3.40.190.10 (GENE3D); G3DSA:3.40.190.10 (GENE3D); mobidb-lite (MOBIDB_LITE); mobidb-lite (MOBIDB_LITE); PTHR37945 (PANTHER); SSF53850 (SUPERFAMILY)	no GO terms	no GO terms
NODE_1_length_1105552_cov_52.948403.g201.t1	splicing factor 3a subunit 2	1260	1	3.54557E-158	98.02	5	P:GO:0006397; P:GO:0008380; F:GO:0003676; F:GO:0008270; C:GO:0005681	P:mRNA processing; P:RNA splicing; F:nucleic acid binding; F:zinc ion binding; C:spliceosomal complex			IPR003604 (SMART); SM01050 (SMART); G3DSA:3.10.450.50 (GENE3D); PF12874 (PFAM); IPR031781 (PFAM); mobidb-lite (MOBIDB_LITE); mobidb-lite (MOBIDB_LITE); PTHR23205 (PANTHER); IPR000690 (PROSITE_PROFILES); IPR032710 (SUPERFAMILY)	F:GO:0003676; F:GO:0008270; C:GO:0005634	F:nucleic acid binding; F:zinc ion binding; C:nucleus
NODE_1_length_1105552_cov_52.948403.g202.t1	putative serine threonine-protein kinase cot-1	1989	1	0.0	98.19	3	P:GO:0006468; F:GO:0004674; F:GO:0005524	P:protein phosphorylation; F:protein serine/threonine kinase activity; F:ATP binding	EC:2.7.1; EC:2.7; EC:2	Transferring phosphorus-containing groups; Transferring phosphorus-containing groups; Transferases	IPR000719 (SMART); IPR000961 (SMART); IPR000719 (PFAM); mobidb-lite (MOBIDB_LITE); mobidb-lite (MOBIDB_LITE); mobidb-lite (MOBIDB_LITE); mobidb-lite (MOBIDB_LITE); mobidb-lite (MOBIDB_LITE); PTHR22988:SF28 (PANTHER); PTHR22988 (PANTHER); IPR000719 (PROSITE_PROFILES); IPR000961 (PROSITE_PROFILES); IPR011009 (SUPERFAMILY)	P:GO:0006468; F:GO:0004672; F:GO:0004674; F:GO:0005524	P:protein phosphorylation; F:protein kinase activity; F:protein serine/threonine kinase activity; F:ATP binding
NODE_1_length_1105552_cov_52.948403.g203.t1	mitochondrial import inner membrane translocase subunit tim-54	1398	1	0.0	89.57	1	C:GO:0005743	C:mitochondrial inner membrane			IPR021056 (PFAM); mobidb-lite (MOBIDB_LITE); mobidb-lite (MOBIDB_LITE); mobidb-lite (MOBIDB_LITE); mobidb-lite (MOBIDB_LITE); mobidb-lite (MOBIDB_LITE); PTHR12358 (PANTHER); PTHR12358:SF54 (PANTHER)	no GO terms	no GO terms
NODE_1_length_1105552_cov_52.948403.g204.t1	hypothetical protein UCDDA912_g09919	768	1	6.21458E-41	80.47	1	C:GO:0005634	C:nucleus			IPR019331 (PFAM); mobidb-lite (MOBIDB_LITE); mobidb-lite (MOBIDB_LITE); mobidb-lite (MOBIDB_LITE); mobidb-lite (MOBIDB_LITE); mobidb-lite (MOBIDB_LITE); mobidb-lite (MOBIDB_LITE); mobidb-lite (MOBIDB_LITE); PTHR13495:SF0 (PANTHER); IPR039845 (PANTHER)	no GO terms	no GO terms
NODE_1_length_1105552_cov_52.948403.g205.t1	putative cyclin-like protein	1038	1	0.0	100.0	2	P:GO:0000079; F:GO:0019901	P:regulation of cyclin-dependent protein serine/threonine kinase activity; F:protein kinase binding			G3DSA:1.10.472.10 (GENE3D); IPR013922 (PFAM); PTHR15615:SF27 (PANTHER); PTHR15615 (PANTHER)	P:GO:0000079; F:GO:0019901	P:regulation of cyclin-dependent protein serine/threonine kinase activity; F:protein kinase binding
NODE_1_length_1105552_cov_52.948403.g207.t1	hypothetical protein DHEL01_v205184	1554	1	0.0	96.39						IPR013933 (PFAM); mobidb-lite (MOBIDB_LITE); mobidb-lite (MOBIDB_LITE); mobidb-lite (MOBIDB_LITE); PTHR22597 (PANTHER); PTHR22597:SF3 (PANTHER)	no GO terms	no GO terms
NODE_1_length_1105552_cov_52.948403.g208.t1	transcription initiation factor IIB	1638	1	0.0	92.79	5	P:GO:0006413; P:GO:0070897; F:GO:0003743; F:GO:0017025; F:GO:0046872	P:translational initiation; P:transcription preinitiation complex assembly; F:translation initiation factor activity; F:TBP-class protein binding; F:metal ion binding			IPR000812 (PRINTS); IPR013763 (SMART); G3DSA:1.10.472.170 (GENE3D); IPR013150 (PFAM); G3DSA:1.10.472.10 (GENE3D); IPR013137 (PFAM); PTHR11618:SF13 (PANTHER); IPR000812 (PANTHER); IPR013137 (PROSITE_PROFILES); IPR013763 (CDD); IPR013763 (CDD); IPR036915 (SUPERFAMILY); IPR036915 (SUPERFAMILY); SSF57783 (SUPERFAMILY)	P:GO:0006352; P:GO:0070897; F:GO:0017025	P:DNA-templated transcription, initiation; P:transcription preinitiation complex assembly; F:TBP-class protein binding
NODE_1_length_1105552_cov_52.948403.g209.t1	hypothetical protein JI435_082770	894	1	4.7545E-129	83.85	1	F:GO:0016491	F:oxidoreductase activity	EC:1	Oxidoreductases	IPR002347 (PRINTS); IPR002347 (PRINTS); PF13561 (PFAM); G3DSA:3.40.50.720 (GENE3D); PTHR43180 (PANTHER); PTHR43180:SF9 (PANTHER); IPR036291 (SUPERFAMILY)	F:GO:0016491	F:oxidoreductase activity
NODE_1_length_1105552_cov_52.948403.g210.t1	S-adenosyl-L-methionine-dependent methyltransferase	1026	1	1.6128E-132	64.87	1	F:GO:0016740	F:transferase activity	EC:2	Transferases	G3DSA:3.40.50.150 (GENE3D); G3DSA:3.40.50.150 (GENE3D); PTHR43712:SF1 (PANTHER); PTHR43712 (PANTHER); PTHR43712:SF1 (PANTHER); PTHR43712 (PANTHER); IPR029063 (SUPERFAMILY)	no GO terms	no GO terms
NODE_1_length_1105552_cov_52.948403.g211.t1	PEP5	1818	1	2.59718E-150	66.49	4	P:GO:0055085; F:GO:0022857; C:GO:0016020; C:GO:0016021	P:transmembrane transport; F:transmembrane transporter activity; C:membrane; C:integral component of membrane			IPR011701 (PFAM); G3DSA:1.20.1250.20 (GENE3D); G3DSA:1.20.1250.20 (GENE3D); mobidb-lite (MOBIDB_LITE); PTHR23501:SF109 (PANTHER); PTHR23501 (PANTHER); IPR020846 (PROSITE_PROFILES); IPR036259 (SUPERFAMILY)	P:GO:0055085; F:GO:0022857	P:transmembrane transport; F:transmembrane transporter activity
NODE_1_length_1105552_cov_52.948403.g212.t1	hypothetical protein EPUS_09284	1293	1	0.0	84.37	2	P:GO:0032259; F:GO:0008171	P:methylation; F:O-methyltransferase activity	EC:2.1; EC:2; EC:2.1.1	Transferring one-carbon groups; Transferases; Transferring one-carbon groups	G3DSA:3.40.50.150 (GENE3D); IPR001077 (PFAM); IPR036388 (G3DSA:1.10.10.GENE3D); PTHR43712 (PANTHER); PTHR43712:SF14 (PANTHER); IPR016461 (PROSITE_PROFILES); cd02440 (CDD); IPR036390 (SUPERFAMILY); IPR029063 (SUPERFAMILY)	F:GO:0008168; F:GO:0008171	F:methyltransferase activity; F:O-methyltransferase activity
NODE_1_length_1105552_cov_52.948403.g213.t1	hypothetical protein EPUS_09475	1107	1	6.89201E-128	69.08						IPR001279 (PFAM); IPR036866 (G3DSA:3.60.15.GENE3D); PTHR42978 (PANTHER); PTHR42978 (PANTHER); PTHR42978:SF5 (PANTHER); PTHR42978:SF5 (PANTHER); cd07730 (CDD); IPR036866 (SUPERFAMILY)	no GO terms	no GO terms
NODE_1_length_1105552_cov_52.948403.g214.t1	EthD domain-containing protein	423	1	2.20092E-71	85.29	1	F:GO:0016491	F:oxidoreductase activity	EC:1	Oxidoreductases	IPR009799 (PFAM); IPR011008 (SUPERFAMILY)	F:GO:0016491	F:oxidoreductase activity
NODE_1_length_1105552_cov_52.948403.g215.t1	putative monooxygenase	1164	1	0.0	77.89	2	F:GO:0004497; F:GO:0071949	F:monooxygenase activity; F:FAD binding			PR00420 (PRINTS); IPR036188 (G3DSA:3.50.50.GENE3D); IPR002938 (PFAM); IPR036188 (G3DSA:3.50.50.GENE3D); PTHR47178 (PANTHER); PTHR47178 (PANTHER); PTHR47178:SF2 (PANTHER); PTHR47178:SF2 (PANTHER); IPR036188 (SUPERFAMILY)	F:GO:0071949	F:FAD binding
NODE_1_length_1105552_cov_52.948403.g216.t1	hypothetical protein EV356DRAFT_508464	2613	1	1.32964E-110	52.69	5	P:GO:0006355; P:GO:0006357; F:GO:0000981; F:GO:0008270; C:GO:0005634	P:regulation of transcription, DNA-templated; P:regulation of transcription by RNA polymerase II; F:DNA-binding transcription factor activity, RNA polymerase II-specific; F:zinc ion binding; C:nucleus			IPR001138 (SMART); IPR001138 (PFAM); IPR036864 (G3DSA:4.10.240.GENE3D); mobidb-lite (MOBIDB_LITE); mobidb-lite (MOBIDB_LITE); mobidb-lite (MOBIDB_LITE); mobidb-lite (MOBIDB_LITE); mobidb-lite (MOBIDB_LITE); PTHR46910 (PANTHER); IPR001138 (PROSITE_PROFILES); IPR001138 (CDD); cd12148 (CDD); IPR036864 (SUPERFAMILY)	P:GO:0006355; F:GO:0000981; F:GO:0008270	P:regulation of transcription, DNA-templated; F:DNA-binding transcription factor activity, RNA polymerase II-specific; F:zinc ion binding
NODE_1_length_1105552_cov_52.948403.g217.t1	Maleylacetate reductase, putative	1242	1	2.00753E-140	71.71	2	F:GO:0016491; F:GO:0046872	F:oxidoreductase activity; F:metal ion binding			G3DSA:1.20.1090.10 (GENE3D); IPR001670 (PFAM); G3DSA:3.40.50.1970 (GENE3D); PTHR11496:SF97 (PANTHER); IPR039697 (PANTHER); cd08192 (CDD); SSF56796 (SUPERFAMILY)	F:GO:0016491; F:GO:0046872	F:oxidoreductase activity; F:metal ion binding
NODE_1_length_1105552_cov_52.948403.g218.t1	hypothetical protein DHEL01_v209690	6288	1	0.0	88.63	3	P:GO:0009058; F:GO:0016746; F:GO:0031177	P:biosynthetic process; F:acyltransferase activity; F:phosphopantetheine binding	EC:2.3; EC:2	Acyltransferases; Transferases	IPR020841 (SMART); IPR014043 (SMART); IPR020806 (SMART); IPR014043 (PFAM); IPR001031 (PFAM); IPR016039 (G3DSA:3.40.47.GENE3D); IPR036736 (G3DSA:1.10.1200.GENE3D); IPR014030 (PFAM); IPR042104 (G3DSA:3.10.129.GENE3D); IPR032088 (PFAM); IPR009081 (PFAM); IPR001227 (G3DSA:3.40.366.GENE3D); G3DSA:3.30.70.3290 (GENE3D); IPR030918 (TIGRFAM); IPR020807 (PFAM); IPR029058 (G3DSA:3.40.50.GENE3D); IPR014031 …	P:GO:0009058; F:GO:0016740; F:GO:0016746; F:GO:0031177	P:biosynthetic process; F:transferase activity; F:acyltransferase activity; F:phosphopantetheine binding
NODE_1_length_1105552_cov_52.948403.g219.t1	putative O-methyltransferase	1047	1	5.52814E-58	60.62	4	P:GO:0032259; F:GO:0008168; F:GO:0008171; F:GO:0016740	P:methylation; F:methyltransferase activity; F:O-methyltransferase activity; F:transferase activity			G3DSA:3.40.50.150 (GENE3D); G3DSA:3.40.50.150 (GENE3D); PTHR43712 (PANTHER); IPR029063 (SUPERFAMILY)	no GO terms	no GO terms
NODE_1_length_1105552_cov_52.948403.g220.t1	hypothetical protein DHEL01_v209689	1239	1	0.0	88.81	1	F:GO:0071949	F:FAD binding			PR00420 (PRINTS); IPR036188 (G3DSA:3.50.50.GENE3D); IPR002938 (PFAM); PTHR47178:SF2 (PANTHER); PTHR47178 (PANTHER); IPR036188 (SUPERFAMILY)	F:GO:0071949	F:FAD binding
NODE_1_length_1105552_cov_52.948403.g221.t1	benzoate 4-monooxygenase cytochrome P450	1233	1	2.61064E-125	72.57	3	F:GO:0016491; F:GO:0046872; C:GO:0016020	F:oxidoreductase activity; F:metal ion binding; C:membrane	EC:1	Oxidoreductases	IPR002401 (PRINTS); IPR001128 (PRINTS); IPR001128 (PFAM); IPR036396 (G3DSA:1.10.630.GENE3D); PTHR24305:SF113 (PANTHER); PTHR24305 (PANTHER); PTHR24305:SF113 (PANTHER); PTHR24305 (PANTHER); IPR036396 (SUPERFAMILY)	F:GO:0005506; F:GO:0016705; F:GO:0020037	F:iron ion binding; F:oxidoreductase activity, acting on paired donors, with incorporation or reduction of molecular oxygen; F:heme binding
NODE_1_length_1105552_cov_52.948403.g222.t1	RmlC-like jelly roll fold protein	549	1	1.47281E-106	92.98						IPR013096 (PFAM); IPR014710 (G3DSA:2.60.120.GENE3D); PTHR36440 (PANTHER); cd02208 (CDD); IPR011051 (SUPERFAMILY)	no GO terms	no GO terms
NODE_1_length_1105552_cov_52.948403.g223.t1	alcohol dehydrogenase	1020	1	5.33499E-108	69.54	1	F:GO:0016491	F:oxidoreductase activity			IPR020843 (SMART); G3DSA:3.40.50.720 (GENE3D); G3DSA:3.90.180.10 (GENE3D); IPR013154 (PFAM); PTHR45348 (PANTHER); cd08249 (CDD); IPR036291 (SUPERFAMILY); IPR011032 (SUPERFAMILY)	F:GO:0016491	F:oxidoreductase activity
NODE_1_length_1105552_cov_52.948403.g224.t1	hypothetical protein MAC_00181	522	1	6.32628E-90	83.24	1	C:GO:0016021	C:integral component of membrane			no IPS match	no IPS match	no IPS match
NODE_1_length_1105552_cov_52.948403.g225.t1	all development altered-6	1584	1	1.29281E-131	90.0	3	P:GO:0006351; F:GO:0003677; F:GO:0008270	P:transcription, DNA-templated; F:DNA binding; F:zinc ion binding			IPR007219 (SMART); IPR007219 (PFAM); PTHR47338 (PANTHER); PTHR47338:SF3 (PANTHER); cd12148 (CDD)	P:GO:0006351; F:GO:0003677; F:GO:0008270	P:transcription, DNA-templated; F:DNA binding; F:zinc ion binding
NODE_1_length_1105552_cov_52.948403.g226.t1	hypothetical protein EPUS_09289	1932	1	0.0	85.13	5	F:GO:0004497; F:GO:0005506; F:GO:0016705; F:GO:0020037; C:GO:0016021	F:monooxygenase activity; F:iron ion binding; F:oxidoreductase activity, acting on paired donors, with incorporation or reduction of molecular oxygen; F:heme binding; C:integral component of membrane	EC:1; EC:1.14	Oxidoreductases; Acting on paired donors, with incorporation or reduction of molecular oxygen. The oxygen incorporated need not be derived from O(2)	IPR001128 (PRINTS); IPR002401 (PRINTS); IPR036396 (G3DSA:1.10.630.GENE3D); IPR001128 (PFAM); PTHR46300:SF1 (PANTHER); PTHR46300 (PANTHER); IPR036396 (SUPERFAMILY)	F:GO:0005506; F:GO:0016705; F:GO:0020037	F:iron ion binding; F:oxidoreductase activity, acting on paired donors, with incorporation or reduction of molecular oxygen; F:heme binding
NODE_1_length_1105552_cov_52.948403.g227.t1	Cupin domain-containing protein	519	1	1.88787E-57	72.12						IPR014710 (G3DSA:2.60.120.GENE3D); IPR013096 (PFAM); PTHR36440 (PANTHER); IPR011051 (SUPERFAMILY)	no GO terms	no GO terms
NODE_1_length_1105552_cov_52.948403.g228.t1	hypothetical protein VMCG_05197	1326	1	3.75991E-84	74.3	1	P:GO:0006355	P:regulation of transcription, DNA-templated			PR00755 (PRINTS); IPR001138 (SMART); IPR036864 (G3DSA:4.10.240.GENE3D); IPR001138 (PFAM); mobidb-lite (MOBIDB_LITE); mobidb-lite (MOBIDB_LITE); mobidb-lite (MOBIDB_LITE); PTHR31069:SF19 (PANTHER); PTHR31069 (PANTHER); IPR001138 (PROSITE_PROFILES); IPR001138 (CDD); IPR036864 (SUPERFAMILY)	P:GO:0006355; F:GO:0000981; F:GO:0008270	P:regulation of transcription, DNA-templated; F:DNA-binding transcription factor activity, RNA polymerase II-specific; F:zinc ion binding
NODE_1_length_1105552_cov_52.948403.g229.t1	hypothetical protein K445DRAFT_306066	1482	1	2.2996E-82	60.53	8	P:GO:0006351; P:GO:0006355; P:GO:0006357; F:GO:0000981; F:GO:0003677; F:GO:0008270; F:GO:0046872; C:GO:0005634	P:transcription, DNA-templated; P:regulation of transcription, DNA-templated; P:regulation of transcription by RNA polymerase II; F:DNA-binding transcription factor activity, RNA polymerase II-specific; F:DNA binding; F:zinc ion binding; F:metal ion binding; C:nucleus			IPR001138 (SMART); IPR007219 (PFAM); IPR001138 (PFAM); IPR036864 (G3DSA:4.10.240.GENE3D); mobidb-lite (MOBIDB_LITE); mobidb-lite (MOBIDB_LITE); mobidb-lite (MOBIDB_LITE); PTHR47338:SF3 (PANTHER); PTHR47338 (PANTHER); IPR001138 (PROSITE_PROFILES); cd12148 (CDD); IPR001138 (CDD); IPR036864 (SUPERFAMILY)	P:GO:0006351; P:GO:0006355; F:GO:0000981; F:GO:0003677; F:GO:0008270	P:transcription, DNA-templated; P:regulation of transcription, DNA-templated; F:DNA-binding transcription factor activity, RNA polymerase II-specific; F:DNA binding; F:zinc ion binding
NODE_1_length_1105552_cov_52.948403.g230.t1	hypothetical protein VMCG_05198	1782	1	0.0	89.09	3	P:GO:0055085; F:GO:0022857; C:GO:0016021	P:transmembrane transport; F:transmembrane transporter activity; C:integral component of membrane	EC:7	Translocases	PR01036 (PRINTS); IPR011701 (PFAM); G3DSA:1.20.1250.20 (GENE3D); G3DSA:1.20.1250.20 (GENE3D); PTHR23501 (PANTHER); PTHR23501:SF165 (PANTHER); IPR020846 (PROSITE_PROFILES); cd17502 (CDD); IPR036259 (SUPERFAMILY); IPR036259 (SUPERFAMILY)	P:GO:0055085; F:GO:0022857	P:transmembrane transport; F:transmembrane transporter activity
NODE_1_length_1105552_cov_52.948403.g231.t1	hypothetical protein VMCG_05196	1644	1	0.0	94.33	5	F:GO:0004497; F:GO:0005506; F:GO:0016705; F:GO:0020037; C:GO:0016021	F:monooxygenase activity; F:iron ion binding; F:oxidoreductase activity, acting on paired donors, with incorporation or reduction of molecular oxygen; F:heme binding; C:integral component of membrane	EC:1; EC:1.14	Oxidoreductases; Acting on paired donors, with incorporation or reduction of molecular oxygen. The oxygen incorporated need not be derived from O(2)	IPR001128 (PRINTS); IPR002401 (PRINTS); IPR036396 (G3DSA:1.10.630.GENE3D); IPR001128 (PFAM); PTHR46300 (PANTHER); PTHR46300:SF2 (PANTHER); IPR036396 (SUPERFAMILY)	F:GO:0005506; F:GO:0016705; F:GO:0020037	F:iron ion binding; F:oxidoreductase activity, acting on paired donors, with incorporation or reduction of molecular oxygen; F:heme binding
NODE_1_length_1105552_cov_52.948403.g232.t1	hypothetical protein VMCG_05195	984	1	0.0	93.88	1	F:GO:0016491	F:oxidoreductase activity	EC:1	Oxidoreductases	G3DSA:3.40.50.720 (GENE3D); IPR002347 (PFAM); PTHR47534 (PANTHER); IPR036291 (SUPERFAMILY)	F:GO:0016491	F:oxidoreductase activity
NODE_1_length_1105552_cov_52.948403.g233.t1	hypothetical protein VMCG_05194	1284	1	0.0	95.02	1	F:GO:0071949	F:FAD binding			PR00420 (PRINTS); IPR036188 (G3DSA:3.50.50.GENE3D); G3DSA:3.30.9.30 (GENE3D); IPR002938 (PFAM); PTHR47356 (PANTHER); IPR036188 (SUPERFAMILY)	F:GO:0071949	F:FAD binding
NODE_1_length_1105552_cov_52.948403.g234.t1	hypothetical protein VMCG_05193	7326	1	0.0	90.29	4	P:GO:0006633; F:GO:0004315; F:GO:0016491; F:GO:0031177	P:fatty acid biosynthetic process; F:3-oxoacyl-[acyl-carrier-protein] synthase activity; F:oxidoreductase activity; F:phosphopantetheine binding	EC:2.3.1.41; EC:2.3.1.85; EC:2.3; EC:1; EC:2; EC:2.3.1	Beta-ketoacyl-[acyl-carrier-protein] synthase I; Fatty-acid synthase system; Acyltransferases; Oxidoreductases; Transferases; Acyltransferases	IPR020807 (SMART); IPR014043 (SMART); IPR020806 (SMART); SM00822 (SMART); IPR020841 (SMART); IPR020843 (SMART); IPR042104 (G3DSA:3.10.129.GENE3D); G3DSA:3.40.50.720 (GENE3D); IPR020807 (PFAM); IPR013154 (PFAM); IPR001227 (G3DSA:3.40.366.GENE3D); G3DSA:3.30.70.3290 (GENE3D); IPR032821 (PFAM); IPR016039 (G3DSA:3.40.47.GENE3D); IPR014043 (PFAM); IPR036736 (G3DSA:1.10.1200.GENE3D); IPR013149 (PFAM); …	F:GO:0016491; F:GO:0016740; F:GO:0016746; F:GO:0031177	F:oxidoreductase activity; F:transferase activity; F:acyltransferase activity; F:phosphopantetheine binding
NODE_1_length_1105552_cov_52.948403.g235.t1	hypothetical protein VMCG_05192	6894	1	0.0	89.1	3	P:GO:0006633; F:GO:0004315; F:GO:0031177	P:fatty acid biosynthetic process; F:3-oxoacyl-[acyl-carrier-protein] synthase activity; F:phosphopantetheine binding	EC:2.3.1.41; EC:2.3.1.85; EC:2.3; EC:2; EC:2.3.1	Beta-ketoacyl-[acyl-carrier-protein] synthase I; Fatty-acid synthase system; Acyltransferases; Transferases; Acyltransferases	IPR014043 (SMART); IPR020806 (SMART); IPR020841 (SMART); IPR013120 (PFAM); IPR016039 (G3DSA:3.40.47.GENE3D); IPR030918 (TIGRFAM); IPR014030 (PFAM); IPR014043 (PFAM); IPR001227 (G3DSA:3.40.366.GENE3D); IPR036736 (G3DSA:1.10.1200.GENE3D); IPR032088 (PFAM); IPR020807 (PFAM); IPR009081 (PFAM); IPR042104 (G3DSA:3.10.129.GENE3D); G3DSA:3.40.50.720 (GENE3D); G3DSA:3.30.70.3290 (GENE3D); IPR032821 (PFAM)…	F:GO:0016740; F:GO:0016746; F:GO:0031177	F:transferase activity; F:acyltransferase activity; F:phosphopantetheine binding
NODE_1_length_1105552_cov_52.948403.g236.t1	putative kinetoplast-associated protein kap	918	1	7.9391E-19	90.57						mobidb-lite (MOBIDB_LITE); mobidb-lite (MOBIDB_LITE); mobidb-lite (MOBIDB_LITE); mobidb-lite (MOBIDB_LITE); mobidb-lite (MOBIDB_LITE); mobidb-lite (MOBIDB_LITE)	no GO terms	no GO terms
NODE_1_length_1105552_cov_52.948403.g237.t1	hypothetical protein M431DRAFT_481613	1722	1	7.09598E-91	54.53						PTHR35186 (PANTHER)	no GO terms	no GO terms
NODE_1_length_1105552_cov_52.948403.g238.t1	hypothetical protein DHEL01_v205885	603	1	2.8705E-60	79.05	1	C:GO:0016021	C:integral component of membrane			mobidb-lite (MOBIDB_LITE); mobidb-lite (MOBIDB_LITE); mobidb-lite (MOBIDB_LITE); mobidb-lite (MOBIDB_LITE)	no GO terms	no GO terms
NODE_1_length_1105552_cov_52.948403.g239.t1	putative glyoxalase bleomycin resistance protein dioxygenase	402	1	4.9213E-79	90.98	1	F:GO:0051213	F:dioxygenase activity	EC:1	Oxidoreductases	IPR029068 (G3DSA:3.10.180.GENE3D); IPR004360 (PFAM); PTHR35006 (PANTHER); PTHR35006:SF2 (PANTHER); IPR037523 (PROSITE_PROFILES); cd07262 (CDD); IPR029068 (SUPERFAMILY)	no GO terms	no GO terms
NODE_1_length_1105552_cov_52.948403.g240.t1	integral membrane protein	1986	1	0.0	87.29	1	C:GO:0016021	C:integral component of membrane			IPR021369 (PFAM); mobidb-lite (MOBIDB_LITE); mobidb-lite (MOBIDB_LITE); mobidb-lite (MOBIDB_LITE); mobidb-lite (MOBIDB_LITE); mobidb-lite (MOBIDB_LITE); mobidb-lite (MOBIDB_LITE); mobidb-lite (MOBIDB_LITE); mobidb-lite (MOBIDB_LITE); PTHR35872 (PANTHER); PTHR35872:SF2 (PANTHER)	no GO terms	no GO terms
NODE_1_length_1105552_cov_52.948403.g241.t1	putative galactose oxidase precursor	987	1	0.0	84.68						IPR006652 (SMART); G3DSA:3.50.4.10 (GENE3D); IPR037293 (G3DSA:2.130.10.GENE3D); IPR003609 (PFAM); PTHR32208 (PANTHER); PTHR32208:SF56 (PANTHER); IPR003609 (PROSITE_PROFILES); IPR003609 (PROSITE_PROFILES); SSF57414 (SUPERFAMILY); IPR011043 (SUPERFAMILY)	F:GO:0005515	F:protein binding
NODE_1_length_1105552_cov_52.948403.g242.t1	putative galactose oxidase precursor	756	1	1.8831E-155	96.72						IPR037293 (G3DSA:2.130.10.GENE3D); PTHR32208:SF56 (PANTHER); PTHR32208 (PANTHER); IPR011043 (SUPERFAMILY)	no GO terms	no GO terms
NODE_1_length_1105552_cov_52.948403.g244.t1	putative pre-rrna processing protein	2097	1	0.0	94.55	2	P:GO:0006364; C:GO:0005730	P:rRNA processing; C:nucleolus			IPR012580 (PFAM); mobidb-lite (MOBIDB_LITE); mobidb-lite (MOBIDB_LITE); mobidb-lite (MOBIDB_LITE); mobidb-lite (MOBIDB_LITE); mobidb-lite (MOBIDB_LITE); mobidb-lite (MOBIDB_LITE); mobidb-lite (MOBIDB_LITE); mobidb-lite (MOBIDB_LITE); mobidb-lite (MOBIDB_LITE); mobidb-lite (MOBIDB_LITE); mobidb-lite (MOBIDB_LITE); mobidb-lite (MOBIDB_LITE); mobidb-lite (MOBIDB_LITE); mobidb-lite (MOBIDB_LITE); IPR…	P:GO:0006364; C:GO:0005634	P:rRNA processing; C:nucleus
NODE_1_length_1105552_cov_52.948403.g245.t1	putative glycoprotein x	3207	1	1.95946E-119	70.83						mobidb-lite (MOBIDB_LITE); mobidb-lite (MOBIDB_LITE); PTHR38122 (PANTHER)	no GO terms	no GO terms
NODE_1_length_1105552_cov_52.948403.g246.t1	kelch repeat protein	2574	1	0.0	90.53	1	C:GO:0016021	C:integral component of membrane			IPR015915 (G3DSA:2.120.10.GENE3D); PF13854 (PFAM); mobidb-lite (MOBIDB_LITE); mobidb-lite (MOBIDB_LITE); mobidb-lite (MOBIDB_LITE); mobidb-lite (MOBIDB_LITE); PTHR23244:SF449 (PANTHER); PTHR23244 (PANTHER); IPR011043 (SUPERFAMILY)	F:GO:0005515	F:protein binding
NODE_1_length_1105552_cov_52.948403.g247.t1	alpha/beta hydrolase	1551	1	0.0	95.41	1	F:GO:0016787	F:hydrolase activity	EC:3	Hydrolases	IPR000073 (PFAM); mobidb-lite (MOBIDB_LITE); mobidb-lite (MOBIDB_LITE); mobidb-lite (MOBIDB_LITE); mobidb-lite (MOBIDB_LITE); PTHR42886 (PANTHER); PTHR42886:SF29 (PANTHER); IPR029058 (SUPERFAMILY)	no GO terms	no GO terms
NODE_1_length_1105552_cov_52.948403.g248.t1	putative spo7-like protein	1302	1	0.0	97.46	3	P:GO:0050790; F:GO:0019888; C:GO:0016021	P:regulation of catalytic activity; F:protein phosphatase regulator activity; C:integral component of membrane			IPR005605 (PFAM); mobidb-lite (MOBIDB_LITE); mobidb-lite (MOBIDB_LITE); mobidb-lite (MOBIDB_LITE); mobidb-lite (MOBIDB_LITE); mobidb-lite (MOBIDB_LITE); mobidb-lite (MOBIDB_LITE); IPR005605 (PANTHER)	F:GO:0019888	F:protein phosphatase regulator activity
NODE_1_length_1105552_cov_52.948403.g249.t1	putative dual specificity phosphatase	948	1	1.11921E-177	85.37	3	P:GO:0035335; F:GO:0004725; F:GO:0008138	P:peptidyl-tyrosine dephosphorylation; F:protein tyrosine phosphatase activity; F:protein tyrosine/serine/threonine phosphatase activity	EC:3.1; EC:3.1.3.48; EC:3; EC:3.1.3	Acting on ester bonds; Protein-tyrosine-phosphatase; Hydrolases; Acting on ester bonds	IPR020422 (SMART); PF00782 (PFAM); IPR029021 (G3DSA:3.90.190.GENE3D); mobidb-lite (MOBIDB_LITE); mobidb-lite (MOBIDB_LITE); PTHR46588 (PANTHER); IPR000387 (PROSITE_PROFILES); IPR020422 (PROSITE_PROFILES); cd14498 (CDD); IPR029021 (SUPERFAMILY)	P:GO:0006470; P:GO:0016311; F:GO:0008138; F:GO:0016791	P:protein dephosphorylation; P:dephosphorylation; F:protein tyrosine/serine/threonine phosphatase activity; F:phosphatase activity
NODE_1_length_1105552_cov_52.948403.g250.t1	hypothetical protein INS49_000846	4215	1	0.0	84.21						mobidb-lite (MOBIDB_LITE); mobidb-lite (MOBIDB_LITE); mobidb-lite (MOBIDB_LITE); mobidb-lite (MOBIDB_LITE); mobidb-lite (MOBIDB_LITE); mobidb-lite (MOBIDB_LITE); mobidb-lite (MOBIDB_LITE); mobidb-lite (MOBIDB_LITE); mobidb-lite (MOBIDB_LITE); mobidb-lite (MOBIDB_LITE); mobidb-lite (MOBIDB_LITE); mobidb-lite (MOBIDB_LITE); mobidb-lite (MOBIDB_LITE); mobidb-lite (MOBIDB_LITE); IPR001138 (PROSITE_PR…	P:GO:0006355; F:GO:0000981; F:GO:0008270	P:regulation of transcription, DNA-templated; F:DNA-binding transcription factor activity, RNA polymerase II-specific; F:zinc ion binding
NODE_1_length_1105552_cov_52.948403.g251.t1	actin cytoskeleton-regulatory complex protein END3	1197	1	0.0	99.75	7	P:GO:0006897; P:GO:0007015; F:GO:0003779; F:GO:0005509; C:GO:0005886; C:GO:0010008; C:GO:0030479	P:endocytosis; P:actin filament organization; F:actin binding; F:calcium ion binding; C:plasma membrane; C:endosome membrane; C:actin cortical patch			IPR000261 (SMART); IPR002048 (SMART); IPR000261 (PFAM); IPR025604 (PFAM); G3DSA:1.10.238.10 (GENE3D); mobidb-lite (MOBIDB_LITE); PTHR11216:SF74 (PANTHER); PTHR11216 (PANTHER); IPR000261 (PROSITE_PROFILES); IPR000261 (PROSITE_PROFILES); IPR002048 (PROSITE_PROFILES); IPR000261 (CDD); IPR011992 (SUPERFAMILY); IPR011992 (SUPERFAMILY)	P:GO:0006897; P:GO:0007015; F:GO:0005509; F:GO:0005515	P:endocytosis; P:actin filament organization; F:calcium ion binding; F:protein binding
NODE_1_length_1105552_cov_52.948403.g252.t1	putative fad binding protein	1116	1	0.0	98.65	1	F:GO:0016491	F:oxidoreductase activity	EC:1	Oxidoreductases	PR00368 (PRINTS); PR00469 (PRINTS); G3DSA:3.50.50.100 (GENE3D); IPR023753 (PFAM); PTHR43735:SF21 (PANTHER); PTHR43735 (PANTHER); IPR036188 (SUPERFAMILY)	F:GO:0016491	F:oxidoreductase activity
NODE_1_length_1105552_cov_52.948403.g253.t1	putative acyl binding protein	297	1	8.86102E-49	98.97	1	F:GO:0000062	F:fatty-acyl-CoA binding			IPR000582 (PRINTS); IPR000582 (PFAM); IPR014352 (G3DSA:1.20.80.GENE3D); PTHR23310:SF119 (PANTHER); PTHR23310 (PANTHER); IPR000582 (PROSITE_PROFILES); IPR035984 (SUPERFAMILY)	F:GO:0000062	F:fatty-acyl-CoA binding
NODE_1_length_1105552_cov_52.948403.g254.t1	tyrosyl-DNA phosphodiesterase	1647	1	0.0	90.15	5	P:GO:0006281; P:GO:0090305; F:GO:0004527; F:GO:0008081; C:GO:0005634	P:DNA repair; P:nucleic acid phosphodiester bond hydrolysis; F:exonuclease activity; F:phosphoric diester hydrolase activity; C:nucleus	EC:3.1.4; EC:3.1; EC:3	Acting on ester bonds; Acting on ester bonds; Hydrolases	G3DSA:3.30.870.10 (GENE3D); IPR010347 (PFAM); IPR027415 (G3DSA:3.30.870.GENE3D); mobidb-lite (MOBIDB_LITE); mobidb-lite (MOBIDB_LITE); mobidb-lite (MOBIDB_LITE); IPR010347 (PANTHER); PTHR12415:SF0 (PANTHER); cd09123 (CDD); SSF56024 (SUPERFAMILY); SSF56024 (SUPERFAMILY)	P:GO:0006281; F:GO:0008081; C:GO:0005634	P:DNA repair; F:phosphoric diester hydrolase activity; C:nucleus
NODE_1_length_1105552_cov_52.948403.g255.t1	putative disulfide isomerase	2181	1	0.0	98.21	2	F:GO:0016853; C:GO:0016021	F:isomerase activity; C:integral component of membrane	EC:5	Isomerases	IPR036249 (G3DSA:3.40.30.GENE3D); IPR013766 (PFAM); mobidb-lite (MOBIDB_LITE); mobidb-lite (MOBIDB_LITE); mobidb-lite (MOBIDB_LITE); PTHR45672:SF3 (PANTHER); PTHR45672 (PANTHER); IPR013766 (PROSITE_PROFILES); IPR013766 (PROSITE_PROFILES); cd02961 (CDD); cd02961 (CDD); IPR036249 (SUPERFAMILY); IPR036249 (SUPERFAMILY); IPR036249 (SUPERFAMILY)	no GO terms	no GO terms
NODE_1_length_1105552_cov_52.948403.g256.t1	putative phospholipase d active site-containing protein	2727	1	0.0	98.35	5	P:GO:0006654; P:GO:0016042; P:GO:0048017; F:GO:0004630; F:GO:0070290	P:phosphatidic acid biosynthetic process; P:lipid catabolic process; P:inositol lipid-mediated signaling; F:phospholipase D activity; F:N-acylphosphatidylethanolamine-specific phospholipase D activity	EC:3.1.4; EC:3.1; EC:3; EC:3.1.4.4; EC:3.1.1	Acting on ester bonds; Acting on ester bonds; Hydrolases; Phospholipase D; Acting on ester bonds	IPR001736 (SMART); IPR016555 (PIRSF); G3DSA:3.30.870.10 (GENE3D); mobidb-lite (MOBIDB_LITE); mobidb-lite (MOBIDB_LITE); mobidb-lite (MOBIDB_LITE); IPR015679 (PANTHER); PTHR18896:SF76 (PANTHER); IPR001736 (PROSITE_PROFILES); IPR001736 (PROSITE_PROFILES); cd09141 (CDD); cd09138 (CDD); SSF56024 (SUPERFAMILY); SSF56024 (SUPERFAMILY)	P:GO:0006654; P:GO:0048017; F:GO:0003824; F:GO:0004630	P:phosphatidic acid biosynthetic process; P:inositol lipid-mediated signaling; F:catalytic activity; F:phospholipase D activity
NODE_1_length_1105552_cov_52.948403.g257.t1	putative gnat family	561	1	2.10534E-117	92.97	1	F:GO:0008080	F:N-acetyltransferase activity	EC:2.3; EC:2; EC:2.3.1	Acyltransferases; Transferases; Acyltransferases	IPR000182 (PFAM); G3DSA:3.40.630.30 (GENE3D); IPR000182 (PROSITE_PROFILES); IPR016181 (SUPERFAMILY)	F:GO:0008080	F:N-acetyltransferase activity
NODE_1_length_1105552_cov_52.948403.g258.t1	putative ribonuclease t2	993	1	0.0	96.97	3	P:GO:0090502; F:GO:0003723; F:GO:0033897	P:RNA phosphodiester bond hydrolysis, endonucleolytic; F:RNA binding; F:ribonuclease T2 activity	EC:3.1; EC:3; EC:4; EC:4.6; EC:4.6.1.19	Acting on ester bonds; Hydrolases; Lyases; Phosphorus-oxygen lyases; Ribonuclease T(2)	IPR001568 (PFAM); IPR036430 (G3DSA:3.90.730.GENE3D); IPR001568 (PANTHER); PTHR11240:SF17 (PANTHER); IPR033697 (CDD); IPR036430 (SUPERFAMILY)	F:GO:0003723; F:GO:0033897	F:RNA binding; F:ribonuclease T2 activity
NODE_1_length_1105552_cov_52.948403.g259.t1	putative translocation protein sec62	1278	1	6.98437E-165	99.65	2	P:GO:0015031; C:GO:0030176	P:protein transport; C:integral component of endoplasmic reticulum membrane			IPR004728 (PFAM); IPR011553 (TIGRFAM); mobidb-lite (MOBIDB_LITE); mobidb-lite (MOBIDB_LITE); mobidb-lite (MOBIDB_LITE); mobidb-lite (MOBIDB_LITE); mobidb-lite (MOBIDB_LITE); mobidb-lite (MOBIDB_LITE); PTHR12443:SF9 (PANTHER); IPR004728 (PANTHER); SSF81995 (SUPERFAMILY)	P:GO:0015031; C:GO:0030176	P:protein transport; C:integral component of endoplasmic reticulum membrane
NODE_1_length_1105552_cov_52.948403.g260.t1	hypothetical protein DHEL01_v200948	1644	1	0.0	84.51						mobidb-lite (MOBIDB_LITE); mobidb-lite (MOBIDB_LITE); mobidb-lite (MOBIDB_LITE); mobidb-lite (MOBIDB_LITE); mobidb-lite (MOBIDB_LITE); mobidb-lite (MOBIDB_LITE); mobidb-lite (MOBIDB_LITE)	no GO terms	no GO terms
NODE_1_length_1105552_cov_52.948403.g261.t1	histidine acid phosphatase	1545	1	0.0	97.27	2	P:GO:0016311; F:GO:0016158	P:dephosphorylation; F:3-phytase activity	EC:3.1; EC:3.1.3.8; EC:3; EC:3.1.3	Acting on ester bonds; 3-phytase; Hydrolases; Acting on ester bonds	IPR016274 (PIRSF); IPR029033 (G3DSA:3.40.50.GENE3D); IPR000560 (PFAM); PTHR20963:SF24 (PANTHER); PTHR20963 (PANTHER); IPR000560 (CDD); IPR029033 (SUPERFAMILY)	F:GO:0016791	F:phosphatase activity
NODE_1_length_1105552_cov_52.948403.g262.t1	hypothetical protein UCDDA912_g08646	684	1	3.65303E-87	94.63	1	C:GO:0016021	C:integral component of membrane			mobidb-lite (MOBIDB_LITE); mobidb-lite (MOBIDB_LITE); mobidb-lite (MOBIDB_LITE); mobidb-lite (MOBIDB_LITE)	no GO terms	no GO terms
NODE_1_length_1105552_cov_52.948403.g263.t1	putative inositol monophosphatase	951	1	0.0	97.15	7	P:GO:0006021; P:GO:0046854; P:GO:0046855; F:GO:0008934; F:GO:0046872; F:GO:0052832; F:GO:0052833	P:inositol biosynthetic process; P:phosphatidylinositol phosphate biosynthetic process; P:inositol phosphate dephosphorylation; F:inositol monophosphate 1-phosphatase activity; F:metal ion binding; F:inositol monophosphate 3-phosphatase activity; F:inositol monophosphate 4-phosphatase activity	EC:3.1; EC:3.1.3.25; EC:3; EC:3.1.3	Acting on ester bonds; Inositol-phosphate phosphatase; Hydrolases; Acting on ester bonds	IPR000760 (PRINTS); G3DSA:3.40.190.80 (GENE3D); G3DSA:3.30.540.10 (GENE3D); IPR000760 (PFAM); PTHR20854:SF4 (PANTHER); PTHR20854 (PANTHER); IPR033942 (CDD); SSF56655 (SUPERFAMILY)	P:GO:0046855; F:GO:0008934	P:inositol phosphate dephosphorylation; F:inositol monophosphate 1-phosphatase activity
NODE_1_length_1105552_cov_52.948403.g264.t1	putative major facilitator superfamily transporter	1593	1	0.0	97.69	3	P:GO:0055085; F:GO:0022857; C:GO:0016021	P:transmembrane transport; F:transmembrane transporter activity; C:integral component of membrane	EC:7	Translocases	IPR001958 (PRINTS); IPR011701 (PFAM); PTHR23504 (PANTHER); PTHR23504:SF2 (PANTHER); IPR020846 (PROSITE_PROFILES); cd17330 (CDD); IPR036259 (SUPERFAMILY)	P:GO:0055085; F:GO:0022857	P:transmembrane transport; F:transmembrane transporter activity
NODE_1_length_1105552_cov_52.948403.g265.t1	putative tpr repeat protein	1323	1	0.0	95.32	1	F:GO:0051879	F:Hsp90 protein binding			IPR019734 (SMART); IPR044059 (PFAM); IPR011990 (G3DSA:1.25.40.GENE3D); mobidb-lite (MOBIDB_LITE); mobidb-lite (MOBIDB_LITE); mobidb-lite (MOBIDB_LITE); mobidb-lite (MOBIDB_LITE); PTHR46035:SF1 (PANTHER); PTHR46035 (PANTHER); IPR011990 (SUPERFAMILY)	F:GO:0005515; F:GO:0051879	F:protein binding; F:Hsp90 protein binding
NODE_1_length_1105552_cov_52.948403.g266.t1	hypothetical protein DHEL01_v200942	2151	1	0.0	86.0	1	F:GO:0003677	F:DNA binding			mobidb-lite (MOBIDB_LITE); mobidb-lite (MOBIDB_LITE); mobidb-lite (MOBIDB_LITE); mobidb-lite (MOBIDB_LITE); mobidb-lite (MOBIDB_LITE); mobidb-lite (MOBIDB_LITE); mobidb-lite (MOBIDB_LITE); mobidb-lite (MOBIDB_LITE); mobidb-lite (MOBIDB_LITE); mobidb-lite (MOBIDB_LITE); mobidb-lite (MOBIDB_LITE); mobidb-lite (MOBIDB_LITE); mobidb-lite (MOBIDB_LITE); PTHR43828 (PANTHER); PTHR43828:SF11 (PANTHER); I…	F:GO:0003677	F:DNA binding
NODE_1_length_1105552_cov_52.948403.g267.t1	hypothetical protein INS49_000829	5427	1	0.0	97.05						IPR001154 (PRINTS); PR00418 (PRINTS); IPR003594 (SMART); IPR001241 (SMART); IPR002205 (SMART); G3DSA:3.30.1360.40 (GENE3D); IPR014721 (G3DSA:3.30.230.GENE3D); IPR013759 (G3DSA:3.40.50.GENE3D); G3DSA:3.30.1490.30 (GENE3D); IPR036890 (G3DSA:3.30.565.GENE3D); IPR002205 (PFAM); IPR013758 (G3DSA:3.90.199.GENE3D); IPR031660 (PFAM); IPR003594 (PFAM); IPR006171 (PFAM); IPR013506 (PFAM); IPR013757 (G3DSA:…	P:GO:0006259; P:GO:0006265; F:GO:0003677; F:GO:0003918; F:GO:0005524	P:DNA metabolic process; P:DNA topological change; F:DNA binding; F:DNA topoisomerase type II (double strand cut, ATP-hydrolyzing) activity; F:ATP binding
NODE_1_length_1105552_cov_52.948403.g268.t1	putative cell lysis protein	972	1	0.0	98.45	2	C:GO:0005789; C:GO:0016021	C:endoplasmic reticulum membrane; C:integral component of membrane			IPR003388 (PFAM); mobidb-lite (MOBIDB_LITE); mobidb-lite (MOBIDB_LITE); mobidb-lite (MOBIDB_LITE); mobidb-lite (MOBIDB_LITE); IPR003388 (PROSITE_PROFILES)	no GO terms	no GO terms
NODE_1_length_1105552_cov_52.948403.g269.t1	putative gtpase activating protein	3036	1	0.0	97.09						IPR000195 (SMART); G3DSA:1.10.472.80 (GENE3D); G3DSA:1.10.8.270 (GENE3D); G3DSA:1.10.10.750 (GENE3D); IPR000195 (PFAM); mobidb-lite (MOBIDB_LITE); mobidb-lite (MOBIDB_LITE); mobidb-lite (MOBIDB_LITE); mobidb-lite (MOBIDB_LITE); mobidb-lite (MOBIDB_LITE); mobidb-lite (MOBIDB_LITE); mobidb-lite (MOBIDB_LITE); mobidb-lite (MOBIDB_LITE); mobidb-lite (MOBIDB_LITE); mobidb-lite (MOBIDB_LITE); mobidb-li…	no GO terms	no GO terms
NODE_1_length_1105552_cov_52.948403.g270.t1	hypothetical protein DHEL01_v200938	1311	1	2.77122E-128	79.01						mobidb-lite (MOBIDB_LITE); mobidb-lite (MOBIDB_LITE); mobidb-lite (MOBIDB_LITE); mobidb-lite (MOBIDB_LITE); mobidb-lite (MOBIDB_LITE); mobidb-lite (MOBIDB_LITE); mobidb-lite (MOBIDB_LITE); mobidb-lite (MOBIDB_LITE); mobidb-lite (MOBIDB_LITE); mobidb-lite (MOBIDB_LITE)	no GO terms	no GO terms
NODE_1_length_1105552_cov_52.948403.g271.t1	acetyl esterase	1038	1	0.0	91.86	1	F:GO:0016788	F:hydrolase activity, acting on ester bonds	EC:3.1; EC:3	Acting on ester bonds; Hydrolases	IPR001087 (PFAM); IPR036514 (G3DSA:3.40.50.GENE3D); PTHR45648:SF22 (PANTHER); PTHR45648 (PANTHER); cd01846 (CDD); SSF52266 (SUPERFAMILY)	F:GO:0016788	F:hydrolase activity, acting on ester bonds
NODE_1_length_1105552_cov_52.948403.g272.t1	histidinol-phosphate aminotransferase	1278	1	0.0	94.35	3	P:GO:0000105; F:GO:0004400; F:GO:0030170	P:histidine biosynthetic process; F:histidinol-phosphate transaminase activity; F:pyridoxal phosphate binding	EC:2.6.1; EC:2.6.1.9; EC:2; EC:2.6	Transferring nitrogenous groups; Histidinol-phosphate transaminase; Transferases; Transferring nitrogenous groups	IPR015421 (G3DSA:3.40.640.GENE3D); IPR005861 (TIGRFAM); IPR015422 (G3DSA:3.90.1150.GENE3D); IPR004839 (PFAM); mobidb-lite (MOBIDB_LITE); mobidb-lite (MOBIDB_LITE); PTHR42885 (PANTHER); PTHR42885:SF2 (PANTHER); IPR005861 (HAMAP); cd00609 (CDD); IPR015424 (SUPERFAMILY)	P:GO:0000105; P:GO:0009058; F:GO:0003824; F:GO:0004400; F:GO:0030170	P:histidine biosynthetic process; P:biosynthetic process; F:catalytic activity; F:histidinol-phosphate transaminase activity; F:pyridoxal phosphate binding
NODE_1_length_1105552_cov_52.948403.g273.t1	putative glycoside hydrolase family 76 protein	1428	1	0.0	93.28	2	P:GO:0016052; F:GO:0008496	P:carbohydrate catabolic process; F:mannan endo-1,6-alpha-mannosidase activity	EC:3.2; EC:3.2.1.101; EC:3; EC:3.2.1.24; EC:3.2.1	Glycosylases; Mannan endo-1,6-alpha-mannosidase; Hydrolases; Alpha-mannosidase; Glycosylases	IPR005198 (PFAM); G3DSA:1.50.10.20 (GENE3D); IPR014480 (PIRSF); mobidb-lite (MOBIDB_LITE); mobidb-lite (MOBIDB_LITE); PTHR12145:SF36 (PANTHER); IPR014480 (PANTHER); IPR008928 (SUPERFAMILY)	P:GO:0005975; P:GO:0016052; F:GO:0008496	P:carbohydrate metabolic process; P:carbohydrate catabolic process; F:mannan endo-1,6-alpha-mannosidase activity
NODE_1_length_1105552_cov_52.948403.g274.t1	hypothetical protein DHEL01_v205197	645	1	4.93023E-73	87.5						PTHR40640:SF1 (PANTHER); PTHR40640 (PANTHER)	no GO terms	no GO terms
NODE_1_length_1105552_cov_52.948403.g275.t1	mutagen sensitive-26	954	1	9.56731E-151	90.59						IPR003511 (PFAM); mobidb-lite (MOBIDB_LITE); mobidb-lite (MOBIDB_LITE); mobidb-lite (MOBIDB_LITE); mobidb-lite (MOBIDB_LITE); mobidb-lite (MOBIDB_LITE); PTHR11842 (PANTHER); PTHR11842:SF10 (PANTHER); IPR003511 (PROSITE_PROFILES); IPR036570 (SUPERFAMILY)	no GO terms	no GO terms
NODE_1_length_1105552_cov_52.948403.g276.t1	importin-beta domain-containing protein	3069	1	0.0	98.73	2	P:GO:0006886; F:GO:0031267	P:intracellular protein transport; F:small GTPase binding			IPR001494 (SMART); IPR001494 (PFAM); PTHR10997:SF9 (PANTHER); PTHR10997 (PANTHER); IPR001494 (PROSITE_PROFILES); IPR016024 (SUPERFAMILY)	P:GO:0006886; F:GO:0031267	P:intracellular protein transport; F:small GTPase binding
NODE_1_length_1105552_cov_52.948403.g277.t1	putative pi31 proteasome regulator	1206	1	6.73902E-140	95.12	6	P:GO:0010951; P:GO:0043161; F:GO:0004866; F:GO:0070628; C:GO:0000502; C:GO:0005783	P:negative regulation of endopeptidase activity; P:proteasome-mediated ubiquitin-dependent protein catabolic process; F:endopeptidase inhibitor activity; F:proteasome binding; C:proteasome complex; C:endoplasmic reticulum			IPR013886 (PFAM); IPR021625 (PFAM); G3DSA:3.40.1000.30 (GENE3D); mobidb-lite (MOBIDB_LITE); mobidb-lite (MOBIDB_LITE); mobidb-lite (MOBIDB_LITE); mobidb-lite (MOBIDB_LITE); PTHR13266 (PANTHER); PTHR13266:SF1 (PANTHER)	no GO terms	no GO terms
NODE_1_length_1105552_cov_52.948403.g278.t1	ABC transporter	2241	1	0.0	92.19	1	F:GO:0005524	F:ATP binding			IPR003593 (SMART); IPR003439 (PFAM); G3DSA:3.40.50.300 (GENE3D); IPR032781 (PFAM); IPR003439 (PFAM); PTHR19211 (PANTHER); PTHR19211:SF14 (PANTHER); IPR003439 (PROSITE_PROFILES); IPR003439 (PROSITE_PROFILES); cd03221 (CDD); cd03221 (CDD); IPR027417 (SUPERFAMILY); IPR027417 (SUPERFAMILY)	F:GO:0005524	F:ATP binding
NODE_1_length_1105552_cov_52.948403.g279.t1	cytochrome P450	297	1	1.20276E-8	80.0	5	F:GO:0004497; F:GO:0005506; F:GO:0016705; F:GO:0020037; C:GO:0016021	F:monooxygenase activity; F:iron ion binding; F:oxidoreductase activity, acting on paired donors, with incorporation or reduction of molecular oxygen; F:heme binding; C:integral component of membrane	EC:1; EC:1.14	Oxidoreductases; Acting on paired donors, with incorporation or reduction of molecular oxygen. The oxygen incorporated need not be derived from O(2)	mobidb-lite (MOBIDB_LITE)	no GO terms	no GO terms
NODE_1_length_1105552_cov_52.948403.g280.t1	hypothetical protein UCDDA912_g01987	711	1	6.32325E-141	88.09						G3DSA:3.40.630.30 (GENE3D); IPR000182 (PFAM); IPR000182 (PROSITE_PROFILES); cd04301 (CDD); IPR016181 (SUPERFAMILY)	F:GO:0008080	F:N-acetyltransferase activity
NODE_1_length_1105552_cov_52.948403.g281.t1	putative chloroperoxidase-like protein	615	1	1.91567E-97	89.82	3	P:GO:0098869; F:GO:0004601; F:GO:0046872	P:cellular oxidant detoxification; F:peroxidase activity; F:metal ion binding	EC:1.11; EC:1; EC:1.11.1	Acting on a peroxide as acceptor; Oxidoreductases; Acting on a peroxide as acceptor	IPR000028 (PFAM); IPR036851 (G3DSA:1.10.489.GENE3D); PTHR33577:SF7 (PANTHER); PTHR33577 (PANTHER); IPR000028 (PROSITE_PROFILES); IPR036851 (SUPERFAMILY)	F:GO:0004601	F:peroxidase activity
NODE_1_length_1105552_cov_52.948403.g282.t1	hypothetical protein VSDG_06670	1908	1	5.06832E-131	81.79						IPR006575 (SMART); IPR002575 (PFAM); mobidb-lite (MOBIDB_LITE); mobidb-lite (MOBIDB_LITE); PTHR15955:SF8 (PANTHER); IPR017359 (PANTHER); IPR006575 (PROSITE_PROFILES); IPR011009 (SUPERFAMILY)	F:GO:0005515	F:protein binding
NODE_1_length_1105552_cov_52.948403.g284.t1	NCS1 nucleoside transporter	2874	1	2.97469E-168	76.92						IPR038271 (G3DSA:1.10.4160.GENE3D); IPR001248 (PFAM); mobidb-lite (MOBIDB_LITE); mobidb-lite (MOBIDB_LITE); PTHR30618 (PANTHER); PTHR30618:SF15 (PANTHER); PTHR30618:SF15 (PANTHER); PTHR30618 (PANTHER)	P:GO:0055085; F:GO:0022857; C:GO:0016020	P:transmembrane transport; F:transmembrane transporter activity; C:membrane
NODE_1_length_1105552_cov_52.948403.g285.t1	putative peptidase family m28	1203	1	0.0	97.77	3	P:GO:0006508; F:GO:0008235; F:GO:0046872	P:proteolysis; F:metalloexopeptidase activity; F:metal ion binding	EC:3.4; EC:3	Acting on peptide bonds (peptidases); Hydrolases	IPR007484 (PFAM); G3DSA:3.40.630.10 (GENE3D); PTHR12147 (PANTHER); PTHR12147:SF49 (PANTHER); cd03879 (CDD); SSF53187 (SUPERFAMILY)	F:GO:0008235	F:metalloexopeptidase activity
NODE_1_length_1105552_cov_52.948403.g286.t1	hypothetical protein DHEL01_v200194	840	1	5.51042E-141	94.98	1	C:GO:0016021	C:integral component of membrane			IPR010721 (PFAM); G3DSA:1.20.120.1630 (GENE3D); IPR010721 (PANTHER); PTHR32251:SF15 (PANTHER)	no GO terms	no GO terms
NODE_1_length_1105552_cov_52.948403.g287.t1	mitochondrial ATPase	1311	1	0.0	94.58	1	F:GO:0005524	F:ATP binding			IPR005654 (PFAM); G3DSA:3.40.50.300 (GENE3D); mobidb-lite (MOBIDB_LITE); IPR005654 (PANTHER); IPR027417 (SUPERFAMILY)	F:GO:0005524	F:ATP binding
NODE_1_length_1105552_cov_52.948403.g288.t1	hypothetical protein UCDDA912_g01384	2649	1	4.38147E-55	79.88	1	C:GO:0016021	C:integral component of membrane			IPR021514 (PFAM); mobidb-lite (MOBIDB_LITE); mobidb-lite (MOBIDB_LITE); PTHR35394 (PANTHER)	no GO terms	no GO terms
NODE_1_length_1105552_cov_52.948403.g289.t1	putative stage v sporulation protein k	3903	1	0.0	83.93	1	F:GO:0005524	F:ATP binding			IPR000641 (PRINTS); IPR003593 (SMART); G3DSA:1.10.8.60 (GENE3D); IPR003959 (PFAM); IPR041627 (PFAM); G3DSA:3.40.50.300 (GENE3D); mobidb-lite (MOBIDB_LITE); mobidb-lite (MOBIDB_LITE); mobidb-lite (MOBIDB_LITE); mobidb-lite (MOBIDB_LITE); PTHR10887:SF368 (PANTHER); PTHR10887 (PANTHER); cd00009 (CDD); cd00009 (CDD); IPR027417 (SUPERFAMILY); IPR027417 (SUPERFAMILY); IPR027417 (SUPERFAMILY)	F:GO:0005524; F:GO:0016887	F:ATP binding; F:ATP hydrolysis activity
NODE_1_length_1105552_cov_52.948403.g290.t1	putative stage v sporulation protein k	1308	1	2.53193E-80	56.94	2	F:GO:0000166; F:GO:0005524	F:nucleotide binding; F:ATP binding			mobidb-lite (MOBIDB_LITE); mobidb-lite (MOBIDB_LITE); mobidb-lite (MOBIDB_LITE); mobidb-lite (MOBIDB_LITE); mobidb-lite (MOBIDB_LITE)	no GO terms	no GO terms
NODE_1_length_1105552_cov_52.948403.g291.t1	multidrug and toxin extrusion protein 1	1956	1	0.0	98.0	4	P:GO:1990961; F:GO:0015297; F:GO:0042910; C:GO:0016021	P:xenobiotic detoxification by transmembrane export across the plasma membrane; F:antiporter activity; F:xenobiotic transmembrane transporter activity; C:integral component of membrane	EC:7	Translocases	IPR002528 (PFAM); IPR002528 (TIGRFAM); mobidb-lite (MOBIDB_LITE); mobidb-lite (MOBIDB_LITE); mobidb-lite (MOBIDB_LITE); PTHR11206:SF197 (PANTHER); PTHR11206 (PANTHER); cd13132 (CDD)	P:GO:0055085; F:GO:0015297; F:GO:0042910; C:GO:0016020	P:transmembrane transport; F:antiporter activity; F:xenobiotic transmembrane transporter activity; C:membrane
NODE_1_length_1105552_cov_52.948403.g292.t1	hypothetical protein UCDDA912_g01387	573	1	1.30848E-116	96.32	2	C:GO:0005774; C:GO:0016021	C:vacuolar membrane; C:integral component of membrane			IPR003807 (PFAM); PTHR34187:SF3 (PANTHER); PTHR34187 (PANTHER)	no GO terms	no GO terms
NODE_1_length_1105552_cov_52.948403.g293.t1	hypothetical protein DHEL01_v200199	2010	1	0.0	88.28	1	C:GO:0016021	C:integral component of membrane			mobidb-lite (MOBIDB_LITE); mobidb-lite (MOBIDB_LITE); mobidb-lite (MOBIDB_LITE); mobidb-lite (MOBIDB_LITE); PTHR33604:SF3 (PANTHER); PTHR33604 (PANTHER)	no GO terms	no GO terms
NODE_1_length_1105552_cov_52.948403.g294.t1	putative arm-like repeat-containing protein	2028	1	0.0	97.92						IPR011989 (G3DSA:1.25.10.GENE3D); mobidb-lite (MOBIDB_LITE); mobidb-lite (MOBIDB_LITE); PTHR13347 (PANTHER); cd13394 (CDD); IPR016024 (SUPERFAMILY); IPR016024 (SUPERFAMILY)	no GO terms	no GO terms
NODE_1_length_1105552_cov_52.948403.g295.t1	DnaJ domain-containing protein	729	1	2.60439E-100	96.46						IPR001623 (PRINTS); IPR001623 (SMART); IPR001623 (PFAM); IPR036869 (G3DSA:1.10.287.GENE3D); mobidb-lite (MOBIDB_LITE); mobidb-lite (MOBIDB_LITE); mobidb-lite (MOBIDB_LITE); mobidb-lite (MOBIDB_LITE); mobidb-lite (MOBIDB_LITE); PTHR46620:SF1 (PANTHER); PTHR46620 (PANTHER); IPR001623 (PROSITE_PROFILES); IPR001623 (CDD); IPR036869 (SUPERFAMILY)	no GO terms	no GO terms
NODE_1_length_1105552_cov_52.948403.g296.t1	putative atp-dependent rna helicase dbp10	2751	1	0.0	94.55	6	P:GO:0006364; F:GO:0003723; F:GO:0003724; F:GO:0005524; F:GO:0016787; C:GO:0005730	P:rRNA processing; F:RNA binding; F:RNA helicase activity; F:ATP binding; F:hydrolase activity; C:nucleolus	EC:3.6.4.13; EC:3	RNA helicase; Hydrolases	IPR014001 (SMART); IPR001650 (SMART); IPR012541 (SMART); IPR012541 (PFAM); G3DSA:3.40.50.300 (GENE3D); IPR001650 (PFAM); IPR011545 (PFAM); G3DSA:3.40.50.300 (GENE3D); mobidb-lite (MOBIDB_LITE); mobidb-lite (MOBIDB_LITE); mobidb-lite (MOBIDB_LITE); mobidb-lite (MOBIDB_LITE); mobidb-lite (MOBIDB_LITE); mobidb-lite (MOBIDB_LITE); mobidb-lite (MOBIDB_LITE); mobidb-lite (MOBIDB_LITE); PTHR24031 (PANTH…	F:GO:0003676; F:GO:0003723; F:GO:0003724; F:GO:0004386; F:GO:0005524; C:GO:0005634	F:nucleic acid binding; F:RNA binding; F:RNA helicase activity; F:helicase activity; F:ATP binding; C:nucleus
NODE_1_length_1105552_cov_52.948403.g297.t1	hypothetical protein DHEL01_v202501	330	1	5.80809E-5	83.87						mobidb-lite (MOBIDB_LITE)	no GO terms	no GO terms
NODE_1_length_1105552_cov_52.948403.g298.t1	hypothetical protein VFPFJ_06719	753	1	8.34156E-69	67.69	2	C:GO:0016020; C:GO:0016021	C:membrane; C:integral component of membrane			no IPS match	no IPS match	no IPS match
NODE_1_length_1105552_cov_52.948403.g299.t1	Ca2+:H+ antiporter	2502	1	0.0	94.38	3	P:GO:0098655; F:GO:0008324; C:GO:0016021	P:cation transmembrane transport; F:cation transmembrane transporter activity; C:integral component of membrane	EC:7	Translocases	IPR004837 (PFAM); mobidb-lite (MOBIDB_LITE); mobidb-lite (MOBIDB_LITE); mobidb-lite (MOBIDB_LITE); PTHR31503 (PANTHER); PTHR31503:SF20 (PANTHER)	P:GO:0055085; C:GO:0016021	P:transmembrane transport; C:integral component of membrane
NODE_1_length_1105552_cov_52.948403.g300.t1	hypothetical protein INS49_000695	5775	1	0.0	95.93						IPR000591 (SMART); IPR000591 (PFAM); IPR027244 (PFAM); IPR036388 (G3DSA:1.10.10.GENE3D); mobidb-lite (MOBIDB_LITE); mobidb-lite (MOBIDB_LITE); mobidb-lite (MOBIDB_LITE); mobidb-lite (MOBIDB_LITE); mobidb-lite (MOBIDB_LITE); mobidb-lite (MOBIDB_LITE); mobidb-lite (MOBIDB_LITE); mobidb-lite (MOBIDB_LITE); mobidb-lite (MOBIDB_LITE); mobidb-lite (MOBIDB_LITE); mobidb-lite (MOBIDB_LITE); mobidb-lite (…	P:GO:0035556; F:GO:0005096	P:intracellular signal transduction; F:GTPase activator activity
NODE_1_length_1105552_cov_52.948403.g301.t1	uncharacterized protein E0L32_004558	2058	1	1.817E-119	55.34	2	C:GO:0016020; C:GO:0016021	C:membrane; C:integral component of membrane			IPR021514 (PFAM); mobidb-lite (MOBIDB_LITE); mobidb-lite (MOBIDB_LITE); mobidb-lite (MOBIDB_LITE); PTHR35394 (PANTHER)	no GO terms	no GO terms
NODE_1_length_1105552_cov_52.948403.g302.t1	hypothetical protein DHEL01_v200206	1146	1	0.0	89.97	1	P:GO:0005975	P:carbohydrate metabolic process			IPR012341 (G3DSA:1.50.10.GENE3D); IPR010905 (PFAM); PTHR33886:SF8 (PANTHER); PTHR33886 (PANTHER); IPR008928 (SUPERFAMILY)	P:GO:0005975	P:carbohydrate metabolic process
NODE_1_length_1105552_cov_52.948403.g303.t1	rhamnogalacturonan lyase	1932	1	0.0	96.08	5	P:GO:0000272; P:GO:0071555; F:GO:0030246; F:GO:0102210; C:GO:0005576	P:polysaccharide catabolic process; P:cell wall organization; F:carbohydrate binding; F:rhamnogalacturonan endolyase activity; C:extracellular region	EC:4.2.2.23; EC:4.2; EC:4; EC:4.2.2	Rhamnogalacturonan endolyase; Carbon-oxygen lyases; Lyases; Carbon-oxygen lyases	IPR029413 (PFAM); G3DSA:2.60.40.1120 (GENE3D); IPR029411 (PFAM); PTHR32018:SF9 (PANTHER); PTHR32018 (PANTHER); cd10320 (CDD); IPR029413 (CDD); IPR013784 (SUPERFAMILY); IPR011013 (SUPERFAMILY); IPR008979 (SUPERFAMILY)	P:GO:0005975; F:GO:0003824; F:GO:0030246	P:carbohydrate metabolic process; F:catalytic activity; F:carbohydrate binding
NODE_1_length_1105552_cov_52.948403.g304.t1	hypothetical protein DHEL01_v207827	915	1	2.73898E-115	84.97						mobidb-lite (MOBIDB_LITE); mobidb-lite (MOBIDB_LITE); mobidb-lite (MOBIDB_LITE)	no GO terms	no GO terms
NODE_1_length_1105552_cov_52.948403.g305.t1	hypothetical protein FSARC_2600	1887	1	2.57985E-94	61.76						IPR001466 (PFAM); mobidb-lite (MOBIDB_LITE); mobidb-lite (MOBIDB_LITE); PTHR43645 (PANTHER); PTHR43645:SF4 (PANTHER); PTHR43645:SF4 (PANTHER); IPR012338 (SUPERFAMILY)	no GO terms	no GO terms
NODE_1_length_1105552_cov_52.948403.g306.t1	uncharacterized protein FVRRES_13689	1122	1	1.51168E-42	51.41	1	F:GO:0043531	F:ADP binding			IPR011990 (G3DSA:1.25.40.GENE3D); IPR011990 (G3DSA:1.25.40.GENE3D); PF13424 (PFAM); IPR011990 (SUPERFAMILY)	F:GO:0005515	F:protein binding
NODE_1_length_1105552_cov_52.948403.g307.t1	putative mynd finger family protein	1551	1	8.1884E-19	75.31						IPR002893 (PFAM); G3DSA:3.30.60.180 (GENE3D); SSF144232 (SUPERFAMILY)	no GO terms	no GO terms
NODE_1_length_1105552_cov_52.948403.g308.t1	putative cation diffusion facilitator family metal ion	1245	1	0.0	94.22	3	P:GO:0098655; F:GO:0008324; C:GO:0016021	P:cation transmembrane transport; F:cation transmembrane transporter activity; C:integral component of membrane	EC:7	Translocases	IPR027469 (G3DSA:1.20.1510.GENE3D); IPR002524 (PFAM); IPR002524 (TIGRFAM); mobidb-lite (MOBIDB_LITE); mobidb-lite (MOBIDB_LITE); mobidb-lite (MOBIDB_LITE); PTHR45820 (PANTHER); PTHR45820:SF5 (PANTHER); IPR036837 (SUPERFAMILY); IPR027469 (SUPERFAMILY)	P:GO:0006812; P:GO:0055085; F:GO:0008324; C:GO:0016021	P:cation transport; P:transmembrane transport; F:cation transmembrane transporter activity; C:integral component of membrane
NODE_1_length_1105552_cov_52.948403.g309.t1	peptidoglycan DD-metalloendopeptidase family protein	480	1	1.25098E-5	70.97						mobidb-lite (MOBIDB_LITE); mobidb-lite (MOBIDB_LITE)	no GO terms	no GO terms
NODE_1_length_1105552_cov_52.948403.g310.t1	minor extracellular protease vpr	2757	1	0.0	91.09	4	P:GO:0006508; F:GO:0004252; C:GO:0005618; C:GO:0016020	P:proteolysis; F:serine-type endopeptidase activity; C:cell wall; C:membrane	EC:3.4.21; EC:3.4; EC:3	Acting on peptide bonds (peptidases); Acting on peptide bonds (peptidases); Hydrolases	IPR015500 (PRINTS); IPR000209 (PFAM); IPR010435 (PFAM); G3DSA:3.50.30.30 (GENE3D); IPR036852 (G3DSA:3.40.50.GENE3D); PTHR43806:SF32 (PANTHER); PTHR43806 (PANTHER); PS51892 (PROSITE_PROFILES); IPR034187 (CDD); cd02124 (CDD); IPR036852 (SUPERFAMILY)	P:GO:0006508; F:GO:0004252; F:GO:0008236; C:GO:0005618; C:GO:0016020	P:proteolysis; F:serine-type endopeptidase activity; F:serine-type peptidase activity; C:cell wall; C:membrane
NODE_1_length_1105552_cov_52.948403.g311.t1	hypothetical protein UCDDA912_g01401	699	1	1.10751E-68	66.51						IPR000086 (PFAM); G3DSA:3.90.79.10 (GENE3D); mobidb-lite (MOBIDB_LITE); IPR000086 (PROSITE_PROFILES); cd02883 (CDD); IPR015797 (SUPERFAMILY)	F:GO:0016787	F:hydrolase activity
NODE_1_length_1105552_cov_52.948403.g312.t1	hypothetical protein INS49_000686	3678	1	0.0	97.8						IPR028084 (PFAM); mobidb-lite (MOBIDB_LITE); mobidb-lite (MOBIDB_LITE); mobidb-lite (MOBIDB_LITE); mobidb-lite (MOBIDB_LITE); mobidb-lite (MOBIDB_LITE); mobidb-lite (MOBIDB_LITE); mobidb-lite (MOBIDB_LITE); mobidb-lite (MOBIDB_LITE); mobidb-lite (MOBIDB_LITE); mobidb-lite (MOBIDB_LITE); mobidb-lite (MOBIDB_LITE); mobidb-lite (MOBIDB_LITE); mobidb-lite (MOBIDB_LITE); mobidb-lite (MOBIDB_LITE); mob…	no GO terms	no GO terms
NODE_1_length_1105552_cov_52.948403.g313.t1	riboflavin biosynthesis protein Rib7	1377	1	1.61788E-133	80.07	2	P:GO:0009231; F:GO:0008703	P:riboflavin biosynthetic process; F:5-amino-6-(5-phosphoribosylamino)uracil reductase activity	EC:1.1; EC:1; EC:1.1.1; EC:1.1.1.193	Acting on the CH-OH group of donors; Oxidoreductases; Acting on the CH-OH group of donors; 5-amino-6-(5-phosphoribosylamino)uracil reductase	IPR002734 (PFAM); IPR024072 (G3DSA:3.40.430.GENE3D); mobidb-lite (MOBIDB_LITE); mobidb-lite (MOBIDB_LITE); mobidb-lite (MOBIDB_LITE); mobidb-lite (MOBIDB_LITE); PTHR38011 (PANTHER); PTHR38011:SF7 (PANTHER); IPR024072 (SUPERFAMILY)	P:GO:0009231; F:GO:0008703	P:riboflavin biosynthetic process; F:5-amino-6-(5-phosphoribosylamino)uracil reductase activity
NODE_1_length_1105552_cov_52.948403.g314.t1	putative purine-cytosine permease fcy22	1563	1	0.0	95.04	3	P:GO:0055085; F:GO:0022857; C:GO:0016021	P:transmembrane transport; F:transmembrane transporter activity; C:integral component of membrane	EC:7	Translocases	IPR001248 (PFAM); IPR038271 (G3DSA:1.10.4160.GENE3D); IPR026030 (PIRSF); mobidb-lite (MOBIDB_LITE); PTHR31806:SF5 (PANTHER); IPR026030 (PANTHER)	P:GO:0055085; F:GO:0022857; C:GO:0016020; C:GO:0016021	P:transmembrane transport; F:transmembrane transporter activity; C:membrane; C:integral component of membrane
NODE_1_length_1105552_cov_52.948403.g315.t1	putative mob1 family protein	1551	1	0.0	93.79						IPR005301 (SMART); IPR036703 (G3DSA:1.20.140.GENE3D); IPR005301 (PFAM); mobidb-lite (MOBIDB_LITE); mobidb-lite (MOBIDB_LITE); mobidb-lite (MOBIDB_LITE); mobidb-lite (MOBIDB_LITE); mobidb-lite (MOBIDB_LITE); mobidb-lite (MOBIDB_LITE); mobidb-lite (MOBIDB_LITE); PTHR22599:SF1 (PANTHER); IPR005301 (PANTHER); IPR036703 (SUPERFAMILY)	no GO terms	no GO terms
NODE_1_length_1105552_cov_52.948403.g316.t1	COBW domain-containing protein 1	1068	1	0.0	88.74						G3DSA:3.40.50.300 (GENE3D); IPR003495 (PFAM); mobidb-lite (MOBIDB_LITE); mobidb-lite (MOBIDB_LITE); PTHR13748:SF31 (PANTHER); PTHR13748 (PANTHER); cd03112 (CDD); IPR027417 (SUPERFAMILY); SSF90002 (SUPERFAMILY)	no GO terms	no GO terms
NODE_1_length_1105552_cov_52.948403.g317.t1	NOT2/NOT3/NOT5 family protein	2226	1	0.0	90.74	2	P:GO:0006355; C:GO:0030015	P:regulation of transcription, DNA-templated; C:CCR4-NOT core complex			IPR003892 (SMART); IPR003892 (PFAM); IPR007282 (PFAM); IPR038635 (G3DSA:2.30.30.GENE3D); G3DSA:1.10.8.10 (GENE3D); mobidb-lite (MOBIDB_LITE); mobidb-lite (MOBIDB_LITE); mobidb-lite (MOBIDB_LITE); mobidb-lite (MOBIDB_LITE); mobidb-lite (MOBIDB_LITE); mobidb-lite (MOBIDB_LITE); mobidb-lite (MOBIDB_LITE); mobidb-lite (MOBIDB_LITE); mobidb-lite (MOBIDB_LITE); PTHR23326:SF3 (PANTHER); IPR040168 (PANTH…	P:GO:0006355; F:GO:0005515; F:GO:0043130; C:GO:0030015	P:regulation of transcription, DNA-templated; F:protein binding; F:ubiquitin binding; C:CCR4-NOT core complex
NODE_1_length_1105552_cov_52.948403.g318.t1	hypothetical protein UCDDA912_g01409	1263	1	5.47553E-143	82.53						mobidb-lite (MOBIDB_LITE); mobidb-lite (MOBIDB_LITE)	no GO terms	no GO terms
NODE_1_length_1105552_cov_52.948403.g319.t1	hypothetical protein VPNG_05127	492	1	8.97787E-11	49.64						no IPS match	no IPS match	no IPS match
NODE_1_length_1105552_cov_52.948403.g320.t1	hypothetical protein VPNG_05128	1263	1	1.13508E-79	66.9	2	C:GO:0016020; C:GO:0016021	C:membrane; C:integral component of membrane			mobidb-lite (MOBIDB_LITE); mobidb-lite (MOBIDB_LITE); mobidb-lite (MOBIDB_LITE); mobidb-lite (MOBIDB_LITE); mobidb-lite (MOBIDB_LITE)	no GO terms	no GO terms
NODE_1_length_1105552_cov_52.948403.g321.t1	putative atp-dependent rna helicase mitochondrial precursor	1905	1	0.0	94.51	4	F:GO:0003676; F:GO:0004386; F:GO:0005524; F:GO:0016787	F:nucleic acid binding; F:helicase activity; F:ATP binding; F:hydrolase activity	EC:3	Hydrolases	IPR014001 (SMART); IPR001650 (SMART); G3DSA:3.40.50.300 (GENE3D); IPR001650 (PFAM); G3DSA:3.40.50.300 (GENE3D); IPR011545 (PFAM); mobidb-lite (MOBIDB_LITE); mobidb-lite (MOBIDB_LITE); PTHR24031:SF734 (PANTHER); PTHR24031 (PANTHER); IPR001650 (PROSITE_PROFILES); IPR014014 (PROSITE_PROFILES); IPR014001 (PROSITE_PROFILES); cd18787 (CDD); IPR027417 (SUPERFAMILY); IPR027417 (SUPERFAMILY)	F:GO:0003676; F:GO:0004386; F:GO:0005524	F:nucleic acid binding; F:helicase activity; F:ATP binding
NODE_1_length_1105552_cov_52.948403.g323.t1	putative major facilitator superfamily transporter	1743	1	0.0	98.74	3	P:GO:0055085; F:GO:0022857; C:GO:0016021	P:transmembrane transport; F:transmembrane transporter activity; C:integral component of membrane	EC:7	Translocases	IPR011701 (PFAM); mobidb-lite (MOBIDB_LITE); mobidb-lite (MOBIDB_LITE); PTHR23504 (PANTHER); PTHR23504:SF2 (PANTHER); IPR020846 (PROSITE_PROFILES); cd17330 (CDD); IPR036259 (SUPERFAMILY)	P:GO:0055085; F:GO:0022857	P:transmembrane transport; F:transmembrane transporter activity
NODE_1_length_1105552_cov_52.948403.g326.t1	hypothetical protein DHEL01_v200354	702	1	5.44509E-46	72.19						IPR010422 (PFAM); mobidb-lite (MOBIDB_LITE); mobidb-lite (MOBIDB_LITE); IPR010422 (PANTHER); IPR010422 (PANTHER); PTHR21680:SF0 (PANTHER); PTHR21680:SF0 (PANTHER)	no GO terms	no GO terms
NODE_1_length_1105552_cov_52.948403.g327.t1	hypothetical protein VM1G_04392	432	1	3.40383E-29	63.93						no IPS match	no IPS match	no IPS match
NODE_1_length_1105552_cov_52.948403.g328.t1	hypothetical protein VP1G_07895	1245	1	7.05737E-170	72.34						PTHR33112:SF6 (PANTHER); PTHR33112 (PANTHER)	no GO terms	no GO terms
NODE_1_length_1105552_cov_52.948403.g329.t1	ubiquitin-conjugating enzyme	981	1	0.0	95.71						IPR016135 (G3DSA:3.10.110.GENE3D); IPR000608 (PFAM); mobidb-lite (MOBIDB_LITE); mobidb-lite (MOBIDB_LITE); PTHR24068:SF213 (PANTHER); PTHR24068 (PANTHER); IPR000608 (PROSITE_PROFILES); IPR016135 (SUPERFAMILY)	no GO terms	no GO terms
NODE_1_length_1105552_cov_52.948403.g330.t1	putative ubiquitin-conjugating enzyme	1530	1	1.30872E-76	94.77						mobidb-lite (MOBIDB_LITE); mobidb-lite (MOBIDB_LITE); mobidb-lite (MOBIDB_LITE); mobidb-lite (MOBIDB_LITE); mobidb-lite (MOBIDB_LITE); mobidb-lite (MOBIDB_LITE); mobidb-lite (MOBIDB_LITE)	no GO terms	no GO terms
NODE_1_length_1105552_cov_52.948403.g331.t1	GRF zinc finger	1395	1	0.0	87.9	4	P:GO:0006307; P:GO:0035552; F:GO:0008270; F:GO:0051213	P:DNA dealkylation involved in DNA repair; P:oxidative single-stranded DNA demethylation; F:zinc ion binding; F:dioxygenase activity	EC:1	Oxidoreductases	IPR027450 (PFAM); IPR037151 (G3DSA:2.60.120.GENE3D); IPR010666 (PFAM); mobidb-lite (MOBIDB_LITE); mobidb-lite (MOBIDB_LITE); mobidb-lite (MOBIDB_LITE); mobidb-lite (MOBIDB_LITE); IPR032854 (PANTHER); PTHR31212:SF4 (PANTHER); IPR005123 (PROSITE_PROFILES); cd14279 (CDD); SSF51197 (SUPERFAMILY)	P:GO:0006281; P:GO:0006307; P:GO:0035552; F:GO:0008270; F:GO:0016491; F:GO:0051213	P:DNA repair; P:DNA dealkylation involved in DNA repair; P:oxidative single-stranded DNA demethylation; F:zinc ion binding; F:oxidoreductase activity; F:dioxygenase activity
NODE_1_length_1105552_cov_52.948403.g332.t1	hypothetical protein DHEL01_v200358	1092	1	0.0	97.25	3	P:GO:0016558; F:GO:0005053; C:GO:0005777	P:protein import into peroxisome matrix; F:peroxisome matrix targeting signal-2 binding; C:peroxisome			IPR001680 (SMART); IPR001680 (PFAM); IPR015943 (G3DSA:2.130.10.GENE3D); IPR044536 (PANTHER); PTHR46027:SF1 (PANTHER); IPR001680 (PROSITE_PROFILES); IPR017986 (PROSITE_PROFILES); IPR001680 (PROSITE_PROFILES); IPR036322 (SUPERFAMILY)	P:GO:0016558; F:GO:0005053; F:GO:0005515	P:protein import into peroxisome matrix; F:peroxisome matrix targeting signal-2 binding; F:protein binding
NODE_1_length_1105552_cov_52.948403.g333.t1	hypothetical protein UCDDA912_g01418	969	1	1.07373E-138	82.77	1	C:GO:0016021	C:integral component of membrane			mobidb-lite (MOBIDB_LITE); mobidb-lite (MOBIDB_LITE); mobidb-lite (MOBIDB_LITE); mobidb-lite (MOBIDB_LITE); mobidb-lite (MOBIDB_LITE); mobidb-lite (MOBIDB_LITE); PTHR35393 (PANTHER)	no GO terms	no GO terms
NODE_2_length_1099528_cov_52.430201.g334.t1	putative mitochondrial phosphate carrier protein	2241	1	0.0	98.75	4	P:GO:1990547; F:GO:0005315; C:GO:0005743; C:GO:0016021	P:mitochondrial phosphate ion transmembrane transport; F:inorganic phosphate transmembrane transporter activity; C:mitochondrial inner membrane; C:integral component of membrane	EC:7	Translocases	IPR018108 (PFAM); IPR023395 (G3DSA:1.50.40.GENE3D); mobidb-lite (MOBIDB_LITE); IPR044677 (PANTHER); PTHR45671:SF12 (PANTHER); IPR018108 (PROSITE_PROFILES); IPR018108 (PROSITE_PROFILES); IPR018108 (PROSITE_PROFILES); IPR023395 (SUPERFAMILY)	P:GO:1990547; F:GO:0005315	P:mitochondrial phosphate ion transmembrane transport; F:inorganic phosphate transmembrane transporter activity
NODE_2_length_1099528_cov_52.430201.g335.t1	hypothetical protein UCDDA912_g09481	636	1	2.26285E-35	88.08						mobidb-lite (MOBIDB_LITE); mobidb-lite (MOBIDB_LITE); mobidb-lite (MOBIDB_LITE); mobidb-lite (MOBIDB_LITE); mobidb-lite (MOBIDB_LITE)	no GO terms	no GO terms
NODE_2_length_1099528_cov_52.430201.g336.t1	putative tetraspanin tsp3	873	1	2.47698E-147	88.38	1	C:GO:0016021	C:integral component of membrane			mobidb-lite (MOBIDB_LITE)	no GO terms	no GO terms
NODE_2_length_1099528_cov_52.430201.g337.t1	bud site selection protein 6	3426	1	0.0	96.55	2	P:GO:0051125; F:GO:0005519	P:regulation of actin nucleation; F:cytoskeletal regulatory protein binding			IPR005613 (SMART); G3DSA:1.20.58.1540 (GENE3D); IPR022782 (PFAM); mobidb-lite (MOBIDB_LITE); mobidb-lite (MOBIDB_LITE); mobidb-lite (MOBIDB_LITE); mobidb-lite (MOBIDB_LITE); mobidb-lite (MOBIDB_LITE); mobidb-lite (MOBIDB_LITE); mobidb-lite (MOBIDB_LITE); mobidb-lite (MOBIDB_LITE); mobidb-lite (MOBIDB_LITE); mobidb-lite (MOBIDB_LITE); mobidb-lite (MOBIDB_LITE); PTHR22741 (PANTHER); PTHR22741:SF10 …	P:GO:0051125; F:GO:0005519	P:regulation of actin nucleation; F:cytoskeletal regulatory protein binding
NODE_2_length_1099528_cov_52.430201.g338.t1	hypothetical protein VMCG_04286	1293	1	2.27502E-156	75.88						IPR012338 (G3DSA:3.40.710.GENE3D); IPR001466 (PFAM); PTHR43283:SF3 (PANTHER); PTHR43283 (PANTHER); IPR012338 (SUPERFAMILY)	no GO terms	no GO terms
NODE_2_length_1099528_cov_52.430201.g339.t1	putative tetrahydroxynaphthalene reductase	942	1	0.0	96.81	1	F:GO:0016491	F:oxidoreductase activity	EC:1	Oxidoreductases	IPR002347 (PRINTS); G3DSA:3.40.50.720 (GENE3D); PF13561 (PFAM); mobidb-lite (MOBIDB_LITE); PTHR43180 (PANTHER); PTHR43180:SF3 (PANTHER); cd05362 (CDD); IPR036291 (SUPERFAMILY)	F:GO:0016491	F:oxidoreductase activity
NODE_2_length_1099528_cov_52.430201.g340.t1	hypothetical protein UCDDA912_g09477	624	1	2.61702E-109	86.47						IPR023393 (G3DSA:3.30.530.GENE3D); SSF55961 (SUPERFAMILY)	no GO terms	no GO terms
NODE_2_length_1099528_cov_52.430201.g341.t1	hypothetical protein DHEL01_v206487	1575	1	0.0	85.27	5	F:GO:0004497; F:GO:0005506; F:GO:0016705; F:GO:0020037; C:GO:0016021	F:monooxygenase activity; F:iron ion binding; F:oxidoreductase activity, acting on paired donors, with incorporation or reduction of molecular oxygen; F:heme binding; C:integral component of membrane	EC:1; EC:1.14	Oxidoreductases; Acting on paired donors, with incorporation or reduction of molecular oxygen. The oxygen incorporated need not be derived from O(2)	IPR001128 (PRINTS); IPR002403 (PRINTS); IPR001128 (PFAM); IPR036396 (G3DSA:1.10.630.GENE3D); PTHR24305 (PANTHER); PTHR24305:SF107 (PANTHER); IPR036396 (SUPERFAMILY)	F:GO:0004497; F:GO:0005506; F:GO:0016705; F:GO:0020037	F:monooxygenase activity; F:iron ion binding; F:oxidoreductase activity, acting on paired donors, with incorporation or reduction of molecular oxygen; F:heme binding
NODE_2_length_1099528_cov_52.430201.g342.t1	Putative aryl-alcohol dehydrogenase AAD14	1125	1	0.0	89.84	1	F:GO:0047834	F:D-threo-aldose 1-dehydrogenase activity	EC:1.1; EC:1; EC:1.1.1; EC:1.1.1.122	Acting on the CH-OH group of donors; Oxidoreductases; Acting on the CH-OH group of donors; D-threo-aldose 1-dehydrogenase	IPR023210 (PFAM); IPR036812 (G3DSA:3.20.20.GENE3D); PTHR43364:SF2 (PANTHER); PTHR43364 (PANTHER); IPR036812 (SUPERFAMILY)	F:GO:0047834	F:D-threo-aldose 1-dehydrogenase activity
NODE_2_length_1099528_cov_52.430201.g343.t1	putative oxidoreductase family protein	1143	1	0.0	90.24	1	F:GO:0000166	F:nucleotide binding			IPR000683 (PFAM); G3DSA:3.30.360.10 (GENE3D); G3DSA:3.40.50.720 (GENE3D); PTHR43708:SF1 (PANTHER); PTHR43708 (PANTHER); SSF55347 (SUPERFAMILY); IPR036291 (SUPERFAMILY)	F:GO:0000166	F:nucleotide binding
NODE_2_length_1099528_cov_52.430201.g344.t1	hypothetical protein UCDDA912_g09474	507	1	1.95117E-85	98.04						G3DSA:1.20.1280.140 (GENE3D); IPR021054 (PFAM)	no GO terms	no GO terms
NODE_2_length_1099528_cov_52.430201.g345.t1	hypothetical protein INS49_011064	4680	1	0.0	97.69						IPR003593 (SMART); IPR003439 (PFAM); G3DSA:3.40.50.300 (GENE3D); IPR011527 (PFAM); IPR003439 (PFAM); IPR036640 (G3DSA:1.20.1560.GENE3D); IPR036640 (G3DSA:1.20.1560.GENE3D); mobidb-lite (MOBIDB_LITE); mobidb-lite (MOBIDB_LITE); mobidb-lite (MOBIDB_LITE); PTHR24223:SF368 (PANTHER); PTHR24223 (PANTHER); IPR003439 (PROSITE_PROFILES); IPR011527 (PROSITE_PROFILES); IPR011527 (PROSITE_PROFILES); IPR0034…	P:GO:0055085; F:GO:0005524; F:GO:0042626; C:GO:0016021	P:transmembrane transport; F:ATP binding; F:ATPase-coupled transmembrane transporter activity; C:integral component of membrane
NODE_2_length_1099528_cov_52.430201.g346.t1	hypothetical protein DHEL01_v204827	1701	1	3.69185E-97	78.4	1	C:GO:0016020	C:membrane			mobidb-lite (MOBIDB_LITE); mobidb-lite (MOBIDB_LITE); mobidb-lite (MOBIDB_LITE); mobidb-lite (MOBIDB_LITE); mobidb-lite (MOBIDB_LITE)	no GO terms	no GO terms
NODE_2_length_1099528_cov_52.430201.g348.t1	hypothetical protein UCDDA912_g09472	933	1	2.65965E-174	92.5						no IPS match	no IPS match	no IPS match
NODE_2_length_1099528_cov_52.430201.g349.t1	Nonribosomal peptide synthetase 2	14400	1	0.0	89.36	2	F:GO:0016874; F:GO:0031177	F:ligase activity; F:phosphopantetheine binding	EC:6	Ligases	G3DSA:3.30.300.30 (GENE3D); IPR036736 (G3DSA:1.10.1200.GENE3D); G3DSA:3.30.300.30 (GENE3D); IPR036736 (G3DSA:1.10.1200.GENE3D); IPR000873 (PFAM); G3DSA:3.30.559.30 (GENE3D); G3DSA:3.30.300.30 (GENE3D); IPR023213 (G3DSA:3.30.559.GENE3D); G3DSA:3.30.559.30 (GENE3D); IPR036736 (G3DSA:1.10.1200.GENE3D); IPR001242 (PFAM); G3DSA:3.30.559.30 (GENE3D); IPR042099 (G3DSA:3.40.50.GENE3D); IPR036736 (G3DSA:1…	F:GO:0003824	F:catalytic activity
NODE_2_length_1099528_cov_52.430201.g350.t1	hypothetical protein VP1G_01667	1299	1	0.0	90.64	2	P:GO:0019290; F:GO:0016746	P:siderophore biosynthetic process; F:acyltransferase activity	EC:2.3; EC:2	Acyltransferases; Transferases	IPR019432 (SMART); G3DSA:3.40.630.30 (GENE3D); PF13523 (PFAM); PTHR31438 (PANTHER); IPR016181 (SUPERFAMILY)	P:GO:0019290; F:GO:0016746	P:siderophore biosynthetic process; F:acyltransferase activity
NODE_2_length_1099528_cov_52.430201.g351.t1	hypothetical protein INS49_011069	4359	1	0.0	97.38						IPR003593 (SMART); IPR036640 (G3DSA:1.20.1560.GENE3D); IPR011527 (PFAM); G3DSA:3.40.50.300 (GENE3D); IPR036640 (G3DSA:1.20.1560.GENE3D); IPR003439 (PFAM); G3DSA:3.40.50.300 (GENE3D); IPR003439 (PFAM); mobidb-lite (MOBIDB_LITE); mobidb-lite (MOBIDB_LITE); mobidb-lite (MOBIDB_LITE); mobidb-lite (MOBIDB_LITE); mobidb-lite (MOBIDB_LITE); mobidb-lite (MOBIDB_LITE); mobidb-lite (MOBIDB_LITE); mobidb-li…	P:GO:0055085; F:GO:0005524; F:GO:0042626; C:GO:0016021	P:transmembrane transport; F:ATP binding; F:ATPase-coupled transmembrane transporter activity; C:integral component of membrane
NODE_2_length_1099528_cov_52.430201.g352.t1	putative siderophore iron	2001	1	0.0	95.5	3	P:GO:0055085; F:GO:0022857; C:GO:0016021	P:transmembrane transport; F:transmembrane transporter activity; C:integral component of membrane	EC:7	Translocases	G3DSA:1.20.1250.20 (GENE3D); G3DSA:1.20.1250.20 (GENE3D); IPR011701 (PFAM); mobidb-lite (MOBIDB_LITE); PTHR23501 (PANTHER); PTHR23501:SF58 (PANTHER); IPR036259 (SUPERFAMILY); IPR036259 (SUPERFAMILY)	P:GO:0055085; F:GO:0022857	P:transmembrane transport; F:transmembrane transporter activity
NODE_2_length_1099528_cov_52.430201.g353.t1	CFEM domain-containing protein	1203	1	2.42112E-134	90.63	3	C:GO:0005618; C:GO:0016021; C:GO:0031225	C:cell wall; C:integral component of membrane; C:anchored component of membrane			mobidb-lite (MOBIDB_LITE); mobidb-lite (MOBIDB_LITE); PTHR33048 (PANTHER)	no GO terms	no GO terms
NODE_2_length_1099528_cov_52.430201.g354.t1	peptidase S15/CocE/NonD	357	1	1.13399E-44	78.05	2	P:GO:0006508; F:GO:0008239	P:proteolysis; F:dipeptidyl-peptidase activity			IPR013736 (PFAM); IPR008979 (G3DSA:2.60.120.GENE3D); mobidb-lite (MOBIDB_LITE); mobidb-lite (MOBIDB_LITE); PTHR43056 (PANTHER); PTHR43056:SF2 (PANTHER); IPR008979 (SUPERFAMILY)	F:GO:0008239	F:dipeptidyl-peptidase activity
NODE_2_length_1099528_cov_52.430201.g355.t1	hypothetical protein PENPOL_c009G04451	672	1	4.23114E-146	95.0	1	F:GO:0051213	F:dioxygenase activity	EC:1	Oxidoreductases	G3DSA:2.60.120.620 (GENE3D); IPR008775 (PFAM); PTHR31630:SF6 (PANTHER); PTHR31630 (PANTHER); SSF51197 (SUPERFAMILY)	no GO terms	no GO terms
NODE_2_length_1099528_cov_52.430201.g356.t1	hypothetical protein HMPREF1541_02109	1764	1	3.3158E-63	67.31	1	F:GO:0005488	F:binding			IPR001138 (PFAM); IPR036864 (G3DSA:4.10.240.GENE3D); mobidb-lite (MOBIDB_LITE); mobidb-lite (MOBIDB_LITE); mobidb-lite (MOBIDB_LITE); mobidb-lite (MOBIDB_LITE); mobidb-lite (MOBIDB_LITE); mobidb-lite (MOBIDB_LITE); PTHR46910:SF25 (PANTHER); PTHR46910 (PANTHER); cd12148 (CDD); IPR001138 (CDD); IPR036864 (SUPERFAMILY)	P:GO:0006355; F:GO:0000981; F:GO:0008270	P:regulation of transcription, DNA-templated; F:DNA-binding transcription factor activity, RNA polymerase II-specific; F:zinc ion binding
NODE_2_length_1099528_cov_52.430201.g357.t1	hypothetical protein HMPREF1541_02108	1338	1	0.0	80.05	1	F:GO:0071949	F:FAD binding			PR00420 (PRINTS); IPR002938 (PFAM); G3DSA:3.30.9.30 (GENE3D); IPR036188 (G3DSA:3.50.50.GENE3D); PTHR13789:SF314 (PANTHER); PTHR13789 (PANTHER); IPR036188 (SUPERFAMILY); SSF54373 (SUPERFAMILY)	F:GO:0071949	F:FAD binding
NODE_2_length_1099528_cov_52.430201.g358.t1	major facilitator superfamily transporter	2772	1	0.0	74.42						IPR008775 (PFAM); IPR011701 (PFAM); G3DSA:2.60.120.620 (GENE3D); G3DSA:1.20.1250.20 (GENE3D); mobidb-lite (MOBIDB_LITE); mobidb-lite (MOBIDB_LITE); PTHR31630:SF7 (PANTHER); PTHR31630 (PANTHER); IPR036259 (SUPERFAMILY); SSF51197 (SUPERFAMILY)	P:GO:0055085; F:GO:0022857	P:transmembrane transport; F:transmembrane transporter activity
NODE_2_length_1099528_cov_52.430201.g359.t1	putative tat pathway signal sequence	3054	1	0.0	77.34						IPR022812 (PFAM); mobidb-lite (MOBIDB_LITE); mobidb-lite (MOBIDB_LITE); mobidb-lite (MOBIDB_LITE); mobidb-lite (MOBIDB_LITE); mobidb-lite (MOBIDB_LITE); PTHR36681 (PANTHER); IPR027417 (SUPERFAMILY)	no GO terms	no GO terms
NODE_2_length_1099528_cov_52.430201.g360.t1	glycosyltransferase family 71	1197	1	0.0	74.71	2	F:GO:0016740; C:GO:0016020	F:transferase activity; C:membrane	EC:2	Transferases	IPR022751 (PFAM); PTHR31646:SF1 (PANTHER); PTHR31646 (PANTHER); IPR029044 (SUPERFAMILY)	P:GO:0006486; F:GO:0016757	P:protein glycosylation; F:glycosyltransferase activity
NODE_2_length_1099528_cov_52.430201.g361.t1	hypothetical protein VMCG_04295	2004	1	2.13482E-93	47.22						IPR001810 (PFAM); G3DSA:1.20.1280.50 (GENE3D); IPR001810 (PROSITE_PROFILES); IPR036047 (SUPERFAMILY)	F:GO:0005515	F:protein binding
NODE_2_length_1099528_cov_52.430201.g362.t1	putative mfs monocarboxylic acid transporter	1806	1	0.0	96.68	3	P:GO:0055085; F:GO:0022857; C:GO:0016021	P:transmembrane transport; F:transmembrane transporter activity; C:integral component of membrane	EC:7	Translocases	IPR011701 (PFAM); mobidb-lite (MOBIDB_LITE); mobidb-lite (MOBIDB_LITE); PTHR21576:SF45 (PANTHER); PTHR21576 (PANTHER); cd17354 (CDD); IPR036259 (SUPERFAMILY)	P:GO:0055085; F:GO:0022857	P:transmembrane transport; F:transmembrane transporter activity
NODE_2_length_1099528_cov_52.430201.g363.t1	putative adenosine deaminase	1074	1	0.0	96.34	10	P:GO:0006146; P:GO:0009117; P:GO:0009168; P:GO:0010389; P:GO:0043103; F:GO:0000034; F:GO:0004000; F:GO:0008270; C:GO:0005634; C:GO:0005737	P:adenine catabolic process; P:nucleotide metabolic process; P:purine ribonucleoside monophosphate biosynthetic process; P:regulation of G2/M transition of mitotic cell cycle; P:hypoxanthine salvage; F:adenine deaminase activity; F:adenosine deaminase activity; F:zinc ion binding; C:nucleus; C:cytoplasm	EC:3.5.4; EC:3.5; EC:3; EC:3.5.4.2; EC:3.5.4.4	Acting on carbon-nitrogen bonds, other than peptide bonds; Acting on carbon-nitrogen bonds, other than peptide bonds; Hydrolases; Adenine deaminase; Adenosine deaminase	IPR001365 (PFAM); G3DSA:3.20.20.140 (GENE3D); IPR006330 (TIGRFAM); PTHR43114:SF2 (PANTHER); PTHR43114 (PANTHER); IPR028892 (HAMAP); IPR006330 (CDD); IPR032466 (SUPERFAMILY)	P:GO:0006146; F:GO:0000034; F:GO:0019239	P:adenine catabolic process; F:adenine deaminase activity; F:deaminase activity
NODE_2_length_1099528_cov_52.430201.g364.t1	fungal specific transcription factor domain-containing protein	2547	1	0.0	96.94	5	P:GO:0006357; F:GO:0000981; F:GO:0003677; F:GO:0008270; C:GO:0005634	P:regulation of transcription by RNA polymerase II; F:DNA-binding transcription factor activity, RNA polymerase II-specific; F:DNA binding; F:zinc ion binding; C:nucleus			IPR001138 (SMART); IPR007219 (SMART); IPR001138 (PFAM); IPR007219 (PFAM); IPR036864 (G3DSA:4.10.240.GENE3D); mobidb-lite (MOBIDB_LITE); mobidb-lite (MOBIDB_LITE); mobidb-lite (MOBIDB_LITE); mobidb-lite (MOBIDB_LITE); mobidb-lite (MOBIDB_LITE); mobidb-lite (MOBIDB_LITE); mobidb-lite (MOBIDB_LITE); mobidb-lite (MOBIDB_LITE); mobidb-lite (MOBIDB_LITE); PTHR46910 (PANTHER); PTHR46910:SF1 (PANTHER); I…	P:GO:0006351; P:GO:0006355; F:GO:0000981; F:GO:0003677; F:GO:0008270	P:transcription, DNA-templated; P:regulation of transcription, DNA-templated; F:DNA-binding transcription factor activity, RNA polymerase II-specific; F:DNA binding; F:zinc ion binding
NODE_2_length_1099528_cov_52.430201.g365.t1	putative glutamate decarboxylase	1539	1	0.0	98.44	3	P:GO:0006536; F:GO:0004351; F:GO:0030170	P:glutamate metabolic process; F:glutamate decarboxylase activity; F:pyridoxal phosphate binding	EC:4.1.1; EC:4.1; EC:4.1.1.15; EC:4	Carbon-carbon lyases; Carbon-carbon lyases; Glutamate decarboxylase; Lyases	G3DSA:3.90.1150.160 (GENE3D); IPR002129 (PFAM); IPR010107 (TIGRFAM); IPR015421 (G3DSA:3.40.640.GENE3D); mobidb-lite (MOBIDB_LITE); mobidb-lite (MOBIDB_LITE); IPR010107 (PANTHER); PTHR43321:SF6 (PANTHER); IPR015424 (SUPERFAMILY)	P:GO:0006536; P:GO:0019752; F:GO:0003824; F:GO:0004351; F:GO:0016831; F:GO:0030170	P:glutamate metabolic process; P:carboxylic acid metabolic process; F:catalytic activity; F:glutamate decarboxylase activity; F:carboxy-lyase activity; F:pyridoxal phosphate binding
NODE_2_length_1099528_cov_52.430201.g367.t1	hypothetical protein UCDDA912_g09462	1893	1	1.24403E-47	63.64						IPR041679 (PFAM); G3DSA:3.40.50.300 (GENE3D); PTHR10887 (PANTHER); IPR027417 (SUPERFAMILY)	no GO terms	no GO terms
NODE_2_length_1099528_cov_52.430201.g369.t1	RING-7 protein	1593	1	0.0	89.15	1	C:GO:0016021	C:integral component of membrane			IPR001841 (SMART); IPR013083 (G3DSA:3.30.40.GENE3D); IPR001841 (PFAM); mobidb-lite (MOBIDB_LITE); mobidb-lite (MOBIDB_LITE); mobidb-lite (MOBIDB_LITE); mobidb-lite (MOBIDB_LITE); mobidb-lite (MOBIDB_LITE); mobidb-lite (MOBIDB_LITE); mobidb-lite (MOBIDB_LITE); PTHR22765:SF326 (PANTHER); PTHR22765 (PANTHER); IPR001841 (PROSITE_PROFILES); cd16454 (CDD); SSF57850 (SUPERFAMILY)	no GO terms	no GO terms
NODE_2_length_1099528_cov_52.430201.g371.t1	MYB DNA-binding domain-containing protein	1362	1	2.37526E-129	75.07	1	F:GO:0003677	F:DNA binding			IPR001005 (SMART); G3DSA:1.10.10.60 (GENE3D); IPR001005 (PFAM); mobidb-lite (MOBIDB_LITE); mobidb-lite (MOBIDB_LITE); mobidb-lite (MOBIDB_LITE); mobidb-lite (MOBIDB_LITE); mobidb-lite (MOBIDB_LITE); mobidb-lite (MOBIDB_LITE); PTHR23246 (PANTHER); PTHR23246:SF19 (PANTHER); IPR017930 (PROSITE_PROFILES); IPR017877 (PROSITE_PROFILES); cd00167 (CDD); IPR009057 (SUPERFAMILY)	no GO terms	no GO terms
NODE_2_length_1099528_cov_52.430201.g372.t1	putative s-adenosyl-l-methionine-dependent methyltransferase	1206	1	1.0509E-171	89.71	3	P:GO:0002098; P:GO:0030488; F:GO:0016300	P:tRNA wobble uridine modification; P:tRNA methylation; F:tRNA (uracil) methyltransferase activity	EC:2.1; EC:2; EC:2.1.1	Transferring one-carbon groups; Transferases; Transferring one-carbon groups	IPR013216 (PFAM); mobidb-lite (MOBIDB_LITE); mobidb-lite (MOBIDB_LITE); mobidb-lite (MOBIDB_LITE); mobidb-lite (MOBIDB_LITE); PTHR13069 (PANTHER); IPR032873 (PTHR13069:PANTHER); cd02440 (CDD); IPR029063 (SUPERFAMILY)	P:GO:0002098; F:GO:0008168; F:GO:0016300	P:tRNA wobble uridine modification; F:methyltransferase activity; F:tRNA (uracil) methyltransferase activity
NODE_2_length_1099528_cov_52.430201.g373.t1	putative nadp:d-xylose dehydrogenase	1152	1	0.0	96.91	1	F:GO:0000166	F:nucleotide binding			G3DSA:3.40.50.720 (GENE3D); G3DSA:3.30.360.10 (GENE3D); IPR000683 (PFAM); PTHR22604:SF115 (PANTHER); PTHR22604 (PANTHER); IPR036291 (SUPERFAMILY); SSF55347 (SUPERFAMILY)	F:GO:0000166	F:nucleotide binding
NODE_2_length_1099528_cov_52.430201.g374.t1	putative aldo-keto reductase	951	1	2.65605E-158	78.4	1	F:GO:0016491	F:oxidoreductase activity			IPR023210 (PFAM); IPR036812 (G3DSA:3.20.20.GENE3D); IPR036812 (G3DSA:3.20.20.GENE3D); PTHR11732:SF198 (PANTHER); PTHR11732 (PANTHER); IPR036812 (SUPERFAMILY)	F:GO:0047834	F:D-threo-aldose 1-dehydrogenase activity
NODE_2_length_1099528_cov_52.430201.g375.t1	hypothetical protein DHEL01_v212008	2157	1	0.0	84.37	6	P:GO:0006369; P:GO:0006378; P:GO:0006379; F:GO:0000993; F:GO:0003729; C:GO:0005849	P:termination of RNA polymerase II transcription; P:mRNA polyadenylation; P:mRNA cleavage; F:RNA polymerase II complex binding; F:mRNA binding; C:mRNA cleavage factor complex			PR01217 (PRINTS); IPR006569 (SMART); IPR021605 (PFAM); IPR006569 (PFAM); IPR008942 (G3DSA:1.25.40.GENE3D); mobidb-lite (MOBIDB_LITE); mobidb-lite (MOBIDB_LITE); mobidb-lite (MOBIDB_LITE); mobidb-lite (MOBIDB_LITE); mobidb-lite (MOBIDB_LITE); mobidb-lite (MOBIDB_LITE); mobidb-lite (MOBIDB_LITE); mobidb-lite (MOBIDB_LITE); PTHR15921:SF3 (PANTHER); PTHR15921:SF3 (PANTHER); PTHR15921 (PANTHER); IPR00…	P:GO:0006369; P:GO:0006378; P:GO:0006379; C:GO:0005849	P:termination of RNA polymerase II transcription; P:mRNA polyadenylation; P:mRNA cleavage; C:mRNA cleavage factor complex
NODE_2_length_1099528_cov_52.430201.g376.t1	hypothetical protein VM1G_09394	570	1	6.32493E-29	56.21						IPR029226 (PFAM); mobidb-lite (MOBIDB_LITE)	no GO terms	no GO terms
NODE_2_length_1099528_cov_52.430201.g377.t1	hypothetical protein DHEL01_v212436	513	1	7.5732E-69	74.56						IPR029226 (PFAM)	no GO terms	no GO terms
NODE_2_length_1099528_cov_52.430201.g378.t1	hypothetical protein DHEL01_v212437	1392	1	0.0	89.41	1	C:GO:0016021	C:integral component of membrane			mobidb-lite (MOBIDB_LITE); mobidb-lite (MOBIDB_LITE); mobidb-lite (MOBIDB_LITE); mobidb-lite (MOBIDB_LITE)	no GO terms	no GO terms
NODE_2_length_1099528_cov_52.430201.g380.t1	hypothetical protein VSDG_00851	822	1	3.76448E-17	93.75						IPR007513 (PFAM); mobidb-lite (MOBIDB_LITE); mobidb-lite (MOBIDB_LITE); mobidb-lite (MOBIDB_LITE); mobidb-lite (MOBIDB_LITE); mobidb-lite (MOBIDB_LITE)	no GO terms	no GO terms
NODE_2_length_1099528_cov_52.430201.g381.t1	putative serine-threonine rich protein	1035	1	3.11369E-104	91.7						IPR008972 (G3DSA:2.60.40.GENE3D); mobidb-lite (MOBIDB_LITE); mobidb-lite (MOBIDB_LITE); mobidb-lite (MOBIDB_LITE); PTHR34883:SF4 (PANTHER); PTHR34883 (PANTHER); cd00920 (CDD); IPR008972 (SUPERFAMILY)	no GO terms	no GO terms
NODE_2_length_1099528_cov_52.430201.g382.t1	hypothetical protein DHEL01_v203829	687	1	6.11045E-73	71.2						G3DSA:3.40.190.10 (GENE3D); mobidb-lite (MOBIDB_LITE); mobidb-lite (MOBIDB_LITE); mobidb-lite (MOBIDB_LITE); mobidb-lite (MOBIDB_LITE); IPR040424 (PANTHER)	no GO terms	no GO terms
NODE_2_length_1099528_cov_52.430201.g383.t1	putative nuclear pore protein	1830	1	0.0	97.97	5	P:GO:0005975; P:GO:0006913; F:GO:0016773; F:GO:0017056; C:GO:0005643	P:carbohydrate metabolic process; P:nucleocytoplasmic transport; F:phosphotransferase activity, alcohol group as acceptor; F:structural constituent of nuclear pore; C:nuclear pore	EC:2.7.1; EC:2.7; EC:2	Transferring phosphorus-containing groups; Transferring phosphorus-containing groups; Transferases	IPR018484 (PFAM); G3DSA:3.30.420.40 (GENE3D); IPR018485 (PFAM); IPR006003 (TIGRFAM); G3DSA:3.30.420.460 (GENE3D); PTHR43435:SF4 (PANTHER); PTHR43435 (PANTHER); IPR006003 (CDD); IPR043129 (SUPERFAMILY); IPR043129 (SUPERFAMILY)	P:GO:0005975; F:GO:0016773	P:carbohydrate metabolic process; F:phosphotransferase activity, alcohol group as acceptor
NODE_2_length_1099528_cov_52.430201.g384.t1	putative nuclear pore protein	3309	1	0.0	93.83	5	P:GO:0005975; P:GO:0006913; F:GO:0016773; F:GO:0017056; C:GO:0005643	P:carbohydrate metabolic process; P:nucleocytoplasmic transport; F:phosphotransferase activity, alcohol group as acceptor; F:structural constituent of nuclear pore; C:nuclear pore	EC:2.7.1; EC:2.7; EC:2	Transferring phosphorus-containing groups; Transferring phosphorus-containing groups; Transferases	IPR007231 (PFAM); mobidb-lite (MOBIDB_LITE); mobidb-lite (MOBIDB_LITE); mobidb-lite (MOBIDB_LITE); IPR007231 (PANTHER); PTHR11225:SF4 (PANTHER)	F:GO:0017056; C:GO:0005643	F:structural constituent of nuclear pore; C:nuclear pore
NODE_2_length_1099528_cov_52.430201.g385.t1	putative bzip transcription factor	1731	1	0.0	96.73						IPR021833 (PFAM); G3DSA:1.20.5.170 (GENE3D); mobidb-lite (MOBIDB_LITE); mobidb-lite (MOBIDB_LITE); mobidb-lite (MOBIDB_LITE); mobidb-lite (MOBIDB_LITE); mobidb-lite (MOBIDB_LITE); mobidb-lite (MOBIDB_LITE); PTHR11462 (PANTHER); PTHR11462:SF39 (PANTHER); cd14688 (CDD)	no GO terms	no GO terms
NODE_2_length_1099528_cov_52.430201.g386.t1	hypothetical protein DHEL01_v203825	1608	1	0.0	74.86						IPR015943 (G3DSA:2.130.10.GENE3D); mobidb-lite (MOBIDB_LITE); mobidb-lite (MOBIDB_LITE); PTHR44472 (PANTHER); IPR036322 (SUPERFAMILY)	F:GO:0005515	F:protein binding
NODE_2_length_1099528_cov_52.430201.g387.t1	hypothetical protein DHEL01_v203824	324	1	8.28237E-70	99.07						IPR007138 (PFAM); G3DSA:3.30.70.100 (GENE3D); PTHR38052 (PANTHER); IPR011008 (SUPERFAMILY)	no GO terms	no GO terms
NODE_2_length_1099528_cov_52.430201.g388.t1	putative h+-transporting atpase	2772	1	0.0	99.89	5	P:GO:0120029; F:GO:0005524; F:GO:0008553; C:GO:0005886; C:GO:0016021	P:proton export across plasma membrane; F:ATP binding; F:P-type proton-exporting transporter activity; C:plasma membrane; C:integral component of membrane	EC:7.1.3.1; EC:7.1.2.1; EC:7	H(+)-exporting diphosphatase; P-type H(+)-exporting transporter; Translocases	IPR001757 (PRINTS); PR00119 (PRINTS); IPR004014 (SMART); IPR001757 (TIGRFAM); IPR006534 (TIGRFAM); PF00702 (PFAM); G3DSA:2.70.150.10 (GENE3D); IPR023214 (G3DSA:3.40.50.GENE3D); IPR004014 (PFAM); G3DSA:1.20.1110.10 (GENE3D); IPR023299 (G3DSA:3.40.1110.GENE3D); PF00122 (PFAM),SFLDG00002 (SFLD),SFLDF00027 (SFLD); IPR044492 (mobidb-MOBIDB_LITE); mobidb-lite (MOBIDB_LITE); mobidb-lite (MOBIDB_LITE); P…	P:GO:0120029; F:GO:0000166; F:GO:0005524; F:GO:0008553; F:GO:0016887; C:GO:0016021	P:proton export across plasma membrane; F:nucleotide binding; F:ATP binding; F:P-type proton-exporting transporter activity; F:ATP hydrolysis activity; C:integral component of membrane
NODE_2_length_1099528_cov_52.430201.g389.t1	Rpb7-binding protein seb1	2112	1	0.0	79.25	1	F:GO:0003723	F:RNA binding			IPR000504 (SMART); IPR006569 (SMART); IPR012677 (G3DSA:3.30.70.GENE3D); IPR006569 (PFAM); IPR000504 (PFAM); IPR008942 (G3DSA:1.25.40.GENE3D); mobidb-lite (MOBIDB_LITE); mobidb-lite (MOBIDB_LITE); mobidb-lite (MOBIDB_LITE); mobidb-lite (MOBIDB_LITE); mobidb-lite (MOBIDB_LITE); mobidb-lite (MOBIDB_LITE); mobidb-lite (MOBIDB_LITE); mobidb-lite (MOBIDB_LITE); mobidb-lite (MOBIDB_LITE); PTHR23189 (PAN…	F:GO:0003676	F:nucleic acid binding
NODE_2_length_1099528_cov_52.430201.g390.t1	putative citrate synthase	1407	1	0.0	99.79	2	P:GO:0006101; F:GO:0004108	P:citrate metabolic process; F:citrate (Si)-synthase activity	EC:2.3.3.1; EC:2.3.3; EC:2.3; EC:2	Citrate (Si)-synthase; Acyltransferases; Acyltransferases; Transferases	IPR002020 (PRINTS); IPR010109 (TIGRFAM); IPR002020 (PFAM); IPR016143 (G3DSA:1.10.230.GENE3D); IPR016142 (G3DSA:1.10.580.GENE3D); IPR002020 (PANTHER); PTHR11739:SF8 (PANTHER); cd06105 (CDD); IPR036969 (SUPERFAMILY)	P:GO:0006101; F:GO:0004108; F:GO:0046912	P:citrate metabolic process; F:citrate (Si)-synthase activity; F:acyltransferase, acyl groups converted into alkyl on transfer
NODE_2_length_1099528_cov_52.430201.g391.t1	putative mitochondrial dna replication protein yhm2	954	1	0.0	98.36	7	P:GO:0000002; P:GO:0006843; P:GO:0015742; F:GO:0003677; F:GO:0005371; C:GO:0016021; C:GO:0042645	P:mitochondrial genome maintenance; P:mitochondrial citrate transmembrane transport; P:alpha-ketoglutarate transport; F:DNA binding; F:tricarboxylate secondary active transmembrane transporter activity; C:integral component of membrane; C:mitochondrial nucleoid	EC:7	Translocases	IPR018108 (PFAM); IPR023395 (G3DSA:1.50.40.GENE3D); PTHR46982 (PANTHER); IPR018108 (PROSITE_PROFILES); IPR018108 (PROSITE_PROFILES); IPR018108 (PROSITE_PROFILES); IPR023395 (SUPERFAMILY)	no GO terms	no GO terms
NODE_2_length_1099528_cov_52.430201.g392.t1	hypothetical protein INS49_011112	3693	1	0.0	92.85						IPR001680 (SMART); IPR015943 (G3DSA:2.130.10.GENE3D); mobidb-lite (MOBIDB_LITE); mobidb-lite (MOBIDB_LITE); mobidb-lite (MOBIDB_LITE); mobidb-lite (MOBIDB_LITE); mobidb-lite (MOBIDB_LITE); mobidb-lite (MOBIDB_LITE); mobidb-lite (MOBIDB_LITE); PTHR19842:SF2 (PANTHER); IPR037588 (PANTHER); IPR001680 (PROSITE_PROFILES); IPR017986 (PROSITE_PROFILES); IPR036322 (SUPERFAMILY)	P:GO:0031929; F:GO:0005515; C:GO:0031931; C:GO:0031932	P:TOR signaling; F:protein binding; C:TORC1 complex; C:TORC2 complex
NODE_2_length_1099528_cov_52.430201.g393.t1	putative amp-binding enzyme	2121	1	0.0	96.88						IPR000873 (PFAM); IPR042099 (G3DSA:3.40.50.GENE3D); PTHR43272 (PANTHER); PTHR43272:SF33 (PANTHER); SSF56801 (SUPERFAMILY)	no GO terms	no GO terms
NODE_2_length_1099528_cov_52.430201.g395.t1	hypothetical protein UCDDA912_g09438	696	1	1.99885E-91	100.0	1	C:GO:0016021	C:integral component of membrane			IPR008253 (PFAM); PTHR37451:SF1 (PANTHER); PTHR37451 (PANTHER)	C:GO:0016020	C:membrane
NODE_2_length_1099528_cov_52.430201.g396.t1	putative o-acetylhomoserinelyase	1362	1	0.0	99.56	4	P:GO:0019346; F:GO:0016765; F:GO:0016829; F:GO:0030170	P:transsulfuration; F:transferase activity, transferring alkyl or aryl (other than methyl) groups; F:lyase activity; F:pyridoxal phosphate binding	EC:2.5.1; EC:2; EC:4	Transferring alkyl or aryl groups, other than methyl groups; Transferases; Lyases	IPR006235 (TIGRFAM); IPR015421 (G3DSA:3.40.640.GENE3D); IPR000277 (PIRSF); IPR000277 (PFAM); IPR015422 (G3DSA:3.90.1150.GENE3D); mobidb-lite (MOBIDB_LITE); PTHR43797:SF2 (PANTHER); PTHR43797 (PANTHER); IPR000277 (CDD); IPR015424 (SUPERFAMILY)	P:GO:0006520; P:GO:0019346; F:GO:0003824; F:GO:0016765; F:GO:0030170	P:cellular amino acid metabolic process; P:transsulfuration; F:catalytic activity; F:transferase activity, transferring alkyl or aryl (other than methyl) groups; F:pyridoxal phosphate binding
NODE_2_length_1099528_cov_52.430201.g397.t1	hypothetical protein DHEL01_v202950	753	1	5.68479E-145	93.6	1	C:GO:0016021	C:integral component of membrane			IPR019008 (PFAM); mobidb-lite (MOBIDB_LITE); mobidb-lite (MOBIDB_LITE); IPR039163 (PANTHER); PTHR13605:SF4 (PANTHER)	no GO terms	no GO terms
NODE_2_length_1099528_cov_52.430201.g398.t1	putative integral membrane protein	900	1	3.71253E-165	97.49	2	C:GO:0005886; C:GO:0016021	C:plasma membrane; C:integral component of membrane			IPR009571 (PFAM); PTHR28019:SF2 (PANTHER); PTHR28019 (PANTHER)	C:GO:0005886	C:plasma membrane
NODE_2_length_1099528_cov_52.430201.g399.t1	TRI15	873	1	3.78121E-130	80.89						IPR041661 (PFAM); mobidb-lite (MOBIDB_LITE); mobidb-lite (MOBIDB_LITE); mobidb-lite (MOBIDB_LITE); mobidb-lite (MOBIDB_LITE); IPR040025 (PANTHER); PTHR13182:SF8 (PANTHER)	no GO terms	no GO terms
NODE_2_length_1099528_cov_52.430201.g400.t1	putative rna-binding protein fus tls	879	1	3.5909E-40	88.2						IPR001202 (SMART); G3DSA:2.20.70.10 (GENE3D); IPR001202 (PFAM); mobidb-lite (MOBIDB_LITE); mobidb-lite (MOBIDB_LITE); mobidb-lite (MOBIDB_LITE); mobidb-lite (MOBIDB_LITE); mobidb-lite (MOBIDB_LITE); mobidb-lite (MOBIDB_LITE); mobidb-lite (MOBIDB_LITE); IPR001202 (PROSITE_PROFILES); IPR001202 (CDD); IPR036020 (SUPERFAMILY)	F:GO:0005515	F:protein binding
NODE_2_length_1099528_cov_52.430201.g401.t1	putative metallophosphoesterase domain-containing protein	879	1	1.08034E-169	87.67	1	F:GO:0016787	F:hydrolase activity	EC:3	Hydrolases	IPR004843 (PFAM); IPR029052 (G3DSA:3.60.21.GENE3D); PTHR12905:SF18 (PANTHER); PTHR12905 (PANTHER); cd07379 (CDD); SSF56300 (SUPERFAMILY)	F:GO:0016787	F:hydrolase activity
NODE_2_length_1099528_cov_52.430201.g402.t1	putative gtp-binding protein rhoa	585	1	3.18043E-140	100.0	3	P:GO:0007264; F:GO:0003924; F:GO:0005525	P:small GTPase mediated signal transduction; F:GTPase activity; F:GTP binding	EC:3.6.1; EC:3.6; EC:3	Acting on acid anhydrides; Acting on acid anhydrides; Hydrolases	PR00449 (PRINTS); SM00174 (SMART); SM00175 (SMART); SM00173 (SMART); IPR001806 (PFAM); G3DSA:3.40.50.300 (GENE3D); IPR005225 (TIGRFAM); PTHR24072:SF100 (PANTHER); PTHR24072 (PANTHER); IPR003578 (PROSITE_PROFILES); cd01870 (CDD); IPR027417 (SUPERFAMILY)	P:GO:0007264; F:GO:0003924; F:GO:0005525	P:small GTPase mediated signal transduction; F:GTPase activity; F:GTP binding
NODE_2_length_1099528_cov_52.430201.g403.t1	transmembrane amino acid transporter	1824	1	0.0	96.17	1	C:GO:0016021	C:integral component of membrane			IPR013057 (PFAM); mobidb-lite (MOBIDB_LITE); mobidb-lite (MOBIDB_LITE); mobidb-lite (MOBIDB_LITE); mobidb-lite (MOBIDB_LITE); mobidb-lite (MOBIDB_LITE); PTHR22950 (PANTHER); PTHR22950:SF54 (PANTHER)	no GO terms	no GO terms
NODE_2_length_1099528_cov_52.430201.g404.t1	rhizopuspepsin-3 precursor	1446	1	0.0	83.6	2	P:GO:0006508; F:GO:0004190	P:proteolysis; F:aspartic-type endopeptidase activity	EC:3.4.23; EC:3.4; EC:3	Acting on peptide bonds (peptidases); Acting on peptide bonds (peptidases); Hydrolases	IPR001461 (PRINTS); IPR021109 (G3DSA:2.40.70.GENE3D); IPR033121 (PFAM); IPR021109 (G3DSA:2.40.70.GENE3D); mobidb-lite (MOBIDB_LITE); IPR001461 (PANTHER); PTHR47966:SF10 (PANTHER); IPR033121 (PROSITE_PROFILES); IPR034164 (CDD); IPR021109 (SUPERFAMILY)	P:GO:0006508; F:GO:0004190	P:proteolysis; F:aspartic-type endopeptidase activity
NODE_2_length_1099528_cov_52.430201.g405.t1	hypothetical protein DHEL01_v202958	1017	1	0.0	85.8	2	P:GO:0018342; F:GO:0008318	P:protein prenylation; F:protein prenyltransferase activity	EC:2.5.1; EC:2	Transferring alkyl or aryl groups, other than methyl groups; Transferases	G3DSA:1.25.40.120 (GENE3D); IPR002088 (PFAM); PTHR11129 (PANTHER); PTHR11129:SF3 (PANTHER); SSF48439 (SUPERFAMILY)	P:GO:0018342; F:GO:0008318	P:protein prenylation; F:protein prenyltransferase activity
NODE_2_length_1099528_cov_52.430201.g406.t1	transporter sec61 subunit gamma	213	1	8.37711E-43	100.0	5	P:GO:0006605; P:GO:0071806; F:GO:0008320; C:GO:0005789; C:GO:0016021	P:protein targeting; P:protein transmembrane transport; F:protein transmembrane transporter activity; C:endoplasmic reticulum membrane; C:integral component of membrane	EC:7	Translocases	IPR008158 (TIGRFAM); IPR023391 (G3DSA:1.20.5.GENE3D); IPR001901 (PFAM); PTHR12309 (PANTHER); PTHR12309:SF5 (PANTHER); IPR001901 (HAMAP); IPR023391 (SUPERFAMILY)	P:GO:0006605; P:GO:0006886; P:GO:0015031; F:GO:0015450; C:GO:0016020	P:protein targeting; P:intracellular protein transport; P:protein transport; F:protein-transporting ATPase activity; C:membrane
NODE_2_length_1099528_cov_52.430201.g407.t1	putative ribosomal biosis protein gar2	1710	1	1.16259E-173	88.99	1	F:GO:0003723	F:RNA binding			IPR000504 (SMART); IPR012677 (G3DSA:3.30.70.GENE3D); IPR000504 (PFAM); mobidb-lite (MOBIDB_LITE); mobidb-lite (MOBIDB_LITE); mobidb-lite (MOBIDB_LITE); mobidb-lite (MOBIDB_LITE); mobidb-lite (MOBIDB_LITE); mobidb-lite (MOBIDB_LITE); PTHR46754 (PANTHER); IPR000504 (PROSITE_PROFILES); cd12307 (CDD); IPR035979 (SUPERFAMILY)	F:GO:0003676	F:nucleic acid binding
NODE_2_length_1099528_cov_52.430201.g408.t1	hypothetical protein DHEL01_v202961	1731	1	0.0	95.58						IPR019459 (PFAM); mobidb-lite (MOBIDB_LITE); mobidb-lite (MOBIDB_LITE); mobidb-lite (MOBIDB_LITE); mobidb-lite (MOBIDB_LITE); mobidb-lite (MOBIDB_LITE); mobidb-lite (MOBIDB_LITE); mobidb-lite (MOBIDB_LITE); mobidb-lite (MOBIDB_LITE); mobidb-lite (MOBIDB_LITE); mobidb-lite (MOBIDB_LITE); PTHR18921:SF2 (PANTHER); PTHR18921 (PANTHER); IPR000237 (PROSITE_PROFILES)	no GO terms	no GO terms
NODE_2_length_1099528_cov_52.430201.g409.t1	hypothetical protein UCDDA912_g05428	1047	1	1.72662E-177	96.26	1	C:GO:0016021	C:integral component of membrane			PTHR39470 (PANTHER)	no GO terms	no GO terms
NODE_2_length_1099528_cov_52.430201.g410.t1	putative chd5 domain-containing protein	669	1	1.60904E-139	93.69	4	P:GO:0071816; C:GO:0005789; C:GO:0016021; C:GO:0043529	P:tail-anchored membrane protein insertion into ER membrane; C:endoplasmic reticulum membrane; C:integral component of membrane; C:GET complex			IPR028945 (PFAM); IPR029012 (G3DSA:1.10.287.GENE3D); mobidb-lite (MOBIDB_LITE); PTHR42650 (PANTHER); IPR027538 (HAMAP)	P:GO:0071816; C:GO:0043529	P:tail-anchored membrane protein insertion into ER membrane; C:GET complex
NODE_2_length_1099528_cov_52.430201.g411.t1	hypothetical protein UCDDA912_g05430	2385	1	0.0	96.1						mobidb-lite (MOBIDB_LITE); mobidb-lite (MOBIDB_LITE); mobidb-lite (MOBIDB_LITE); mobidb-lite (MOBIDB_LITE); PTHR42345 (PANTHER); PTHR42345:SF1 (PANTHER)	no GO terms	no GO terms
NODE_2_length_1099528_cov_52.430201.g412.t1	putative kow motif containing protein	1185	1	0.0	96.95	4	P:GO:0006412; F:GO:0003723; F:GO:0003735; C:GO:0005840	P:translation; F:RNA binding; F:structural constituent of ribosome; C:ribosome			IPR014722 (G3DSA:2.30.30.GENE3D); mobidb-lite (MOBIDB_LITE); IPR003256 (PANTHER); PTHR12903:SF0 (PANTHER); IPR041988 (CDD); IPR008991 (SUPERFAMILY)	P:GO:0006412; F:GO:0003723; F:GO:0003735; C:GO:0005840	P:translation; F:RNA binding; F:structural constituent of ribosome; C:ribosome
NODE_2_length_1099528_cov_52.430201.g413.t1	hypothetical protein VMCG_04353	3831	1	0.0	88.07	4	P:GO:0002098; C:GO:0005634; C:GO:0005737; C:GO:0033588	P:tRNA wobble uridine modification; C:nucleus; C:cytoplasm; C:elongator holoenzyme complex			IPR006849 (PFAM); IPR006849 (PIRSF); mobidb-lite (MOBIDB_LITE); IPR006849 (PANTHER); SSF69322 (SUPERFAMILY)	P:GO:0002098; C:GO:0033588	P:tRNA wobble uridine modification; C:elongator holoenzyme complex
NODE_2_length_1099528_cov_52.430201.g414.t1	hypothetical protein UCDDA912_g05433	1164	1	0.0	94.32						IPR025040 (PFAM); mobidb-lite (MOBIDB_LITE); mobidb-lite (MOBIDB_LITE); mobidb-lite (MOBIDB_LITE); mobidb-lite (MOBIDB_LITE); mobidb-lite (MOBIDB_LITE); mobidb-lite (MOBIDB_LITE); mobidb-lite (MOBIDB_LITE)	no GO terms	no GO terms
NODE_2_length_1099528_cov_52.430201.g416.t1	putative hpt domain-containing protein	450	1	1.17992E-97	98.66	1	P:GO:0000160	P:phosphorelay signal transduction system			IPR008207 (SMART); IPR008207 (PFAM); IPR036641 (G3DSA:1.20.120.GENE3D); PTHR28242:SF52 (PANTHER); PTHR28242 (PANTHER); IPR008207 (PROSITE_PROFILES); IPR008207 (CDD); IPR036641 (SUPERFAMILY)	P:GO:0000160	P:phosphorelay signal transduction system
NODE_2_length_1099528_cov_52.430201.g417.t1	hypothetical protein UCDDA912_g05435	759	1	1.04423E-153	94.14						IPR019510 (PFAM); G3DSA:3.90.1140.10 (GENE3D); IPR009210 (PANTHER); PTHR13360:SF1 (PANTHER); IPR009097 (SUPERFAMILY)	no GO terms	no GO terms
NODE_2_length_1099528_cov_52.430201.g418.t1	hypothetical protein DHEL01_v202727	1617	1	0.0	91.02						mobidb-lite (MOBIDB_LITE); mobidb-lite (MOBIDB_LITE)	no GO terms	no GO terms
NODE_2_length_1099528_cov_52.430201.g419.t1	hypothetical protein DHEL01_v202725	1086	1	2.51926E-92	66.13						mobidb-lite (MOBIDB_LITE); mobidb-lite (MOBIDB_LITE); mobidb-lite (MOBIDB_LITE); mobidb-lite (MOBIDB_LITE); mobidb-lite (MOBIDB_LITE); mobidb-lite (MOBIDB_LITE); mobidb-lite (MOBIDB_LITE)	no GO terms	no GO terms
NODE_2_length_1099528_cov_52.430201.g420.t1	hypothetical protein DHEL01_v202724	1914	1	0.0	99.22	1	F:GO:0005524	F:ATP binding			G3DSA:3.90.640.10 (GENE3D); G3DSA:3.30.420.40 (GENE3D); G3DSA:3.30.420.40 (GENE3D); IPR013126 (PFAM); mobidb-lite (MOBIDB_LITE); PTHR14187:SF78 (PANTHER); PTHR14187 (PANTHER); cd10229 (CDD); IPR043129 (SUPERFAMILY); IPR043129 (SUPERFAMILY)	F:GO:0005524; F:GO:0016887	F:ATP binding; F:ATP hydrolysis activity
NODE_2_length_1099528_cov_52.430201.g421.t1	hypothetical protein DHEL01_v202723	2373	1	0.0	98.23	3	P:GO:0006468; F:GO:0004672; F:GO:0005524	P:protein phosphorylation; F:protein kinase activity; F:ATP binding	EC:2.7.1; EC:2.7; EC:2	Transferring phosphorus-containing groups; Transferring phosphorus-containing groups; Transferases	IPR000719 (SMART); IPR000719 (PFAM); G3DSA:1.10.510.10 (GENE3D); G3DSA:3.30.200.20 (GENE3D); mobidb-lite (MOBIDB_LITE); mobidb-lite (MOBIDB_LITE); mobidb-lite (MOBIDB_LITE); mobidb-lite (MOBIDB_LITE); mobidb-lite (MOBIDB_LITE); mobidb-lite (MOBIDB_LITE); mobidb-lite (MOBIDB_LITE); PTHR24055:SF194 (PANTHER); PTHR24055 (PANTHER); PTHR24055:SF194 (PANTHER); PTHR24055 (PANTHER); IPR000719 (PROSITE_PR…	P:GO:0006468; F:GO:0004672; F:GO:0005524	P:protein phosphorylation; F:protein kinase activity; F:ATP binding
NODE_2_length_1099528_cov_52.430201.g423.t1	hypothetical protein UCDDA912_g05439	873	1	2.03077E-111	83.16						IPR024630 (PFAM); mobidb-lite (MOBIDB_LITE); mobidb-lite (MOBIDB_LITE); mobidb-lite (MOBIDB_LITE); mobidb-lite (MOBIDB_LITE)	no GO terms	no GO terms
NODE_2_length_1099528_cov_52.430201.g424.t1	hypothetical protein DHEL01_v202721	2172	1	0.0	87.77						mobidb-lite (MOBIDB_LITE); mobidb-lite (MOBIDB_LITE); mobidb-lite (MOBIDB_LITE); mobidb-lite (MOBIDB_LITE); mobidb-lite (MOBIDB_LITE); mobidb-lite (MOBIDB_LITE); mobidb-lite (MOBIDB_LITE); mobidb-lite (MOBIDB_LITE); mobidb-lite (MOBIDB_LITE); mobidb-lite (MOBIDB_LITE); mobidb-lite (MOBIDB_LITE); mobidb-lite (MOBIDB_LITE); mobidb-lite (MOBIDB_LITE); mobidb-lite (MOBIDB_LITE); PTHR39611:SF1 (PANTHE…	no GO terms	no GO terms
NODE_2_length_1099528_cov_52.430201.g425.t1	hypothetical protein DHEL01_v202720	2757	1	0.0	92.13	2	F:GO:0008484; C:GO:0016021	F:sulfuric ester hydrolase activity; C:integral component of membrane	EC:3.1.6; EC:3.1; EC:3	Acting on ester bonds; Acting on ester bonds; Hydrolases	IPR000917 (PFAM); IPR017850 (G3DSA:3.40.720.GENE3D); mobidb-lite (MOBIDB_LITE); mobidb-lite (MOBIDB_LITE); PTHR42693:SF32 (PANTHER); PTHR42693 (PANTHER); IPR017850 (SUPERFAMILY)	F:GO:0003824; F:GO:0008484	F:catalytic activity; F:sulfuric ester hydrolase activity
NODE_2_length_1099528_cov_52.430201.g426.t1	hypothetical protein VMCG_04342	1926	1	0.0	87.86	3	P:GO:0055085; F:GO:0022857; C:GO:0016021	P:transmembrane transport; F:transmembrane transporter activity; C:integral component of membrane	EC:7	Translocases	IPR003663 (PRINTS); IPR005828 (PFAM); IPR003663 (TIGRFAM); G3DSA:1.20.1250.20 (GENE3D); mobidb-lite (MOBIDB_LITE); mobidb-lite (MOBIDB_LITE); mobidb-lite (MOBIDB_LITE); PTHR48020 (PANTHER); PTHR48020:SF25 (PANTHER); IPR020846 (PROSITE_PROFILES); cd17315 (CDD); IPR036259 (SUPERFAMILY)	P:GO:0055085; F:GO:0022857; C:GO:0016020; C:GO:0016021	P:transmembrane transport; F:transmembrane transporter activity; C:membrane; C:integral component of membrane
NODE_2_length_1099528_cov_52.430201.g427.t1	putative sphingosine-1-phosphate lyase	1701	1	0.0	99.12	3	P:GO:0019752; F:GO:0016830; F:GO:0030170	P:carboxylic acid metabolic process; F:carbon-carbon lyase activity; F:pyridoxal phosphate binding	EC:4.1; EC:4	Carbon-carbon lyases; Lyases	IPR015421 (G3DSA:3.40.640.GENE3D); IPR015422 (G3DSA:3.90.1150.GENE3D); IPR002129 (PFAM); PTHR42735:SF6 (PANTHER); PTHR42735 (PANTHER); IPR015424 (SUPERFAMILY)	P:GO:0019752; F:GO:0003824; F:GO:0016831; F:GO:0030170	P:carboxylic acid metabolic process; F:catalytic activity; F:carboxy-lyase activity; F:pyridoxal phosphate binding
NODE_2_length_1099528_cov_52.430201.g428.t1	30ee4856-21f0-4bbc-ae13-56e843df2887	339	1	1.363E-7	60.32						mobidb-lite (MOBIDB_LITE)	no GO terms	no GO terms
NODE_2_length_1099528_cov_52.430201.g429.t1	hypothetical protein INS49_011145	1320	1	0.0	100.0						IPR004358 (PRINTS); IPR003594 (SMART); IPR018955 (PFAM); IPR003594 (PFAM); IPR036890 (G3DSA:3.30.565.GENE3D); IPR036784 (G3DSA:1.20.140.GENE3D); IPR036784 (G3DSA:1.20.140.GENE3D); mobidb-lite (MOBIDB_LITE); mobidb-lite (MOBIDB_LITE); PTHR11947:SF3 (PANTHER); IPR039028 (PANTHER); IPR005467 (PROSITE_PROFILES); cd16929 (CDD); IPR036784 (SUPERFAMILY); IPR036890 (SUPERFAMILY)	P:GO:0016310; F:GO:0004672; F:GO:0016772	P:phosphorylation; F:protein kinase activity; F:transferase activity, transferring phosphorus-containing groups
NODE_2_length_1099528_cov_52.430201.g430.t1	hypothetical protein UCDDA912_g05445	1122	1	0.0	90.77						mobidb-lite (MOBIDB_LITE); mobidb-lite (MOBIDB_LITE); mobidb-lite (MOBIDB_LITE); mobidb-lite (MOBIDB_LITE); mobidb-lite (MOBIDB_LITE); mobidb-lite (MOBIDB_LITE); mobidb-lite (MOBIDB_LITE)	no GO terms	no GO terms
NODE_2_length_1099528_cov_52.430201.g431.t1	alpha-1,6-mannosyltransferase subunit	1032	1	0.0	94.7	2	F:GO:0016757; C:GO:0016021	F:glycosyltransferase activity; C:integral component of membrane	EC:2.4; EC:2	Glycosyltransferases; Transferases	IPR008630 (PFAM); IPR029044 (G3DSA:3.90.550.GENE3D); mobidb-lite (MOBIDB_LITE); PTHR31306 (PANTHER)	F:GO:0016757; C:GO:0016021	F:glycosyltransferase activity; C:integral component of membrane
NODE_2_length_1099528_cov_52.430201.g432.t1	RING finger domain-containing protein	1002	1	2.47272E-155	90.06	2	F:GO:0008270; C:GO:0016021	F:zinc ion binding; C:integral component of membrane			IPR011016 (SMART); IPR011016 (PFAM); IPR013083 (G3DSA:3.30.40.GENE3D); mobidb-lite (MOBIDB_LITE); mobidb-lite (MOBIDB_LITE); mobidb-lite (MOBIDB_LITE); mobidb-lite (MOBIDB_LITE); PTHR46347 (PANTHER); PTHR46347:SF1 (PANTHER); IPR011016 (PROSITE_PROFILES); cd16495 (CDD); SSF57850 (SUPERFAMILY)	F:GO:0008270	F:zinc ion binding
NODE_2_length_1099528_cov_52.430201.g433.t1	putative proteasome subunit alpha type-2	849	1	2.21958E-174	100.0	5	P:GO:0010499; P:GO:0043161; C:GO:0005634; C:GO:0019773; C:GO:0034515	P:proteasomal ubiquitin-independent protein catabolic process; P:proteasome-mediated ubiquitin-dependent protein catabolic process; C:nucleus; C:proteasome core complex, alpha-subunit complex; C:proteasome storage granule			IPR000426 (SMART); IPR000426 (PFAM); IPR001353 (PFAM); IPR034644 (PTHR11599:PANTHER); PTHR11599 (PANTHER); IPR023332 (PROSITE_PROFILES); cd03750 (CDD); IPR029055 (SUPERFAMILY)	P:GO:0006511; P:GO:0051603; C:GO:0005839; C:GO:0019773	P:ubiquitin-dependent protein catabolic process; P:proteolysis involved in cellular protein catabolic process; C:proteasome core complex; C:proteasome core complex, alpha-subunit complex
NODE_2_length_1099528_cov_52.430201.g434.t1	hypothetical protein DHEL01_v207543	810	1	1.6546E-80	77.72						PF13540 (PFAM); IPR009091 (G3DSA:2.130.10.GENE3D); PTHR45982 (PANTHER); PTHR45982:SF2 (PANTHER); IPR000408 (PROSITE_PROFILES); IPR000408 (PROSITE_PROFILES); IPR009091 (SUPERFAMILY)	no GO terms	no GO terms
NODE_2_length_1099528_cov_52.430201.g435.t1	hypothetical protein DHEL01_v204782	759	1	1.12873E-92	71.6						PTHR36223 (PANTHER)	no GO terms	no GO terms
NODE_2_length_1099528_cov_52.430201.g436.t1	hypothetical protein VSDG_00802	894	1	1.60081E-43	51.1						mobidb-lite (MOBIDB_LITE); mobidb-lite (MOBIDB_LITE); PTHR36223 (PANTHER); PTHR36223:SF1 (PANTHER)	no GO terms	no GO terms
NODE_2_length_1099528_cov_52.430201.g437.t1	RNase3 domain-containing protein	4149	1	0.0	81.97	7	P:GO:0006396; P:GO:0050688; P:GO:0090502; F:GO:0003723; F:GO:0004386; F:GO:0004525; F:GO:0005524	P:RNA processing; P:regulation of defense response to virus; P:RNA phosphodiester bond hydrolysis, endonucleolytic; F:RNA binding; F:helicase activity; F:ribonuclease III activity; F:ATP binding	EC:3.1.30; EC:3.1; EC:3; EC:3.1.26; EC:3.1.26.3	Acting on ester bonds; Acting on ester bonds; Hydrolases; Acting on ester bonds; Ribonuclease III	IPR001650 (SMART); IPR000999 (SMART); IPR014001 (SMART); G3DSA:3.40.50.300 (GENE3D); PF03368 (PFAM); IPR038248 (G3DSA:3.30.160.GENE3D); IPR000999 (PFAM); IPR036389 (G3DSA:1.10.1520.GENE3D); G3DSA:3.40.50.300 (GENE3D); IPR011545 (PFAM); IPR001650 (PFAM); mobidb-lite (MOBIDB_LITE); mobidb-lite (MOBIDB_LITE); PTHR14950:SF37 (PANTHER); PTHR14950 (PANTHER); IPR014001 (PROSITE_PROFILES); IPR001650 (PRO…	P:GO:0006396; F:GO:0003676; F:GO:0004525; F:GO:0005524; F:GO:0016891	P:RNA processing; F:nucleic acid binding; F:ribonuclease III activity; F:ATP binding; F:endoribonuclease activity, producing 5'-phosphomonoesters
NODE_2_length_1099528_cov_52.430201.g438.t1	hypothetical protein VSDG_00801	2625	1	0.0	84.08						IPR014848 (PFAM); mobidb-lite (MOBIDB_LITE); mobidb-lite (MOBIDB_LITE); mobidb-lite (MOBIDB_LITE); mobidb-lite (MOBIDB_LITE); mobidb-lite (MOBIDB_LITE); mobidb-lite (MOBIDB_LITE); mobidb-lite (MOBIDB_LITE); mobidb-lite (MOBIDB_LITE); mobidb-lite (MOBIDB_LITE); mobidb-lite (MOBIDB_LITE); PTHR12507:SF3 (PANTHER); IPR014848 (PANTHER)	no GO terms	no GO terms
NODE_2_length_1099528_cov_52.430201.g439.t1	WD repeat-containing protein	3120	1	0.0	93.46						IPR001680 (SMART); IPR015943 (G3DSA:2.130.10.GENE3D); IPR015943 (G3DSA:2.130.10.GENE3D); IPR001680 (PFAM); mobidb-lite (MOBIDB_LITE); mobidb-lite (MOBIDB_LITE); mobidb-lite (MOBIDB_LITE); mobidb-lite (MOBIDB_LITE); mobidb-lite (MOBIDB_LITE); mobidb-lite (MOBIDB_LITE); mobidb-lite (MOBIDB_LITE); mobidb-lite (MOBIDB_LITE); mobidb-lite (MOBIDB_LITE); PTHR45589 (PANTHER); PTHR45589:SF1 (PANTHER); IPR…	F:GO:0005515	F:protein binding
NODE_2_length_1099528_cov_52.430201.g440.t1	putative mitochondrion organization and biosis protein	1050	1	4.26489E-95	92.81	1	C:GO:0005739	C:mitochondrion			IPR010487 (PFAM); mobidb-lite (MOBIDB_LITE); mobidb-lite (MOBIDB_LITE); mobidb-lite (MOBIDB_LITE); mobidb-lite (MOBIDB_LITE); IPR010487 (PANTHER)	no GO terms	no GO terms
NODE_2_length_1099528_cov_52.430201.g441.t1	tat pathway signal sequence	1440	1	0.0	90.44	1	F:GO:0016491	F:oxidoreductase activity	EC:1	Oxidoreductases	IPR018713 (PFAM); mobidb-lite (MOBIDB_LITE); IPR037473 (PANTHER)	F:GO:0016491	F:oxidoreductase activity
NODE_2_length_1099528_cov_52.430201.g442.t1	putative calcipressinlike protein	810	1	2.87761E-151	96.67	2	P:GO:0019722; F:GO:0003676	P:calcium-mediated signaling; F:nucleic acid binding			IPR006931 (PFAM); IPR012677 (G3DSA:3.30.70.GENE3D); mobidb-lite (MOBIDB_LITE); mobidb-lite (MOBIDB_LITE); IPR006931 (PANTHER); PTHR10300:SF14 (PANTHER); IPR035979 (SUPERFAMILY)	P:GO:0019722; F:GO:0003676	P:calcium-mediated signaling; F:nucleic acid binding
NODE_2_length_1099528_cov_52.430201.g443.t1	putative phenylalanyl-trna synthetase	1503	1	0.0	95.6	5	P:GO:0006432; F:GO:0000049; F:GO:0004826; F:GO:0005524; C:GO:0005759	P:phenylalanyl-tRNA aminoacylation; F:tRNA binding; F:phenylalanine-tRNA ligase activity; F:ATP binding; C:mitochondrial matrix	EC:6.1.1.20; EC:6.1; EC:6.1.1; EC:6	Phenylalanine--tRNA ligase; Forming carbon-oxygen bonds; Forming carbon-oxygen bonds; Ligases	IPR005121 (SMART); IPR004530 (TIGRFAM); IPR002319 (PFAM); IPR036690 (G3DSA:3.30.70.GENE3D); G3DSA:3.30.930.10 (GENE3D); IPR005121 (PFAM); mobidb-lite (MOBIDB_LITE); PTHR11538 (PANTHER); IPR004530 (PTHR11538:PANTHER); IPR006195 (PROSITE_PROFILES); IPR005121 (PROSITE_PROFILES); cd00496 (CDD); IPR036690 (SUPERFAMILY); SSF55681 (SUPERFAMILY)	P:GO:0006432; P:GO:0043039; F:GO:0000049; F:GO:0000166; F:GO:0004812; F:GO:0004826; F:GO:0005524; C:GO:0005737	P:phenylalanyl-tRNA aminoacylation; P:tRNA aminoacylation; F:tRNA binding; F:nucleotide binding; F:aminoacyl-tRNA ligase activity; F:phenylalanine-tRNA ligase activity; F:ATP binding; C:cytoplasm
NODE_2_length_1099528_cov_52.430201.g444.t1	hypothetical protein DHEL01_v204790	963	1	0.0	93.27	3	P:GO:0006839; C:GO:0016021; C:GO:0031966	P:mitochondrial transport; C:integral component of membrane; C:mitochondrial membrane			IPR002067 (PRINTS); IPR018108 (PFAM); IPR023395 (G3DSA:1.50.40.GENE3D); mobidb-lite (MOBIDB_LITE); PTHR45618 (PANTHER); PTHR45618:SF13 (PANTHER); IPR018108 (PROSITE_PROFILES); IPR018108 (PROSITE_PROFILES); IPR018108 (PROSITE_PROFILES); IPR023395 (SUPERFAMILY)	P:GO:0055085	P:transmembrane transport
NODE_2_length_1099528_cov_52.430201.g445.t1	RNA polymerase Rpb3/RpoA insert domain-containing protein	1020	1	0.0	99.12	4	P:GO:0006351; F:GO:0003677; F:GO:0003899; F:GO:0046983	P:transcription, DNA-templated; F:DNA binding; F:DNA-directed 5'-3' RNA polymerase activity; F:protein dimerization activity	EC:2.7; EC:2; EC:2.7.7; EC:2.7.7.6	Transferring phosphorus-containing groups; Transferases; Transferring phosphorus-containing groups; DNA-directed RNA polymerase	IPR011263 (SMART); IPR036643 (G3DSA:2.170.120.GENE3D); IPR036603 (G3DSA:3.30.1360.GENE3D); IPR011263 (PFAM); IPR011262 (PFAM); mobidb-lite (MOBIDB_LITE); mobidb-lite (MOBIDB_LITE); PTHR11800:SF2 (PANTHER); PTHR11800 (PANTHER); cd07031 (CDD); IPR036603 (SUPERFAMILY); IPR036643 (SUPERFAMILY)	P:GO:0006351; F:GO:0003899; F:GO:0046983	P:transcription, DNA-templated; F:DNA-directed 5'-3' RNA polymerase activity; F:protein dimerization activity
NODE_2_length_1099528_cov_52.430201.g446.t1	GrpE protein	747	1	2.19482E-145	95.56	6	P:GO:0006457; P:GO:0050790; F:GO:0000774; F:GO:0042803; F:GO:0051087; C:GO:0005759	P:protein folding; P:regulation of catalytic activity; F:adenyl-nucleotide exchange factor activity; F:protein homodimerization activity; F:chaperone binding; C:mitochondrial matrix			IPR000740 (PRINTS); IPR000740 (PFAM); IPR009012 (G3DSA:2.30.22.GENE3D); IPR013805 (G3DSA:3.90.20.GENE3D); mobidb-lite (MOBIDB_LITE); mobidb-lite (MOBIDB_LITE); mobidb-lite (MOBIDB_LITE); PTHR21237:SF23 (PANTHER); IPR000740 (PANTHER); IPR000740 (HAMAP); IPR000740 (CDD); IPR009012 (SUPERFAMILY); IPR013805 (SUPERFAMILY)	P:GO:0006457; F:GO:0000774; F:GO:0042803; F:GO:0051087	P:protein folding; F:adenyl-nucleotide exchange factor activity; F:protein homodimerization activity; F:chaperone binding
NODE_2_length_1099528_cov_52.430201.g447.t1	hypothetical protein DHEL01_v204793	1446	1	0.0	77.62						mobidb-lite (MOBIDB_LITE); mobidb-lite (MOBIDB_LITE)	no GO terms	no GO terms
NODE_2_length_1099528_cov_52.430201.g448.t1	putative replication factor c subunit 1	3129	1	0.0	95.42	7	P:GO:0006260; P:GO:0006281; F:GO:0003677; F:GO:0003689; F:GO:0005524; C:GO:0005634; C:GO:0005663	P:DNA replication; P:DNA repair; F:DNA binding; F:DNA clamp loader activity; F:ATP binding; C:nucleus; C:DNA replication factor C complex			IPR001357 (SMART); IPR003593 (SMART); IPR001357 (PFAM); IPR013725 (PFAM); IPR012178 (PIRSF); IPR036420 (G3DSA:3.40.50.GENE3D); IPR003959 (PFAM); G3DSA:1.20.272.10 (GENE3D); G3DSA:1.10.8.60 (GENE3D); G3DSA:3.40.50.300 (GENE3D); mobidb-lite (MOBIDB_LITE); mobidb-lite (MOBIDB_LITE); mobidb-lite (MOBIDB_LITE); mobidb-lite (MOBIDB_LITE); mobidb-lite (MOBIDB_LITE); mobidb-lite (MOBIDB_LITE); mobidb-lit…	P:GO:0006260; P:GO:0006281; F:GO:0003677; F:GO:0003689; F:GO:0005524; F:GO:0016887; C:GO:0005663	P:DNA replication; P:DNA repair; F:DNA binding; F:DNA clamp loader activity; F:ATP binding; F:ATP hydrolysis activity; C:DNA replication factor C complex
NODE_2_length_1099528_cov_52.430201.g450.t1	uncharacterized protein K452DRAFT_318581	549	1	1.89245E-11	56.0	2	C:GO:0016020; C:GO:0016021	C:membrane; C:integral component of membrane			no IPS match	no IPS match	no IPS match
NODE_2_length_1099528_cov_52.430201.g451.t1	putative activator 1 38 kda subunit	1059	1	0.0	98.86	2	P:GO:0006260; F:GO:0003677	P:DNA replication; F:DNA binding			IPR003593 (SMART); G3DSA:1.20.272.10 (GENE3D); G3DSA:3.40.50.300 (GENE3D); PF13177 (PFAM); PTHR11669:SF1 (PANTHER); PTHR11669 (PANTHER); cd00009 (CDD); IPR027417 (SUPERFAMILY); IPR008921 (SUPERFAMILY)	P:GO:0006260; F:GO:0003677	P:DNA replication; F:DNA binding
NODE_2_length_1099528_cov_52.430201.g452.t1	putative acetyl-coenzyme a synthetase	2004	1	0.0	99.55	4	P:GO:0019427; F:GO:0003987; F:GO:0005524; F:GO:0016208	P:acetyl-CoA biosynthetic process from acetate; F:acetate-CoA ligase activity; F:ATP binding; F:AMP binding	EC:6.2; EC:6.2.1.1; EC:6; EC:6.2.1	Forming carbon-sulfur bonds; Acetate--CoA ligase; Ligases; Forming carbon-sulfur bonds	IPR025110 (PFAM); IPR000873 (PFAM); IPR011904 (TIGRFAM); G3DSA:3.30.300.30 (GENE3D); IPR042099 (G3DSA:3.40.50.GENE3D); IPR032387 (PFAM); PTHR24095:SF245 (PANTHER); PTHR24095 (PANTHER); cd05966 (CDD); SSF56801 (SUPERFAMILY)	P:GO:0019427; F:GO:0003987; F:GO:0016208	P:acetyl-CoA biosynthetic process from acetate; F:acetate-CoA ligase activity; F:AMP binding
NODE_2_length_1099528_cov_52.430201.g453.t1	disintegrin	2256	1	0.0	92.28	3	P:GO:0006508; P:GO:0007229; F:GO:0004222	P:proteolysis; P:integrin-mediated signaling pathway; F:metalloendopeptidase activity	EC:3.4.24; EC:3.4; EC:3	Acting on peptide bonds (peptidases); Acting on peptide bonds (peptidases); Hydrolases	IPR001762 (SMART); IPR006586 (SMART); IPR036436 (G3DSA:4.10.70.GENE3D); IPR001762 (PFAM); PF13688 (PFAM); IPR024079 (G3DSA:3.40.390.GENE3D); PTHR11905 (PANTHER); PTHR11905:SF222 (PANTHER); PTHR11905 (PANTHER); IPR001590 (PROSITE_PROFILES); IPR001762 (PROSITE_PROFILES); IPR034028 (CDD); SSF55486 (SUPERFAMILY); IPR036436 (SUPERFAMILY)	P:GO:0006508; F:GO:0004222; F:GO:0008237	P:proteolysis; F:metalloendopeptidase activity; F:metallopeptidase activity
NODE_2_length_1099528_cov_52.430201.g454.t1	hypothetical protein UCDDA912_g05462	942	1	6.70771E-78	83.57						mobidb-lite (MOBIDB_LITE); mobidb-lite (MOBIDB_LITE); mobidb-lite (MOBIDB_LITE); mobidb-lite (MOBIDB_LITE); mobidb-lite (MOBIDB_LITE); mobidb-lite (MOBIDB_LITE); mobidb-lite (MOBIDB_LITE); mobidb-lite (MOBIDB_LITE)	no GO terms	no GO terms
NODE_2_length_1099528_cov_52.430201.g455.t1	putative alpha-n-arabinofuranosidase c	1506	1	0.0	99.2	3	P:GO:0031222; P:GO:0046373; F:GO:0046556	P:arabinan catabolic process; P:L-arabinose metabolic process; F:alpha-L-arabinofuranosidase activity	EC:3.2; EC:3; EC:3.2.1.55; EC:3.2.1	Glycosylases; Hydrolases; Non-reducing end alpha-L-arabinofuranosidase; Glycosylases	IPR010720 (SMART); IPR013780 (G3DSA:2.60.40.GENE3D); IPR010720 (PFAM); G3DSA:3.20.20.80 (GENE3D); PTHR43576 (PANTHER); PTHR43576:SF3 (PANTHER); IPR017853 (SUPERFAMILY); SSF51011 (SUPERFAMILY)	P:GO:0046373; F:GO:0046556	P:L-arabinose metabolic process; F:alpha-L-arabinofuranosidase activity
NODE_2_length_1099528_cov_52.430201.g456.t1	hypothetical protein DHEL01_v209616	1509	1	0.0	95.62	3	P:GO:0055085; F:GO:0022857; C:GO:0016021	P:transmembrane transport; F:transmembrane transporter activity; C:integral component of membrane	EC:7	Translocases	IPR003663 (PRINTS); G3DSA:1.20.1250.20 (GENE3D); IPR003663 (TIGRFAM); IPR005828 (PFAM); PTHR48022 (PANTHER); PTHR48022:SF37 (PANTHER); IPR020846 (PROSITE_PROFILES); IPR036259 (SUPERFAMILY)	P:GO:0055085; F:GO:0022857; C:GO:0016020; C:GO:0016021	P:transmembrane transport; F:transmembrane transporter activity; C:membrane; C:integral component of membrane
NODE_2_length_1099528_cov_52.430201.g457.t1	LisH protein	1959	1	0.0	96.57						IPR001680 (SMART); G3DSA:1.20.960.30 (GENE3D); IPR001680 (PFAM); IPR006594 (PFAM); IPR015943 (G3DSA:2.130.10.GENE3D); mobidb-lite (MOBIDB_LITE); PTHR22846:SF2 (PANTHER); PTHR22846 (PANTHER); IPR006594 (PROSITE_PROFILES); IPR001680 (PROSITE_PROFILES); IPR017986 (PROSITE_PROFILES); IPR036322 (SUPERFAMILY)	F:GO:0005515	F:protein binding
NODE_2_length_1099528_cov_52.430201.g458.t1	rhomboid family protein	1203	1	2.71507E-176	93.27	2	P:GO:0006890; C:GO:0016021	P:retrograde vesicle-mediated transport, Golgi to endoplasmic reticulum; C:integral component of membrane			SM01160 (SMART); IPR013861 (PFAM); mobidb-lite (MOBIDB_LITE); mobidb-lite (MOBIDB_LITE); mobidb-lite (MOBIDB_LITE); mobidb-lite (MOBIDB_LITE); IPR013861 (PANTHER); PTHR13377:SF3 (PANTHER); SSF144091 (SUPERFAMILY)	P:GO:0006890; C:GO:0016021	P:retrograde vesicle-mediated transport, Golgi to endoplasmic reticulum; C:integral component of membrane
NODE_2_length_1099528_cov_52.430201.g459.t1	tetratricopeptide	2430	1	0.0	97.9						PR01217 (PRINTS); IPR019734 (SMART); PF13432 (PFAM); IPR001440 (PFAM); IPR011990 (G3DSA:1.25.40.GENE3D); IPR011990 (G3DSA:1.25.40.GENE3D); IPR019734 (PFAM); IPR011990 (G3DSA:1.25.40.GENE3D); mobidb-lite (MOBIDB_LITE); mobidb-lite (MOBIDB_LITE); mobidb-lite (MOBIDB_LITE); mobidb-lite (MOBIDB_LITE); mobidb-lite (MOBIDB_LITE); mobidb-lite (MOBIDB_LITE); PTHR14017:SF1 (PANTHER); PTHR14017:SF1 (PANTHE…	F:GO:0005515	F:protein binding
NODE_2_length_1099528_cov_52.430201.g461.t1	putative 60s ribosomal protein l3	1173	1	0.0	99.49	3	P:GO:0006412; F:GO:0003735; C:GO:0005840	P:translation; F:structural constituent of ribosome; C:ribosome			G3DSA:2.40.30.10 (GENE3D); IPR000597 (PFAM); G3DSA:3.30.1430.10 (GENE3D); G3DSA:4.10.960.10 (GENE3D); mobidb-lite (MOBIDB_LITE); PTHR11363 (PANTHER); PTHR11363:SF4 (PANTHER); IPR009000 (SUPERFAMILY)	P:GO:0006412; F:GO:0003735; C:GO:0005840	P:translation; F:structural constituent of ribosome; C:ribosome
NODE_2_length_1099528_cov_52.430201.g462.t1	hypothetical protein DHEL01_v211025	741	1	3.59995E-110	95.81						mobidb-lite (MOBIDB_LITE); mobidb-lite (MOBIDB_LITE); PTHR42093 (PANTHER)	no GO terms	no GO terms
NODE_2_length_1099528_cov_52.430201.g463.t1	putative anthranilate synthase component i	1467	1	0.0	98.76	1	P:GO:0009058	P:biosynthetic process			IPR019999 (PRINTS); IPR015890 (PFAM); IPR005801 (G3DSA:3.60.120.GENE3D); IPR006805 (PFAM); PTHR11236:SF9 (PANTHER); PTHR11236 (PANTHER); PTHR11236 (PANTHER); PTHR11236:SF9 (PANTHER); IPR005801 (SUPERFAMILY)	P:GO:0009058	P:biosynthetic process
NODE_2_length_1099528_cov_52.430201.g464.t1	putative glutathione-dependent formaldehyde-activating enzyme	477	1	2.38469E-102	92.99	2	F:GO:0016846; F:GO:0046872	F:carbon-sulfur lyase activity; F:metal ion binding	EC:4.4; EC:4	Carbon-sulfur lyases; Lyases	G3DSA:2.170.150.70 (GENE3D); PTHR28620:SF1 (PANTHER); PTHR28620 (PANTHER); IPR006913 (PROSITE_PROFILES); IPR011057 (SUPERFAMILY)	F:GO:0016846	F:carbon-sulfur lyase activity
NODE_2_length_1099528_cov_52.430201.g465.t1	putative major facilitator superfamily transporter	1899	1	0.0	99.21	3	P:GO:0055085; F:GO:0022857; C:GO:0016021	P:transmembrane transport; F:transmembrane transporter activity; C:integral component of membrane	EC:7	Translocases	IPR011701 (PFAM); G3DSA:1.20.1250.20 (GENE3D); mobidb-lite (MOBIDB_LITE); mobidb-lite (MOBIDB_LITE); mobidb-lite (MOBIDB_LITE); mobidb-lite (MOBIDB_LITE); mobidb-lite (MOBIDB_LITE); PTHR23502:SF31 (PANTHER); PTHR23502 (PANTHER); IPR020846 (PROSITE_PROFILES); cd17323 (CDD); IPR036259 (SUPERFAMILY)	P:GO:0055085; F:GO:0022857	P:transmembrane transport; F:transmembrane transporter activity
NODE_2_length_1099528_cov_52.430201.g466.t1	putative myo-inositol transporter 1	1626	1	0.0	93.78	3	P:GO:0055085; F:GO:0022857; C:GO:0016021	P:transmembrane transport; F:transmembrane transporter activity; C:integral component of membrane	EC:7	Translocases	IPR003663 (PRINTS); IPR003663 (TIGRFAM); G3DSA:1.20.1250.20 (GENE3D); IPR005828 (PFAM); PTHR48020:SF12 (PANTHER); PTHR48020 (PANTHER); IPR020846 (PROSITE_PROFILES); IPR036259 (SUPERFAMILY)	P:GO:0055085; F:GO:0022857; C:GO:0016020; C:GO:0016021	P:transmembrane transport; F:transmembrane transporter activity; C:membrane; C:integral component of membrane
NODE_2_length_1099528_cov_52.430201.g467.t1	hypothetical protein DHEL01_v210280	1443	1	0.0	71.46	1	C:GO:0016020	C:membrane			mobidb-lite (MOBIDB_LITE); PTHR39466 (PANTHER); IPR036305 (SUPERFAMILY)	no GO terms	no GO terms
NODE_2_length_1099528_cov_52.430201.g468.t1	putative beta (1-3) glucanosyltransferase	1317	1	0.0	96.93	3	F:GO:0016740; C:GO:0005886; C:GO:0031225	F:transferase activity; C:plasma membrane; C:anchored component of membrane	EC:2	Transferases	G3DSA:3.20.20.80 (GENE3D); IPR004886 (PFAM); mobidb-lite (MOBIDB_LITE); mobidb-lite (MOBIDB_LITE); PTHR31468:SF8 (PANTHER); IPR004886 (PANTHER); IPR017853 (SUPERFAMILY)	no GO terms	no GO terms
NODE_2_length_1099528_cov_52.430201.g469.t1	kinase domain-containing protein	1959	1	0.0	90.49	3	P:GO:0006468; F:GO:0004672; F:GO:0005524	P:protein phosphorylation; F:protein kinase activity; F:ATP binding	EC:2.7.1; EC:2.7; EC:2	Transferring phosphorus-containing groups; Transferring phosphorus-containing groups; Transferases	IPR000719 (SMART); mobidb-lite (MOBIDB_LITE); mobidb-lite (MOBIDB_LITE); mobidb-lite (MOBIDB_LITE); mobidb-lite (MOBIDB_LITE); PTHR11042 (PANTHER); PTHR11042:SF161 (PANTHER); PTHR11042 (PANTHER); PTHR11042:SF161 (PANTHER); IPR000719 (PROSITE_PROFILES); cd00180 (CDD); IPR011009 (SUPERFAMILY)	P:GO:0006468; F:GO:0004672; F:GO:0005524	P:protein phosphorylation; F:protein kinase activity; F:ATP binding
NODE_2_length_1099528_cov_52.430201.g470.t1	putative epidermal retinal dehydrogenase 2	1089	1	0.0	98.62	2	F:GO:0016491; C:GO:0016021	F:oxidoreductase activity; C:integral component of membrane	EC:1	Oxidoreductases	IPR002347 (PRINTS); IPR002347 (PRINTS); G3DSA:3.40.50.720 (GENE3D); IPR002347 (PFAM); PTHR43550 (PANTHER); PTHR43550:SF6 (PANTHER); cd05339 (CDD); IPR036291 (SUPERFAMILY)	F:GO:0016491	F:oxidoreductase activity
NODE_2_length_1099528_cov_52.430201.g471.t1	putative u3 small nucleolar rna associated protein	1338	1	0.0	99.1	4	P:GO:0000462; P:GO:0016567; C:GO:0005730; C:GO:0032040	P:maturation of SSU-rRNA from tricistronic rRNA transcript (SSU-rRNA, 5.8S rRNA, LSU-rRNA); P:protein ubiquitination; C:nucleolus; C:small-subunit processome			IPR020472 (PRINTS); IPR001680 (SMART); IPR015943 (G3DSA:2.130.10.GENE3D); IPR015943 (G3DSA:2.130.10.GENE3D); IPR007287 (PFAM); IPR001680 (PFAM); mobidb-lite (MOBIDB_LITE); mobidb-lite (MOBIDB_LITE); PTHR22851:SF0 (PANTHER); PTHR22851 (PANTHER); IPR017986 (PROSITE_PROFILES); IPR001680 (PROSITE_PROFILES); IPR001680 (PROSITE_PROFILES); IPR001680 (PROSITE_PROFILES); IPR001680 (PROSITE_PROFILES); cd00…	F:GO:0005515	F:protein binding
NODE_2_length_1099528_cov_52.430201.g472.t1	putative 26s proteasome non-atpase regulatory subunit 11	1269	1	0.0	100.0	5	P:GO:0006511; P:GO:0043248; F:GO:0005198; C:GO:0008541; C:GO:0034515	P:ubiquitin-dependent protein catabolic process; P:proteasome assembly; F:structural molecule activity; C:proteasome regulatory particle, lid subcomplex; C:proteasome storage granule			IPR000717 (SMART); SM00753 (SMART); IPR040773 (PFAM); G3DSA:1.25.40.570 (GENE3D); IPR000717 (PFAM); IPR040780 (PFAM); mobidb-lite (MOBIDB_LITE); mobidb-lite (MOBIDB_LITE); PTHR10678 (PANTHER); PTHR10678:SF2 (PANTHER); IPR000717 (PROSITE_PROFILES); IPR036390 (SUPERFAMILY); IPR011990 (SUPERFAMILY)	F:GO:0005515	F:protein binding
NODE_2_length_1099528_cov_52.430201.g473.t1	hypothetical protein INS49_011191	4833	1	0.0	92.93						mobidb-lite (MOBIDB_LITE); mobidb-lite (MOBIDB_LITE); mobidb-lite (MOBIDB_LITE); mobidb-lite (MOBIDB_LITE); mobidb-lite (MOBIDB_LITE); mobidb-lite (MOBIDB_LITE); mobidb-lite (MOBIDB_LITE); mobidb-lite (MOBIDB_LITE); mobidb-lite (MOBIDB_LITE); mobidb-lite (MOBIDB_LITE); mobidb-lite (MOBIDB_LITE); mobidb-lite (MOBIDB_LITE); mobidb-lite (MOBIDB_LITE); mobidb-lite (MOBIDB_LITE); mobidb-lite (MOBIDB_L…	no GO terms	no GO terms
NODE_2_length_1099528_cov_52.430201.g474.t1	putative 7alpha-cephem-methoxylase p8 chain related protein	852	1	0.0	98.23	1	F:GO:0016491	F:oxidoreductase activity	EC:1	Oxidoreductases	mobidb-lite (MOBIDB_LITE); PTHR34598:SF1 (PANTHER); IPR044053 (PANTHER)	F:GO:0016491	F:oxidoreductase activity
NODE_2_length_1099528_cov_52.430201.g475.t1	hypothetical protein DHEL01_v206359	1584	1	0.0	98.48	1	C:GO:0005634	C:nucleus			IPR013907 (SMART); IPR013907 (PFAM); mobidb-lite (MOBIDB_LITE); mobidb-lite (MOBIDB_LITE); mobidb-lite (MOBIDB_LITE); mobidb-lite (MOBIDB_LITE); mobidb-lite (MOBIDB_LITE); mobidb-lite (MOBIDB_LITE); IPR013907 (PANTHER); PTHR21964:SF31 (PANTHER)	no GO terms	no GO terms
NODE_2_length_1099528_cov_52.430201.g476.t1	putative lsm domain-containing protein	573	1	3.20211E-69	98.65	8	P:GO:0000290; P:GO:0006397; F:GO:0000339; F:GO:0003682; F:GO:0003729; C:GO:0000932; C:GO:0005634; C:GO:1990726	P:deadenylation-dependent decapping of nuclear-transcribed mRNA; P:mRNA processing; F:RNA cap binding; F:chromatin binding; F:mRNA binding; C:P-body; C:nucleus; C:Lsm1-7-Pat1 complex			IPR001163 (SMART); G3DSA:2.30.30.100 (GENE3D); IPR001163 (PFAM); mobidb-lite (MOBIDB_LITE); mobidb-lite (MOBIDB_LITE); mobidb-lite (MOBIDB_LITE); mobidb-lite (MOBIDB_LITE); IPR044642 (PANTHER); PTHR15588:SF8 (PANTHER); IPR034104 (CDD); IPR010920 (SUPERFAMILY)	P:GO:0000956	P:nuclear-transcribed mRNA catabolic process
NODE_2_length_1099528_cov_52.430201.g477.t1	hypothetical protein DHEL01_v206361	1743	1	0.0	94.2	1	P:GO:0005975	P:carbohydrate metabolic process			IPR008928 (SUPERFAMILY)	P:GO:0005975	P:carbohydrate metabolic process
NODE_2_length_1099528_cov_52.430201.g478.t1	hypothetical protein VSDG_00761	660	1	4.03082E-162	99.09						IPR005301 (SMART); IPR005301 (PFAM); IPR036703 (G3DSA:1.20.140.GENE3D); mobidb-lite (MOBIDB_LITE); IPR005301 (PANTHER); PTHR22599:SF8 (PANTHER); IPR036703 (SUPERFAMILY)	no GO terms	no GO terms
NODE_2_length_1099528_cov_52.430201.g479.t1	putative atp synthase subunit 5	675	1	1.70343E-130	95.54	3	P:GO:0015986; F:GO:0046933; C:GO:0016020	P:ATP synthesis coupled proton transport; F:proton-transporting ATP synthase activity, rotational mechanism; C:membrane	EC:7.1.2.2; EC:6; EC:7	H(+)-transporting two-sector ATPase; Ligases; Translocases	IPR000711 (PRINTS); IPR000711 (TIGRFAM); IPR026015 (G3DSA:1.10.520.GENE3D); IPR000711 (PFAM); PTHR11910:SF1 (PANTHER); IPR000711 (PANTHER); IPR000711 (HAMAP); IPR026015 (SUPERFAMILY)	P:GO:0015986; F:GO:0046933	P:ATP synthesis coupled proton transport; F:proton-transporting ATP synthase activity, rotational mechanism
NODE_2_length_1099528_cov_52.430201.g481.t1	hypothetical protein VSDG_00955	711	1	4.22269E-100	85.52	2	F:GO:0050525; C:GO:0005576	F:cutinase activity; C:extracellular region	EC:3.1; EC:3; EC:3.1.1.74; EC:3.1.1.1	Acting on ester bonds; Hydrolases; Cutinase; Carboxylesterase	IPR000675 (SMART); IPR000675 (PFAM); IPR029058 (G3DSA:3.40.50.GENE3D); IPR000675 (PANTHER); PTHR33630:SF9 (PANTHER); IPR029058 (SUPERFAMILY)	F:GO:0016787	F:hydrolase activity
NODE_2_length_1099528_cov_52.430201.g482.t1	hypothetical protein VM1G_11515	252	1	1.10122E-12	61.9						mobidb-lite (MOBIDB_LITE)	no GO terms	no GO terms
NODE_2_length_1099528_cov_52.430201.g484.t1	acyl-CoA N-acyltransferase	477	1	5.57958E-44	67.53	1	F:GO:0016740	F:transferase activity	EC:2	Transferases	G3DSA:3.40.630.30 (GENE3D); PTHR43441:SF5 (PANTHER); PTHR43441 (PANTHER); IPR016181 (SUPERFAMILY)	no GO terms	no GO terms
NODE_2_length_1099528_cov_52.430201.g485.t1	hypothetical protein BN1708_008127	699	1	1.0504E-16	70.42	1	F:GO:0008080	F:N-acetyltransferase activity			no IPS match	no IPS match	no IPS match
NODE_2_length_1099528_cov_52.430201.g486.t1	putative extracellular serine-rich protein	558	1	2.45157E-97	97.85						IPR008972 (G3DSA:2.60.40.GENE3D); PTHR34883:SF3 (PANTHER); PTHR34883 (PANTHER); cd00920 (CDD); IPR008972 (SUPERFAMILY)	no GO terms	no GO terms
NODE_2_length_1099528_cov_52.430201.g487.t1	Putative uncharacterized protein YbcY	777	1	1.07344E-103	72.37	1	C:GO:0016020	C:membrane			IPR041698 (PFAM); G3DSA:3.40.50.150 (GENE3D); cd02440 (CDD); IPR029063 (SUPERFAMILY)	no GO terms	no GO terms
NODE_2_length_1099528_cov_52.430201.g488.t1	hypothetical protein DHEL01_v212011	828	1	2.18772E-103	81.18	1	C:GO:0016021	C:integral component of membrane			mobidb-lite (MOBIDB_LITE); mobidb-lite (MOBIDB_LITE)	no GO terms	no GO terms
NODE_2_length_1099528_cov_52.430201.g490.t1	hypothetical protein UCDDA912_g10323	930	1	6.27115E-38	84.34						IPR013087 (SMART); IPR013087 (PFAM); G3DSA:3.30.160.60 (GENE3D); mobidb-lite (MOBIDB_LITE); IPR013087 (PROSITE_PROFILES); IPR036236 (SUPERFAMILY)	no GO terms	no GO terms
NODE_2_length_1099528_cov_52.430201.g491.t1	hypothetical protein UCDDA912_g07899	1584	1	0.0	86.17						IPR027796 (PFAM); mobidb-lite (MOBIDB_LITE); PTHR42037 (PANTHER)	no GO terms	no GO terms
NODE_2_length_1099528_cov_52.430201.g492.t1	fungal specific transcription factor domain-containing protein	2460	1	0.0	92.47	5	P:GO:0006357; F:GO:0000981; F:GO:0003677; F:GO:0008270; C:GO:0005634	P:regulation of transcription by RNA polymerase II; F:DNA-binding transcription factor activity, RNA polymerase II-specific; F:DNA binding; F:zinc ion binding; C:nucleus			IPR007219 (SMART); IPR007219 (PFAM); mobidb-lite (MOBIDB_LITE); mobidb-lite (MOBIDB_LITE); mobidb-lite (MOBIDB_LITE); mobidb-lite (MOBIDB_LITE); mobidb-lite (MOBIDB_LITE); PTHR31668:SF20 (PANTHER); PTHR31668 (PANTHER); cd12148 (CDD)	P:GO:0006351; F:GO:0003677; F:GO:0008270	P:transcription, DNA-templated; F:DNA binding; F:zinc ion binding
NODE_2_length_1099528_cov_52.430201.g493.t1	putative glucosidase ii beta subunit-like protein	1674	1	0.0	96.99	4	P:GO:0030433; P:GO:0030968; F:GO:0030246; C:GO:0005789	P:ubiquitin-dependent ERAD pathway; P:endoplasmic reticulum unfolded protein response; F:carbohydrate binding; C:endoplasmic reticulum membrane			IPR012913 (PFAM); IPR009011 (G3DSA:2.70.130.GENE3D); mobidb-lite (MOBIDB_LITE); mobidb-lite (MOBIDB_LITE); mobidb-lite (MOBIDB_LITE); mobidb-lite (MOBIDB_LITE); mobidb-lite (MOBIDB_LITE); mobidb-lite (MOBIDB_LITE); mobidb-lite (MOBIDB_LITE); PTHR15414 (PANTHER); SSF50911 (SUPERFAMILY)	no GO terms	no GO terms
NODE_2_length_1099528_cov_52.430201.g495.t1	putative sda1 domain protein	3072	1	0.0	98.9	5	P:GO:0000055; P:GO:0015031; P:GO:0030036; P:GO:0042273; C:GO:0005730	P:ribosomal large subunit export from nucleus; P:protein transport; P:actin cytoskeleton organization; P:ribosomal large subunit biogenesis; C:nucleolus			IPR019734 (SMART); IPR002893 (PFAM); IPR007949 (PFAM); IPR012977 (PFAM); G3DSA:3.30.60.180 (GENE3D); PF13424 (PFAM); IPR011990 (G3DSA:1.25.40.GENE3D); mobidb-lite (MOBIDB_LITE); mobidb-lite (MOBIDB_LITE); mobidb-lite (MOBIDB_LITE); mobidb-lite (MOBIDB_LITE); IPR027312 (PANTHER); PTHR12730:SF0 (PANTHER); IPR002893 (PROSITE_PROFILES); IPR019734 (PROSITE_PROFILES); IPR013026 (PROSITE_PROFILES); IPR0…	P:GO:0000055; P:GO:0030036; P:GO:0042273; F:GO:0005515	P:ribosomal large subunit export from nucleus; P:actin cytoskeleton organization; P:ribosomal large subunit biogenesis; F:protein binding
NODE_2_length_1099528_cov_52.430201.g496.t1	putative metallo-hydrolase oxidoreductase	534	1	7.99509E-72	93.48	1	F:GO:0016787	F:hydrolase activity	EC:3	Hydrolases	mobidb-lite (MOBIDB_LITE); mobidb-lite (MOBIDB_LITE); mobidb-lite (MOBIDB_LITE); mobidb-lite (MOBIDB_LITE)	no GO terms	no GO terms
NODE_2_length_1099528_cov_52.430201.g497.t1	hypothetical protein DHEL01_v205785	2208	1	0.0	88.01						IPR002110 (SMART); IPR036770 (G3DSA:1.25.40.GENE3D); PF13637 (PFAM); mobidb-lite (MOBIDB_LITE); mobidb-lite (MOBIDB_LITE); mobidb-lite (MOBIDB_LITE); mobidb-lite (MOBIDB_LITE); mobidb-lite (MOBIDB_LITE); PTHR24134 (PANTHER); IPR020683 (PROSITE_PROFILES); IPR002110 (PROSITE_PROFILES); IPR036770 (SUPERFAMILY)	F:GO:0005515	F:protein binding
NODE_2_length_1099528_cov_52.430201.g498.t1	benzoate 4-monooxygenase cytochrome p450	765	1	2.15828E-55	69.83						IPR036396 (G3DSA:1.10.630.GENE3D); IPR001128 (PFAM); IPR036396 (G3DSA:1.10.630.GENE3D); PTHR24305 (PANTHER); PTHR24305 (PANTHER); PTHR24305:SF92 (PANTHER); IPR036396 (SUPERFAMILY); IPR036396 (SUPERFAMILY)	F:GO:0005506; F:GO:0016705; F:GO:0020037	F:iron ion binding; F:oxidoreductase activity, acting on paired donors, with incorporation or reduction of molecular oxygen; F:heme binding
NODE_2_length_1099528_cov_52.430201.g499.t1	glucose 1-dehydrogenase	1044	1	0.0	90.7	2	P:GO:0005975; F:GO:0016810	P:carbohydrate metabolic process; F:hydrolase activity, acting on carbon-nitrogen (but not peptide) bonds	EC:3.5; EC:3	Acting on carbon-nitrogen bonds, other than peptide bonds; Hydrolases	IPR002509 (PFAM); G3DSA:3.20.20.370 (GENE3D); mobidb-lite (MOBIDB_LITE); mobidb-lite (MOBIDB_LITE); PTHR47561 (PANTHER); IPR011330 (SUPERFAMILY)	P:GO:0005975; F:GO:0003824; F:GO:0016810	P:carbohydrate metabolic process; F:catalytic activity; F:hydrolase activity, acting on carbon-nitrogen (but not peptide) bonds
NODE_2_length_1099528_cov_52.430201.g500.t1	amino acid permease	1569	1	0.0	97.89	3	P:GO:0006865; P:GO:0055085; C:GO:0016021	P:amino acid transport; P:transmembrane transport; C:integral component of membrane			IPR004841 (PFAM); G3DSA:1.20.1740.10 (GENE3D); PIRSF006060 (PIRSF); mobidb-lite (MOBIDB_LITE); PTHR43341 (PANTHER); PTHR43341:SF4 (PANTHER)	P:GO:0055085; C:GO:0016020	P:transmembrane transport; C:membrane
NODE_2_length_1099528_cov_52.430201.g501.t1	putative oligopeptide transporter	2268	1	0.0	74.42						IPR004813 (PFAM); IPR004813 (TIGRFAM); mobidb-lite (MOBIDB_LITE); mobidb-lite (MOBIDB_LITE); mobidb-lite (MOBIDB_LITE); mobidb-lite (MOBIDB_LITE); PTHR31645:SF0 (PANTHER); PTHR31645 (PANTHER)	P:GO:0055085	P:transmembrane transport
NODE_2_length_1099528_cov_52.430201.g502.t1	putative s-adenosylmethionine-dependent methyltransferase superfamily domain-containing protein	1644	1	0.0	94.89	2	P:GO:0035246; F:GO:0016274	P:peptidyl-arginine N-methylation; F:protein-arginine N-methyltransferase activity	EC:2.1; EC:2; EC:2.1.1	Transferring one-carbon groups; Transferases; Transferring one-carbon groups	IPR041698 (PFAM); G3DSA:2.70.160.11 (GENE3D); G3DSA:3.40.50.150 (GENE3D); mobidb-lite (MOBIDB_LITE); mobidb-lite (MOBIDB_LITE); mobidb-lite (MOBIDB_LITE); PTHR11006:SF73 (PANTHER); PTHR11006 (PANTHER); IPR025799 (PROSITE_PROFILES); cd02440 (CDD); IPR029063 (SUPERFAMILY); IPR036236 (SUPERFAMILY)	P:GO:0018216; F:GO:0016274	P:peptidyl-arginine methylation; F:protein-arginine N-methyltransferase activity
NODE_2_length_1099528_cov_52.430201.g503.t1	putative intracellular protein transport protein	2970	1	0.0	97.61	3	P:GO:0006886; P:GO:0048280; C:GO:0000139	P:intracellular protein transport; P:vesicle fusion with Golgi apparatus; C:Golgi membrane			IPR006955 (PFAM); IPR006953 (PFAM); IPR011989 (G3DSA:1.25.10.GENE3D); mobidb-lite (MOBIDB_LITE); mobidb-lite (MOBIDB_LITE); mobidb-lite (MOBIDB_LITE); mobidb-lite (MOBIDB_LITE); mobidb-lite (MOBIDB_LITE); PTHR10013 (PANTHER); PTHR10013:SF0 (PANTHER); IPR016024 (SUPERFAMILY)	P:GO:0006886; P:GO:0016192; P:GO:0048280; C:GO:0000139; C:GO:0005737	P:intracellular protein transport; P:vesicle-mediated transport; P:vesicle fusion with Golgi apparatus; C:Golgi membrane; C:cytoplasm
NODE_2_length_1099528_cov_52.430201.g504.t1	acetolactate synthase	900	1	0.0	96.99	4	P:GO:0009097; P:GO:0009099; P:GO:0050790; F:GO:1990610	P:isoleucine biosynthetic process; P:valine biosynthetic process; P:regulation of catalytic activity; F:acetolactate synthase regulator activity			G3DSA:3.30.70.260 (GENE3D); IPR004789 (TIGRFAM); IPR019455 (PFAM); IPR002912 (PFAM); IPR027271 (G3DSA:3.30.70.GENE3D); mobidb-lite (MOBIDB_LITE); mobidb-lite (MOBIDB_LITE); mobidb-lite (MOBIDB_LITE); PTHR31242 (PANTHER); IPR002912 (PROSITE_PROFILES); IPR039557 (CDD); SSF55021 (SUPERFAMILY); SSF55021 (SUPERFAMILY)	P:GO:0009082; F:GO:1990610	P:branched-chain amino acid biosynthetic process; F:acetolactate synthase regulator activity
NODE_2_length_1099528_cov_52.430201.g505.t1	putative ornithine carbamoyltransferase	1053	1	0.0	98.29	5	P:GO:0042450; F:GO:0004585; F:GO:0016597; C:GO:0005739; C:GO:0005829	P:arginine biosynthetic process via ornithine; F:ornithine carbamoyltransferase activity; F:amino acid binding; C:mitochondrion; C:cytosol	EC:2.1; EC:2.1.3.3; EC:2; EC:2.1.3	Transferring one-carbon groups; Ornithine carbamoyltransferase; Transferases; Transferring one-carbon groups	IPR002292 (PRINTS); IPR006130 (PRINTS); IPR002292 (TIGRFAM); IPR006132 (PFAM); IPR006131 (PFAM); IPR036901 (G3DSA:3.40.50.GENE3D); IPR036901 (G3DSA:3.40.50.GENE3D); PTHR45753 (PANTHER); PTHR45753:SF3 (PANTHER); IPR036901 (SUPERFAMILY)	P:GO:0006520; F:GO:0016597; F:GO:0016743	P:cellular amino acid metabolic process; F:amino acid binding; F:carboxyl- or carbamoyltransferase activity
NODE_2_length_1099528_cov_52.430201.g506.t1	putative pre-rrna processing protein	2574	1	0.0	95.61	1	C:GO:0016021	C:integral component of membrane			IPR022185 (PFAM); mobidb-lite (MOBIDB_LITE); mobidb-lite (MOBIDB_LITE); PTHR35895 (PANTHER); PTHR35895:SF3 (PANTHER)	no GO terms	no GO terms
NODE_2_length_1099528_cov_52.430201.g507.t1	putative transmembrane and coiled-coil domain-containing protein 4	2586	1	0.0	88.73	1	C:GO:0016021	C:integral component of membrane			IPR007941 (PFAM); mobidb-lite (MOBIDB_LITE); mobidb-lite (MOBIDB_LITE); mobidb-lite (MOBIDB_LITE); mobidb-lite (MOBIDB_LITE); mobidb-lite (MOBIDB_LITE); mobidb-lite (MOBIDB_LITE); mobidb-lite (MOBIDB_LITE); mobidb-lite (MOBIDB_LITE); mobidb-lite (MOBIDB_LITE); PTHR17920:SF3 (PANTHER); IPR007941 (PANTHER)	no GO terms	no GO terms
NODE_2_length_1099528_cov_52.430201.g508.t1	hypothetical protein UCDDA912_g07915	747	1	7.0852E-80	90.91	1	P:GO:0006450	P:regulation of translational fidelity			IPR003837 (PFAM); mobidb-lite (MOBIDB_LITE); mobidb-lite (MOBIDB_LITE)	P:GO:0006450	P:regulation of translational fidelity
NODE_2_length_1099528_cov_52.430201.g509.t1	putative vesicular-fusion protein sec17	891	1	0.0	98.99	3	P:GO:0006886; P:GO:0016192; C:GO:0016020	P:intracellular protein transport; P:vesicle-mediated transport; C:membrane			IPR000744 (PRINTS); IPR019734 (SMART); IPR011990 (G3DSA:1.25.40.GENE3D); PF14938 (PFAM); IPR000744 (PANTHER); PTHR13768:SF8 (PANTHER); IPR000744 (CDD); IPR011990 (SUPERFAMILY)	P:GO:0006886; F:GO:0005515	P:intracellular protein transport; F:protein binding
NODE_2_length_1099528_cov_52.430201.g510.t1	hypothetical protein INS49_011223	3909	1	0.0	98.8						IPR012978 (PFAM); mobidb-lite (MOBIDB_LITE); mobidb-lite (MOBIDB_LITE); mobidb-lite (MOBIDB_LITE); mobidb-lite (MOBIDB_LITE); mobidb-lite (MOBIDB_LITE); PTHR21576:SF2 (PANTHER); PTHR21576 (PANTHER); IPR016024 (SUPERFAMILY)	no GO terms	no GO terms
NODE_2_length_1099528_cov_52.430201.g511.t1	hypothetical protein DHEL01_v204112	681	1	3.22802E-123	99.12	3	P:GO:0006886; P:GO:0016192; C:GO:0016021	P:intracellular protein transport; P:vesicle-mediated transport; C:integral component of membrane			IPR000727 (SMART); IPR038407 (G3DSA:1.20.58.GENE3D); PF12352 (PFAM); IPR007705 (PFAM); G3DSA:1.20.5.110 (GENE3D); PTHR21230 (PANTHER); PTHR21230:SF26 (PANTHER); cd15862 (CDD); IPR010989 (SUPERFAMILY); SSF58038 (SUPERFAMILY)	P:GO:0006886; P:GO:0016192; C:GO:0016020	P:intracellular protein transport; P:vesicle-mediated transport; C:membrane
NODE_2_length_1099528_cov_52.430201.g512.t1	Cytochrome c oxidase assembly protein COX11, mitochondrial	2301	1	0.0	82.78	4	F:GO:0005507; F:GO:0016491; C:GO:0005743; C:GO:0016021	F:copper ion binding; F:oxidoreductase activity; C:mitochondrial inner membrane; C:integral component of membrane	EC:1	Oxidoreductases	IPR007533 (PFAM); IPR002937 (PFAM); IPR023471 (G3DSA:2.60.370.GENE3D); IPR036188 (G3DSA:3.50.50.GENE3D); IPR036188 (G3DSA:3.50.50.GENE3D); PTHR42923 (PANTHER); PTHR42923:SF17 (PANTHER); IPR007533 (HAMAP); IPR036188 (SUPERFAMILY); IPR023471 (SUPERFAMILY)	F:GO:0005507; F:GO:0016491	F:copper ion binding; F:oxidoreductase activity
NODE_2_length_1099528_cov_52.430201.g513.t1	hypothetical protein INS49_011227	4020	1	0.0	97.09						IPR001680 (SMART); IPR022033 (PFAM); IPR015943 (G3DSA:2.130.10.GENE3D); mobidb-lite (MOBIDB_LITE); PTHR13950 (PANTHER); PTHR13950:SF9 (PANTHER); IPR036322 (SUPERFAMILY); IPR036322 (SUPERFAMILY)	F:GO:0005515	F:protein binding
NODE_2_length_1099528_cov_52.430201.g514.t1	hypothetical protein INS49_011228	4788	1	0.0	98.8						PR01100 (PRINTS); IPR001986 (PFAM); IPR008289 (PIRSF); IPR013785 (G3DSA:3.20.20.GENE3D); G3DSA:3.40.50.10860 (GENE3D); IPR031322 (PFAM); G3DSA:1.20.1090.10 (GENE3D); IPR036968 (G3DSA:3.65.10.GENE3D); G3DSA:3.40.50.300 (GENE3D); IPR010110 (TIGRFAM); G3DSA:3.40.50.720 (GENE3D); IPR030960 (PFAM); IPR013708 (PFAM); G3DSA:3.40.50.1970 (GENE3D); IPR006264 (TIGRFAM); IPR001381 (PFAM); IPR036968 (G3DSA:3…	P:GO:0009073; F:GO:0003824; F:GO:0003855; F:GO:0003856; F:GO:0003866; F:GO:0004764; F:GO:0004765; F:GO:0016765; C:GO:0005737	P:aromatic amino acid family biosynthetic process; F:catalytic activity; F:3-dehydroquinate dehydratase activity; F:3-dehydroquinate synthase activity; F:3-phosphoshikimate 1-carboxyvinyltransferase activity; F:shikimate 3-dehydrogenase (NADP+) activity; F:shikimate kinase activity; F:transferase activity, transferring alkyl or aryl (other than methyl) groups; C:cytoplasm
NODE_2_length_1099528_cov_52.430201.g515.t1	hypothetical protein DHEL01_v212085	735	1	2.0487E-8	62.96						mobidb-lite (MOBIDB_LITE); mobidb-lite (MOBIDB_LITE)	no GO terms	no GO terms
NODE_2_length_1099528_cov_52.430201.g516.t1	hypothetical protein DHEL01_v212084	2058	1	0.0	91.63						IPR013087 (SMART); G3DSA:3.30.160.60 (GENE3D); IPR013087 (PFAM); mobidb-lite (MOBIDB_LITE); mobidb-lite (MOBIDB_LITE); mobidb-lite (MOBIDB_LITE); mobidb-lite (MOBIDB_LITE); mobidb-lite (MOBIDB_LITE); mobidb-lite (MOBIDB_LITE); mobidb-lite (MOBIDB_LITE); mobidb-lite (MOBIDB_LITE); mobidb-lite (MOBIDB_LITE); mobidb-lite (MOBIDB_LITE); mobidb-lite (MOBIDB_LITE); PTHR46179:SF16 (PANTHER); PTHR46179 (…	no GO terms	no GO terms
NODE_2_length_1099528_cov_52.430201.g517.t1	hypothetical protein INS49_011230	7782	1	0.0	99.38						IPR001936 (SMART); IPR036865 (G3DSA:3.40.525.GENE3D); G3DSA:1.10.506.10 (GENE3D); IPR001936 (PFAM); IPR001251 (PFAM); IPR011993 (G3DSA:2.30.29.GENE3D); G3DSA:1.10.506.10 (GENE3D); IPR039360 (PANTHER); PTHR10194:SF138 (PANTHER); IPR039360 (PANTHER); IPR039360 (PANTHER); PTHR10194:SF138 (PANTHER); IPR001936 (PROSITE_PROFILES); cd05392 (CDD); IPR016024 (SUPERFAMILY); IPR008936 (SUPERFAMILY); IPR0160…	P:GO:0007165; P:GO:0043087	P:signal transduction; P:regulation of GTPase activity
NODE_2_length_1099528_cov_52.430201.g518.t1	hypothetical protein VMCG_09531	498	1	3.52234E-25	69.37						mobidb-lite (MOBIDB_LITE); mobidb-lite (MOBIDB_LITE); mobidb-lite (MOBIDB_LITE); mobidb-lite (MOBIDB_LITE); mobidb-lite (MOBIDB_LITE)	no GO terms	no GO terms
NODE_2_length_1099528_cov_52.430201.g519.t1	5'-3' exoribonuclease 2	3126	1	0.0	95.83	7	P:GO:0006353; P:GO:0006397; P:GO:0090503; F:GO:0003676; F:GO:0004534; F:GO:0008270; C:GO:0005634	P:DNA-templated transcription, termination; P:mRNA processing; P:RNA phosphodiester bond hydrolysis, exonucleolytic; F:nucleic acid binding; F:5'-3' exoribonuclease activity; F:zinc ion binding; C:nucleus	EC:3.1; EC:3.1.13; EC:3; EC:3.1.15	Acting on ester bonds; Acting on ester bonds; Hydrolases; Acting on ester bonds	G3DSA:3.40.50.12390 (GENE3D); IPR017151 (PIRSF); G3DSA:3.30.110.100 (GENE3D); IPR041412 (PFAM); IPR004859 (PFAM); mobidb-lite (MOBIDB_LITE); mobidb-lite (MOBIDB_LITE); mobidb-lite (MOBIDB_LITE); mobidb-lite (MOBIDB_LITE); mobidb-lite (MOBIDB_LITE); mobidb-lite (MOBIDB_LITE); mobidb-lite (MOBIDB_LITE); mobidb-lite (MOBIDB_LITE); mobidb-lite (MOBIDB_LITE); mobidb-lite (MOBIDB_LITE); mobidb-lite (MO…	P:GO:0006139; F:GO:0003676; F:GO:0004527; F:GO:0004534; C:GO:0005634	P:nucleobase-containing compound metabolic process; F:nucleic acid binding; F:exonuclease activity; F:5'-3' exoribonuclease activity; C:nucleus
NODE_2_length_1099528_cov_52.430201.g520.t1	involucrin repeat protein	2529	1	0.0	95.02						IPR029191 (PFAM); mobidb-lite (MOBIDB_LITE); mobidb-lite (MOBIDB_LITE); mobidb-lite (MOBIDB_LITE); mobidb-lite (MOBIDB_LITE); mobidb-lite (MOBIDB_LITE); PTHR34491:SF9 (PANTHER); PTHR34491 (PANTHER)	no GO terms	no GO terms
NODE_2_length_1099528_cov_52.430201.g521.t1	coagulation factor 5/8 type domain-containing protein	885	1	2.63864E-177	91.86						no IPS match	no IPS match	no IPS match
NODE_2_length_1099528_cov_52.430201.g522.t1	hypothetical protein DHEL01_v204943	1887	1	0.0	96.97	1	C:GO:0016021	C:integral component of membrane			mobidb-lite (MOBIDB_LITE); mobidb-lite (MOBIDB_LITE); PTHR42055 (PANTHER)	no GO terms	no GO terms
NODE_2_length_1099528_cov_52.430201.g523.t1	putative transcription initiation factor iid	582	1	7.7029E-88	78.95	5	P:GO:0006366; P:GO:0006413; F:GO:0003743; F:GO:0046982; C:GO:0005634	P:transcription by RNA polymerase II; P:translational initiation; F:translation initiation factor activity; F:protein heterodimerization activity; C:nucleus			IPR009072 (G3DSA:1.10.20.GENE3D); IPR003195 (PFAM); mobidb-lite (MOBIDB_LITE); PTHR11380:SF15 (PANTHER); IPR003195 (PANTHER); IPR003195 (CDD); IPR009072 (SUPERFAMILY); IPR009072 (SUPERFAMILY)	P:GO:0006366; F:GO:0046982	P:transcription by RNA polymerase II; F:protein heterodimerization activity
NODE_2_length_1099528_cov_52.430201.g524.t1	putative transmembrane protein 167 precursor	213	1	5.08622E-36	100.0	2	C:GO:0000139; C:GO:0016021	C:Golgi membrane; C:integral component of membrane			IPR009653 (PFAM); PTHR13229:SF2 (PANTHER); PTHR13229 (PANTHER)	no GO terms	no GO terms
NODE_2_length_1099528_cov_52.430201.g526.t1	hypothetical protein DHEL01_v204949	2004	1	0.0	95.21						IPR008862 (PFAM); mobidb-lite (MOBIDB_LITE); mobidb-lite (MOBIDB_LITE); mobidb-lite (MOBIDB_LITE); mobidb-lite (MOBIDB_LITE); mobidb-lite (MOBIDB_LITE); mobidb-lite (MOBIDB_LITE); mobidb-lite (MOBIDB_LITE); PTHR12832:SF11 (PANTHER); IPR008862 (PANTHER)	no GO terms	no GO terms
NODE_2_length_1099528_cov_52.430201.g527.t1	hypothetical protein DHEL01_v204950	1914	1	1.15246E-133	63.46						IPR027796 (PFAM); mobidb-lite (MOBIDB_LITE); mobidb-lite (MOBIDB_LITE); mobidb-lite (MOBIDB_LITE); mobidb-lite (MOBIDB_LITE); mobidb-lite (MOBIDB_LITE)	no GO terms	no GO terms
NODE_2_length_1099528_cov_52.430201.g528.t1	putative alanine racemase family protein	807	1	2.82872E-160	95.9	1	F:GO:0030170	F:pyridoxal phosphate binding			IPR011078 (PIRSF); IPR011078 (TIGRFAM); IPR001608 (PFAM); IPR029066 (G3DSA:3.20.20.GENE3D); IPR011078 (PANTHER); PTHR10146:SF14 (PANTHER); IPR011078 (HAMAP); cd06822 (CDD); IPR029066 (SUPERFAMILY)	F:GO:0030170	F:pyridoxal phosphate binding
NODE_2_length_1099528_cov_52.430201.g529.t1	hypothetical protein DHEL01_v204953	2964	1	0.0	98.18	4	P:GO:0006886; P:GO:0072583; F:GO:0035615; C:GO:0030122	P:intracellular protein transport; P:clathrin-dependent endocytosis; F:clathrin adaptor activity; C:AP-2 adaptor complex			IPR008152 (SMART); IPR002553 (PFAM); IPR008152 (PFAM); IPR012295 (G3DSA:3.30.310.GENE3D); IPR011989 (G3DSA:1.25.10.GENE3D); G3DSA:2.60.40.1230 (GENE3D); IPR003164 (PFAM); IPR017104 (PIRSF); mobidb-lite (MOBIDB_LITE); mobidb-lite (MOBIDB_LITE); PTHR22780:SF4 (PANTHER); PTHR22780 (PANTHER); IPR009028 (SUPERFAMILY); IPR016024 (SUPERFAMILY); IPR013041 (SUPERFAMILY)	P:GO:0006886; P:GO:0015031; P:GO:0016192; P:GO:0072583; F:GO:0035615; C:GO:0030117; C:GO:0030122; C:GO:0030131	P:intracellular protein transport; P:protein transport; P:vesicle-mediated transport; P:clathrin-dependent endocytosis; F:clathrin adaptor activity; C:membrane coat; C:AP-2 adaptor complex; C:clathrin adaptor complex
NODE_2_length_1099528_cov_52.430201.g530.t1	putative methyltransferase domain-containing protein	1047	1	0.0	90.11	2	P:GO:0032259; F:GO:0008168	P:methylation; F:methyltransferase activity	EC:2.1; EC:2; EC:2.1.1	Transferring one-carbon groups; Transferases; Transferring one-carbon groups	PF13489 (PFAM); G3DSA:3.40.50.150 (GENE3D); PTHR13090 (PANTHER); IPR029063 (SUPERFAMILY)	no GO terms	no GO terms
NODE_2_length_1099528_cov_52.430201.g531.t1	hypothetical protein DHEL01_v212543	666	1	2.51066E-113	87.19	3	P:GO:0034314; C:GO:0005737; C:GO:0005885	P:Arp2/3 complex-mediated actin nucleation; C:cytoplasm; C:Arp2/3 protein complex			IPR006789 (PFAM); IPR036743 (G3DSA:1.25.40.GENE3D); mobidb-lite (MOBIDB_LITE); mobidb-lite (MOBIDB_LITE); IPR006789 (PANTHER); IPR036743 (SUPERFAMILY)	P:GO:0030833; P:GO:0034314; C:GO:0005885; C:GO:0015629	P:regulation of actin filament polymerization; P:Arp2/3 complex-mediated actin nucleation; C:Arp2/3 protein complex; C:actin cytoskeleton
NODE_2_length_1099528_cov_52.430201.g532.t1	hypothetical protein VM1G_03253	459	1	9.89098E-4	100.0						mobidb-lite (MOBIDB_LITE); mobidb-lite (MOBIDB_LITE); mobidb-lite (MOBIDB_LITE)	no GO terms	no GO terms
NODE_2_length_1099528_cov_52.430201.g534.t1	putative nitrilase and fragile histidine triad fusion protein hit	969	1	2.2531E-171	88.96	2	P:GO:0043605; F:GO:0110050	P:cellular amide catabolic process; F:deaminated glutathione amidase activity	EC:3.5.1; EC:3.5; EC:3	Acting on carbon-nitrogen bonds, other than peptide bonds; Acting on carbon-nitrogen bonds, other than peptide bonds; Hydrolases	IPR036526 (G3DSA:3.60.110.GENE3D); IPR003010 (PFAM); PTHR23088 (PANTHER); PTHR23088:SF27 (PANTHER); IPR003010 (PROSITE_PROFILES); IPR036526 (SUPERFAMILY)	P:GO:0006807	P:nitrogen compound metabolic process
NODE_2_length_1099528_cov_52.430201.g535.t1	putative tpa inducible protein	1998	1	0.0	95.47	2	P:GO:0006352; C:GO:0005669	P:DNA-templated transcription, initiation; C:transcription factor TFIID complex			IPR007900 (PFAM); mobidb-lite (MOBIDB_LITE); mobidb-lite (MOBIDB_LITE); mobidb-lite (MOBIDB_LITE); mobidb-lite (MOBIDB_LITE); mobidb-lite (MOBIDB_LITE); mobidb-lite (MOBIDB_LITE); mobidb-lite (MOBIDB_LITE); mobidb-lite (MOBIDB_LITE); mobidb-lite (MOBIDB_LITE); mobidb-lite (MOBIDB_LITE); mobidb-lite (MOBIDB_LITE); mobidb-lite (MOBIDB_LITE); mobidb-lite (MOBIDB_LITE)	P:GO:0006352; C:GO:0005669	P:DNA-templated transcription, initiation; C:transcription factor TFIID complex
NODE_2_length_1099528_cov_52.430201.g536.t1	putative endoribonuclease ysh1	2526	1	0.0	96.43	8	P:GO:0006369; P:GO:0006378; P:GO:0031126; P:GO:0034247; P:GO:0090502; P:GO:0098789; F:GO:0004521; C:GO:0005847	P:termination of RNA polymerase II transcription; P:mRNA polyadenylation; P:sno(s)RNA 3'-end processing; P:snoRNA splicing; P:RNA phosphodiester bond hydrolysis, endonucleolytic; P:pre-mRNA cleavage required for polyadenylation; F:endoribonuclease activity; C:mRNA cleavage and polyadenylation specificity factor complex	EC:3.1; EC:3	Acting on ester bonds; Hydrolases	IPR022712 (SMART); IPR001279 (SMART); IPR021718 (SMART); IPR021718 (PFAM); IPR022712 (PFAM); IPR011108 (PFAM); G3DSA:3.40.50.10890 (GENE3D); IPR036866 (G3DSA:3.60.15.GENE3D); IPR001279 (PFAM); mobidb-lite (MOBIDB_LITE); mobidb-lite (MOBIDB_LITE); mobidb-lite (MOBIDB_LITE); mobidb-lite (MOBIDB_LITE); PTHR11203:SF11 (PANTHER); PTHR11203 (PANTHER); cd16292 (CDD); IPR036866 (SUPERFAMILY)	no GO terms	no GO terms
NODE_2_length_1099528_cov_52.430201.g537.t1	putative signal recognition particle sec65 subunit	888	1	4.06544E-144	94.09	3	P:GO:0006614; F:GO:0008312; C:GO:0005786	P:SRP-dependent cotranslational protein targeting to membrane; F:7S RNA binding; C:signal recognition particle, endoplasmic reticulum targeting			IPR002778 (PFAM); IPR036521 (G3DSA:3.30.56.GENE3D); mobidb-lite (MOBIDB_LITE); mobidb-lite (MOBIDB_LITE); mobidb-lite (MOBIDB_LITE); mobidb-lite (MOBIDB_LITE); mobidb-lite (MOBIDB_LITE); PTHR17453:SF0 (PANTHER); IPR002778 (PANTHER); IPR036521 (SUPERFAMILY)	P:GO:0006614; F:GO:0008312; C:GO:0048500	P:SRP-dependent cotranslational protein targeting to membrane; F:7S RNA binding; C:signal recognition particle
NODE_2_length_1099528_cov_52.430201.g538.t1	hypothetical protein DHEL01_v210214	1404	1	0.0	90.24	1	F:GO:0046872	F:metal ion binding			G3DSA:4.10.1000.10 (GENE3D); PTHR37543 (PANTHER); PTHR37543:SF1 (PANTHER); IPR000571 (PROSITE_PROFILES)	F:GO:0046872	F:metal ion binding
NODE_2_length_1099528_cov_52.430201.g539.t1	fungal specific transcription factor domain-containing protein	2364	1	0.0	90.99	6	P:GO:0006357; F:GO:0000981; F:GO:0003677; F:GO:0008270; C:GO:0005634; C:GO:0016021	P:regulation of transcription by RNA polymerase II; F:DNA-binding transcription factor activity, RNA polymerase II-specific; F:DNA binding; F:zinc ion binding; C:nucleus; C:integral component of membrane			IPR007219 (SMART); IPR001138 (SMART); IPR007219 (PFAM); IPR001138 (PFAM); IPR036864 (G3DSA:4.10.240.GENE3D); mobidb-lite (MOBIDB_LITE); mobidb-lite (MOBIDB_LITE); mobidb-lite (MOBIDB_LITE); mobidb-lite (MOBIDB_LITE); mobidb-lite (MOBIDB_LITE); PTHR31001:SF59 (PANTHER); PTHR31001:SF59 (PANTHER); PTHR31001 (PANTHER); PTHR31001 (PANTHER); IPR001138 (PROSITE_PROFILES); cd12148 (CDD); IPR001138 (CDD);…	P:GO:0006351; P:GO:0006355; F:GO:0000981; F:GO:0003677; F:GO:0008270	P:transcription, DNA-templated; P:regulation of transcription, DNA-templated; F:DNA-binding transcription factor activity, RNA polymerase II-specific; F:DNA binding; F:zinc ion binding
NODE_2_length_1099528_cov_52.430201.g540.t1	putative vacuolar atp synthase 98 kda subunit	2580	1	0.0	99.19	4	P:GO:1902600; F:GO:0015078; C:GO:0000220; C:GO:0016021	P:proton transmembrane transport; F:proton transmembrane transporter activity; C:vacuolar proton-transporting V-type ATPase, V0 domain; C:integral component of membrane	EC:7	Translocases	IPR026028 (PIRSF); IPR002490 (PFAM); mobidb-lite (MOBIDB_LITE); PTHR11629:SF63 (PANTHER); IPR002490 (PANTHER)	P:GO:1902600; F:GO:0015078; C:GO:0000220; C:GO:0033179	P:proton transmembrane transport; F:proton transmembrane transporter activity; C:vacuolar proton-transporting V-type ATPase, V0 domain; C:proton-transporting V-type ATPase, V0 domain
NODE_2_length_1099528_cov_52.430201.g541.t1	hypothetical protein VM1G_11506	1455	1	2.49348E-155	72.84	1	C:GO:0016020	C:membrane			IPR000620 (PFAM); mobidb-lite (MOBIDB_LITE); PTHR22911 (PANTHER); PTHR22911:SF6 (PANTHER); SSF103481 (SUPERFAMILY); SSF103481 (SUPERFAMILY)	C:GO:0016020; C:GO:0016021	C:membrane; C:integral component of membrane
NODE_2_length_1099528_cov_52.430201.g542.t1	putative tbp-interacting protein	2214	1	0.0	100.0	9	P:GO:0006281; P:GO:0006325; P:GO:0032508; F:GO:0005524; F:GO:0016787; F:GO:0043139; C:GO:0031011; C:GO:0035267; C:GO:0097255	P:DNA repair; P:chromatin organization; P:DNA duplex unwinding; F:ATP binding; F:hydrolase activity; F:5'-3' DNA helicase activity; C:Ino80 complex; C:NuA4 histone acetyltransferase complex; C:R2TP complex	EC:3.6.4.12; EC:3	DNA helicase; Hydrolases	IPR003593 (SMART); G3DSA:1.10.8.60 (GENE3D); IPR010339 (PFAM); IPR041048 (PFAM); IPR027238 (PANTHER); IPR037938 (PTHR11093:PANTHER); cd00009 (CDD); IPR027417 (SUPERFAMILY)	F:GO:0003678; F:GO:0005524; F:GO:0043139; C:GO:0031011; C:GO:0035267; C:GO:0097255	F:DNA helicase activity; F:ATP binding; F:5'-3' DNA helicase activity; C:Ino80 complex; C:NuA4 histone acetyltransferase complex; C:R2TP complex
NODE_2_length_1099528_cov_52.430201.g543.t1	HMG box protein	2331	1	0.0	88.27	2	F:GO:0003677; C:GO:0005634	F:DNA binding; C:nucleus			IPR009071 (SMART); IPR009071 (PFAM); IPR036910 (G3DSA:1.10.30.GENE3D); mobidb-lite (MOBIDB_LITE); mobidb-lite (MOBIDB_LITE); mobidb-lite (MOBIDB_LITE); mobidb-lite (MOBIDB_LITE); mobidb-lite (MOBIDB_LITE); mobidb-lite (MOBIDB_LITE); mobidb-lite (MOBIDB_LITE); mobidb-lite (MOBIDB_LITE); mobidb-lite (MOBIDB_LITE); mobidb-lite (MOBIDB_LITE); mobidb-lite (MOBIDB_LITE); PTHR10270:SF161 (PANTHER); PTHR…	no GO terms	no GO terms
NODE_2_length_1099528_cov_52.430201.g544.t1	hypothetical protein INS49_011255	3861	1	0.0	99.07						IPR000938 (SMART); IPR000938 (PFAM); IPR022157 (PFAM); IPR036859 (G3DSA:2.30.30.GENE3D); mobidb-lite (MOBIDB_LITE); mobidb-lite (MOBIDB_LITE); mobidb-lite (MOBIDB_LITE); mobidb-lite (MOBIDB_LITE); mobidb-lite (MOBIDB_LITE); mobidb-lite (MOBIDB_LITE); PTHR18916:SF70 (PANTHER); PTHR18916 (PANTHER); IPR000938 (PROSITE_PROFILES); IPR036859 (SUPERFAMILY)	no GO terms	no GO terms
NODE_2_length_1099528_cov_52.430201.g545.t1	iron permease FTR1 family protein	1095	1	0.0	95.6	3	P:GO:0034755; F:GO:0005381; C:GO:0033573	P:iron ion transmembrane transport; F:iron ion transmembrane transporter activity; C:high-affinity iron permease complex	EC:7	Translocases	IPR004923 (PFAM); mobidb-lite (MOBIDB_LITE); IPR004923 (PANTHER); PTHR31632:SF6 (PANTHER)	P:GO:0034755; F:GO:0005381; C:GO:0016020; C:GO:0033573	P:iron ion transmembrane transport; F:iron ion transmembrane transporter activity; C:membrane; C:high-affinity iron permease complex
NODE_2_length_1099528_cov_52.430201.g546.t1	putative multicopper like protein	1896	1	0.0	95.97	4	P:GO:0006811; F:GO:0005507; F:GO:0016491; C:GO:0016021	P:ion transport; F:copper ion binding; F:oxidoreductase activity; C:integral component of membrane	EC:1	Oxidoreductases	IPR008972 (G3DSA:2.60.40.GENE3D); IPR001117 (PFAM); IPR011707 (PFAM); IPR008972 (G3DSA:2.60.40.GENE3D); IPR008972 (G3DSA:2.60.40.GENE3D); IPR011706 (PFAM); mobidb-lite (MOBIDB_LITE); PTHR11709:SF361 (PANTHER); PTHR11709 (PANTHER); cd13851 (CDD); cd13899 (CDD); IPR044130 (CDD); IPR008972 (SUPERFAMILY); IPR008972 (SUPERFAMILY); IPR008972 (SUPERFAMILY)	P:GO:0006811; F:GO:0005507; F:GO:0016491	P:ion transport; F:copper ion binding; F:oxidoreductase activity
NODE_2_length_1099528_cov_52.430201.g547.t1	hypothetical protein UCDDA912_g01923	570	1	7.46724E-55	72.43						no IPS match	no IPS match	no IPS match
NODE_2_length_1099528_cov_52.430201.g548.t1	CDP-alcohol phosphatidyltransferase	960	1	0.0	96.55	3	P:GO:0008654; F:GO:0016780; C:GO:0016021	P:phospholipid biosynthetic process; F:phosphotransferase activity, for other substituted phosphate groups; C:integral component of membrane	EC:2.7; EC:2; EC:2.7.8	Transferring phosphorus-containing groups; Transferases; Transferring phosphorus-containing groups	IPR000462 (PFAM); IPR043130 (G3DSA:1.20.120.GENE3D); mobidb-lite (MOBIDB_LITE); PTHR15362:SF4 (PANTHER); PTHR15362 (PANTHER)	P:GO:0008654; F:GO:0016780; C:GO:0016020	P:phospholipid biosynthetic process; F:phosphotransferase activity, for other substituted phosphate groups; C:membrane
NODE_2_length_1099528_cov_52.430201.g549.t1	putative orotidine 5phosphate decarboxylase	1194	1	0.0	97.23	3	P:GO:0006207; P:GO:0044205; F:GO:0004590	P:'de novo' pyrimidine nucleobase biosynthetic process; P:'de novo' UMP biosynthetic process; F:orotidine-5'-phosphate decarboxylase activity	EC:4.1.1; EC:4.1; EC:4.1.1.23; EC:4	Carbon-carbon lyases; Carbon-carbon lyases; Orotidine-5'-phosphate decarboxylase; Lyases	IPR001754 (SMART); IPR001754 (PFAM); IPR013785 (G3DSA:3.20.20.GENE3D); mobidb-lite (MOBIDB_LITE); mobidb-lite (MOBIDB_LITE); PTHR32119 (PANTHER); IPR014732 (PTHR32119:PANTHER); IPR011060 (SUPERFAMILY)	P:GO:0006207; P:GO:0044205; F:GO:0003824; F:GO:0004590	P:'de novo' pyrimidine nucleobase biosynthetic process; P:'de novo' UMP biosynthetic process; F:catalytic activity; F:orotidine-5'-phosphate decarboxylase activity
NODE_2_length_1099528_cov_52.430201.g550.t1	putative hydroxyproline-rich glyco protein	1584	1	0.0	92.6						mobidb-lite (MOBIDB_LITE)	no GO terms	no GO terms
NODE_2_length_1099528_cov_52.430201.g551.t1	protein phosphatase 2c	1974	1	0.0	93.94	3	P:GO:0006470; F:GO:0004722; F:GO:0046872	P:protein dephosphorylation; F:protein serine/threonine phosphatase activity; F:metal ion binding	EC:3.1.3.16; EC:3.1; EC:3; EC:3.1.3	Protein-serine/threonine phosphatase; Acting on ester bonds; Hydrolases; Acting on ester bonds	IPR001932 (SMART); IPR001932 (PFAM); mobidb-lite (MOBIDB_LITE); mobidb-lite (MOBIDB_LITE); mobidb-lite (MOBIDB_LITE); mobidb-lite (MOBIDB_LITE); mobidb-lite (MOBIDB_LITE); mobidb-lite (MOBIDB_LITE); mobidb-lite (MOBIDB_LITE); mobidb-lite (MOBIDB_LITE); mobidb-lite (MOBIDB_LITE); mobidb-lite (MOBIDB_LITE); IPR015655 (PANTHER); PTHR13832:SF747 (PANTHER); IPR001932 (PROSITE_PROFILES); IPR001932 (CDD…	P:GO:0006470; F:GO:0004722; F:GO:0016791	P:protein dephosphorylation; F:protein serine/threonine phosphatase activity; F:phosphatase activity
NODE_2_length_1099528_cov_52.430201.g552.t1	hypothetical protein DHEL01_v204386	2331	1	0.0	91.82						IPR010816 (PFAM); mobidb-lite (MOBIDB_LITE); mobidb-lite (MOBIDB_LITE); mobidb-lite (MOBIDB_LITE); mobidb-lite (MOBIDB_LITE); mobidb-lite (MOBIDB_LITE); PTHR14905:SF11 (PANTHER); PTHR14905 (PANTHER)	no GO terms	no GO terms
NODE_2_length_1099528_cov_52.430201.g553.t1	putative inositolphosphorylceramide-b c-26 hydroxylase	1158	1	0.0	97.14	9	P:GO:0006633; P:GO:0006673; P:GO:0046513; F:GO:0005506; F:GO:0008270; F:GO:0020037; F:GO:0080132; C:GO:0005789; C:GO:0016021	P:fatty acid biosynthetic process; P:inositol phosphoceramide metabolic process; P:ceramide biosynthetic process; F:iron ion binding; F:zinc ion binding; F:heme binding; F:fatty acid alpha-hydroxylase activity; C:endoplasmic reticulum membrane; C:integral component of membrane	EC:1	Oxidoreductases	IPR001199 (PRINTS); IPR001199 (SMART); IPR001199 (PFAM); IPR014430 (PIRSF); IPR006694 (PFAM); IPR036400 (G3DSA:3.10.120.GENE3D); mobidb-lite (MOBIDB_LITE); mobidb-lite (MOBIDB_LITE); PTHR12863 (PANTHER); IPR001199 (PROSITE_PROFILES); IPR036400 (SUPERFAMILY)	P:GO:0006629; P:GO:0008610; F:GO:0005506; F:GO:0016491; F:GO:0080132; C:GO:0016021	P:lipid metabolic process; P:lipid biosynthetic process; F:iron ion binding; F:oxidoreductase activity; F:fatty acid alpha-hydroxylase activity; C:integral component of membrane
NODE_2_length_1099528_cov_52.430201.g554.t1	putative rna splicing factor pad-1	1758	1	0.0	100.0	3	P:GO:0006397; F:GO:0003723; C:GO:0005634	P:mRNA processing; F:RNA binding; C:nucleus			IPR000504 (SMART); IPR012677 (G3DSA:3.30.70.GENE3D); IPR012677 (G3DSA:3.30.70.GENE3D); IPR012677 (G3DSA:3.30.70.GENE3D); IPR000504 (PFAM); IPR029123 (PFAM); IPR006509 (TIGRFAM); mobidb-lite (MOBIDB_LITE); mobidb-lite (MOBIDB_LITE); mobidb-lite (MOBIDB_LITE); mobidb-lite (MOBIDB_LITE); PTHR48036:SF6 (PANTHER); PTHR48036 (PANTHER); IPR000504 (PROSITE_PROFILES); IPR000504 (PROSITE_PROFILES); IPR0005…	P:GO:0006397; F:GO:0003676; F:GO:0003723; C:GO:0005634	P:mRNA processing; F:nucleic acid binding; F:RNA binding; C:nucleus
NODE_2_length_1099528_cov_52.430201.g555.t1	hypothetical protein UCDDA912_g01915	2487	1	0.0	73.63						mobidb-lite (MOBIDB_LITE); mobidb-lite (MOBIDB_LITE); mobidb-lite (MOBIDB_LITE)	no GO terms	no GO terms
NODE_2_length_1099528_cov_52.430201.g556.t1	putative von willebrand factor	1506	1	0.0	93.72						IPR002035 (SMART); IPR036465 (G3DSA:3.40.50.GENE3D); mobidb-lite (MOBIDB_LITE); mobidb-lite (MOBIDB_LITE); mobidb-lite (MOBIDB_LITE); mobidb-lite (MOBIDB_LITE); mobidb-lite (MOBIDB_LITE); mobidb-lite (MOBIDB_LITE); PTHR34706:SF1 (PANTHER); PTHR34706 (PANTHER); IPR002035 (PROSITE_PROFILES); IPR036465 (SUPERFAMILY)	no GO terms	no GO terms
NODE_2_length_1099528_cov_52.430201.g557.t1	putative aminotransferase class i and ii	1431	1	0.0	96.34	3	P:GO:0009058; F:GO:0008483; F:GO:0030170	P:biosynthetic process; F:transaminase activity; F:pyridoxal phosphate binding	EC:2.6.1; EC:2; EC:2.6	Transferring nitrogenous groups; Transferases; Transferring nitrogenous groups	IPR015421 (G3DSA:3.40.640.GENE3D); IPR004839 (PFAM); PTHR43795:SF2 (PANTHER); PTHR43795 (PANTHER); cd00609 (CDD); IPR015424 (SUPERFAMILY)	P:GO:0009058; F:GO:0003824; F:GO:0030170	P:biosynthetic process; F:catalytic activity; F:pyridoxal phosphate binding
NODE_2_length_1099528_cov_52.430201.g558.t1	hypothetical protein DHEL01_v209572	816	1	1.81294E-49	61.28						mobidb-lite (MOBIDB_LITE); mobidb-lite (MOBIDB_LITE); PTHR39474 (PANTHER)	no GO terms	no GO terms
NODE_2_length_1099528_cov_52.430201.g559.t1	basic region leucine zipper	918	1	4.5958E-153	83.71	2	P:GO:0006355; F:GO:0003700	P:regulation of transcription, DNA-templated; F:DNA-binding transcription factor activity			IPR004827 (SMART); IPR004827 (PFAM); G3DSA:1.20.5.170 (GENE3D); mobidb-lite (MOBIDB_LITE); mobidb-lite (MOBIDB_LITE); mobidb-lite (MOBIDB_LITE); mobidb-lite (MOBIDB_LITE); mobidb-lite (MOBIDB_LITE); PTHR13044 (PANTHER); IPR004827 (PROSITE_PROFILES); cd14705 (CDD); SSF57959 (SUPERFAMILY)	P:GO:0006355; F:GO:0003700	P:regulation of transcription, DNA-templated; F:DNA-binding transcription factor activity
NODE_2_length_1099528_cov_52.430201.g560.t1	putative trfa protein	1554	1	0.0	92.5	2	P:GO:0007059; P:GO:0051382	P:chromosome segregation; P:kinetochore assembly			IPR007902 (PFAM); G3DSA:3.10.20.720 (GENE3D); mobidb-lite (MOBIDB_LITE); mobidb-lite (MOBIDB_LITE); mobidb-lite (MOBIDB_LITE); mobidb-lite (MOBIDB_LITE)	P:GO:0007059; P:GO:0051382	P:chromosome segregation; P:kinetochore assembly
NODE_2_length_1099528_cov_52.430201.g561.t1	hypothetical protein INS49_011272	1281	1	0.0	96.47						IPR001130 (PFAM); mobidb-lite (MOBIDB_LITE); mobidb-lite (MOBIDB_LITE); mobidb-lite (MOBIDB_LITE); mobidb-lite (MOBIDB_LITE); PTHR10060:SF15 (PANTHER); PTHR10060 (PANTHER); IPR001130 (CDD); IPR032466 (SUPERFAMILY)	F:GO:0016788	F:hydrolase activity, acting on ester bonds
NODE_2_length_1099528_cov_52.430201.g562.t1	putative ribonucleoside-diphosphate reductase large chain	2748	1	0.0	98.91	3	P:GO:0006260; F:GO:0004748; F:GO:0005524	P:DNA replication; F:ribonucleoside-diphosphate reductase activity, thioredoxin disulfide as acceptor; F:ATP binding	EC:1.17.4; EC:1.17; EC:1; EC:1.17.4.1	Acting on CH or CH(2) groups; Acting on CH or CH(2) groups; Oxidoreductases; Ribonucleoside-diphosphate reductase	IPR000788 (PRINTS); IPR005144 (PFAM); G3DSA:3.20.70.20 (GENE3D); IPR013509 (PFAM); IPR000788 (PFAM); IPR013346 (TIGRFAM); mobidb-lite (MOBIDB_LITE); mobidb-lite (MOBIDB_LITE); PTHR11573:SF24 (PANTHER); IPR039718 (PANTHER); IPR005144 (PROSITE_PROFILES); cd01679 (CDD); IPR008926 (SUPERFAMILY); SSF51998 (SUPERFAMILY)	P:GO:0006260; F:GO:0004748; F:GO:0005524	P:DNA replication; F:ribonucleoside-diphosphate reductase activity, thioredoxin disulfide as acceptor; F:ATP binding
NODE_2_length_1099528_cov_52.430201.g563.t1	putative cfem domain-containing protein	747	1	3.84575E-52	91.09	2	C:GO:0005618; C:GO:0031225	C:cell wall; C:anchored component of membrane			IPR008427 (SMART); IPR008427 (PFAM); mobidb-lite (MOBIDB_LITE); PTHR37928 (PANTHER)	no GO terms	no GO terms
NODE_2_length_1099528_cov_52.430201.g564.t1	putative glycosyltransferase family 4 protein	1416	1	0.0	97.03	6	P:GO:0006486; P:GO:0097502; F:GO:0004378; F:GO:0102704; C:GO:0005789; C:GO:0016021	P:protein glycosylation; P:mannosylation; F:GDP-Man:Man1GlcNAc2-PP-Dol alpha-1,3-mannosyltransferase activity; F:GDP-Man:Man2GlcNAc2-PP-dolichol alpha-1,6-mannosyltransferase activity; C:endoplasmic reticulum membrane; C:integral component of membrane	EC:2.4; EC:2; EC:2.4.1.257; EC:2.4.1; EC:2.4.1.132	Glycosyltransferases; Transferases; GDP-Man:Man(2)GlcNAc(2)-PP-dolichol alpha-1,6-mannosyltransferase; Glycosyltransferases; GDP-Man:Man(1)GlcNAc(2)-PP-dolichol alpha-1,3-mannosyltransferase	G3DSA:3.40.50.2000 (GENE3D); G3DSA:3.40.50.2000 (GENE3D); IPR028098 (PFAM); IPR001296 (PFAM); IPR027054 (PANTHER); PTHR45918:SF1 (PANTHER); cd03805 (CDD); SSF53756 (SUPERFAMILY)	P:GO:0006486; F:GO:0004378; F:GO:0016757	P:protein glycosylation; F:GDP-Man:Man1GlcNAc2-PP-Dol alpha-1,3-mannosyltransferase activity; F:glycosyltransferase activity
NODE_2_length_1099528_cov_52.430201.g565.t1	hypothetical protein INS49_011276	3849	1	0.0	95.34						IPR000719 (SMART); G3DSA:3.30.200.20 (GENE3D); IPR000719 (PFAM); G3DSA:1.10.510.10 (GENE3D); mobidb-lite (MOBIDB_LITE); mobidb-lite (MOBIDB_LITE); mobidb-lite (MOBIDB_LITE); mobidb-lite (MOBIDB_LITE); mobidb-lite (MOBIDB_LITE); mobidb-lite (MOBIDB_LITE); mobidb-lite (MOBIDB_LITE); mobidb-lite (MOBIDB_LITE); mobidb-lite (MOBIDB_LITE); mobidb-lite (MOBIDB_LITE); mobidb-lite (MOBIDB_LITE); mobidb-li…	P:GO:0006468; F:GO:0004672; F:GO:0005524	P:protein phosphorylation; F:protein kinase activity; F:ATP binding
NODE_2_length_1099528_cov_52.430201.g566.t1	hypothetical protein INS49_011277	5508	1	0.0	98.2						IPR003591 (SMART); SM00365 (SMART); IPR032675 (G3DSA:3.80.10.GENE3D); mobidb-lite (MOBIDB_LITE); mobidb-lite (MOBIDB_LITE); mobidb-lite (MOBIDB_LITE); mobidb-lite (MOBIDB_LITE); mobidb-lite (MOBIDB_LITE); mobidb-lite (MOBIDB_LITE); mobidb-lite (MOBIDB_LITE); mobidb-lite (MOBIDB_LITE); mobidb-lite (MOBIDB_LITE); mobidb-lite (MOBIDB_LITE); mobidb-lite (MOBIDB_LITE); mobidb-lite (MOBIDB_LITE); mobid…	F:GO:0005515	F:protein binding
NODE_2_length_1099528_cov_52.430201.g567.t1	protamine P1	3828	1	0.0	66.85						mobidb-lite (MOBIDB_LITE); mobidb-lite (MOBIDB_LITE); mobidb-lite (MOBIDB_LITE); mobidb-lite (MOBIDB_LITE); mobidb-lite (MOBIDB_LITE); mobidb-lite (MOBIDB_LITE); mobidb-lite (MOBIDB_LITE); mobidb-lite (MOBIDB_LITE); mobidb-lite (MOBIDB_LITE); mobidb-lite (MOBIDB_LITE); mobidb-lite (MOBIDB_LITE); mobidb-lite (MOBIDB_LITE); mobidb-lite (MOBIDB_LITE); mobidb-lite (MOBIDB_LITE); mobidb-lite (MOBIDB_L…	no GO terms	no GO terms
NODE_2_length_1099528_cov_52.430201.g568.t1	inositol polyphosphate kinase	3921	1	0.0	89.04	3	P:GO:0016310; P:GO:0032958; F:GO:0016301	P:phosphorylation; P:inositol phosphate biosynthetic process; F:kinase activity	EC:2.7; EC:2	Transferring phosphorus-containing groups; Transferases	IPR005522 (PFAM); IPR038286 (G3DSA:1.10.510.GENE3D); mobidb-lite (MOBIDB_LITE); mobidb-lite (MOBIDB_LITE); mobidb-lite (MOBIDB_LITE); mobidb-lite (MOBIDB_LITE); mobidb-lite (MOBIDB_LITE); mobidb-lite (MOBIDB_LITE); mobidb-lite (MOBIDB_LITE); mobidb-lite (MOBIDB_LITE); mobidb-lite (MOBIDB_LITE); mobidb-lite (MOBIDB_LITE); mobidb-lite (MOBIDB_LITE); mobidb-lite (MOBIDB_LITE); mobidb-lite (MOBIDB_LI…	P:GO:0032958; F:GO:0016301	P:inositol phosphate biosynthetic process; F:kinase activity
NODE_2_length_1099528_cov_52.430201.g569.t1	hypothetical protein INS49_011281	843	1	0.0	97.86						G3DSA:3.90.226.10 (GENE3D); IPR001753 (PFAM); mobidb-lite (MOBIDB_LITE); PTHR11941:SF148 (PANTHER); PTHR11941 (PANTHER); cd06558 (CDD); IPR029045 (SUPERFAMILY)	F:GO:0003824	F:catalytic activity
NODE_2_length_1099528_cov_52.430201.g570.t1	hypothetical protein INS49_011282	1077	1	0.0	95.25						IPR018939 (PFAM); mobidb-lite (MOBIDB_LITE); mobidb-lite (MOBIDB_LITE); mobidb-lite (MOBIDB_LITE); mobidb-lite (MOBIDB_LITE); PTHR15071 (PANTHER); PTHR15071:SF13 (PANTHER); PS51257 (PROSITE_PROFILES)	no GO terms	no GO terms
NODE_2_length_1099528_cov_52.430201.g571.t1	hypothetical protein INS49_011283	3045	1	0.0	98.02						IPR021950 (PFAM); mobidb-lite (MOBIDB_LITE); mobidb-lite (MOBIDB_LITE); mobidb-lite (MOBIDB_LITE); mobidb-lite (MOBIDB_LITE); mobidb-lite (MOBIDB_LITE); mobidb-lite (MOBIDB_LITE); mobidb-lite (MOBIDB_LITE); mobidb-lite (MOBIDB_LITE); mobidb-lite (MOBIDB_LITE); mobidb-lite (MOBIDB_LITE); mobidb-lite (MOBIDB_LITE); mobidb-lite (MOBIDB_LITE); mobidb-lite (MOBIDB_LITE); mobidb-lite (MOBIDB_LITE); mob…	F:GO:0003712; C:GO:0000124	F:transcription coregulator activity; C:SAGA complex
NODE_2_length_1099528_cov_52.430201.g572.t1	hypothetical protein INS49_011284	495	1	9.42929E-24	96.08						mobidb-lite (MOBIDB_LITE); mobidb-lite (MOBIDB_LITE); mobidb-lite (MOBIDB_LITE)	no GO terms	no GO terms
NODE_2_length_1099528_cov_52.430201.g573.t1	hypothetical protein INS49_011284	1245	1	0.0	98.96						mobidb-lite (MOBIDB_LITE)	no GO terms	no GO terms
NODE_2_length_1099528_cov_52.430201.g574.t1	hypothetical protein DHEL01_v210798	1665	1	0.0	94.04						G3DSA:2.160.10.10 (GENE3D); IPR029044 (G3DSA:3.90.550.GENE3D); mobidb-lite (MOBIDB_LITE); mobidb-lite (MOBIDB_LITE); PTHR45989:SF1 (PANTHER); PTHR45989 (PANTHER); cd04652 (CDD); IPR029044 (SUPERFAMILY)	no GO terms	no GO terms
NODE_2_length_1099528_cov_52.430201.g576.t1	hypothetical protein DHEL01_v208111	1107	1	0.0	92.58						IPR013087 (SMART); G3DSA:3.30.160.60 (GENE3D); mobidb-lite (MOBIDB_LITE); mobidb-lite (MOBIDB_LITE); mobidb-lite (MOBIDB_LITE)	no GO terms	no GO terms
NODE_2_length_1099528_cov_52.430201.g577.t1	hormone-sensitive lipase	2208	1	0.0	95.78	1	F:GO:0016787	F:hydrolase activity	EC:3	Hydrolases	IPR029058 (G3DSA:3.40.50.GENE3D); IPR029058 (G3DSA:3.40.50.GENE3D); IPR013094 (PFAM); mobidb-lite (MOBIDB_LITE); mobidb-lite (MOBIDB_LITE); mobidb-lite (MOBIDB_LITE); mobidb-lite (MOBIDB_LITE); mobidb-lite (MOBIDB_LITE); mobidb-lite (MOBIDB_LITE); mobidb-lite (MOBIDB_LITE); PTHR23025 (PANTHER); PTHR23025:SF3 (PANTHER); IPR029058 (SUPERFAMILY)	F:GO:0016787	F:hydrolase activity
NODE_2_length_1099528_cov_52.430201.g578.t1	acetylornithine aminotransferase	1533	1	0.0	97.29	4	P:GO:0006526; F:GO:0003992; F:GO:0030170; C:GO:0005759	P:arginine biosynthetic process; F:N2-acetyl-L-ornithine:2-oxoglutarate 5-aminotransferase activity; F:pyridoxal phosphate binding; C:mitochondrial matrix	EC:2.6.1; EC:2.6.1.11; EC:2; EC:2.6	Transferring nitrogenous groups; Acetylornithine transaminase; Transferases; Transferring nitrogenous groups	IPR005814 (PFAM); IPR015421 (G3DSA:3.40.640.GENE3D); IPR015422 (G3DSA:3.90.1150.GENE3D); IPR004636 (TIGRFAM); PTHR11986 (PANTHER); PTHR11986:SF79 (PANTHER); IPR004636 (HAMAP); IPR005814 (CDD); IPR015424 (SUPERFAMILY)	P:GO:0006525; F:GO:0003824; F:GO:0008483; F:GO:0030170	P:arginine metabolic process; F:catalytic activity; F:transaminase activity; F:pyridoxal phosphate binding
NODE_2_length_1099528_cov_52.430201.g579.t1	hypothetical protein DHEL01_v208108	2427	1	0.0	81.03						IPR032675 (G3DSA:3.80.10.GENE3D); SSF52047 (SUPERFAMILY)	no GO terms	no GO terms
NODE_2_length_1099528_cov_52.430201.g580.t1	hypothetical protein UCDDA912_g01893	1224	1	7.28444E-163	98.17						IPR024655 (PFAM); mobidb-lite (MOBIDB_LITE); mobidb-lite (MOBIDB_LITE); PTHR34154:SF12 (PANTHER); PTHR34154 (PANTHER); IPR017853 (SUPERFAMILY)	no GO terms	no GO terms
NODE_2_length_1099528_cov_52.430201.g582.t1	hypothetical protein INS49_011291	1446	1	0.0	88.43						PTHR47784:SF7 (PANTHER); PTHR47784 (PANTHER)	no GO terms	no GO terms
NODE_2_length_1099528_cov_52.430201.g583.t1	hypothetical protein INS49_011292	2142	1	0.0	99.72						IPR003094 (PRINTS); IPR013078 (SMART); IPR013079 (PFAM); IPR013078 (PFAM); mobidb-lite (MOBIDB_LITE); mobidb-lite (MOBIDB_LITE); mobidb-lite (MOBIDB_LITE); mobidb-lite (MOBIDB_LITE); PTHR10606:SF32 (PANTHER); IPR003094 (PANTHER); IPR013078 (CDD); IPR027417 (SUPERFAMILY); IPR029033 (SUPERFAMILY)	P:GO:0006000; P:GO:0006003; F:GO:0003824; F:GO:0003873; F:GO:0005524	P:fructose metabolic process; P:fructose 2,6-bisphosphate metabolic process; F:catalytic activity; F:6-phosphofructo-2-kinase activity; F:ATP binding
NODE_2_length_1099528_cov_52.430201.g584.t1	putative cytidine deaminase-like protein	1275	1	0.0	97.17	1	F:GO:0003824	F:catalytic activity			IPR002125 (PFAM); PTHR11079 (PANTHER); PTHR11079:SF179 (PANTHER); IPR002125 (PROSITE_PROFILES); cd01285 (CDD); IPR016193 (SUPERFAMILY)	F:GO:0003824	F:catalytic activity
NODE_2_length_1099528_cov_52.430201.g585.t1	hypothetical protein INS49_011294	1056	1	0.0	99.43						IPR036397 (G3DSA:3.30.420.GENE3D); IPR002156 (PFAM); IPR017067 (PIRSF); IPR011320 (PFAM); IPR037056 (G3DSA:3.40.970.GENE3D); mobidb-lite (MOBIDB_LITE); mobidb-lite (MOBIDB_LITE); mobidb-lite (MOBIDB_LITE); PTHR10642 (PANTHER); PTHR10642:SF23 (PANTHER); PTHR10642 (PANTHER); PTHR10642:SF23 (PANTHER); IPR002156 (PROSITE_PROFILES); cd09280 (CDD); IPR009027 (SUPERFAMILY); IPR009027 (SUPERFAMILY); IPR0…	F:GO:0000287; F:GO:0003676; F:GO:0004523	F:magnesium ion binding; F:nucleic acid binding; F:RNA-DNA hybrid ribonuclease activity
NODE_2_length_1099528_cov_52.430201.g586.t1	putative na(+) h(+) antiporter	1377	1	0.0	94.12	3	P:GO:1902600; F:GO:0015299; C:GO:0016021	P:proton transmembrane transport; F:solute:proton antiporter activity; C:integral component of membrane	EC:7	Translocases	IPR038770 (G3DSA:1.20.1530.GENE3D); IPR006153 (PFAM); PTHR31382 (PANTHER); PTHR31382:SF1 (PANTHER)	P:GO:0006812; P:GO:0055085; F:GO:0015299; C:GO:0016021	P:cation transport; P:transmembrane transport; F:solute:proton antiporter activity; C:integral component of membrane
NODE_2_length_1099528_cov_52.430201.g587.t1	hypothetical protein INS49_011296	4197	1	0.0	98.35						IPR002110 (SMART); IPR002909 (SMART); IPR013783 (G3DSA:2.60.40.GENE3D); IPR002909 (PFAM); IPR036770 (G3DSA:1.25.40.GENE3D); PF13857 (PFAM); mobidb-lite (MOBIDB_LITE); mobidb-lite (MOBIDB_LITE); mobidb-lite (MOBIDB_LITE); mobidb-lite (MOBIDB_LITE); mobidb-lite (MOBIDB_LITE); mobidb-lite (MOBIDB_LITE); mobidb-lite (MOBIDB_LITE); mobidb-lite (MOBIDB_LITE); mobidb-lite (MOBIDB_LITE); mobidb-lite (MOB…	F:GO:0005515	F:protein binding
NODE_2_length_1099528_cov_52.430201.g588.t1	hypothetical protein DHEL01_v209066	2274	1	0.0	77.19						mobidb-lite (MOBIDB_LITE); mobidb-lite (MOBIDB_LITE); mobidb-lite (MOBIDB_LITE); mobidb-lite (MOBIDB_LITE); mobidb-lite (MOBIDB_LITE); mobidb-lite (MOBIDB_LITE); mobidb-lite (MOBIDB_LITE); mobidb-lite (MOBIDB_LITE); mobidb-lite (MOBIDB_LITE); mobidb-lite (MOBIDB_LITE); mobidb-lite (MOBIDB_LITE); mobidb-lite (MOBIDB_LITE); mobidb-lite (MOBIDB_LITE); mobidb-lite (MOBIDB_LITE); mobidb-lite (MOBIDB_L…	no GO terms	no GO terms
NODE_2_length_1099528_cov_52.430201.g589.t1	putative sexual development activator	1668	1	0.0	93.67	2	P:GO:0030435; C:GO:0005634	P:sporulation resulting in formation of a cellular spore; C:nucleus			IPR037525 (PFAM); IPR038491 (G3DSA:2.60.40.GENE3D); mobidb-lite (MOBIDB_LITE); mobidb-lite (MOBIDB_LITE); mobidb-lite (MOBIDB_LITE); mobidb-lite (MOBIDB_LITE); mobidb-lite (MOBIDB_LITE); mobidb-lite (MOBIDB_LITE); PTHR33572:SF14 (PANTHER); IPR021740 (PANTHER); IPR037525 (PROSITE_PROFILES)	no GO terms	no GO terms
NODE_2_length_1099528_cov_52.430201.g591.t1	putative mfs peptide transporter	1818	1	0.0	97.36	3	P:GO:0055085; F:GO:0022857; C:GO:0016021	P:transmembrane transport; F:transmembrane transporter activity; C:integral component of membrane	EC:7	Translocases	IPR000109 (PFAM); G3DSA:1.20.1250.20 (GENE3D); mobidb-lite (MOBIDB_LITE); mobidb-lite (MOBIDB_LITE); PTHR11654:SF189 (PANTHER); IPR000109 (PANTHER); IPR036259 (SUPERFAMILY)	P:GO:0055085; F:GO:0022857; C:GO:0016020	P:transmembrane transport; F:transmembrane transporter activity; C:membrane
NODE_2_length_1099528_cov_52.430201.g592.t1	hypothetical protein INS49_011300	885	1	1.15072E-157	98.54						IPR001425 (PRINTS); IPR001425 (SMART); G3DSA:1.20.1070.10 (GENE3D); IPR001425 (PFAM); mobidb-lite (MOBIDB_LITE); IPR001425 (PANTHER); IPR043476 (CDD); SSF81321 (SUPERFAMILY)	P:GO:0006811; F:GO:0005216; C:GO:0016020	P:ion transport; F:ion channel activity; C:membrane
NODE_2_length_1099528_cov_52.430201.g593.t1	hypothetical protein INS49_011301	3081	1	0.0	97.56						IPR011989 (G3DSA:1.25.10.GENE3D); mobidb-lite (MOBIDB_LITE); mobidb-lite (MOBIDB_LITE); mobidb-lite (MOBIDB_LITE); mobidb-lite (MOBIDB_LITE); mobidb-lite (MOBIDB_LITE); IPR038739 (PANTHER); IPR016024 (SUPERFAMILY); IPR016024 (SUPERFAMILY)	no GO terms	no GO terms
NODE_2_length_1099528_cov_52.430201.g594.t1	cyclin	2238	1	0.0	92.61	2	P:GO:0000079; F:GO:0019901	P:regulation of cyclin-dependent protein serine/threonine kinase activity; F:protein kinase binding			G3DSA:1.10.472.10 (GENE3D); IPR013922 (PFAM); mobidb-lite (MOBIDB_LITE); mobidb-lite (MOBIDB_LITE); mobidb-lite (MOBIDB_LITE); mobidb-lite (MOBIDB_LITE); mobidb-lite (MOBIDB_LITE); mobidb-lite (MOBIDB_LITE); PTHR15615:SF82 (PANTHER); PTHR15615 (PANTHER); IPR036915 (SUPERFAMILY)	P:GO:0000079; F:GO:0019901	P:regulation of cyclin-dependent protein serine/threonine kinase activity; F:protein kinase binding
NODE_2_length_1099528_cov_52.430201.g595.t1	hypothetical protein INS49_011304	375	1	5.01859E-22	98.98						IPR019098 (PFAM); mobidb-lite (MOBIDB_LITE); mobidb-lite (MOBIDB_LITE); mobidb-lite (MOBIDB_LITE); mobidb-lite (MOBIDB_LITE)	no GO terms	no GO terms
NODE_2_length_1099528_cov_52.430201.g596.t1	putative er-golgi snare complex subunit	534	1	7.59441E-109	94.92	2	P:GO:0015031; C:GO:0030173	P:protein transport; C:integral component of Golgi membrane			G3DSA:1.20.5.110 (GENE3D); mobidb-lite (MOBIDB_LITE); PTHR12791:SF28 (PANTHER); IPR039897 (PANTHER); IPR000727 (PROSITE_PROFILES); IPR039899 (CDD); SSF58038 (SUPERFAMILY)	P:GO:0015031; C:GO:0030173	P:protein transport; C:integral component of Golgi membrane
NODE_2_length_1099528_cov_52.430201.g597.t1	hypothetical protein INS49_011306	1137	1	1.0462E-156	95.83						IPR008402 (PFAM); mobidb-lite (MOBIDB_LITE); mobidb-lite (MOBIDB_LITE); mobidb-lite (MOBIDB_LITE); mobidb-lite (MOBIDB_LITE); mobidb-lite (MOBIDB_LITE); mobidb-lite (MOBIDB_LITE); mobidb-lite (MOBIDB_LITE); mobidb-lite (MOBIDB_LITE)	P:GO:0030071; P:GO:0031145; C:GO:0005680	P:regulation of mitotic metaphase/anaphase transition; P:anaphase-promoting complex-dependent catabolic process; C:anaphase-promoting complex
NODE_2_length_1099528_cov_52.430201.g598.t1	enhancer-2 of am	6351	1	0.0	98.35	7	P:GO:0006541; P:GO:0097054; F:GO:0005506; F:GO:0010181; F:GO:0016040; F:GO:0050660; F:GO:0051538	P:glutamine metabolic process; P:L-glutamate biosynthetic process; F:iron ion binding; F:FMN binding; F:glutamate synthase (NADH) activity; F:flavin adenine dinucleotide binding; F:3 iron, 4 sulfur cluster binding	EC:1.4; EC:1.4.1.14; EC:1; EC:1.4.1	Acting on the CH-NH(2) group of donors; Glutamate synthase (NADH); Oxidoreductases; Acting on the CH-NH(2) group of donors	PR00419 (PRINTS); G3DSA:3.40.50.720 (GENE3D); IPR017932 (PFAM); IPR002489 (PFAM); IPR036485 (G3DSA:2.160.20.GENE3D); IPR029055 (G3DSA:3.60.20.GENE3D); IPR036188 (G3DSA:3.50.50.GENE3D); IPR023753 (PFAM); IPR002932 (PFAM); IPR013785 (G3DSA:3.20.20.GENE3D); IPR009051 (G3DSA:1.10.1060.GENE3D); IPR012220 (PIRSF); IPR028261 (PFAM); IPR013785 (G3DSA:3.20.20.GENE3D); IPR006982 (PFAM); IPR006005 (TIGRFAM)…	P:GO:0006537; P:GO:0006807; F:GO:0003824; F:GO:0005506; F:GO:0010181; F:GO:0015930; F:GO:0016040; F:GO:0016491; F:GO:0016638; F:GO:0016639; F:GO:0050660; F:GO:0051536	P:glutamate biosynthetic process; P:nitrogen compound metabolic process; F:catalytic activity; F:iron ion binding; F:FMN binding; F:glutamate synthase activity; F:glutamate synthase (NADH) activity; F:oxidoreductase activity; F:oxidoreductase activity, acting on the CH-NH2 group of donors; F:oxidoreductase activity, acting on the CH-NH2 group of donors, NAD or NADP as acceptor; F:flavin adenine d…
NODE_2_length_1099528_cov_52.430201.g599.t1	putative vtc domain-containing protein	2340	1	0.0	98.33	2	C:GO:0005774; C:GO:0016021	C:vacuolar membrane; C:integral component of membrane			G3DSA:2.40.320.20 (GENE3D); IPR003807 (PFAM); IPR018966 (PFAM); mobidb-lite (MOBIDB_LITE); mobidb-lite (MOBIDB_LITE); PTHR46140:SF2 (PANTHER); PTHR46140 (PANTHER); IPR004331 (PROSITE_PROFILES); cd14480 (CDD)	no GO terms	no GO terms
NODE_2_length_1099528_cov_52.430201.g600.t1	putative nudix family protein	477	1	3.589E-95	99.29	1	F:GO:0016787	F:hydrolase activity	EC:3	Hydrolases	IPR000086 (PFAM); G3DSA:3.90.79.10 (GENE3D); mobidb-lite (MOBIDB_LITE); PTHR12629:SF0 (PANTHER); PTHR12629 (PANTHER); IPR000086 (PROSITE_PROFILES); IPR015797 (SUPERFAMILY)	F:GO:0016787	F:hydrolase activity
NODE_2_length_1099528_cov_52.430201.g601.t1	hypothetical protein INS49_011312	1281	1	0.0	93.36						IPR007472 (PFAM); IPR007471 (PFAM); mobidb-lite (MOBIDB_LITE); mobidb-lite (MOBIDB_LITE); PTHR21367:SF1 (PANTHER); PTHR21367:SF1 (PANTHER); IPR030700 (PANTHER); IPR030700 (PANTHER); IPR016181 (SUPERFAMILY)	P:GO:0016598; F:GO:0004057	P:protein arginylation; F:arginyltransferase activity
NODE_2_length_1099528_cov_52.430201.g602.t1	putative short-chain dehydrogenase reductase family protein	1209	1	0.0	87.99	1	F:GO:0016491	F:oxidoreductase activity	EC:1	Oxidoreductases	IPR002347 (PRINTS); IPR002347 (PFAM); G3DSA:3.40.50.720 (GENE3D); mobidb-lite (MOBIDB_LITE); mobidb-lite (MOBIDB_LITE); PTHR43157 (PANTHER); PTHR43157:SF22 (PANTHER); IPR036291 (SUPERFAMILY)	F:GO:0016491	F:oxidoreductase activity
NODE_2_length_1099528_cov_52.430201.g603.t1	hypothetical protein INS49_011314	1149	1	0.0	96.6						IPR001247 (PFAM); mobidb-lite (MOBIDB_LITE); PTHR11097 (PANTHER); PTHR11097:SF8 (PANTHER); IPR020568 (SUPERFAMILY)	no GO terms	no GO terms
NODE_2_length_1099528_cov_52.430201.g604.t1	hypothetical protein INS49_011315	729	1	8.12278E-153	99.17						mobidb-lite (MOBIDB_LITE); mobidb-lite (MOBIDB_LITE)	no GO terms	no GO terms
NODE_2_length_1099528_cov_52.430201.g605.t1	hypothetical protein INS49_011316	327	1	3.73528E-74	99.07						IPR002327 (PRINTS); IPR009056 (PFAM); IPR036909 (G3DSA:1.10.760.GENE3D); PTHR11961:SF25 (PANTHER); IPR002327 (PANTHER); IPR009056 (PROSITE_PROFILES); IPR036909 (SUPERFAMILY)	F:GO:0009055; F:GO:0020037	F:electron transfer activity; F:heme binding
NODE_2_length_1099528_cov_52.430201.g606.t1	hypothetical protein INS49_011317	2319	1	0.0	99.35						IPR003593 (SMART); G3DSA:1.10.8.60 (GENE3D); IPR041569 (PFAM); IPR003959 (PFAM); G3DSA:3.40.50.300 (GENE3D); G3DSA:3.40.50.300 (GENE3D); mobidb-lite (MOBIDB_LITE); mobidb-lite (MOBIDB_LITE); mobidb-lite (MOBIDB_LITE); mobidb-lite (MOBIDB_LITE); PTHR23077 (PANTHER); PTHR23077:SF156 (PANTHER); cd00009 (CDD); cd00009 (CDD); IPR027417 (SUPERFAMILY); IPR027417 (SUPERFAMILY)	F:GO:0005524; F:GO:0016887	F:ATP binding; F:ATP hydrolysis activity
NODE_2_length_1099528_cov_52.430201.g607.t1	hypothetical protein INS49_011318	2265	1	0.0	99.2						IPR007603 (PFAM); mobidb-lite (MOBIDB_LITE); mobidb-lite (MOBIDB_LITE); mobidb-lite (MOBIDB_LITE); mobidb-lite (MOBIDB_LITE); PTHR12385:SF88 (PANTHER); IPR007603 (PANTHER)	P:GO:0055085; F:GO:0022857	P:transmembrane transport; F:transmembrane transporter activity
NODE_2_length_1099528_cov_52.430201.g608.t1	hypothetical protein INS49_011319	801	1	9.94677E-146	99.62						PR00449 (PRINTS); SM00175 (SMART); SM00173 (SMART); SM00174 (SMART); IPR005225 (TIGRFAM); IPR001806 (PFAM); mobidb-lite (MOBIDB_LITE); mobidb-lite (MOBIDB_LITE); PTHR47979:SF38 (PANTHER); PTHR47979 (PANTHER); PS51419 (PROSITE_PROFILES); cd00154 (CDD); IPR027417 (SUPERFAMILY)	F:GO:0003924; F:GO:0005525	F:GTPase activity; F:GTP binding
NODE_2_length_1099528_cov_52.430201.g609.t1	hypothetical protein INS49_011320	2226	1	0.0	99.87						IPR016093 (SMART); IPR032421 (PFAM); IPR016093 (PFAM); IPR003342 (PFAM); G3DSA:2.80.10.50 (GENE3D); mobidb-lite (MOBIDB_LITE); IPR027005 (PANTHER); PTHR10050:SF46 (PANTHER); IPR016093 (PROSITE_PROFILES); IPR016093 (PROSITE_PROFILES); IPR016093 (PROSITE_PROFILES); IPR036300 (SUPERFAMILY)	P:GO:0006493; F:GO:0000030; C:GO:0016020	P:protein O-linked glycosylation; F:mannosyltransferase activity; C:membrane
NODE_2_length_1099528_cov_52.430201.g610.t1	hypothetical protein INS49_011321	1947	1	0.0	92.51						IPR001841 (SMART); IPR013083 (G3DSA:3.30.40.GENE3D); IPR008913 (PFAM); IPR039512 (PFAM); IPR001841 (PFAM); G3DSA:2.20.28.10 (GENE3D); mobidb-lite (MOBIDB_LITE); mobidb-lite (MOBIDB_LITE); mobidb-lite (MOBIDB_LITE); mobidb-lite (MOBIDB_LITE); mobidb-lite (MOBIDB_LITE); PTHR21319 (PANTHER); PTHR21319:SF0 (PANTHER); IPR017921 (PROSITE_PROFILES); IPR001841 (PROSITE_PROFILES); IPR008913 (PROSITE_PROFI…	F:GO:0008270	F:zinc ion binding
NODE_2_length_1099528_cov_52.430201.g611.t1	hypothetical protein DHEL01_v202481	255	1	1.04739E-46	100.0	3	P:GO:0033566; C:GO:0000931; C:GO:0005816	P:gamma-tubulin complex localization; C:gamma-tubulin large complex; C:spindle pole body			IPR022214 (PFAM); IPR022214 (PANTHER); PTHR28520:SF2 (PANTHER)	P:GO:0033566; C:GO:0000931	P:gamma-tubulin complex localization; C:gamma-tubulin large complex
NODE_2_length_1099528_cov_52.430201.g612.t1	putative kinetochore protein spc-25	720	1	2.60211E-154	97.49	5	P:GO:0007049; P:GO:0007059; P:GO:0051301; C:GO:0005634; C:GO:0031262	P:cell cycle; P:chromosome segregation; P:cell division; C:nucleus; C:Ndc80 complex			IPR013255 (PFAM); G3DSA:3.30.457.50 (GENE3D); PTHR14281:SF4 (PANTHER); PTHR14281 (PANTHER)	no GO terms	no GO terms
NODE_2_length_1099528_cov_52.430201.g613.t1	hypothetical protein DHEL01_v202479	3051	1	2.35255E-175	77.31						IPR037047 (G3DSA:2.60.120.GENE3D); IPR010400 (PFAM); mobidb-lite (MOBIDB_LITE); mobidb-lite (MOBIDB_LITE); mobidb-lite (MOBIDB_LITE); mobidb-lite (MOBIDB_LITE); mobidb-lite (MOBIDB_LITE); mobidb-lite (MOBIDB_LITE); mobidb-lite (MOBIDB_LITE); PTHR12175:SF1 (PANTHER); PTHR12175 (PANTHER); IPR010400 (PROSITE_PROFILES); IPR008979 (SUPERFAMILY)	no GO terms	no GO terms
NODE_2_length_1099528_cov_52.430201.g614.t1	putative coiled-coil domain-containing protein 25	618	1	1.64739E-132	98.54						IPR008532 (PFAM); mobidb-lite (MOBIDB_LITE); mobidb-lite (MOBIDB_LITE); IPR039730 (PANTHER)	no GO terms	no GO terms
NODE_2_length_1099528_cov_52.430201.g615.t1	hypothetical protein INS49_011327	1131	1	0.0	97.07						G3DSA:2.40.50.620 (GENE3D); G3DSA:2.40.30.10 (GENE3D); IPR000597 (PFAM); IPR019927 (TIGRFAM); mobidb-lite (MOBIDB_LITE); mobidb-lite (MOBIDB_LITE); mobidb-lite (MOBIDB_LITE); IPR019927 (PANTHER); IPR019927 (HAMAP); IPR009000 (SUPERFAMILY)	P:GO:0006412; F:GO:0003735; C:GO:0005840	P:translation; F:structural constituent of ribosome; C:ribosome
NODE_2_length_1099528_cov_52.430201.g616.t1	hypothetical protein INS49_011328	618	1	6.20708E-127	98.54						IPR014807 (PFAM); IPR042432 (PANTHER)	P:GO:0033617	P:mitochondrial cytochrome c oxidase assembly
NODE_2_length_1099528_cov_52.430201.g617.t1	hypothetical protein INS49_011329	765	1	3.5835E-124	92.55						mobidb-lite (MOBIDB_LITE)	no GO terms	no GO terms
NODE_2_length_1099528_cov_52.430201.g618.t1	hypothetical protein INS49_011330	3438	1	0.0	97.18						IPR002110 (SMART); PF13637 (PFAM); IPR030395 (PFAM); IPR036770 (G3DSA:1.25.40.GENE3D); IPR017946 (G3DSA:3.20.20.GENE3D); IPR004331 (PFAM); IPR020683 (PFAM); PTHR22958:SF23 (PANTHER); PTHR22958 (PANTHER); IPR002110 (PROSITE_PROFILES); IPR001995 (PROSITE_PROFILES); IPR030395 (PROSITE_PROFILES); IPR002110 (PROSITE_PROFILES); IPR002110 (PROSITE_PROFILES); IPR004331 (PROSITE_PROFILES); IPR002110 (PROS…	P:GO:0006508; P:GO:0006629; F:GO:0004190; F:GO:0005515; F:GO:0008081	P:proteolysis; P:lipid metabolic process; F:aspartic-type endopeptidase activity; F:protein binding; F:phosphoric diester hydrolase activity
NODE_2_length_1099528_cov_52.430201.g619.t1	hypothetical protein INS49_011331	1632	1	4.18728E-170	97.66						IPR003892 (SMART); G3DSA:1.10.8.10 (GENE3D); IPR003892 (PFAM); mobidb-lite (MOBIDB_LITE); mobidb-lite (MOBIDB_LITE); mobidb-lite (MOBIDB_LITE); mobidb-lite (MOBIDB_LITE); mobidb-lite (MOBIDB_LITE); mobidb-lite (MOBIDB_LITE); mobidb-lite (MOBIDB_LITE); mobidb-lite (MOBIDB_LITE); mobidb-lite (MOBIDB_LITE); PTHR16461 (PANTHER); IPR003892 (PROSITE_PROFILES); IPR041807 (CDD); IPR009060 (SUPERFAMILY)	F:GO:0005515; F:GO:0043130	F:protein binding; F:ubiquitin binding
NODE_2_length_1099528_cov_52.430201.g620.t1	hypothetical protein INS49_011334	615	1	3.99788E-110	99.51						IPR005024 (PFAM); G3DSA:1.10.287.1060 (GENE3D); mobidb-lite (MOBIDB_LITE); PTHR22761 (PANTHER); PTHR22761:SF5 (PANTHER)	P:GO:0007034	P:vacuolar transport
NODE_2_length_1099528_cov_52.430201.g621.t1	hypothetical protein INS49_011336	1773	1	0.0	91.69						IPR018744 (PFAM); mobidb-lite (MOBIDB_LITE); mobidb-lite (MOBIDB_LITE); mobidb-lite (MOBIDB_LITE); mobidb-lite (MOBIDB_LITE); mobidb-lite (MOBIDB_LITE); mobidb-lite (MOBIDB_LITE); mobidb-lite (MOBIDB_LITE); PTHR38113 (PANTHER); PTHR38113:SF1 (PANTHER); PTHR38113:SF1 (PANTHER); PTHR38113 (PANTHER)	no GO terms	no GO terms
NODE_2_length_1099528_cov_52.430201.g622.t1	putative atp-dependent rna helicase dhx8	2013	1	0.0	93.27	3	F:GO:0004386; F:GO:0005524; F:GO:0016787	F:helicase activity; F:ATP binding; F:hydrolase activity	EC:3	Hydrolases	IPR007502 (SMART); IPR001650 (SMART); IPR014001 (SMART); IPR011709 (PFAM); G3DSA:1.20.120.1080 (GENE3D); IPR003593 (PFAM); G3DSA:3.40.50.300 (GENE3D); IPR007502 (PFAM); IPR001650 (PFAM); G3DSA:3.40.50.300 (GENE3D); PTHR18934 (PANTHER); PTHR18934:SF118 (PANTHER); IPR014001 (PROSITE_PROFILES); IPR001650 (PROSITE_PROFILES); cd18791 (CDD); IPR027417 (SUPERFAMILY)	F:GO:0004386	F:helicase activity
NODE_2_length_1099528_cov_52.430201.g623.t1	hypothetical protein INS49_011337	2031	1	0.0	98.97						mobidb-lite (MOBIDB_LITE); mobidb-lite (MOBIDB_LITE); mobidb-lite (MOBIDB_LITE); mobidb-lite (MOBIDB_LITE); mobidb-lite (MOBIDB_LITE); mobidb-lite (MOBIDB_LITE); mobidb-lite (MOBIDB_LITE); PTHR42088 (PANTHER)	no GO terms	no GO terms
NODE_2_length_1099528_cov_52.430201.g624.t1	hypothetical protein INS49_011338	1347	1	8.62465E-102	99.07						mobidb-lite (MOBIDB_LITE); mobidb-lite (MOBIDB_LITE); mobidb-lite (MOBIDB_LITE); mobidb-lite (MOBIDB_LITE); mobidb-lite (MOBIDB_LITE); mobidb-lite (MOBIDB_LITE); PTHR15549:SF20 (PANTHER); PTHR15549 (PANTHER)	no GO terms	no GO terms
NODE_2_length_1099528_cov_52.430201.g625.t1	hypothetical protein INS49_011339	2391	1	0.0	89.08						IPR002018 (PFAM); IPR029058 (G3DSA:3.40.50.GENE3D); mobidb-lite (MOBIDB_LITE); mobidb-lite (MOBIDB_LITE); mobidb-lite (MOBIDB_LITE); mobidb-lite (MOBIDB_LITE); mobidb-lite (MOBIDB_LITE); PTHR11559:SF240 (PANTHER); PTHR11559 (PANTHER); IPR029058 (SUPERFAMILY)	no GO terms	no GO terms
NODE_2_length_1099528_cov_52.430201.g626.t1	hypothetical protein INS49_011340	2274	1	0.0	95.47						mobidb-lite (MOBIDB_LITE); mobidb-lite (MOBIDB_LITE); mobidb-lite (MOBIDB_LITE); mobidb-lite (MOBIDB_LITE); mobidb-lite (MOBIDB_LITE); mobidb-lite (MOBIDB_LITE); mobidb-lite (MOBIDB_LITE); mobidb-lite (MOBIDB_LITE); mobidb-lite (MOBIDB_LITE); mobidb-lite (MOBIDB_LITE); mobidb-lite (MOBIDB_LITE)	no GO terms	no GO terms
NODE_2_length_1099528_cov_52.430201.g627.t1	hypothetical protein INS49_011341	411	1	7.79999E-64	100.0						IPR013963 (PFAM); mobidb-lite (MOBIDB_LITE); IPR013963 (PANTHER)	P:GO:0000278; C:GO:0042729; C:GO:0072686	P:mitotic cell cycle; C:DASH complex; C:mitotic spindle
NODE_2_length_1099528_cov_52.430201.g628.t1	hypothetical protein INS49_011342	2088	1	0.0	96.4						IPR011515 (PFAM); IPR011516 (PFAM); mobidb-lite (MOBIDB_LITE); mobidb-lite (MOBIDB_LITE); mobidb-lite (MOBIDB_LITE); mobidb-lite (MOBIDB_LITE); mobidb-lite (MOBIDB_LITE); mobidb-lite (MOBIDB_LITE); mobidb-lite (MOBIDB_LITE); mobidb-lite (MOBIDB_LITE); mobidb-lite (MOBIDB_LITE); mobidb-lite (MOBIDB_LITE); mobidb-lite (MOBIDB_LITE)	P:GO:0045132; C:GO:0000775; C:GO:0005634	P:meiotic chromosome segregation; C:chromosome, centromeric region; C:nucleus
NODE_2_length_1099528_cov_52.430201.g629.t1	vacuolar protein sorting-associated protein 29	612	1	3.64783E-135	100.0	4	P:GO:0015031; P:GO:0042147; C:GO:0005829; C:GO:0030904	P:protein transport; P:retrograde transport, endosome to Golgi; C:cytosol; C:retromer complex			IPR029052 (G3DSA:3.60.21.GENE3D); IPR000979 (TIGRFAM); IPR024654 (PFAM); IPR028661 (PTHR11124:PANTHER); IPR000979 (PANTHER); IPR028661 (CDD); SSF56300 (SUPERFAMILY)	P:GO:0042147; C:GO:0030904	P:retrograde transport, endosome to Golgi; C:retromer complex
NODE_2_length_1099528_cov_52.430201.g630.t1	hypothetical protein INS49_011344	1317	1	0.0	93.15						IPR015421 (G3DSA:3.40.640.GENE3D); IPR015422 (G3DSA:3.90.1150.GENE3D); IPR024169 (PIRSF); IPR000192 (PFAM); PTHR21152:SF24 (PANTHER); PTHR21152 (PANTHER); IPR015424 (SUPERFAMILY)	F:GO:0003824	F:catalytic activity
NODE_2_length_1099528_cov_52.430201.g631.t1	putative exportin-1	3237	1	0.0	99.26	17	P:GO:0000055; P:GO:0006406; P:GO:0006611; P:GO:0008033; P:GO:0034501; P:GO:0051170; F:GO:0005049; F:GO:0017070; F:GO:0030619; F:GO:0030620; F:GO:0030621; F:GO:0030623; F:GO:0031267; F:GO:0061608; C:GO:0000776; C:GO:0005816; C:GO:0034399	P:ribosomal large subunit export from nucleus; P:mRNA export from nucleus; P:protein export from nucleus; P:tRNA processing; P:protein localization to kinetochore; P:import into nucleus; F:nuclear export signal receptor activity; F:U6 snRNA binding; F:U1 snRNA binding; F:U2 snRNA binding; F:U4 snRNA binding; F:U5 snRNA binding; F:small GTPase binding; F:nuclear import signal receptor activity; C:…			IPR014877 (SMART); IPR001494 (SMART); IPR001494 (PFAM); IPR014877 (PFAM); IPR013598 (PFAM); IPR011989 (G3DSA:1.25.10.GENE3D); IPR041235 (PFAM); IPR040485 (PFAM); IPR041123 (PFAM); mobidb-lite (MOBIDB_LITE); mobidb-lite (MOBIDB_LITE); PTHR11223 (PANTHER); PTHR11223:SF2 (PANTHER); IPR001494 (PROSITE_PROFILES); IPR016024 (SUPERFAMILY)	P:GO:0006886; F:GO:0005049; F:GO:0031267	P:intracellular protein transport; F:nuclear export signal receptor activity; F:small GTPase binding
NODE_2_length_1099528_cov_52.430201.g632.t1	hypothetical protein UCDDA912_g01841	1596	1	0.0	96.08						IPR027372 (PFAM); mobidb-lite (MOBIDB_LITE); PTHR37957 (PANTHER); SSF63825 (SUPERFAMILY)	no GO terms	no GO terms
NODE_2_length_1099528_cov_52.430201.g633.t1	hypothetical protein DHEL01_v204504	444	1	7.71962E-64	94.56						IPR024368 (PFAM); mobidb-lite (MOBIDB_LITE)	no GO terms	no GO terms
NODE_2_length_1099528_cov_52.430201.g634.t1	hypothetical protein INS49_011349	723	1	3.50936E-144	89.6						IPR029058 (G3DSA:3.40.50.GENE3D); IPR029058 (SUPERFAMILY)	no GO terms	no GO terms
NODE_2_length_1099528_cov_52.430201.g635.t1	hypothetical protein INS49_011350	1047	1	0.0	98.11						IPR001303 (SMART); IPR036409 (G3DSA:3.40.225.GENE3D); IPR001303 (PFAM); PTHR10672 (PANTHER); PTHR10672:SF25 (PANTHER); IPR036409 (SUPERFAMILY)	no GO terms	no GO terms
NODE_2_length_1099528_cov_52.430201.g636.t1	hypothetical protein INS49_011351	1617	1	0.0	99.63						IPR017998 (PRINTS); IPR002423 (PFAM); IPR027410 (G3DSA:3.30.260.GENE3D); IPR027413 (G3DSA:1.10.560.GENE3D); IPR027409 (G3DSA:3.50.7.GENE3D); IPR012719 (TIGRFAM); PTHR11353 (PANTHER); PTHR11353:SF24 (PANTHER); IPR012719 (CDD); IPR027409 (SUPERFAMILY); IPR027410 (SUPERFAMILY); IPR027413 (SUPERFAMILY)	P:GO:0006457; F:GO:0005524; F:GO:0016887; F:GO:0051082	P:protein folding; F:ATP binding; F:ATP hydrolysis activity; F:unfolded protein binding
NODE_2_length_1099528_cov_52.430201.g637.t1	hypothetical protein INS49_011352	660	1	1.07114E-65	99.04						IPR009548 (PFAM); mobidb-lite (MOBIDB_LITE); mobidb-lite (MOBIDB_LITE); mobidb-lite (MOBIDB_LITE); mobidb-lite (MOBIDB_LITE); PTHR13507:SF0 (PANTHER); IPR009548 (PANTHER)	F:GO:0003725	F:double-stranded RNA binding
NODE_2_length_1099528_cov_52.430201.g638.t1	hypothetical protein INS49_011353	1704	1	0.0	95.24						IPR013078 (SMART); IPR013078 (PFAM); IPR029033 (G3DSA:3.40.50.GENE3D); mobidb-lite (MOBIDB_LITE); mobidb-lite (MOBIDB_LITE); mobidb-lite (MOBIDB_LITE); mobidb-lite (MOBIDB_LITE); mobidb-lite (MOBIDB_LITE); mobidb-lite (MOBIDB_LITE); mobidb-lite (MOBIDB_LITE); mobidb-lite (MOBIDB_LITE); PTHR46192:SF2 (PANTHER); PTHR46192 (PANTHER); IPR013078 (CDD); IPR029033 (SUPERFAMILY)	no GO terms	no GO terms
NODE_2_length_1099528_cov_52.430201.g639.t1	hypothetical protein INS49_011354	6078	1	0.0	95.26						IPR004358 (PRINTS); IPR003661 (SMART); IPR003594 (SMART); IPR001789 (SMART); IPR000014 (SMART); IPR001610 (SMART); IPR003661 (PFAM); IPR001789 (PFAM); IPR003594 (PFAM); IPR013655 (PFAM); IPR036890 (G3DSA:3.30.565.GENE3D); G3DSA:1.10.287.130 (GENE3D); G3DSA:3.40.50.2300 (GENE3D); G3DSA:3.30.450.20 (GENE3D); mobidb-lite (MOBIDB_LITE); mobidb-lite (MOBIDB_LITE); mobidb-lite (MOBIDB_LITE); mobidb-lit…	P:GO:0000160; P:GO:0007165; P:GO:0016310; F:GO:0000155; F:GO:0005515; F:GO:0016772	P:phosphorelay signal transduction system; P:signal transduction; P:phosphorylation; F:phosphorelay sensor kinase activity; F:protein binding; F:transferase activity, transferring phosphorus-containing groups
NODE_3_length_753630_cov_53.500639.g640.t1	hypothetical protein DHEL01_v211447	4785	1	0.0	93.53	11	P:GO:0016310; F:GO:0000827; F:GO:0000829; F:GO:0000832; F:GO:0005524; F:GO:0033857; F:GO:0052723; F:GO:0052724; F:GO:0102092; C:GO:0005737; C:GO:0005856	P:phosphorylation; F:inositol-1,3,4,5,6-pentakisphosphate kinase activity; F:inositol heptakisphosphate kinase activity; F:inositol hexakisphosphate 5-kinase activity; F:ATP binding; F:diphosphoinositol-pentakisphosphate kinase activity; F:inositol hexakisphosphate 1-kinase activity; F:inositol hexakisphosphate 3-kinase activity; F:5-diphosphoinositol pentakisphosphate 3-kinase activity; C:cytopl…	EC:2.7; EC:2; EC:2.7.4; EC:2.7.4.24; EC:2.7.4.21	Transferring phosphorus-containing groups; Transferases; Transferring phosphorus-containing groups; Diphosphoinositol-pentakisphosphate kinase; Inositol-hexakisphosphate kinase	IPR013651 (PFAM); IPR040557 (PFAM); IPR029033 (G3DSA:3.40.50.GENE3D); IPR000560 (PFAM); mobidb-lite (MOBIDB_LITE); mobidb-lite (MOBIDB_LITE); mobidb-lite (MOBIDB_LITE); mobidb-lite (MOBIDB_LITE); mobidb-lite (MOBIDB_LITE); mobidb-lite (MOBIDB_LITE); mobidb-lite (MOBIDB_LITE); mobidb-lite (MOBIDB_LITE); mobidb-lite (MOBIDB_LITE); mobidb-lite (MOBIDB_LITE); mobidb-lite (MOBIDB_LITE); mobidb-lite (M…	F:GO:0000829	F:inositol heptakisphosphate kinase activity
NODE_3_length_753630_cov_53.500639.g641.t1	hypothetical protein INS49_000447	1143	1	0.0	93.97						IPR005198 (PFAM); G3DSA:1.50.10.20 (GENE3D); PTHR47791 (PANTHER); PTHR47791:SF1 (PANTHER); IPR008928 (SUPERFAMILY)	P:GO:0005975	P:carbohydrate metabolic process
NODE_3_length_753630_cov_53.500639.g642.t1	hypothetical protein DHEL01_v205831	3600	1	0.0	88.57	5	P:GO:0007021; P:GO:0007023; P:GO:0050790; F:GO:0005096; F:GO:0048487	P:tubulin complex assembly; P:post-chaperonin tubulin folding pathway; P:regulation of catalytic activity; F:GTPase activator activity; F:beta-tubulin binding			IPR000357 (PFAM); IPR022577 (PFAM); IPR033162 (PANTHER); IPR021133 (PROSITE_PROFILES); IPR011030 (SUPERFAMILY); IPR016024 (SUPERFAMILY)	P:GO:0007021; P:GO:0007023; F:GO:0005096; F:GO:0005515; F:GO:0048487	P:tubulin complex assembly; P:post-chaperonin tubulin folding pathway; F:GTPase activator activity; F:protein binding; F:beta-tubulin binding
NODE_3_length_753630_cov_53.500639.g643.t1	hypothetical protein INS49_000449	1848	1	0.0	94.36						mobidb-lite (MOBIDB_LITE); mobidb-lite (MOBIDB_LITE); mobidb-lite (MOBIDB_LITE); mobidb-lite (MOBIDB_LITE); mobidb-lite (MOBIDB_LITE); mobidb-lite (MOBIDB_LITE); mobidb-lite (MOBIDB_LITE); mobidb-lite (MOBIDB_LITE)	no GO terms	no GO terms
NODE_3_length_753630_cov_53.500639.g644.t1	hypothetical protein INS49_000450	1794	1	0.0	89.88						mobidb-lite (MOBIDB_LITE); mobidb-lite (MOBIDB_LITE); mobidb-lite (MOBIDB_LITE); mobidb-lite (MOBIDB_LITE)	no GO terms	no GO terms
NODE_3_length_753630_cov_53.500639.g645.t1	hypothetical protein INS49_000451	981	1	0.0	98.47						IPR008594 (PIRSF); IPR036265 (G3DSA:3.30.428.GENE3D); PF11969 (PFAM); IPR011145 (G3DSA:3.30.200.GENE3D); IPR008594 (PFAM); IPR008594 (PANTHER); IPR036265 (SUPERFAMILY); IPR011145 (SUPERFAMILY)	P:GO:0000290; F:GO:0016787	P:deadenylation-dependent decapping of nuclear-transcribed mRNA; F:hydrolase activity
NODE_3_length_753630_cov_53.500639.g646.t1	hypothetical protein INS49_000452	669	1	2.40151E-130	99.07						IPR004911 (PFAM); PTHR13234:SF8 (PANTHER); IPR004911 (PANTHER)	no GO terms	no GO terms
NODE_3_length_753630_cov_53.500639.g647.t1	hypothetical protein INS49_000453	1608	1	0.0	96.07						PR00475 (PRINTS); G3DSA:3.40.367.20 (GENE3D); IPR022673 (PFAM); IPR022672 (PFAM); G3DSA:3.30.420.40 (GENE3D); IPR001312 (PANTHER); PTHR19443:SF29 (PANTHER); IPR001312 (PROSITE_PROFILES); cd00012 (CDD); IPR043129 (SUPERFAMILY); IPR043129 (SUPERFAMILY)	P:GO:0001678; P:GO:0005975; F:GO:0004396; F:GO:0005524; F:GO:0005536; F:GO:0016773	P:cellular glucose homeostasis; P:carbohydrate metabolic process; F:hexokinase activity; F:ATP binding; F:glucose binding; F:phosphotransferase activity, alcohol group as acceptor
NODE_3_length_753630_cov_53.500639.g648.t1	hypothetical protein INS49_000454	3420	1	0.0	96.93						IPR000286 (PRINTS); IPR037138 (G3DSA:3.40.800.GENE3D); IPR023801 (PFAM); mobidb-lite (MOBIDB_LITE); mobidb-lite (MOBIDB_LITE); mobidb-lite (MOBIDB_LITE); mobidb-lite (MOBIDB_LITE); mobidb-lite (MOBIDB_LITE); mobidb-lite (MOBIDB_LITE); mobidb-lite (MOBIDB_LITE); mobidb-lite (MOBIDB_LITE); mobidb-lite (MOBIDB_LITE); mobidb-lite (MOBIDB_LITE); mobidb-lite (MOBIDB_LITE); mobidb-lite (MOBIDB_LITE); mo…	no GO terms	no GO terms
NODE_3_length_753630_cov_53.500639.g649.t1	hypothetical protein INS49_000455	960	1	1.60117E-141	93.42						mobidb-lite (MOBIDB_LITE); mobidb-lite (MOBIDB_LITE); mobidb-lite (MOBIDB_LITE); mobidb-lite (MOBIDB_LITE); mobidb-lite (MOBIDB_LITE)	no GO terms	no GO terms
NODE_3_length_753630_cov_53.500639.g650.t1	hypothetical protein INS49_000456	345	1	3.09549E-76	96.49						G3DSA:3.90.1590.10 (GENE3D); IPR006913 (PFAM); PTHR33337 (PANTHER); IPR006913 (PROSITE_PROFILES); IPR011057 (SUPERFAMILY)	F:GO:0016846	F:carbon-sulfur lyase activity
NODE_3_length_753630_cov_53.500639.g651.t1	hypothetical protein DHEL01_v203625	1110	1	4.20558E-140	73.91						mobidb-lite (MOBIDB_LITE); mobidb-lite (MOBIDB_LITE); mobidb-lite (MOBIDB_LITE)	no GO terms	no GO terms
NODE_3_length_753630_cov_53.500639.g652.t1	hypothetical protein INS49_000458	1548	1	0.0	97.86						G3DSA:1.20.58.280 (GENE3D); mobidb-lite (MOBIDB_LITE); mobidb-lite (MOBIDB_LITE); mobidb-lite (MOBIDB_LITE); mobidb-lite (MOBIDB_LITE); mobidb-lite (MOBIDB_LITE); mobidb-lite (MOBIDB_LITE); mobidb-lite (MOBIDB_LITE); mobidb-lite (MOBIDB_LITE); mobidb-lite (MOBIDB_LITE); mobidb-lite (MOBIDB_LITE); PTHR40130 (PANTHER)	no GO terms	no GO terms
NODE_3_length_753630_cov_53.500639.g653.t1	hypothetical protein INS49_000459	3672	1	0.0	95.2						IPR004182 (SMART); IPR004182 (PFAM); IPR031968 (PFAM); IPR011993 (G3DSA:2.30.29.GENE3D); mobidb-lite (MOBIDB_LITE); mobidb-lite (MOBIDB_LITE); mobidb-lite (MOBIDB_LITE); mobidb-lite (MOBIDB_LITE); mobidb-lite (MOBIDB_LITE); mobidb-lite (MOBIDB_LITE); mobidb-lite (MOBIDB_LITE); mobidb-lite (MOBIDB_LITE); mobidb-lite (MOBIDB_LITE); mobidb-lite (MOBIDB_LITE); mobidb-lite (MOBIDB_LITE); mobidb-lite (…	no GO terms	no GO terms
NODE_3_length_753630_cov_53.500639.g654.t1	H+ symporter	2070	1	0.0	86.01	3	P:GO:0055085; F:GO:0022857; C:GO:0016021	P:transmembrane transport; F:transmembrane transporter activity; C:integral component of membrane	EC:7	Translocases	IPR005828 (PFAM); IPR004738 (TIGRFAM); mobidb-lite (MOBIDB_LITE); mobidb-lite (MOBIDB_LITE); PTHR24064:SF570 (PANTHER); PTHR24064 (PANTHER); IPR020846 (PROSITE_PROFILES); cd17364 (CDD); IPR036259 (SUPERFAMILY)	P:GO:0006817; P:GO:0055085; F:GO:0005315; F:GO:0022857; C:GO:0016021	P:phosphate ion transport; P:transmembrane transport; F:inorganic phosphate transmembrane transporter activity; F:transmembrane transporter activity; C:integral component of membrane
NODE_3_length_753630_cov_53.500639.g655.t1	homoserine O-acetyltransferase	1494	1	0.0	84.78	2	P:GO:0009058; F:GO:0016747	P:biosynthetic process; F:acyltransferase activity, transferring groups other than amino-acyl groups	EC:2.3; EC:2; EC:2.3.1	Acyltransferases; Transferases; Acyltransferases	IPR000073 (PFAM); IPR008220 (PIRSF); IPR008220 (TIGRFAM); mobidb-lite (MOBIDB_LITE); mobidb-lite (MOBIDB_LITE); IPR008220 (PANTHER); PTHR32268:SF11 (PANTHER); IPR008220 (HAMAP); IPR029058 (SUPERFAMILY)	P:GO:0009058; F:GO:0016747	P:biosynthetic process; F:acyltransferase activity, transferring groups other than amino-acyl groups
NODE_3_length_753630_cov_53.500639.g656.t1	THO complex subunit 2	5631	1	0.0	92.56	3	P:GO:0006397; P:GO:0006406; C:GO:0000347	P:mRNA processing; P:mRNA export from nucleus; C:THO complex			IPR021418 (PFAM); IPR021726 (PFAM); IPR032302 (PFAM); mobidb-lite (MOBIDB_LITE); mobidb-lite (MOBIDB_LITE); mobidb-lite (MOBIDB_LITE); mobidb-lite (MOBIDB_LITE); mobidb-lite (MOBIDB_LITE); mobidb-lite (MOBIDB_LITE); mobidb-lite (MOBIDB_LITE); mobidb-lite (MOBIDB_LITE); mobidb-lite (MOBIDB_LITE); mobidb-lite (MOBIDB_LITE); mobidb-lite (MOBIDB_LITE); mobidb-lite (MOBIDB_LITE); mobidb-lite (MOBIDB_L…	P:GO:0006397; P:GO:0006406; C:GO:0000347	P:mRNA processing; P:mRNA export from nucleus; C:THO complex
NODE_3_length_753630_cov_53.500639.g657.t1	THO complex subunit 2	1410	1	6.71329E-141	73.47	3	P:GO:0009987; P:GO:0010467; C:GO:0005634	P:cellular process; P:gene expression; C:nucleus			mobidb-lite (MOBIDB_LITE); mobidb-lite (MOBIDB_LITE); mobidb-lite (MOBIDB_LITE); mobidb-lite (MOBIDB_LITE); mobidb-lite (MOBIDB_LITE); mobidb-lite (MOBIDB_LITE); mobidb-lite (MOBIDB_LITE); mobidb-lite (MOBIDB_LITE); mobidb-lite (MOBIDB_LITE)	no GO terms	no GO terms
NODE_3_length_753630_cov_53.500639.g658.t1	hypothetical protein INS49_000464	1149	1	0.0	90.08						mobidb-lite (MOBIDB_LITE); mobidb-lite (MOBIDB_LITE); PTHR37848 (PANTHER)	no GO terms	no GO terms
NODE_3_length_753630_cov_53.500639.g659.t1	hypothetical protein INS49_000465	2406	1	0.0	99.25						G3DSA:3.40.50.10860 (GENE3D); G3DSA:3.40.50.720 (GENE3D); IPR006151 (PFAM); IPR031322 (PFAM); IPR001381 (PFAM); IPR013708 (PFAM); IPR013785 (G3DSA:3.20.20.GENE3D); G3DSA:3.40.50.300 (GENE3D); PTHR21090:SF17 (PANTHER); PTHR21090 (PANTHER); cd01065 (CDD); IPR027417 (SUPERFAMILY); SSF53223 (SUPERFAMILY); IPR036291 (SUPERFAMILY); SSF51569 (SUPERFAMILY)	F:GO:0003824; F:GO:0003855; F:GO:0004764	F:catalytic activity; F:3-dehydroquinate dehydratase activity; F:shikimate 3-dehydrogenase (NADP+) activity
NODE_3_length_753630_cov_53.500639.g660.t1	hypothetical protein DHEL01_v205815, partial	1242	1	1.83579E-172	93.33	4	P:GO:0006357; F:GO:0000981; F:GO:0008270; C:GO:0005634	P:regulation of transcription by RNA polymerase II; F:DNA-binding transcription factor activity, RNA polymerase II-specific; F:zinc ion binding; C:nucleus			IPR001138 (SMART); IPR001138 (PFAM); IPR036864 (G3DSA:4.10.240.GENE3D); mobidb-lite (MOBIDB_LITE); mobidb-lite (MOBIDB_LITE); mobidb-lite (MOBIDB_LITE); mobidb-lite (MOBIDB_LITE); mobidb-lite (MOBIDB_LITE); mobidb-lite (MOBIDB_LITE); PTHR47655:SF2 (PANTHER); PTHR47655 (PANTHER); IPR001138 (PROSITE_PROFILES); IPR001138 (CDD); IPR036864 (SUPERFAMILY)	P:GO:0006355; F:GO:0000981; F:GO:0008270	P:regulation of transcription, DNA-templated; F:DNA-binding transcription factor activity, RNA polymerase II-specific; F:zinc ion binding
NODE_3_length_753630_cov_53.500639.g661.t1	hypothetical protein INS49_000468	1707	1	0.0	98.42						IPR005178 (PFAM); mobidb-lite (MOBIDB_LITE); mobidb-lite (MOBIDB_LITE); mobidb-lite (MOBIDB_LITE); PTHR23423:SF34 (PANTHER); IPR005178 (PANTHER)	no GO terms	no GO terms
NODE_3_length_753630_cov_53.500639.g662.t1	hypothetical protein INS49_000469	3570	1	0.0	95.6						IPR040459 (PFAM); IPR036691 (G3DSA:3.60.10.GENE3D); IPR007012 (PFAM); G3DSA:1.10.1410.10 (GENE3D); IPR043519 (G3DSA:3.30.460.GENE3D); PF13563 (PFAM); G3DSA:3.90.1140.10 (GENE3D); mobidb-lite (MOBIDB_LITE); mobidb-lite (MOBIDB_LITE); mobidb-lite (MOBIDB_LITE); PTHR10682 (PANTHER); PTHR10682:SF23 (PANTHER); PTHR10682:SF23 (PANTHER); IPR036691 (SUPERFAMILY); SSF81631 (SUPERFAMILY); IPR011068 (SUPERF…	P:GO:0031123; P:GO:0043631; F:GO:0003723; F:GO:0004652; F:GO:0016779	P:RNA 3'-end processing; P:RNA polyadenylation; F:RNA binding; F:polynucleotide adenylyltransferase activity; F:nucleotidyltransferase activity
NODE_3_length_753630_cov_53.500639.g663.t1	hypothetical protein UCDDA912_g05856	630	1	1.07936E-130	97.61						mobidb-lite (MOBIDB_LITE); mobidb-lite (MOBIDB_LITE); mobidb-lite (MOBIDB_LITE); mobidb-lite (MOBIDB_LITE)	no GO terms	no GO terms
NODE_3_length_753630_cov_53.500639.g664.t1	hypothetical protein INS49_000471	1077	1	4.45806E-124	98.32						IPR018609 (PFAM); mobidb-lite (MOBIDB_LITE); mobidb-lite (MOBIDB_LITE); mobidb-lite (MOBIDB_LITE); mobidb-lite (MOBIDB_LITE); PTHR31809 (PANTHER)	no GO terms	no GO terms
NODE_3_length_753630_cov_53.500639.g665.t1	hypothetical protein INS49_000472	2133	1	0.0	99.27						mobidb-lite (MOBIDB_LITE); mobidb-lite (MOBIDB_LITE); mobidb-lite (MOBIDB_LITE); mobidb-lite (MOBIDB_LITE); mobidb-lite (MOBIDB_LITE); mobidb-lite (MOBIDB_LITE); mobidb-lite (MOBIDB_LITE); mobidb-lite (MOBIDB_LITE); mobidb-lite (MOBIDB_LITE); mobidb-lite (MOBIDB_LITE); mobidb-lite (MOBIDB_LITE); mobidb-lite (MOBIDB_LITE); mobidb-lite (MOBIDB_LITE); mobidb-lite (MOBIDB_LITE); PTHR13011:SF0 (PANTHE…	P:GO:0006367; P:GO:0032968; F:GO:0003677; C:GO:0005634	P:transcription initiation from RNA polymerase II promoter; P:positive regulation of transcription elongation from RNA polymerase II promoter; F:DNA binding; C:nucleus
NODE_3_length_753630_cov_53.500639.g666.t1	hypothetical protein INS49_000474	3255	1	0.0	96.68						IPR043519 (G3DSA:3.30.460.GENE3D); PF19088 (PFAM); IPR002058 (PFAM); G3DSA:1.10.1410.10 (GENE3D); mobidb-lite (MOBIDB_LITE); mobidb-lite (MOBIDB_LITE); mobidb-lite (MOBIDB_LITE); mobidb-lite (MOBIDB_LITE); mobidb-lite (MOBIDB_LITE); mobidb-lite (MOBIDB_LITE); mobidb-lite (MOBIDB_LITE); mobidb-lite (MOBIDB_LITE); PTHR12271 (PANTHER); IPR043519 (SUPERFAMILY); SSF81631 (SUPERFAMILY)	no GO terms	no GO terms
NODE_3_length_753630_cov_53.500639.g667.t1	hypothetical protein INS49_000475	1302	1	0.0	89.21						mobidb-lite (MOBIDB_LITE); mobidb-lite (MOBIDB_LITE)	no GO terms	no GO terms
NODE_3_length_753630_cov_53.500639.g668.t1	hypothetical protein INS49_000476	1497	1	0.0	99.2						SM01400 (SMART); IPR005946 (TIGRFAM); IPR005946 (PFAM); IPR029057 (G3DSA:3.40.50.GENE3D); IPR029057 (G3DSA:3.40.50.GENE3D); IPR029099 (PFAM); mobidb-lite (MOBIDB_LITE); mobidb-lite (MOBIDB_LITE); mobidb-lite (MOBIDB_LITE); mobidb-lite (MOBIDB_LITE); PTHR10210:SF57 (PANTHER); IPR005946 (PANTHER); IPR000836 (CDD); IPR000836 (CDD); IPR029057 (SUPERFAMILY); IPR029057 (SUPERFAMILY)	P:GO:0009116; P:GO:0009165; F:GO:0000287; F:GO:0004749	P:nucleoside metabolic process; P:nucleotide biosynthetic process; F:magnesium ion binding; F:ribose phosphate diphosphokinase activity
NODE_3_length_753630_cov_53.500639.g669.t1	hypothetical protein INS49_000477	1638	1	0.0	85.91						IPR039436 (PFAM); mobidb-lite (MOBIDB_LITE); mobidb-lite (MOBIDB_LITE); IPR026832 (PANTHER); IPR029060 (SUPERFAMILY)	no GO terms	no GO terms
NODE_3_length_753630_cov_53.500639.g670.t1	hypothetical protein INS49_000479	819	1	0.0	99.26						IPR002347 (PRINTS); IPR002347 (PRINTS); IPR002347 (PFAM); G3DSA:3.40.50.720 (GENE3D); PTHR42901 (PANTHER); cd05346 (CDD); IPR036291 (SUPERFAMILY)	F:GO:0016491	F:oxidoreductase activity
NODE_3_length_753630_cov_53.500639.g671.t1	putative major facilitator superfamily transporter	1665	1	0.0	95.3	3	P:GO:0055085; F:GO:0022857; C:GO:0016021	P:transmembrane transport; F:transmembrane transporter activity; C:integral component of membrane	EC:7	Translocases	G3DSA:1.20.1250.20 (GENE3D); G3DSA:1.20.1250.20 (GENE3D); IPR011701 (PFAM); mobidb-lite (MOBIDB_LITE); mobidb-lite (MOBIDB_LITE); mobidb-lite (MOBIDB_LITE); PTHR23501 (PANTHER); IPR020846 (PROSITE_PROFILES); IPR036259 (SUPERFAMILY)	P:GO:0055085; F:GO:0022857	P:transmembrane transport; F:transmembrane transporter activity
NODE_3_length_753630_cov_53.500639.g672.t1	hypothetical protein INS49_000481	2352	1	0.0	98.47						IPR007219 (SMART); IPR001138 (SMART); IPR036864 (G3DSA:4.10.240.GENE3D); IPR001138 (PFAM); IPR007219 (PFAM); mobidb-lite (MOBIDB_LITE); mobidb-lite (MOBIDB_LITE); mobidb-lite (MOBIDB_LITE); mobidb-lite (MOBIDB_LITE); mobidb-lite (MOBIDB_LITE); PTHR47424 (PANTHER); PTHR47424:SF5 (PANTHER); IPR001138 (PROSITE_PROFILES); cd12148 (CDD); IPR001138 (CDD); IPR036864 (SUPERFAMILY)	P:GO:0006351; P:GO:0006355; F:GO:0000981; F:GO:0003677; F:GO:0008270	P:transcription, DNA-templated; P:regulation of transcription, DNA-templated; F:DNA-binding transcription factor activity, RNA polymerase II-specific; F:DNA binding; F:zinc ion binding
NODE_3_length_753630_cov_53.500639.g673.t1	hypothetical protein UCDDA912_g03969	1599	1	0.0	95.68	2	P:GO:0045116; F:GO:0019781	P:protein neddylation; F:NEDD8 activating enzyme activity	EC:6.2; EC:6	Forming carbon-sulfur bonds; Ligases	IPR030667 (PIRSF); G3DSA:3.40.50.720 (GENE3D); IPR000594 (PFAM); PTHR10953 (PANTHER); PTHR10953:SF29 (PANTHER); IPR035985 (SUPERFAMILY)	P:GO:0045116; F:GO:0008641; F:GO:0019781	P:protein neddylation; F:ubiquitin-like modifier activating enzyme activity; F:NEDD8 activating enzyme activity
NODE_3_length_753630_cov_53.500639.g674.t1	hypothetical protein INS49_000483	675	1	1.07957E-149	96.73						IPR042448 (PANTHER)	P:GO:0007131; F:GO:0061630; C:GO:0000795	P:reciprocal meiotic recombination; F:ubiquitin protein ligase activity; C:synaptonemal complex
NODE_3_length_753630_cov_53.500639.g675.t1	hypothetical protein DHEL01_v205439	615	1	2.1493E-46	64.65						no IPS match	no IPS match	no IPS match
NODE_3_length_753630_cov_53.500639.g676.t1	pyruvate formate lyase activating enzyme	1101	1	0.0	92.92	3	F:GO:0016829; F:GO:0046872; F:GO:0051536	F:lyase activity; F:metal ion binding; F:iron-sulfur cluster binding	EC:4	Lyases	IPR016431 (PIRSF); IPR007197 (PFAM); IPR013785 (G3DSA:3.20.20.GENE3D); IPR007197 (mobidb-MOBIDB_LITE); mobidb-lite (MOBIDB_LITE); IPR040085 (PANTHER); SSF102114 (SUPERFAMILY)	F:GO:0003824; F:GO:0051536	F:catalytic activity; F:iron-sulfur cluster binding
NODE_3_length_753630_cov_53.500639.g677.t1	hypothetical protein INS49_000485	927	1	9.75066E-156	94.8						mobidb-lite (MOBIDB_LITE)	no GO terms	no GO terms
NODE_3_length_753630_cov_53.500639.g678.t1	hypothetical protein INS49_000486	777	1	2.09559E-145	98.84						IPR011993 (G3DSA:2.30.29.GENE3D); IPR012466 (PFAM); mobidb-lite (MOBIDB_LITE); mobidb-lite (MOBIDB_LITE); mobidb-lite (MOBIDB_LITE); PTHR12847:SF3 (PANTHER); PTHR12847 (PANTHER); IPR012466 (CDD); SSF50729 (SUPERFAMILY)	P:GO:0006897; C:GO:0016020	P:endocytosis; C:membrane
NODE_3_length_753630_cov_53.500639.g679.t1	hypothetical protein INS49_000487	1095	1	0.0	99.73						IPR042529 (G3DSA:3.40.50.GENE3D); IPR042528 (G3DSA:1.20.120.GENE3D); IPR000649 (PFAM); mobidb-lite (MOBIDB_LITE); PTHR45860:SF1 (PANTHER); PTHR45860 (PANTHER); IPR037171 (SUPERFAMILY)	P:GO:0044237	P:cellular metabolic process
NODE_3_length_753630_cov_53.500639.g680.t1	hypothetical protein INS49_000488	2631	1	0.0	98.29						IPR019257 (PFAM); IPR042095 (G3DSA:3.90.1580.GENE3D); G3DSA:3.40.50.150 (GENE3D); IPR005532 (PFAM); IPR024775 (PFAM); IPR017805 (TIGRFAM); mobidb-lite (MOBIDB_LITE); mobidb-lite (MOBIDB_LITE); mobidb-lite (MOBIDB_LITE); PTHR43397 (PANTHER); IPR016187 (SUPERFAMILY)	no GO terms	no GO terms
NODE_3_length_753630_cov_53.500639.g681.t1	hypothetical protein INS49_000489	870	1	1.82414E-177	88.24						G3DSA:2.170.150.70 (GENE3D); IPR006913 (PFAM); PTHR28620 (PANTHER); IPR006913 (PROSITE_PROFILES); IPR006913 (PROSITE_PROFILES); IPR011057 (SUPERFAMILY); IPR011057 (SUPERFAMILY)	F:GO:0016846	F:carbon-sulfur lyase activity
NODE_3_length_753630_cov_53.500639.g682.t1	hypothetical protein INS49_000490	2478	1	0.0	99.27						IPR001807 (PRINTS); IPR014743 (G3DSA:1.10.3080.GENE3D); IPR001807 (PFAM); G3DSA:3.90.1280.20 (GENE3D); IPR000644 (PFAM); G3DSA:3.10.580.20 (GENE3D); mobidb-lite (MOBIDB_LITE); PTHR45711 (PANTHER); PTHR45711:SF9 (PANTHER); IPR000644 (PROSITE_PROFILES); IPR000644 (PROSITE_PROFILES); cd04591 (CDD); cd03684 (CDD); IPR014743 (SUPERFAMILY); SSF54631 (SUPERFAMILY)	P:GO:0006821; P:GO:0055085; F:GO:0005247; C:GO:0016020	P:chloride transport; P:transmembrane transport; F:voltage-gated chloride channel activity; C:membrane
NODE_3_length_753630_cov_53.500639.g683.t1	hypothetical protein INS49_000491	519	1	1.44461E-122	98.84						IPR003958 (PFAM); IPR009072 (G3DSA:1.10.20.GENE3D); mobidb-lite (MOBIDB_LITE); PTHR10252 (PANTHER); PTHR10252:SF54 (PANTHER); IPR009072 (SUPERFAMILY)	F:GO:0046982	F:protein heterodimerization activity
NODE_3_length_753630_cov_53.500639.g684.t1	putative u2 small nuclear ribonucleoprotein a	807	1	1.93768E-158	91.04	2	P:GO:0000398; F:GO:0030620	P:mRNA splicing, via spliceosome; F:U2 snRNA binding			IPR032675 (G3DSA:3.80.10.GENE3D); PF14580 (PFAM); IPR044640 (PANTHER); IPR001611 (PROSITE_PROFILES); IPR001611 (PROSITE_PROFILES); IPR001611 (PROSITE_PROFILES); IPR001611 (PROSITE_PROFILES); SSF52058 (SUPERFAMILY)	P:GO:0000398; F:GO:0005515; F:GO:0030620	P:mRNA splicing, via spliceosome; F:protein binding; F:U2 snRNA binding
NODE_3_length_753630_cov_53.500639.g685.t1	hypothetical protein E8E14_004573	1260	1	3.49996E-154	71.98						IPR029058 (G3DSA:3.40.50.GENE3D); G3DSA:1.20.1440.110 (GENE3D); PTHR22946 (PANTHER); PTHR22946:SF9 (PANTHER); IPR029058 (SUPERFAMILY)	no GO terms	no GO terms
NODE_3_length_753630_cov_53.500639.g686.t1	hypothetical protein INS49_000495	6735	1	0.0	96.12						IPR001138 (SMART); IPR000719 (SMART); IPR001680 (SMART); IPR001138 (PFAM); IPR001680 (PFAM); IPR000719 (PFAM); G3DSA:1.10.510.10 (GENE3D); IPR011989 (G3DSA:1.25.10.GENE3D); IPR036864 (G3DSA:4.10.240.GENE3D); mobidb-lite (MOBIDB_LITE); mobidb-lite (MOBIDB_LITE); mobidb-lite (MOBIDB_LITE); mobidb-lite (MOBIDB_LITE); mobidb-lite (MOBIDB_LITE); mobidb-lite (MOBIDB_LITE); mobidb-lite (MOBIDB_LITE); mo…	P:GO:0006355; P:GO:0006468; F:GO:0000981; F:GO:0004672; F:GO:0005515; F:GO:0005524; F:GO:0008270	P:regulation of transcription, DNA-templated; P:protein phosphorylation; F:DNA-binding transcription factor activity, RNA polymerase II-specific; F:protein kinase activity; F:protein binding; F:ATP binding; F:zinc ion binding
NODE_3_length_753630_cov_53.500639.g687.t1	SH3 domain-containing protein	1623	1	0.0	96.48	1	C:GO:0016021	C:integral component of membrane			G3DSA:2.30.30.40 (GENE3D); mobidb-lite (MOBIDB_LITE); mobidb-lite (MOBIDB_LITE); mobidb-lite (MOBIDB_LITE); mobidb-lite (MOBIDB_LITE); mobidb-lite (MOBIDB_LITE); IPR036028 (SUPERFAMILY)	F:GO:0005515	F:protein binding
NODE_3_length_753630_cov_53.500639.g688.t1	hypothetical protein INS49_000497	1101	1	0.0	99.73						IPR021460 (PFAM); mobidb-lite (MOBIDB_LITE); mobidb-lite (MOBIDB_LITE); PTHR35184 (PANTHER)	no GO terms	no GO terms
NODE_3_length_753630_cov_53.500639.g689.t1	uncharacterized protein E0L32_011103	3246	1	0.0	82.57	5	P:GO:0006470; P:GO:0015031; F:GO:0106306; F:GO:0106307; C:GO:0030133	P:protein dephosphorylation; P:protein transport; F:protein serine phosphatase activity; F:protein threonine phosphatase activity; C:transport vesicle	EC:3.1.3.16; EC:3.1; EC:3; EC:3.1.3	Protein-serine/threonine phosphatase; Acting on ester bonds; Hydrolases; Acting on ester bonds	IPR006186 (PRINTS); IPR006186 (SMART); IPR042561 (G3DSA:1.20.58.GENE3D); IPR029052 (G3DSA:3.60.21.GENE3D); IPR004843 (PFAM); IPR032403 (PFAM); IPR011993 (G3DSA:2.30.29.GENE3D); PF08700 (PFAM); IPR042560 (G3DSA:1.20.58.GENE3D); mobidb-lite (MOBIDB_LITE); mobidb-lite (MOBIDB_LITE); mobidb-lite (MOBIDB_LITE); mobidb-lite (MOBIDB_LITE); mobidb-lite (MOBIDB_LITE); PTHR45619 (PANTHER); PTHR45619:SF44 (…	F:GO:0016787	F:hydrolase activity
NODE_3_length_753630_cov_53.500639.g690.t1	hypothetical protein INS49_000499	552	1	2.56286E-112	100.0						IPR002056 (PRINTS); IPR002056 (PIRSF); IPR023392 (G3DSA:1.20.960.GENE3D); IPR002056 (TIGRFAM); IPR002056 (PFAM); mobidb-lite (MOBIDB_LITE); IPR002056 (PANTHER); PTHR12430:SF0 (PANTHER); IPR023392 (SUPERFAMILY)	P:GO:0006605; P:GO:0006886; C:GO:0005742	P:protein targeting; P:intracellular protein transport; C:mitochondrial outer membrane translocase complex
NODE_3_length_753630_cov_53.500639.g691.t1	hypothetical protein INS49_000500	2304	1	0.0	96.74						IPR029039 (G3DSA:3.40.50.GENE3D); IPR013917 (PFAM); IPR008254 (PFAM); IPR013785 (G3DSA:3.20.20.GENE3D); IPR007197 (PFAM); IPR034556 (mobidb-MOBIDB_LITE); mobidb-lite (MOBIDB_LITE); mobidb-lite (MOBIDB_LITE); mobidb-lite (MOBIDB_LITE); mobidb-lite (MOBIDB_LITE); mobidb-lite (MOBIDB_LITE); PTHR13930:SF0 (PANTHER); PTHR13930 (PANTHER); IPR008254 (PROSITE_PROFILES); cd01335 (CDD); IPR029039 (SUPERFAM…	P:GO:0008033; F:GO:0003824; F:GO:0010181; F:GO:0051536; F:GO:0051539	P:tRNA processing; F:catalytic activity; F:FMN binding; F:iron-sulfur cluster binding; F:4 iron, 4 sulfur cluster binding
NODE_3_length_753630_cov_53.500639.g692.t1	hypothetical protein INS49_000501	2718	1	0.0	96.13						IPR014001 (SMART); IPR001841 (SMART); IPR001650 (SMART); IPR014905 (SMART); IPR038718 (G3DSA:3.40.50.GENE3D); IPR001650 (PFAM); IPR014905 (PFAM); G3DSA:3.30.70.2330 (GENE3D); IPR013083 (G3DSA:3.30.40.GENE3D); PF13923 (PFAM); IPR000330 (PFAM); mobidb-lite (MOBIDB_LITE); mobidb-lite (MOBIDB_LITE); mobidb-lite (MOBIDB_LITE); mobidb-lite (MOBIDB_LITE); PTHR45626 (PANTHER); PTHR45626:SF11 (PANTHER); I…	F:GO:0003676; F:GO:0005524; F:GO:0008270; F:GO:0016818; F:GO:0070615	F:nucleic acid binding; F:ATP binding; F:zinc ion binding; F:hydrolase activity, acting on acid anhydrides, in phosphorus-containing anhydrides; F:nucleosome-dependent ATPase activity
NODE_3_length_753630_cov_53.500639.g693.t1	cysteine dioxygenase type I	651	1	2.1947E-133	89.77	2	F:GO:0005506; F:GO:0017172	F:iron ion binding; F:cysteine dioxygenase activity	EC:1.13.11; EC:1.13.11.20; EC:1.13; EC:1	Acting on single donors with incorporation of molecular oxygen (oxygenases). The oxygen incorporated need not be derived from O(2); Cysteine dioxygenase; Acting on single donors with incorporation of molecular oxygen (oxygenases). The oxygen incorporated need not be derived from O(2); Oxidoreductases	IPR010300 (PFAM); IPR014710 (G3DSA:2.60.120.GENE3D); IPR010300 (PANTHER); cd10548 (CDD); IPR011051 (SUPERFAMILY)	F:GO:0005506; F:GO:0016702	F:iron ion binding; F:oxidoreductase activity, acting on single donors with incorporation of molecular oxygen, incorporation of two atoms of oxygen
NODE_3_length_753630_cov_53.500639.g694.t1	hypothetical protein INS49_000503	654	1	3.43673E-117	85.25						no IPS match	no IPS match	no IPS match
NODE_3_length_753630_cov_53.500639.g695.t1	putative hsp10-like protein	315	1	2.41726E-66	99.04	7	P:GO:0042026; P:GO:0045041; P:GO:0051131; F:GO:0005524; F:GO:0051082; F:GO:0051087; C:GO:0005759	P:protein refolding; P:protein import into mitochondrial intermembrane space; P:chaperone-mediated protein complex assembly; F:ATP binding; F:unfolded protein binding; F:chaperone binding; C:mitochondrial matrix			IPR020818 (PRINTS); IPR020818 (SMART); IPR037124 (G3DSA:2.30.33.GENE3D); IPR020818 (PFAM); IPR020818 (PANTHER); PTHR10772:SF0 (PANTHER); IPR020818 (HAMAP); IPR020818 (CDD); IPR011032 (SUPERFAMILY)	P:GO:0006457; F:GO:0005524; F:GO:0016887	P:protein folding; F:ATP binding; F:ATP hydrolysis activity
NODE_3_length_753630_cov_53.500639.g696.t1	hypothetical protein INS49_000505	2247	1	0.0	95.47						IPR000719 (SMART); IPR000719 (PFAM); G3DSA:1.10.510.10 (GENE3D); mobidb-lite (MOBIDB_LITE); mobidb-lite (MOBIDB_LITE); mobidb-lite (MOBIDB_LITE); mobidb-lite (MOBIDB_LITE); mobidb-lite (MOBIDB_LITE); mobidb-lite (MOBIDB_LITE); mobidb-lite (MOBIDB_LITE); mobidb-lite (MOBIDB_LITE); mobidb-lite (MOBIDB_LITE); mobidb-lite (MOBIDB_LITE); mobidb-lite (MOBIDB_LITE); PTHR24343 (PANTHER); PTHR24343:SF137 …	P:GO:0006468; F:GO:0004672; F:GO:0005524	P:protein phosphorylation; F:protein kinase activity; F:ATP binding
NODE_3_length_753630_cov_53.500639.g697.t1	60S ribosomal protein L19	471	1	2.07608E-73	92.95	3	P:GO:0006412; F:GO:0003735; C:GO:0005840	P:translation; F:structural constituent of ribosome; C:ribosome			IPR000911 (SMART); IPR020783 (PFAM); IPR036769 (G3DSA:1.10.10.GENE3D); IPR036796 (G3DSA:3.30.1550.GENE3D); IPR020784 (PFAM); IPR000911 (PANTHER); PTHR11661:SF1 (PANTHER); IPR000911 (HAMAP); IPR000911 (CDD); IPR036769 (SUPERFAMILY); IPR036796 (SUPERFAMILY)	P:GO:0006412; F:GO:0003735; C:GO:0005840	P:translation; F:structural constituent of ribosome; C:ribosome
NODE_3_length_753630_cov_53.500639.g698.t1	hypothetical protein INS49_000507	1146	1	0.0	99.74						IPR033394 (PFAM); IPR013931 (PFAM); PTHR47107 (PANTHER); SSF159245 (SUPERFAMILY)	P:GO:0006979	P:response to oxidative stress
NODE_3_length_753630_cov_53.500639.g699.t1	hypothetical protein INS49_000508	369	1	2.21265E-74	83.8						IPR001951 (SMART); IPR009072 (G3DSA:1.10.20.GENE3D); mobidb-lite (MOBIDB_LITE); PTHR10484 (PANTHER); PTHR10484:SF0 (PANTHER); IPR009072 (SUPERFAMILY)	F:GO:0003677; F:GO:0046982	F:DNA binding; F:protein heterodimerization activity
NODE_3_length_753630_cov_53.500639.g700.t1	hypothetical protein INS49_000509	1044	1	0.0	99.14						IPR000182 (PFAM); mobidb-lite (MOBIDB_LITE); mobidb-lite (MOBIDB_LITE)	F:GO:0008080	F:N-acetyltransferase activity
NODE_3_length_753630_cov_53.500639.g701.t1	hypothetical protein DHEL01_v206901	693	1	7.56879E-27	57.76						mobidb-lite (MOBIDB_LITE)	no GO terms	no GO terms
NODE_3_length_753630_cov_53.500639.g702.t1	hypothetical protein INS49_000510	2910	1	0.0	91.55						mobidb-lite (MOBIDB_LITE); mobidb-lite (MOBIDB_LITE); mobidb-lite (MOBIDB_LITE); mobidb-lite (MOBIDB_LITE); mobidb-lite (MOBIDB_LITE); mobidb-lite (MOBIDB_LITE); mobidb-lite (MOBIDB_LITE); mobidb-lite (MOBIDB_LITE); mobidb-lite (MOBIDB_LITE); mobidb-lite (MOBIDB_LITE); mobidb-lite (MOBIDB_LITE)	no GO terms	no GO terms
NODE_3_length_753630_cov_53.500639.g703.t1	hypothetical protein INS49_000511	1005	1	0.0	97.01						IPR002139 (PRINTS); IPR029056 (G3DSA:3.40.1190.GENE3D); IPR011611 (PFAM); PTHR10584 (PANTHER); IPR011877 (HAMAP); IPR011877 (CDD); IPR029056 (SUPERFAMILY)	P:GO:0006014; F:GO:0004747; F:GO:0016301	P:D-ribose metabolic process; F:ribokinase activity; F:kinase activity
NODE_3_length_753630_cov_53.500639.g704.t1	hypothetical protein INS49_000512	1779	1	0.0	90.18						G3DSA:1.20.1250.20 (GENE3D); G3DSA:1.20.1250.20 (GENE3D); IPR011701 (PFAM); mobidb-lite (MOBIDB_LITE); mobidb-lite (MOBIDB_LITE); mobidb-lite (MOBIDB_LITE); PTHR43791:SF27 (PANTHER); PTHR43791 (PANTHER); IPR036259 (SUPERFAMILY)	P:GO:0055085; F:GO:0022857	P:transmembrane transport; F:transmembrane transporter activity
NODE_3_length_753630_cov_53.500639.g705.t1	hypothetical protein INS49_000513	2988	1	0.0	94.7						mobidb-lite (MOBIDB_LITE); mobidb-lite (MOBIDB_LITE); mobidb-lite (MOBIDB_LITE); mobidb-lite (MOBIDB_LITE); mobidb-lite (MOBIDB_LITE); mobidb-lite (MOBIDB_LITE); mobidb-lite (MOBIDB_LITE); mobidb-lite (MOBIDB_LITE); IPR039295 (PANTHER)	P:GO:0007232; F:GO:0005034; C:GO:0005887	P:osmosensory signaling pathway via Sho1 osmosensor; F:osmosensor activity; C:integral component of plasma membrane
NODE_3_length_753630_cov_53.500639.g707.t1	hypothetical protein INS49_000514	366	1	1.81853E-68	90.91						IPR001179 (PFAM); G3DSA:3.10.50.40 (GENE3D); PTHR10516 (PANTHER); IPR001179 (PROSITE_PROFILES); SSF54534 (SUPERFAMILY)	F:GO:0003755	F:peptidyl-prolyl cis-trans isomerase activity
NODE_3_length_753630_cov_53.500639.g708.t1	hypothetical protein INS49_000515	3111	1	0.0	99.32						IPR000011 (PRINTS); IPR018965 (SMART); IPR000594 (PFAM); IPR018075 (TIGRFAM); IPR042302 (G3DSA:2.40.30.GENE3D); IPR042449 (G3DSA:3.50.50.GENE3D); IPR038252 (G3DSA:3.10.290.GENE3D); IPR000594 (PFAM); G3DSA:3.40.50.720 (GENE3D); IPR032418 (PFAM); IPR032420 (PFAM); G3DSA:3.40.50.12550 (GENE3D); IPR018965 (PFAM); IPR042063 (G3DSA:1.10.10.GENE3D); IPR019572 (PFAM); mobidb-lite (MOBIDB_LITE); mobidb-li…	P:GO:0006464; F:GO:0008641	P:cellular protein modification process; F:ubiquitin-like modifier activating enzyme activity
NODE_3_length_753630_cov_53.500639.g709.t1	hypothetical protein INS49_000516	1017	1	0.0	98.82						G3DSA:3.40.30.130 (GENE3D); IPR016639 (PIRSF); PF13410 (PFAM); IPR004045 (PFAM); G3DSA:1.20.1050.10 (GENE3D),SFLDS00019 (SFLD),SFLDG01206 (SFLD); IPR016639 (PTHR32419:PANTHER); IPR016639 (PANTHER); IPR010987 (PROSITE_PROFILES); cd03190 (CDD); IPR036282 (SUPERFAMILY); IPR036249 (SUPERFAMILY)	P:GO:0006749; F:GO:0004364; F:GO:0005515	P:glutathione metabolic process; F:glutathione transferase activity; F:protein binding
NODE_3_length_753630_cov_53.500639.g710.t1	hypothetical protein INS49_000517	5646	1	0.0	99.31						IPR001609 (SMART); IPR001199 (SMART); PF03142 (PFAM); IPR029044 (G3DSA:3.90.550.GENE3D); IPR014876 (PFAM); IPR036400 (G3DSA:3.10.120.GENE3D); IPR001609 (PFAM); IPR001199 (PFAM); mobidb-lite (MOBIDB_LITE); mobidb-lite (MOBIDB_LITE); mobidb-lite (MOBIDB_LITE); PTHR22914:SF41 (PANTHER); IPR004835 (PANTHER); IPR001609 (PROSITE_PROFILES); IPR001199 (PROSITE_PROFILES); IPR036037 (CDD); IPR027417 (SUPER…	F:GO:0003774; F:GO:0004100; F:GO:0005524; F:GO:0016758; C:GO:0016459	F:motor activity; F:chitin synthase activity; F:ATP binding; F:hexosyltransferase activity; C:myosin complex
NODE_3_length_753630_cov_53.500639.g711.t1	hypothetical protein INS49_000518	5394	1	0.0	99.33						IPR001199 (SMART); IPR001609 (SMART); IPR014876 (PFAM); PF03142 (PFAM); IPR001199 (PFAM); IPR036400 (G3DSA:3.10.120.GENE3D); IPR036961 (G3DSA:3.40.850.GENE3D); mobidb-lite (MOBIDB_LITE); mobidb-lite (MOBIDB_LITE); mobidb-lite (MOBIDB_LITE); mobidb-lite (MOBIDB_LITE); IPR004835 (PANTHER); PTHR22914:SF13 (PANTHER); IPR001199 (PROSITE_PROFILES); SSF109715 (SUPERFAMILY); IPR029044 (SUPERFAMILY); IPR0…	F:GO:0003774; F:GO:0004100; F:GO:0005524; F:GO:0016758; C:GO:0016459	F:motor activity; F:chitin synthase activity; F:ATP binding; F:hexosyltransferase activity; C:myosin complex
NODE_3_length_753630_cov_53.500639.g712.t1	serine/threonine protein kinase-58	1524	1	0.0	87.83	4	P:GO:0006468; F:GO:0004674; F:GO:0005524; C:GO:0005759	P:protein phosphorylation; F:protein serine/threonine kinase activity; F:ATP binding; C:mitochondrial matrix	EC:2.7.1; EC:2.7; EC:2	Transferring phosphorus-containing groups; Transferring phosphorus-containing groups; Transferases	IPR003594 (SMART); IPR018955 (PFAM); IPR003594 (PFAM); IPR036784 (G3DSA:1.20.140.GENE3D); mobidb-lite (MOBIDB_LITE); mobidb-lite (MOBIDB_LITE); mobidb-lite (MOBIDB_LITE); mobidb-lite (MOBIDB_LITE); mobidb-lite (MOBIDB_LITE); PTHR11947:SF20 (PANTHER); IPR039028 (PANTHER); IPR036890 (SUPERFAMILY); IPR036784 (SUPERFAMILY)	F:GO:0004672	F:protein kinase activity
NODE_3_length_753630_cov_53.500639.g713.t1	peptidase inhibitor I9	216	1	3.41637E-42	98.59						IPR037045 (G3DSA:3.30.70.GENE3D); IPR010259 (PFAM); PTHR28288:SF2 (PANTHER); PTHR28288 (PANTHER); SSF54897 (SUPERFAMILY)	no GO terms	no GO terms
NODE_3_length_753630_cov_53.500639.g714.t1	hypothetical protein INS49_000520	753	1	1.25297E-150	94.4						mobidb-lite (MOBIDB_LITE); mobidb-lite (MOBIDB_LITE)	no GO terms	no GO terms
NODE_3_length_753630_cov_53.500639.g715.t1	hypothetical protein INS49_000521	3447	1	0.0	97.7						IPR007034 (SMART); IPR012948 (SMART); IPR003593 (SMART); G3DSA:3.40.50.300 (GENE3D); IPR012948 (PFAM); IPR007034 (PFAM); mobidb-lite (MOBIDB_LITE); mobidb-lite (MOBIDB_LITE); mobidb-lite (MOBIDB_LITE); mobidb-lite (MOBIDB_LITE); mobidb-lite (MOBIDB_LITE); mobidb-lite (MOBIDB_LITE); mobidb-lite (MOBIDB_LITE); mobidb-lite (MOBIDB_LITE); mobidb-lite (MOBIDB_LITE); mobidb-lite (MOBIDB_LITE); mobidb-l…	P:GO:0042254; F:GO:0005525; C:GO:0005634	P:ribosome biogenesis; F:GTP binding; C:nucleus
NODE_3_length_753630_cov_53.500639.g716.t1	hypothetical protein INS49_000522	903	1	0.0	91.08						IPR020471 (PRINTS); IPR036812 (G3DSA:3.20.20.GENE3D); IPR023210 (PFAM); IPR020471 (PIRSF); PTHR11732:SF218 (PANTHER); PTHR11732 (PANTHER); IPR036812 (SUPERFAMILY)	F:GO:0016491; F:GO:0047834	F:oxidoreductase activity; F:D-threo-aldose 1-dehydrogenase activity
NODE_3_length_753630_cov_53.500639.g717.t1	hypothetical protein INS49_000523	1278	1	0.0	98.82						IPR001680 (SMART); IPR001680 (PFAM); mobidb-lite (MOBIDB_LITE); mobidb-lite (MOBIDB_LITE); mobidb-lite (MOBIDB_LITE); mobidb-lite (MOBIDB_LITE); mobidb-lite (MOBIDB_LITE); IPR037363 (PANTHER); IPR037597 (PTHR11024:PANTHER); IPR001680 (PROSITE_PROFILES); IPR017986 (PROSITE_PROFILES); IPR036322 (SUPERFAMILY)	P:GO:1904263; F:GO:0005198; F:GO:0005515	P:positive regulation of TORC1 signaling; F:structural molecule activity; F:protein binding
NODE_3_length_753630_cov_53.500639.g718.t1	hypothetical protein INS49_000524	1413	1	0.0	99.57						IPR000715 (PFAM); IPR033895 (PANTHER); IPR033895 (CDD)	P:GO:0006487; P:GO:0006488; F:GO:0003975; F:GO:0008963; C:GO:0016021	P:protein N-linked glycosylation; P:dolichol-linked oligosaccharide biosynthetic process; F:UDP-N-acetylglucosamine-dolichyl-phosphate N-acetylglucosaminephosphotransferase activity; F:phospho-N-acetylmuramoyl-pentapeptide-transferase activity; C:integral component of membrane
NODE_3_length_753630_cov_53.500639.g719.t1	hypothetical protein INS49_000525	2760	1	0.0	95.2						IPR001214 (SMART); G3DSA:2.170.270.10 (GENE3D); IPR013083 (G3DSA:3.30.40.GENE3D); IPR001214 (PFAM); mobidb-lite (MOBIDB_LITE); mobidb-lite (MOBIDB_LITE); mobidb-lite (MOBIDB_LITE); mobidb-lite (MOBIDB_LITE); mobidb-lite (MOBIDB_LITE); mobidb-lite (MOBIDB_LITE); mobidb-lite (MOBIDB_LITE); mobidb-lite (MOBIDB_LITE); mobidb-lite (MOBIDB_LITE); mobidb-lite (MOBIDB_LITE); mobidb-lite (MOBIDB_LITE); PT…	F:GO:0005515	F:protein binding
NODE_3_length_753630_cov_53.500639.g720.t1	hypothetical protein INS49_000526	981	1	0.0	98.77						IPR004843 (PFAM); IPR029052 (G3DSA:3.60.21.GENE3D); PTHR12905 (PANTHER); PTHR12905:SF18 (PANTHER); cd07379 (CDD); SSF56300 (SUPERFAMILY)	F:GO:0016787	F:hydrolase activity
NODE_3_length_753630_cov_53.500639.g721.t1	hypothetical protein INS49_000527	2463	1	0.0	96.26						IPR002889 (SMART); IPR002889 (PFAM); G3DSA:2.60.120.200 (GENE3D); mobidb-lite (MOBIDB_LITE); mobidb-lite (MOBIDB_LITE); mobidb-lite (MOBIDB_LITE); mobidb-lite (MOBIDB_LITE); mobidb-lite (MOBIDB_LITE); mobidb-lite (MOBIDB_LITE); mobidb-lite (MOBIDB_LITE); PTHR10963 (PANTHER); PTHR10963:SF24 (PANTHER); IPR000757 (PROSITE_PROFILES); IPR002889 (PROSITE_PROFILES); cd02181 (CDD); IPR013320 (SUPERFAMILY)	P:GO:0005975; F:GO:0004553	P:carbohydrate metabolic process; F:hydrolase activity, hydrolyzing O-glycosyl compounds
NODE_3_length_753630_cov_53.500639.g722.t1	hypothetical protein VSDG_02602	1323	1	0.0	90.91	4	P:GO:0006625; F:GO:0008022; F:GO:0008270; C:GO:0005779	P:protein targeting to peroxisome; F:protein C-terminus binding; F:zinc ion binding; C:integral component of peroxisomal membrane			IPR013083 (G3DSA:3.30.40.GENE3D); IPR006845 (PFAM); IPR017375 (PIRSF); mobidb-lite (MOBIDB_LITE); mobidb-lite (MOBIDB_LITE); PTHR12888:SF0 (PANTHER); IPR017375 (PANTHER); SSF57850 (SUPERFAMILY)	P:GO:0006625; F:GO:0008022; F:GO:0008270; C:GO:0005779	P:protein targeting to peroxisome; F:protein C-terminus binding; F:zinc ion binding; C:integral component of peroxisomal membrane
NODE_3_length_753630_cov_53.500639.g723.t1	hypothetical protein VMCG_02641	552	1	3.93079E-74	76.74	1	F:GO:0047617	F:acyl-CoA hydrolase activity			IPR006683 (PFAM); G3DSA:3.10.129.10 (GENE3D); PTHR21660:SF4 (PANTHER); IPR039298 (PANTHER); cd03440 (CDD); IPR029069 (SUPERFAMILY)	F:GO:0047617	F:acyl-CoA hydrolase activity
NODE_3_length_753630_cov_53.500639.g724.t1	putative f-box domain-containing protein	1728	1	0.0	91.46						IPR001810 (SMART); IPR001810 (PFAM); G3DSA:1.20.1280.50 (GENE3D); mobidb-lite (MOBIDB_LITE); mobidb-lite (MOBIDB_LITE); IPR001810 (PROSITE_PROFILES); IPR036047 (SUPERFAMILY)	F:GO:0005515	F:protein binding
NODE_3_length_753630_cov_53.500639.g725.t1	hypothetical protein DHEL01_v210225	1422	1	0.0	98.52	3	P:GO:0006351; F:GO:0003677; F:GO:0008270	P:transcription, DNA-templated; F:DNA binding; F:zinc ion binding			IPR007219 (PFAM); mobidb-lite (MOBIDB_LITE); PTHR40626:SF11 (PANTHER); PTHR40626 (PANTHER)	P:GO:0006351; F:GO:0003677; F:GO:0008270	P:transcription, DNA-templated; F:DNA binding; F:zinc ion binding
NODE_3_length_753630_cov_53.500639.g726.t1	hypothetical protein DHEL01_v210225	582	1	8.91297E-91	96.15	3	P:GO:0006351; F:GO:0003677; F:GO:0008270	P:transcription, DNA-templated; F:DNA binding; F:zinc ion binding			mobidb-lite (MOBIDB_LITE); PTHR40626:SF11 (PANTHER); PTHR40626 (PANTHER)	no GO terms	no GO terms
NODE_3_length_753630_cov_53.500639.g727.t1	hypothetical protein INS49_000531	852	1	4.83321E-140	89.52						G3DSA:3.30.160.60 (GENE3D); mobidb-lite (MOBIDB_LITE); mobidb-lite (MOBIDB_LITE); mobidb-lite (MOBIDB_LITE); mobidb-lite (MOBIDB_LITE); mobidb-lite (MOBIDB_LITE); mobidb-lite (MOBIDB_LITE)	no GO terms	no GO terms
NODE_3_length_753630_cov_53.500639.g728.t1	hypothetical protein UCDDA912_g04011	867	1	1.7934E-105	79.05	1	C:GO:0005634	C:nucleus			IPR038291 (G3DSA:1.10.720.GENE3D); IPR025718 (PFAM); mobidb-lite (MOBIDB_LITE); mobidb-lite (MOBIDB_LITE); mobidb-lite (MOBIDB_LITE); mobidb-lite (MOBIDB_LITE); IPR024145 (PANTHER); PTHR13286:SF6 (PANTHER)	F:GO:0005515	F:protein binding
NODE_3_length_753630_cov_53.500639.g729.t1	putative mitochondrial chaperone	1608	1	0.0	95.48	6	P:GO:0006457; P:GO:0009408; F:GO:0005524; F:GO:0031072; F:GO:0046872; F:GO:0051082	P:protein folding; P:response to heat; F:ATP binding; F:heat shock protein binding; F:metal ion binding; F:unfolded protein binding			IPR001623 (PRINTS); IPR001623 (SMART); IPR001305 (PFAM); IPR002939 (PFAM); IPR001623 (PFAM); G3DSA:2.10.230.10 (GENE3D); G3DSA:2.60.260.20 (GENE3D); G3DSA:2.60.260.20 (GENE3D); IPR036869 (G3DSA:1.10.287.GENE3D); mobidb-lite (MOBIDB_LITE); mobidb-lite (MOBIDB_LITE); mobidb-lite (MOBIDB_LITE); PTHR43096 (PANTHER); IPR012724 (HAMAP); IPR001623 (PROSITE_PROFILES); IPR001305 (PROSITE_PROFILES); IPR001…	P:GO:0006457; P:GO:0009408; F:GO:0005524; F:GO:0031072; F:GO:0051082	P:protein folding; P:response to heat; F:ATP binding; F:heat shock protein binding; F:unfolded protein binding
NODE_3_length_753630_cov_53.500639.g730.t1	hypothetical protein INS49_000534	2373	1	0.0	95.44						IPR001138 (SMART); IPR036864 (G3DSA:4.10.240.GENE3D); IPR007219 (PFAM); IPR001138 (PFAM); mobidb-lite (MOBIDB_LITE); mobidb-lite (MOBIDB_LITE); PTHR31001:SF45 (PANTHER); PTHR31001 (PANTHER); PTHR31001:SF45 (PANTHER); PTHR31001 (PANTHER); IPR001138 (PROSITE_PROFILES); IPR001138 (CDD); cd12148 (CDD); IPR036864 (SUPERFAMILY)	P:GO:0006351; P:GO:0006355; F:GO:0000981; F:GO:0003677; F:GO:0008270	P:transcription, DNA-templated; P:regulation of transcription, DNA-templated; F:DNA-binding transcription factor activity, RNA polymerase II-specific; F:DNA binding; F:zinc ion binding
NODE_3_length_753630_cov_53.500639.g732.t1	hypothetical protein INS49_000535	1884	1	0.0	97.26						IPR011701 (PFAM); G3DSA:1.20.1720.10 (GENE3D); mobidb-lite (MOBIDB_LITE); mobidb-lite (MOBIDB_LITE); mobidb-lite (MOBIDB_LITE); mobidb-lite (MOBIDB_LITE); PTHR23501 (PANTHER); PTHR23501:SF153 (PANTHER); IPR020846 (PROSITE_PROFILES); cd17502 (CDD); IPR036259 (SUPERFAMILY); IPR036259 (SUPERFAMILY)	P:GO:0055085; F:GO:0022857	P:transmembrane transport; F:transmembrane transporter activity
NODE_3_length_753630_cov_53.500639.g733.t1	transglutaminase-like superfamily protein	1974	1	0.0	83.57						IPR002931 (SMART); IPR002931 (PFAM); G3DSA:3.10.620.30 (GENE3D); mobidb-lite (MOBIDB_LITE); mobidb-lite (MOBIDB_LITE); mobidb-lite (MOBIDB_LITE); mobidb-lite (MOBIDB_LITE); mobidb-lite (MOBIDB_LITE); PTHR46333 (PANTHER); PTHR46333:SF2 (PANTHER); PTHR46333:SF2 (PANTHER); IPR038765 (SUPERFAMILY)	no GO terms	no GO terms
NODE_3_length_753630_cov_53.500639.g734.t1	hypothetical protein INS49_000537	2988	1	0.0	95.48						mobidb-lite (MOBIDB_LITE); mobidb-lite (MOBIDB_LITE); mobidb-lite (MOBIDB_LITE); mobidb-lite (MOBIDB_LITE); mobidb-lite (MOBIDB_LITE); mobidb-lite (MOBIDB_LITE); IPR001810 (PROSITE_PROFILES); IPR036047 (SUPERFAMILY)	F:GO:0005515	F:protein binding
NODE_3_length_753630_cov_53.500639.g735.t1	hypothetical protein INS49_000538	2145	1	0.0	86.16						IPR003347 (SMART); IPR041667 (PFAM); mobidb-lite (MOBIDB_LITE); mobidb-lite (MOBIDB_LITE); mobidb-lite (MOBIDB_LITE); mobidb-lite (MOBIDB_LITE); mobidb-lite (MOBIDB_LITE); PTHR12461:SF38 (PANTHER); PTHR12461 (PANTHER); IPR003347 (PROSITE_PROFILES); SSF51197 (SUPERFAMILY)	no GO terms	no GO terms
NODE_3_length_753630_cov_53.500639.g736.t1	hypothetical protein INS49_000538	1539	1	0.0	99.17						IPR001128 (PRINTS); IPR002401 (PRINTS); IPR001128 (PFAM); IPR036396 (G3DSA:1.10.630.GENE3D); PTHR24305 (PANTHER); PTHR24305:SF77 (PANTHER); IPR036396 (SUPERFAMILY)	F:GO:0005506; F:GO:0016705; F:GO:0020037	F:iron ion binding; F:oxidoreductase activity, acting on paired donors, with incorporation or reduction of molecular oxygen; F:heme binding
NODE_3_length_753630_cov_53.500639.g737.t1	hypothetical protein INS49_000539	1041	1	0.0	85.95						PF13489 (PFAM); G3DSA:3.40.50.150 (GENE3D); mobidb-lite (MOBIDB_LITE); PTHR43591:SF63 (PANTHER); PTHR43591 (PANTHER); cd02440 (CDD); IPR029063 (SUPERFAMILY)	no GO terms	no GO terms
NODE_3_length_753630_cov_53.500639.g738.t1	hypothetical protein INS49_000540	2544	1	0.0	96.65						IPR003874 (PFAM); mobidb-lite (MOBIDB_LITE); mobidb-lite (MOBIDB_LITE); mobidb-lite (MOBIDB_LITE); mobidb-lite (MOBIDB_LITE); mobidb-lite (MOBIDB_LITE); mobidb-lite (MOBIDB_LITE); IPR003874 (PANTHER)	P:GO:0006270	P:DNA replication initiation
NODE_3_length_753630_cov_53.500639.g739.t1	EF-hand	1158	1	1.1081E-127	86.88	1	F:GO:0005509	F:calcium ion binding			IPR002048 (SMART); IPR002048 (PFAM); mobidb-lite (MOBIDB_LITE); mobidb-lite (MOBIDB_LITE); PTHR23055:SF103 (PANTHER); IPR028846 (PANTHER); IPR002048 (PROSITE_PROFILES); IPR002048 (PROSITE_PROFILES); IPR002048 (PROSITE_PROFILES); IPR002048 (PROSITE_PROFILES); IPR002048 (CDD); IPR002048 (CDD); IPR002048 (CDD); IPR011992 (SUPERFAMILY)	F:GO:0005509	F:calcium ion binding
NODE_3_length_753630_cov_53.500639.g740.t1	hypothetical protein INS49_000542	2079	1	0.0	99.42						IPR000873 (PFAM); PTHR43272:SF5 (PANTHER); PTHR43272 (PANTHER); SSF56801 (SUPERFAMILY)	no GO terms	no GO terms
NODE_3_length_753630_cov_53.500639.g741.t1	putative diaminohydroxyphosphoribosylamino-pyrimidine deaminase	1083	1	7.73743E-151	88.03						IPR019410 (PFAM); G3DSA:3.40.50.150 (GENE3D); mobidb-lite (MOBIDB_LITE); mobidb-lite (MOBIDB_LITE); mobidb-lite (MOBIDB_LITE); mobidb-lite (MOBIDB_LITE); IPR019410 (PANTHER); PTHR14614:SF94 (PANTHER); IPR029063 (SUPERFAMILY)	no GO terms	no GO terms
NODE_3_length_753630_cov_53.500639.g742.t1	hypothetical protein INS49_000544	2328	1	0.0	99.61						IPR001030 (PRINTS); IPR004431 (TIGRFAM); IPR015928 (G3DSA:3.20.19.GENE3D); IPR012235 (PIRSF); IPR015931 (G3DSA:3.30.499.GENE3D); IPR001030 (PFAM); IPR000573 (PFAM); IPR004430 (TIGRFAM); G3DSA:3.30.499.20 (GENE3D); mobidb-lite (MOBIDB_LITE); mobidb-lite (MOBIDB_LITE); mobidb-lite (MOBIDB_LITE); mobidb-lite (MOBIDB_LITE); PTHR43822:SF9 (PANTHER); PTHR43822 (PANTHER); IPR004431 (HAMAP); IPR004430 (H…	P:GO:0009098; F:GO:0003861; F:GO:0051539; C:GO:0009316	P:leucine biosynthetic process; F:3-isopropylmalate dehydratase activity; F:4 iron, 4 sulfur cluster binding; C:3-isopropylmalate dehydratase complex
NODE_3_length_753630_cov_53.500639.g743.t1	hypothetical protein DHEL01_v203047	1536	1	0.0	77.93						mobidb-lite (MOBIDB_LITE); mobidb-lite (MOBIDB_LITE); mobidb-lite (MOBIDB_LITE); mobidb-lite (MOBIDB_LITE); mobidb-lite (MOBIDB_LITE); mobidb-lite (MOBIDB_LITE); mobidb-lite (MOBIDB_LITE); mobidb-lite (MOBIDB_LITE); mobidb-lite (MOBIDB_LITE); mobidb-lite (MOBIDB_LITE)	no GO terms	no GO terms
NODE_3_length_753630_cov_53.500639.g744.t1	hypothetical protein INS49_000546	1500	1	0.0	97.31						IPR018819 (PFAM); mobidb-lite (MOBIDB_LITE); mobidb-lite (MOBIDB_LITE); mobidb-lite (MOBIDB_LITE); mobidb-lite (MOBIDB_LITE); IPR018819 (PANTHER)	no GO terms	no GO terms
NODE_3_length_753630_cov_53.500639.g745.t1	hypothetical protein INS49_000547	258	1	1.51985E-53	98.82						IPR036906 (G3DSA:3.40.50.GENE3D); IPR008218 (PFAM); PTHR13861 (PANTHER); PTHR13861:SF2 (PANTHER); IPR036906 (SUPERFAMILY)	P:GO:0034220	P:ion transmembrane transport
NODE_3_length_753630_cov_53.500639.g746.t1	hypothetical protein INS49_000548	531	1	3.96944E-112	100.0						IPR003172 (SMART); IPR003172 (PFAM); G3DSA:2.60.40.770 (GENE3D); IPR039670 (PANTHER); PTHR11306:SF52 (PANTHER); IPR033917 (CDD); IPR014756 (SUPERFAMILY)	P:GO:0032366	P:intracellular sterol transport
NODE_3_length_753630_cov_53.500639.g747.t1	hypothetical protein INS49_000549	2193	1	0.0	99.18						IPR007632 (PFAM); IPR007632 (PANTHER); PTHR12308:SF77 (PANTHER)	no GO terms	no GO terms
NODE_3_length_753630_cov_53.500639.g748.t1	hypothetical protein INS49_000550	2238	1	0.0	83.51						IPR001452 (SMART); IPR001452 (PFAM); G3DSA:2.30.30.40 (GENE3D); mobidb-lite (MOBIDB_LITE); mobidb-lite (MOBIDB_LITE); mobidb-lite (MOBIDB_LITE); IPR001452 (PROSITE_PROFILES); cd00174 (CDD); IPR036028 (SUPERFAMILY)	F:GO:0005515	F:protein binding
NODE_3_length_753630_cov_53.500639.g749.t1	hypothetical protein INS49_000551	741	1	2.29512E-117	94.12						IPR002889 (SMART); IPR002889 (PFAM); PTHR24269 (PANTHER); PTHR24269:SF22 (PANTHER); IPR002889 (PROSITE_PROFILES); IPR002889 (PROSITE_PROFILES)	no GO terms	no GO terms
NODE_3_length_753630_cov_53.500639.g750.t1	hypothetical protein INS49_000551	1479	1	0.0	99.59						IPR001199 (PRINTS); IPR001199 (SMART); IPR013785 (G3DSA:3.20.20.GENE3D); IPR036400 (G3DSA:3.10.120.GENE3D); IPR000262 (PFAM); IPR001199 (PFAM); mobidb-lite (MOBIDB_LITE); mobidb-lite (MOBIDB_LITE); PTHR10578 (PANTHER); PTHR10578:SF67 (PANTHER); IPR001199 (PROSITE_PROFILES); IPR037396 (PROSITE_PROFILES); IPR037458 (CDD); SSF51395 (SUPERFAMILY); IPR036400 (SUPERFAMILY)	F:GO:0003824; F:GO:0016491	F:catalytic activity; F:oxidoreductase activity
NODE_3_length_753630_cov_53.500639.g751.t1	hypothetical protein INS49_000552	1041	1	0.0	96.24						PR00449 (PRINTS); SM00175 (SMART); SM00174 (SMART); SM00173 (SMART); IPR001806 (PFAM); PF08477 (PFAM); mobidb-lite (MOBIDB_LITE); mobidb-lite (MOBIDB_LITE); PTHR24073:SF353 (PANTHER); PTHR24073 (PANTHER); PS51419 (PROSITE_PROFILES); cd00154 (CDD); IPR027417 (SUPERFAMILY)	F:GO:0003924; F:GO:0005525	F:GTPase activity; F:GTP binding
NODE_3_length_753630_cov_53.500639.g752.t1	hypothetical protein INS49_000553	5544	1	0.0	98.86						IPR024986 (PFAM); IPR011989 (G3DSA:1.25.10.GENE3D); IPR026003 (PFAM); mobidb-lite (MOBIDB_LITE); mobidb-lite (MOBIDB_LITE); mobidb-lite (MOBIDB_LITE); mobidb-lite (MOBIDB_LITE); mobidb-lite (MOBIDB_LITE); mobidb-lite (MOBIDB_LITE); mobidb-lite (MOBIDB_LITE); mobidb-lite (MOBIDB_LITE); mobidb-lite (MOBIDB_LITE); mobidb-lite (MOBIDB_LITE); mobidb-lite (MOBIDB_LITE); mobidb-lite (MOBIDB_LITE); mobid…	P:GO:0010468; F:GO:0003682	P:regulation of gene expression; F:chromatin binding
NODE_3_length_753630_cov_53.500639.g753.t1	hypothetical protein INS49_000555	981	1	0.0	97.85						IPR004155 (SMART); IPR011989 (G3DSA:1.25.10.GENE3D); PF13646 (PFAM); mobidb-lite (MOBIDB_LITE); PTHR12697 (PANTHER); PTHR12697:SF34 (PANTHER); IPR027517 (HAMAP); IPR016024 (SUPERFAMILY)	P:GO:0008612; F:GO:0019135	P:peptidyl-lysine modification to peptidyl-hypusine; F:deoxyhypusine monooxygenase activity
NODE_3_length_753630_cov_53.500639.g754.t1	putative eukaryotic translation initiation factor 5a-2	489	1	1.25216E-82	100.0	6	P:GO:0006413; P:GO:0045901; P:GO:0045905; F:GO:0003743; F:GO:0003746; F:GO:0043022	P:translational initiation; P:positive regulation of translational elongation; P:positive regulation of translational termination; F:translation initiation factor activity; F:translation elongation factor activity; F:ribosome binding			IPR020189 (SMART); G3DSA:2.40.50.140 (GENE3D); IPR001884 (PIRSF); IPR020189 (PFAM); IPR014722 (G3DSA:2.30.30.GENE3D); IPR001884 (TIGRFAM); IPR001884 (PANTHER); PTHR11673:SF6 (PANTHER); cd04468 (CDD); IPR012340 (SUPERFAMILY); IPR008991 (SUPERFAMILY)	P:GO:0045901; P:GO:0045905; F:GO:0003723; F:GO:0003746; F:GO:0043022	P:positive regulation of translational elongation; P:positive regulation of translational termination; F:RNA binding; F:translation elongation factor activity; F:ribosome binding
NODE_3_length_753630_cov_53.500639.g755.t1	putative 60s ribosomal protein l40	1521	1	0.0	89.62	5	P:GO:0001188; F:GO:0001164; F:GO:0046872; C:GO:0005840; C:GO:0070860	P:RNA polymerase I preinitiation complex assembly; F:RNA polymerase I core promoter sequence-specific DNA binding; F:metal ion binding; C:ribosome; C:RNA polymerase I core factor complex			mobidb-lite (MOBIDB_LITE); mobidb-lite (MOBIDB_LITE); PTHR31576:SF2 (PANTHER); IPR033599 (PANTHER)	P:GO:0001188; P:GO:0006360; F:GO:0001164; C:GO:0070860	P:RNA polymerase I preinitiation complex assembly; P:transcription by RNA polymerase I; F:RNA polymerase I core promoter sequence-specific DNA binding; C:RNA polymerase I core factor complex
NODE_3_length_753630_cov_53.500639.g756.t1	putative ubiquitin	471	1	7.52317E-95	100.0	5	P:GO:0006412; F:GO:0003735; C:GO:0005634; C:GO:0005737; C:GO:0005840	P:translation; F:structural constituent of ribosome; C:nucleus; C:cytoplasm; C:ribosome			IPR019956 (PRINTS); IPR000626 (SMART); IPR001975 (SMART); IPR001975 (PFAM); G3DSA:3.10.20.90 (GENE3D); IPR038587 (G3DSA:2.20.28.GENE3D); IPR000626 (PFAM); PTHR10666 (PANTHER); PTHR10666:SF368 (PANTHER); IPR000626 (PROSITE_PROFILES); cd01803 (CDD); IPR029071 (SUPERFAMILY); IPR011332 (SUPERFAMILY)	P:GO:0006412; F:GO:0003735; F:GO:0005515; C:GO:0005840	P:translation; F:structural constituent of ribosome; F:protein binding; C:ribosome
NODE_3_length_753630_cov_53.500639.g757.t1	putative yip1 domain family	888	1	3.95083E-165	99.6	4	P:GO:0016192; F:GO:0031267; C:GO:0005794; C:GO:0016021	P:vesicle-mediated transport; F:small GTPase binding; C:Golgi apparatus; C:integral component of membrane			IPR006977 (PFAM); mobidb-lite (MOBIDB_LITE); PTHR12822:SF2 (PANTHER); IPR039765 (PANTHER)	P:GO:0016192; F:GO:0031267; C:GO:0005794; C:GO:0016020	P:vesicle-mediated transport; F:small GTPase binding; C:Golgi apparatus; C:membrane
NODE_3_length_753630_cov_53.500639.g758.t1	putative rhodanese domain containing protein	555	1	3.86574E-108	88.59						IPR001763 (SMART); IPR036873 (G3DSA:3.40.250.GENE3D); IPR001763 (PFAM); PTHR44086 (PANTHER); IPR001763 (PROSITE_PROFILES); cd01519 (CDD); IPR036873 (SUPERFAMILY)	no GO terms	no GO terms
NODE_3_length_753630_cov_53.500639.g759.t1	hypothetical protein INS49_000559	1596	1	0.0	99.44						IPR002403 (PRINTS); IPR001128 (PRINTS); IPR001128 (PFAM); IPR036396 (G3DSA:1.10.630.GENE3D); PTHR24286 (PANTHER); PTHR24286:SF228 (PANTHER); IPR036396 (SUPERFAMILY)	F:GO:0004497; F:GO:0005506; F:GO:0016705; F:GO:0020037	F:monooxygenase activity; F:iron ion binding; F:oxidoreductase activity, acting on paired donors, with incorporation or reduction of molecular oxygen; F:heme binding
NODE_3_length_753630_cov_53.500639.g762.t1	hypothetical protein INS49_000560	2433	1	0.0	97.18						IPR012423 (PFAM); IPR013964 (PFAM); mobidb-lite (MOBIDB_LITE); mobidb-lite (MOBIDB_LITE); mobidb-lite (MOBIDB_LITE); mobidb-lite (MOBIDB_LITE); mobidb-lite (MOBIDB_LITE); mobidb-lite (MOBIDB_LITE); mobidb-lite (MOBIDB_LITE); mobidb-lite (MOBIDB_LITE); mobidb-lite (MOBIDB_LITE); mobidb-lite (MOBIDB_LITE); mobidb-lite (MOBIDB_LITE); mobidb-lite (MOBIDB_LITE); IPR013964 (PANTHER)	P:GO:0006355; P:GO:0008608; C:GO:0005634; C:GO:0042729; C:GO:0043189; C:GO:0072686	P:regulation of transcription, DNA-templated; P:attachment of spindle microtubules to kinetochore; C:nucleus; C:DASH complex; C:H4/H2A histone acetyltransferase complex; C:mitotic spindle
NODE_3_length_753630_cov_53.500639.g763.t1	hypothetical protein DHEL01_v202976	2802	1	0.0	88.77	6	P:GO:0007020; F:GO:0043015; C:GO:0000922; C:GO:0005737; C:GO:0005815; C:GO:0005874	P:microtubule nucleation; F:gamma-tubulin binding; C:spindle pole; C:cytoplasm; C:microtubule organizing center; C:microtubule			IPR041470 (PFAM); IPR042241 (G3DSA:1.20.120.GENE3D); IPR040457 (PFAM); mobidb-lite (MOBIDB_LITE); IPR007259 (PANTHER); PTHR19302:SF51 (PANTHER)	P:GO:0000226; P:GO:0007020; F:GO:0043015; C:GO:0000922; C:GO:0005815	P:microtubule cytoskeleton organization; P:microtubule nucleation; F:gamma-tubulin binding; C:spindle pole; C:microtubule organizing center
NODE_3_length_753630_cov_53.500639.g764.t1	hypothetical protein INS49_000563	486	1	1.86074E-30	68.04						mobidb-lite (MOBIDB_LITE); mobidb-lite (MOBIDB_LITE)	no GO terms	no GO terms
NODE_3_length_753630_cov_53.500639.g765.t1	hypothetical protein INS49_000564	2826	1	0.0	95.74						IPR013087 (SMART); G3DSA:3.30.160.60 (GENE3D); IPR007219 (PFAM); G3DSA:3.30.160.60 (GENE3D); mobidb-lite (MOBIDB_LITE); mobidb-lite (MOBIDB_LITE); mobidb-lite (MOBIDB_LITE); mobidb-lite (MOBIDB_LITE); mobidb-lite (MOBIDB_LITE); mobidb-lite (MOBIDB_LITE); mobidb-lite (MOBIDB_LITE); mobidb-lite (MOBIDB_LITE); PTHR40626 (PANTHER); PTHR40626:SF12 (PANTHER); IPR013087 (PROSITE_PROFILES); cd12148 (CDD)…	P:GO:0006351; F:GO:0003677; F:GO:0008270	P:transcription, DNA-templated; F:DNA binding; F:zinc ion binding
NODE_3_length_753630_cov_53.500639.g766.t1	hypothetical protein INS49_000566	879	1	5.02157E-155	87.67						IPR010729 (PFAM); IPR038340 (G3DSA:1.20.1280.GENE3D); mobidb-lite (MOBIDB_LITE); mobidb-lite (MOBIDB_LITE); mobidb-lite (MOBIDB_LITE); IPR010729 (PANTHER)	P:GO:0006412; F:GO:0003735; C:GO:0005761	P:translation; F:structural constituent of ribosome; C:mitochondrial ribosome
NODE_3_length_753630_cov_53.500639.g767.t1	hypothetical protein INS49_000567	1395	1	0.0	100.0						IPR018203 (PRINTS); IPR000806 (PRINTS); IPR036188 (G3DSA:3.50.50.GENE3D); G3DSA:3.30.519.10 (GENE3D); G3DSA:1.10.405.10 (GENE3D); IPR018203 (PFAM); PTHR11787:SF8 (PANTHER); IPR018203 (PANTHER); IPR036188 (SUPERFAMILY); IPR036188 (SUPERFAMILY)	P:GO:0007264; P:GO:0015031; F:GO:0005092; F:GO:0005093	P:small GTPase mediated signal transduction; P:protein transport; F:GDP-dissociation inhibitor activity; F:Rab GDP-dissociation inhibitor activity
NODE_3_length_753630_cov_53.500639.g768.t1	hypothetical protein INS49_000568	1995	1	0.0	99.25						IPR024926 (PIRSF); IPR012973 (PFAM); G3DSA:1.20.120.1190 (GENE3D); IPR041623 (PFAM); G3DSA:3.40.50.300 (GENE3D); IPR010674 (PFAM); mobidb-lite (MOBIDB_LITE); mobidb-lite (MOBIDB_LITE); mobidb-lite (MOBIDB_LITE); PTHR45759 (PANTHER); PTHR45759:SF1 (PANTHER); IPR031167 (PROSITE_PROFILES); cd01897 (CDD); IPR027417 (SUPERFAMILY)	F:GO:0005525	F:GTP binding
NODE_3_length_753630_cov_53.500639.g769.t1	putative orotate phosphoribosyltransferase	711	1	1.30596E-164	98.31	3	P:GO:0009116; P:GO:0044205; F:GO:0004588	P:nucleoside metabolic process; P:'de novo' UMP biosynthetic process; F:orotate phosphoribosyltransferase activity	EC:2.4.2; EC:2.4; EC:2; EC:2.4.2.10	Glycosyltransferases; Glycosyltransferases; Transferases; Orotate phosphoribosyltransferase	IPR000836 (PFAM); IPR029057 (G3DSA:3.40.50.GENE3D); IPR004467 (TIGRFAM); PTHR46683 (PANTHER); IPR023031 (HAMAP); IPR000836 (CDD); IPR029057 (SUPERFAMILY)	P:GO:0006221; P:GO:0009116; F:GO:0004588	P:pyrimidine nucleotide biosynthetic process; P:nucleoside metabolic process; F:orotate phosphoribosyltransferase activity
NODE_3_length_753630_cov_53.500639.g770.t1	putative polyamine acetyltransferase	825	1	3.87779E-161	95.62	1	F:GO:0008080	F:N-acetyltransferase activity	EC:2.3; EC:2; EC:2.3.1	Acyltransferases; Transferases; Acyltransferases	IPR000182 (PFAM); G3DSA:3.40.630.30 (GENE3D); mobidb-lite (MOBIDB_LITE); mobidb-lite (MOBIDB_LITE); PTHR10908:SF0 (PANTHER); PTHR10908 (PANTHER); IPR000182 (PROSITE_PROFILES); cd04301 (CDD); IPR016181 (SUPERFAMILY)	F:GO:0008080	F:N-acetyltransferase activity
NODE_3_length_753630_cov_53.500639.g771.t1	putative aspartyl protease	1665	1	0.0	97.74	2	P:GO:0006508; F:GO:0004190	P:proteolysis; F:aspartic-type endopeptidase activity	EC:3.4.23; EC:3.4; EC:3	Acting on peptide bonds (peptidases); Acting on peptide bonds (peptidases); Hydrolases	IPR000626 (SMART); IPR015940 (SMART); IPR000626 (PFAM); G3DSA:3.10.20.90 (GENE3D); IPR019103 (PFAM); IPR021109 (G3DSA:2.40.70.GENE3D); G3DSA:1.10.8.10 (GENE3D); IPR015940 (PFAM); mobidb-lite (MOBIDB_LITE); mobidb-lite (MOBIDB_LITE); mobidb-lite (MOBIDB_LITE); mobidb-lite (MOBIDB_LITE); mobidb-lite (MOBIDB_LITE); PTHR12917 (PANTHER); IPR015940 (PROSITE_PROFILES); IPR000626 (PROSITE_PROFILES); cd14…	P:GO:0006508; F:GO:0004190; F:GO:0005515	P:proteolysis; F:aspartic-type endopeptidase activity; F:protein binding
NODE_3_length_753630_cov_53.500639.g772.t1	putative methyltransferase domain-containing protein	1581	1	0.0	89.29	4	P:GO:0006364; P:GO:0032259; F:GO:0008168; C:GO:0005730	P:rRNA processing; P:methylation; F:methyltransferase activity; C:nucleolus	EC:2.1; EC:2; EC:2.1.1	Transferring one-carbon groups; Transferases; Transferring one-carbon groups	IPR007823 (PFAM); IPR042036 (G3DSA:1.10.10.GENE3D); mobidb-lite (MOBIDB_LITE); mobidb-lite (MOBIDB_LITE); mobidb-lite (MOBIDB_LITE); IPR007823 (PANTHER); cd02440 (CDD); IPR029063 (SUPERFAMILY)	F:GO:0008168	F:methyltransferase activity
NODE_3_length_753630_cov_53.500639.g773.t1	hypothetical protein DHEL01_v201024	2271	1	0.0	93.2	1	P:GO:0005975	P:carbohydrate metabolic process			IPR012341 (G3DSA:1.50.10.GENE3D); IPR035396 (PFAM); PTHR34987 (PANTHER); PTHR34987:SF4 (PANTHER); IPR008928 (SUPERFAMILY)	P:GO:0005975	P:carbohydrate metabolic process
NODE_3_length_753630_cov_53.500639.g775.t1	hypothetical protein DHEL01_v201027	2817	1	0.0	91.58	4	P:GO:0006357; F:GO:0000981; F:GO:0008270; C:GO:0005634	P:regulation of transcription by RNA polymerase II; F:DNA-binding transcription factor activity, RNA polymerase II-specific; F:zinc ion binding; C:nucleus			IPR001138 (SMART); IPR001138 (PFAM); IPR021858 (PFAM); IPR036864 (G3DSA:4.10.240.GENE3D); mobidb-lite (MOBIDB_LITE); mobidb-lite (MOBIDB_LITE); PTHR37534:SF23 (PANTHER); PTHR37534 (PANTHER); IPR001138 (PROSITE_PROFILES); IPR001138 (CDD); IPR036864 (SUPERFAMILY)	P:GO:0006355; F:GO:0000981; F:GO:0008270	P:regulation of transcription, DNA-templated; F:DNA-binding transcription factor activity, RNA polymerase II-specific; F:zinc ion binding
NODE_3_length_753630_cov_53.500639.g776.t1	putative proteasome component pup2	858	1	1.52308E-174	100.0	4	P:GO:0043161; C:GO:0005634; C:GO:0005737; C:GO:0019773	P:proteasome-mediated ubiquitin-dependent protein catabolic process; C:nucleus; C:cytoplasm; C:proteasome core complex, alpha-subunit complex			IPR000426 (SMART); IPR001353 (PFAM); IPR029055 (G3DSA:3.60.20.GENE3D); IPR000426 (PFAM); PTHR11599:SF131 (PANTHER); PTHR11599 (PANTHER); IPR023332 (PROSITE_PROFILES); IPR033812 (CDD); IPR029055 (SUPERFAMILY)	P:GO:0006511; P:GO:0043161; P:GO:0051603; C:GO:0005839; C:GO:0019773	P:ubiquitin-dependent protein catabolic process; P:proteasome-mediated ubiquitin-dependent protein catabolic process; P:proteolysis involved in cellular protein catabolic process; C:proteasome core complex; C:proteasome core complex, alpha-subunit complex
NODE_3_length_753630_cov_53.500639.g777.t1	hypothetical protein DHEL01_v201029	2694	1	0.0	95.88	6	P:GO:0007020; F:GO:0043015; C:GO:0000922; C:GO:0005737; C:GO:0005815; C:GO:0005874	P:microtubule nucleation; F:gamma-tubulin binding; C:spindle pole; C:cytoplasm; C:microtubule organizing center; C:microtubule			IPR041470 (PFAM); IPR042241 (G3DSA:1.20.120.GENE3D); IPR040457 (PFAM); mobidb-lite (MOBIDB_LITE); mobidb-lite (MOBIDB_LITE); mobidb-lite (MOBIDB_LITE); IPR007259 (PANTHER); PTHR19302:SF13 (PANTHER)	P:GO:0000226; P:GO:0007020; F:GO:0043015; C:GO:0000922; C:GO:0005815	P:microtubule cytoskeleton organization; P:microtubule nucleation; F:gamma-tubulin binding; C:spindle pole; C:microtubule organizing center
NODE_3_length_753630_cov_53.500639.g778.t1	phosphatidylinositol 3	2358	1	0.0	96.25	7	P:GO:0016310; P:GO:0046854; F:GO:0004430; F:GO:0005524; C:GO:0005768; C:GO:0005774; C:GO:0005886	P:phosphorylation; P:phosphatidylinositol phosphate biosynthetic process; F:1-phosphatidylinositol 4-kinase activity; F:ATP binding; C:endosome; C:vacuolar membrane; C:plasma membrane	EC:2.7.1; EC:2.7; EC:2; EC:2.7.1.67	Transferring phosphorus-containing groups; Transferring phosphorus-containing groups; Transferases; 1-phosphatidylinositol 4-kinase	IPR000403 (PFAM); mobidb-lite (MOBIDB_LITE); mobidb-lite (MOBIDB_LITE); mobidb-lite (MOBIDB_LITE); mobidb-lite (MOBIDB_LITE); mobidb-lite (MOBIDB_LITE); mobidb-lite (MOBIDB_LITE); mobidb-lite (MOBIDB_LITE); PTHR12865:SF1 (PANTHER); IPR039756 (PANTHER)	F:GO:0004430	F:1-phosphatidylinositol 4-kinase activity
NODE_3_length_753630_cov_53.500639.g779.t1	S-adenosyl-L-methionine-dependent methyltransferase	1029	1	4.89735E-120	68.28	3	P:GO:0032259; F:GO:0008168; F:GO:0016740	P:methylation; F:methyltransferase activity; F:transferase activity			G3DSA:3.40.50.150 (GENE3D); IPR041698 (PFAM); PTHR43591 (PANTHER); PTHR43591 (PANTHER); PTHR43591:SF55 (PANTHER); PTHR43591:SF55 (PANTHER); cd02440 (CDD); IPR029063 (SUPERFAMILY)	no GO terms	no GO terms
NODE_3_length_753630_cov_53.500639.g780.t1	hypothetical protein UCDDA912_g01963	612	1	1.08101E-109	94.58	2	F:GO:0016884; C:GO:0005739	F:carbon-nitrogen ligase activity, with glutamine as amido-N-donor; C:mitochondrion	EC:6.3; EC:6; EC:6.3.5	Forming carbon-nitrogen bonds; Ligases; Forming carbon-nitrogen bonds	IPR019004 (PFAM); IPR042184 (G3DSA:1.10.1510.GENE3D); IPR019004 (PANTHER); IPR003789 (SUPERFAMILY)	F:GO:0016884	F:carbon-nitrogen ligase activity, with glutamine as amido-N-donor
NODE_3_length_753630_cov_53.500639.g781.t1	hypothetical protein INS49_000579	3291	1	0.0	98.4						IPR001650 (SMART); IPR014001 (SMART); IPR038718 (G3DSA:3.40.50.GENE3D); IPR001650 (PFAM); IPR000330 (PFAM); mobidb-lite (MOBIDB_LITE); mobidb-lite (MOBIDB_LITE); mobidb-lite (MOBIDB_LITE); mobidb-lite (MOBIDB_LITE); mobidb-lite (MOBIDB_LITE); mobidb-lite (MOBIDB_LITE); mobidb-lite (MOBIDB_LITE); PTHR45626:SF17 (PANTHER); PTHR45626 (PANTHER); IPR001650 (PROSITE_PROFILES); IPR014001 (PROSITE_PROFIL…	F:GO:0005524; F:GO:0070615	F:ATP binding; F:nucleosome-dependent ATPase activity
NODE_3_length_753630_cov_53.500639.g782.t1	putative acyldesaturase	1413	1	0.0	99.35	5	P:GO:0006636; F:GO:0004768; F:GO:0020037; F:GO:0046872; C:GO:0016021	P:unsaturated fatty acid biosynthetic process; F:stearoyl-CoA 9-desaturase activity; F:heme binding; F:metal ion binding; C:integral component of membrane	EC:1; EC:1.14; EC:1.14.19.1; EC:1.14.19	Oxidoreductases; Acting on paired donors, with incorporation or reduction of molecular oxygen. The oxygen incorporated need not be derived from O(2); Stearoyl-CoA 9-desaturase; Acting on paired donors, with incorporation or reduction of molecular oxygen. The oxygen incorporated need not be derived from O(2)	IPR001199 (PRINTS); IPR015876 (PRINTS); IPR001199 (SMART); IPR005804 (PFAM); IPR009160 (PIRSF); IPR001199 (PFAM); IPR036400 (G3DSA:3.10.120.GENE3D); PTHR11351:SF31 (PANTHER); IPR015876 (PANTHER); IPR001199 (PROSITE_PROFILES); IPR015876 (CDD); IPR036400 (SUPERFAMILY)	P:GO:0006629; P:GO:0006636; F:GO:0004768; F:GO:0016717; C:GO:0016021	P:lipid metabolic process; P:unsaturated fatty acid biosynthetic process; F:stearoyl-CoA 9-desaturase activity; F:oxidoreductase activity, acting on paired donors, with oxidation of a pair of donors resulting in the reduction of molecular oxygen to two molecules of water; C:integral component of membrane
NODE_3_length_753630_cov_53.500639.g784.t1	ATP-dependent protease La	3357	1	0.0	94.8	9	P:GO:0006515; P:GO:0034599; P:GO:0051131; P:GO:0070407; F:GO:0004176; F:GO:0004252; F:GO:0005524; F:GO:0043565; C:GO:0005759	P:protein quality control for misfolded or incompletely synthesized proteins; P:cellular response to oxidative stress; P:chaperone-mediated protein complex assembly; P:oxidation-dependent protein catabolic process; F:ATP-dependent peptidase activity; F:serine-type endopeptidase activity; F:ATP binding; F:sequence-specific DNA binding; C:mitochondrial matrix	EC:3.4.21; EC:3.4; EC:3	Acting on peptide bonds (peptidases); Acting on peptide bonds (peptidases); Hydrolases	PR00830 (PRINTS); IPR003593 (SMART); IPR003111 (SMART); IPR008269 (PFAM); G3DSA:1.10.8.60 (GENE3D); IPR014721 (G3DSA:3.30.230.GENE3D); IPR004815 (TIGRFAM); G3DSA:3.40.50.300 (GENE3D); G3DSA:2.30.130.40 (GENE3D); G3DSA:1.20.58.1480 (GENE3D); IPR003959 (PFAM); IPR003111 (PFAM); mobidb-lite (MOBIDB_LITE); mobidb-lite (MOBIDB_LITE); mobidb-lite (MOBIDB_LITE); mobidb-lite (MOBIDB_LITE); mobidb-lite (M…	P:GO:0006508; P:GO:0006515; P:GO:0030163; F:GO:0004176; F:GO:0004252; F:GO:0005524; F:GO:0016887	P:proteolysis; P:protein quality control for misfolded or incompletely synthesized proteins; P:protein catabolic process; F:ATP-dependent peptidase activity; F:serine-type endopeptidase activity; F:ATP binding; F:ATP hydrolysis activity
NODE_3_length_753630_cov_53.500639.g785.t1	hypothetical protein UCDDA912_g01968	525	1	9.38285E-37	91.13						mobidb-lite (MOBIDB_LITE); mobidb-lite (MOBIDB_LITE); mobidb-lite (MOBIDB_LITE); mobidb-lite (MOBIDB_LITE)	no GO terms	no GO terms
NODE_3_length_753630_cov_53.500639.g786.t1	hypothetical protein DHEL01_v201040	771	1	5.88921E-149	92.28	4	P:GO:0090305; F:GO:0003676; F:GO:0004518; C:GO:0005739	P:nucleic acid phosphodiester bond hydrolysis; F:nucleic acid binding; F:nuclease activity; C:mitochondrion	EC:3.1; EC:3	Acting on ester bonds; Hydrolases	IPR018828 (PFAM); IPR018828 (PANTHER)	no GO terms	no GO terms
NODE_3_length_753630_cov_53.500639.g787.t1	mediator of RNA polymerase II transcription subunit 21	417	1	3.70399E-78	97.83	1	C:GO:0016592	C:mediator complex			G3DSA:1.20.58.470 (GENE3D); IPR021384 (PFAM); PTHR13381:SF0 (PANTHER); IPR021384 (PANTHER); IPR037212 (SUPERFAMILY)	C:GO:0016592	C:mediator complex
NODE_3_length_753630_cov_53.500639.g788.t1	pyrimidine 5'-nucleotidase	720	1	1.34804E-158	94.56						G3DSA:1.10.150.450 (GENE3D); IPR006439 (TIGRFAM); PF00702 (PFAM); IPR010237 (TIGRFAM); IPR023214 (G3DSA:3.40.50.GENE3D); IPR010237 (PANTHER); IPR036412 (SUPERFAMILY)	F:GO:0016787	F:hydrolase activity
NODE_3_length_753630_cov_53.500639.g789.t1	hypothetical protein DHEL01_v201043	2853	1	0.0	89.29						mobidb-lite (MOBIDB_LITE); mobidb-lite (MOBIDB_LITE); mobidb-lite (MOBIDB_LITE); mobidb-lite (MOBIDB_LITE); mobidb-lite (MOBIDB_LITE); mobidb-lite (MOBIDB_LITE); mobidb-lite (MOBIDB_LITE); mobidb-lite (MOBIDB_LITE); mobidb-lite (MOBIDB_LITE); mobidb-lite (MOBIDB_LITE); mobidb-lite (MOBIDB_LITE); mobidb-lite (MOBIDB_LITE); mobidb-lite (MOBIDB_LITE); mobidb-lite (MOBIDB_LITE); mobidb-lite (MOBIDB_L…	no GO terms	no GO terms
NODE_3_length_753630_cov_53.500639.g790.t1	hypothetical protein DHEL01_v201044	3588	1	0.0	97.38	1	F:GO:0003723	F:RNA binding			IPR004087 (SMART); IPR036612 (G3DSA:3.30.1370.GENE3D); IPR004088 (PFAM); IPR036612 (G3DSA:3.30.1370.GENE3D); mobidb-lite (MOBIDB_LITE); mobidb-lite (MOBIDB_LITE); PTHR10627:SF64 (PANTHER); PTHR10627 (PANTHER); PS50084 (PROSITE_PROFILES); cd02394 (CDD); IPR036612 (SUPERFAMILY); IPR036612 (SUPERFAMILY)	F:GO:0003676; F:GO:0003723	F:nucleic acid binding; F:RNA binding
NODE_3_length_753630_cov_53.500639.g791.t1	putative ion transporter	2169	1	0.0	92.99	3	P:GO:0034220; F:GO:0005216; C:GO:0016021	P:ion transmembrane transport; F:ion channel activity; C:integral component of membrane	EC:7	Translocases	IPR005821 (PFAM); mobidb-lite (MOBIDB_LITE); mobidb-lite (MOBIDB_LITE); mobidb-lite (MOBIDB_LITE); mobidb-lite (MOBIDB_LITE); mobidb-lite (MOBIDB_LITE); mobidb-lite (MOBIDB_LITE); PTHR35859:SF3 (PANTHER); PTHR35859 (PANTHER)	P:GO:0006811; P:GO:0055085; F:GO:0005216; C:GO:0016020	P:ion transport; P:transmembrane transport; F:ion channel activity; C:membrane
NODE_3_length_753630_cov_53.500639.g792.t1	hypothetical protein DHEL01_v209630	1527	1	2.18869E-115	96.08	1	C:GO:0016021	C:integral component of membrane			mobidb-lite (MOBIDB_LITE); mobidb-lite (MOBIDB_LITE); mobidb-lite (MOBIDB_LITE); mobidb-lite (MOBIDB_LITE); mobidb-lite (MOBIDB_LITE); mobidb-lite (MOBIDB_LITE)	no GO terms	no GO terms
NODE_3_length_753630_cov_53.500639.g793.t1	hypothetical protein UCDDA912_g01976	690	1	1.69247E-146	97.82						IPR029062 (G3DSA:3.40.50.GENE3D); IPR002818 (PFAM); IPR022444 (TIGRFAM); PTHR48094 (PANTHER); PTHR48094:SF11 (PANTHER); cd03141 (CDD); IPR029062 (SUPERFAMILY)	no GO terms	no GO terms
NODE_3_length_753630_cov_53.500639.g794.t1	putative uv-damaged dna-binding protein	1062	1	1.52949E-162	84.72	1	F:GO:0003677	F:DNA binding			IPR025952 (PFAM); mobidb-lite (MOBIDB_LITE); mobidb-lite (MOBIDB_LITE); mobidb-lite (MOBIDB_LITE); mobidb-lite (MOBIDB_LITE); mobidb-lite (MOBIDB_LITE); mobidb-lite (MOBIDB_LITE); IPR036867 (SUPERFAMILY)	F:GO:0003676	F:nucleic acid binding
NODE_3_length_753630_cov_53.500639.g795.t1	putative pq loop repeat protein	1053	1	0.0	90.83	1	C:GO:0016021	C:integral component of membrane			IPR006603 (SMART); IPR006603 (PFAM); mobidb-lite (MOBIDB_LITE); PTHR16201:SF11 (PANTHER); PTHR16201 (PANTHER)	no GO terms	no GO terms
NODE_3_length_753630_cov_53.500639.g796.t1	hypothetical protein DHEL01_v203224	1827	1	0.0	76.47						mobidb-lite (MOBIDB_LITE); mobidb-lite (MOBIDB_LITE); mobidb-lite (MOBIDB_LITE); mobidb-lite (MOBIDB_LITE); mobidb-lite (MOBIDB_LITE); mobidb-lite (MOBIDB_LITE); mobidb-lite (MOBIDB_LITE); mobidb-lite (MOBIDB_LITE); PTHR13211 (PANTHER); IPR036322 (SUPERFAMILY)	F:GO:0005515	F:protein binding
NODE_3_length_753630_cov_53.500639.g797.t1	hypothetical protein DHEL01_v203225	2760	1	0.0	76.3						mobidb-lite (MOBIDB_LITE); mobidb-lite (MOBIDB_LITE)	no GO terms	no GO terms
NODE_3_length_753630_cov_53.500639.g798.t1	putative lysine acetyltransferase	1206	1	0.0	94.26	1	F:GO:0016740	F:transferase activity	EC:2	Transferases	G3DSA:3.40.630.30 (GENE3D); PTHR34815 (PANTHER); cd04301 (CDD); IPR016181 (SUPERFAMILY)	no GO terms	no GO terms
NODE_3_length_753630_cov_53.500639.g799.t1	putative t-complex protein 1 subunit alpha	1704	1	0.0	99.65	4	P:GO:0006457; F:GO:0005524; F:GO:0051082; C:GO:0005832	P:protein folding; F:ATP binding; F:unfolded protein binding; C:chaperonin-containing T-complex			IPR017998 (PRINTS); IPR027410 (G3DSA:3.30.260.GENE3D); IPR027409 (G3DSA:3.50.7.GENE3D); IPR002423 (PFAM); IPR027413 (G3DSA:1.10.560.GENE3D); IPR012715 (TIGRFAM); PTHR11353:SF84 (PANTHER); PTHR11353 (PANTHER); IPR012715 (CDD); IPR027413 (SUPERFAMILY); IPR027409 (SUPERFAMILY); IPR027410 (SUPERFAMILY)	P:GO:0006457; F:GO:0005524; F:GO:0016887; F:GO:0051082	P:protein folding; F:ATP binding; F:ATP hydrolysis activity; F:unfolded protein binding
NODE_3_length_753630_cov_53.500639.g800.t1	major myo-inositol transporter iolT	1581	1	0.0	97.9	3	P:GO:0055085; F:GO:0022857; C:GO:0016021	P:transmembrane transport; F:transmembrane transporter activity; C:integral component of membrane	EC:7	Translocases	G3DSA:1.20.1250.20 (GENE3D); IPR005828 (PFAM); PTHR48022:SF29 (PANTHER); PTHR48022 (PANTHER); IPR020846 (PROSITE_PROFILES); IPR036259 (SUPERFAMILY)	P:GO:0055085; F:GO:0022857; C:GO:0016021	P:transmembrane transport; F:transmembrane transporter activity; C:integral component of membrane
NODE_3_length_753630_cov_53.500639.g801.t1	hypothetical protein DHEL01_v208332	684	1	6.65974E-17	45.86						no IPS match	no IPS match	no IPS match
NODE_3_length_753630_cov_53.500639.g802.t1	Quinidine resistance protein 1	942	1	1.67139E-163	86.58	3	P:GO:0055085; F:GO:0022857; C:GO:0016021	P:transmembrane transport; F:transmembrane transporter activity; C:integral component of membrane	EC:7	Translocases	G3DSA:3.90.180.10 (GENE3D); G3DSA:3.40.50.720 (GENE3D); mobidb-lite (MOBIDB_LITE); PTHR43677 (PANTHER); PTHR43677:SF11 (PANTHER); IPR011032 (SUPERFAMILY); IPR036291 (SUPERFAMILY)	no GO terms	no GO terms
NODE_3_length_753630_cov_53.500639.g803.t1	putative diacylglycerol kinase catalytic domain-containing protein	1965	1	0.0	88.5	2	P:GO:0016310; F:GO:0003951	P:phosphorylation; F:NAD+ kinase activity	EC:2.7.1; EC:2.7; EC:2; EC:2.7.1.23	Transferring phosphorus-containing groups; Transferring phosphorus-containing groups; Transferases; NAD(+) kinase	IPR017438 (G3DSA:3.40.50.GENE3D); G3DSA:2.60.200.40 (GENE3D); IPR001206 (PFAM); PTHR12358 (PANTHER); PTHR12358:SF31 (PANTHER); IPR001206 (PROSITE_PROFILES); IPR016064 (SUPERFAMILY)	F:GO:0003951; F:GO:0016301	F:NAD+ kinase activity; F:kinase activity
NODE_3_length_753630_cov_53.500639.g804.t1	hypothetical protein DHEL01_v204278	2343	1	0.0	89.72	4	P:GO:0016192; P:GO:0050790; F:GO:0005085; F:GO:0043130	P:vesicle-mediated transport; P:regulation of catalytic activity; F:guanyl-nucleotide exchange factor activity; F:ubiquitin binding			IPR003123 (SMART); IPR003892 (SMART); IPR041545 (PFAM); G3DSA:1.10.246.120 (GENE3D); G3DSA:1.10.8.10 (GENE3D); IPR003123 (PFAM); IPR003892 (PFAM); IPR037191 (G3DSA:1.20.1050.GENE3D); mobidb-lite (MOBIDB_LITE); mobidb-lite (MOBIDB_LITE); mobidb-lite (MOBIDB_LITE); mobidb-lite (MOBIDB_LITE); mobidb-lite (MOBIDB_LITE); mobidb-lite (MOBIDB_LITE); mobidb-lite (MOBIDB_LITE); mobidb-lite (MOBIDB_LITE); …	F:GO:0005515; F:GO:0043130	F:protein binding; F:ubiquitin binding
NODE_3_length_753630_cov_53.500639.g805.t1	hypothetical protein DHEL01_v204277, partial	1602	1	0.0	87.77	1	F:GO:0004104	F:cholinesterase activity	EC:3.1; EC:3; EC:3.1.1.8; EC:3.1.1.1	Acting on ester bonds; Hydrolases; Cholinesterase; Carboxylesterase	IPR000997 (PRINTS); IPR029058 (G3DSA:3.40.50.GENE3D); IPR002018 (PFAM); PTHR11559:SF392 (PANTHER); PTHR11559 (PANTHER); IPR029058 (SUPERFAMILY)	F:GO:0004104	F:cholinesterase activity
NODE_3_length_753630_cov_53.500639.g806.t1	Putative protein of unknown function	426	1	1.08744E-35	59.86						no IPS match	no IPS match	no IPS match
NODE_3_length_753630_cov_53.500639.g807.t1	hypothetical protein DHEL01_v204272	1134	1	1.19749E-48	91.59	1	F:GO:0046872	F:metal ion binding			IPR002867 (SMART); IPR002867 (PFAM); G3DSA:1.20.120.1750 (GENE3D); mobidb-lite (MOBIDB_LITE); mobidb-lite (MOBIDB_LITE); IPR031127 (PANTHER); PTHR11685:SF328 (PANTHER); IPR044066 (PROSITE_PROFILES); SSF57850 (SUPERFAMILY); SSF57850 (SUPERFAMILY)	P:GO:0016567; F:GO:0004842	P:protein ubiquitination; F:ubiquitin-protein transferase activity
NODE_3_length_753630_cov_53.500639.g808.t1	putative uracil permease	1650	1	0.0	97.81	3	P:GO:0055085; F:GO:0022857; C:GO:0016021	P:transmembrane transport; F:transmembrane transporter activity; C:integral component of membrane	EC:7	Translocases	IPR001248 (PFAM); IPR038271 (G3DSA:1.10.4160.GENE3D); IPR012681 (TIGRFAM); PTHR30618 (PANTHER); PTHR30618:SF2 (PANTHER); cd11482 (CDD)	P:GO:0055085; F:GO:0022857; C:GO:0016020	P:transmembrane transport; F:transmembrane transporter activity; C:membrane
NODE_3_length_753630_cov_53.500639.g809.t1	phosphoglycerate mutase	2082	1	0.0	92.06						IPR013078 (SMART); IPR029033 (G3DSA:3.40.50.GENE3D); mobidb-lite (MOBIDB_LITE); mobidb-lite (MOBIDB_LITE); mobidb-lite (MOBIDB_LITE); mobidb-lite (MOBIDB_LITE); mobidb-lite (MOBIDB_LITE); mobidb-lite (MOBIDB_LITE); mobidb-lite (MOBIDB_LITE); mobidb-lite (MOBIDB_LITE); mobidb-lite (MOBIDB_LITE); mobidb-lite (MOBIDB_LITE); mobidb-lite (MOBIDB_LITE); mobidb-lite (MOBIDB_LITE); PTHR16469:SF27 (PANTHE…	no GO terms	no GO terms
NODE_3_length_753630_cov_53.500639.g810.t1	polyketide synthetase	7743	1	0.0	73.07						SM00822 (SMART); IPR014043 (SMART); SM01294 (SMART); IPR020841 (SMART); IPR020806 (SMART); IPR014031 (PFAM); IPR036736 (G3DSA:1.10.1200.GENE3D); IPR014043 (PFAM); IPR013968 (PFAM); IPR042099 (G3DSA:3.40.50.GENE3D); G3DSA:3.30.70.3290 (GENE3D); IPR016039 (G3DSA:3.40.47.GENE3D); IPR000873 (PFAM); IPR001227 (G3DSA:3.40.366.GENE3D); G3DSA:3.40.50.720 (GENE3D); IPR025110 (PFAM); G3DSA:3.30.300.30 (GEN…	F:GO:0016740; F:GO:0016746; F:GO:0031177	F:transferase activity; F:acyltransferase activity; F:phosphopantetheine binding
NODE_3_length_753630_cov_53.500639.g811.t1	l-allo-threonine aldolase	1221	1	0.0	83.91						IPR015422 (G3DSA:3.90.1150.GENE3D); IPR015421 (G3DSA:3.40.640.GENE3D); IPR001597 (PFAM); IPR023603 (PIRSF); PTHR48097 (PANTHER); IPR023603 (PTHR48097:PANTHER); IPR015424 (SUPERFAMILY)	P:GO:0006520; F:GO:0003824; F:GO:0016829	P:cellular amino acid metabolic process; F:catalytic activity; F:lyase activity
NODE_3_length_753630_cov_53.500639.g812.t1	Major facilitator superfamily domain, general substrate transporter	1344	1	0.0	84.0	3	P:GO:0055085; F:GO:0022857; C:GO:0016021	P:transmembrane transport; F:transmembrane transporter activity; C:integral component of membrane	EC:7	Translocases	IPR011701 (PFAM); G3DSA:1.20.1250.20 (GENE3D); G3DSA:1.20.1250.20 (GENE3D); mobidb-lite (MOBIDB_LITE); mobidb-lite (MOBIDB_LITE); PTHR11360 (PANTHER); PTHR11360:SF156 (PANTHER); IPR036259 (SUPERFAMILY)	P:GO:0055085; F:GO:0022857	P:transmembrane transport; F:transmembrane transporter activity
NODE_3_length_753630_cov_53.500639.g813.t1	uncharacterized protein BDR25DRAFT_47414	1551	1	1.15568E-51	46.61						IPR001138 (PFAM); IPR036864 (G3DSA:4.10.240.GENE3D); mobidb-lite (MOBIDB_LITE); mobidb-lite (MOBIDB_LITE); mobidb-lite (MOBIDB_LITE); mobidb-lite (MOBIDB_LITE); mobidb-lite (MOBIDB_LITE); mobidb-lite (MOBIDB_LITE); IPR001138 (PROSITE_PROFILES); IPR001138 (CDD); IPR036864 (SUPERFAMILY)	P:GO:0006355; F:GO:0000981; F:GO:0008270	P:regulation of transcription, DNA-templated; F:DNA-binding transcription factor activity, RNA polymerase II-specific; F:zinc ion binding
NODE_3_length_753630_cov_53.500639.g814.t1	putative ankyrin repeat protein	627	1	2.61537E-38	57.27						mobidb-lite (MOBIDB_LITE); mobidb-lite (MOBIDB_LITE)	no GO terms	no GO terms
NODE_3_length_753630_cov_53.500639.g815.t1	hypothetical protein DHEL01_v202990	2556	1	4.56718E-120	45.31	6	F:GO:0000166; F:GO:0003677; F:GO:0005524; F:GO:0016787; F:GO:0070615; C:GO:0005634	F:nucleotide binding; F:DNA binding; F:ATP binding; F:hydrolase activity; F:nucleosome-dependent ATPase activity; C:nucleus			IPR014001 (SMART); IPR000330 (PFAM); IPR038718 (G3DSA:3.40.50.GENE3D); IPR001650 (PFAM); mobidb-lite (MOBIDB_LITE); mobidb-lite (MOBIDB_LITE); mobidb-lite (MOBIDB_LITE); mobidb-lite (MOBIDB_LITE); mobidb-lite (MOBIDB_LITE); mobidb-lite (MOBIDB_LITE); mobidb-lite (MOBIDB_LITE); mobidb-lite (MOBIDB_LITE); mobidb-lite (MOBIDB_LITE); mobidb-lite (MOBIDB_LITE); PTHR45626:SF4 (PANTHER); PTHR45626 (PANT…	F:GO:0005524; F:GO:0070615	F:ATP binding; F:nucleosome-dependent ATPase activity
NODE_3_length_753630_cov_53.500639.g816.t1	hypothetical protein UCDDA912_g04195	1377	1	0.0	97.13						no IPS match	no IPS match	no IPS match
NODE_3_length_753630_cov_53.500639.g817.t1	hypothetical protein UCDDA912_g04194	1008	1	4.91444E-159	96.09						mobidb-lite (MOBIDB_LITE); mobidb-lite (MOBIDB_LITE)	no GO terms	no GO terms
NODE_3_length_753630_cov_53.500639.g818.t1	putative protein bli-3	642	1	5.60909E-150	98.59						IPR038725 (PFAM); IPR012349 (G3DSA:2.30.110.GENE3D); mobidb-lite (MOBIDB_LITE); mobidb-lite (MOBIDB_LITE); PTHR34818 (PANTHER); SSF50475 (SUPERFAMILY)	no GO terms	no GO terms
NODE_3_length_753630_cov_53.500639.g819.t1	putative diphthine synthase	864	1	0.0	99.65	3	P:GO:0017183; P:GO:0032259; F:GO:0004164	P:peptidyl-diphthamide biosynthetic process from peptidyl-histidine; P:methylation; F:diphthine synthase activity	EC:2.1; EC:2.1.1.98; EC:2; EC:2.1.1	Transferring one-carbon groups; Diphthine synthase; Transferases; Transferring one-carbon groups	IPR004551 (TIGRFAM); IPR004551 (PIRSF); IPR014776 (G3DSA:3.30.950.GENE3D); IPR000878 (PFAM); IPR014777 (G3DSA:3.40.1010.GENE3D); IPR004551 (PANTHER); PTHR10882:SF0 (PANTHER); IPR004551 (HAMAP); IPR004551 (CDD); IPR035996 (SUPERFAMILY)	P:GO:0017183; F:GO:0004164; F:GO:0008168	P:peptidyl-diphthamide biosynthetic process from peptidyl-histidine; F:diphthine synthase activity; F:methyltransferase activity
NODE_3_length_753630_cov_53.500639.g820.t1	putative c2h2 finger domain-containing protein	711	1	1.10777E-87	99.58	4	P:GO:0000398; F:GO:0003676; F:GO:0008270; C:GO:0005681	P:mRNA splicing, via spliceosome; F:nucleic acid binding; F:zinc ion binding; C:spliceosomal complex			IPR003604 (SMART); IPR022755 (PFAM); mobidb-lite (MOBIDB_LITE); IPR040107 (PANTHER); IPR036236 (SUPERFAMILY)	P:GO:0000398; F:GO:0003676; F:GO:0008270; C:GO:0005681	P:mRNA splicing, via spliceosome; F:nucleic acid binding; F:zinc ion binding; C:spliceosomal complex
NODE_3_length_753630_cov_53.500639.g821.t1	cation efflux protein/ zinc transporter	1551	1	6.99034E-147	84.8	3	P:GO:0098655; F:GO:0008324; C:GO:0016021	P:cation transmembrane transport; F:cation transmembrane transporter activity; C:integral component of membrane	EC:7	Translocases	IPR027469 (G3DSA:1.20.1510.GENE3D); IPR002524 (TIGRFAM); IPR002524 (PFAM); mobidb-lite (MOBIDB_LITE); mobidb-lite (MOBIDB_LITE); mobidb-lite (MOBIDB_LITE); mobidb-lite (MOBIDB_LITE); mobidb-lite (MOBIDB_LITE); PTHR45755 (PANTHER); PTHR45755:SF4 (PANTHER); IPR027469 (SUPERFAMILY)	P:GO:0006812; P:GO:0055085; F:GO:0008324; C:GO:0016021	P:cation transport; P:transmembrane transport; F:cation transmembrane transporter activity; C:integral component of membrane
NODE_3_length_753630_cov_53.500639.g822.t1	chitobiosyldiphosphodolichol beta-mannosyltransferase	1380	1	0.0	92.59	3	P:GO:0097502; F:GO:0004578; C:GO:0016021	P:mannosylation; F:chitobiosyldiphosphodolichol beta-mannosyltransferase activity; C:integral component of membrane	EC:2.4; EC:2; EC:2.4.1; EC:2.4.1.142	Glycosyltransferases; Transferases; Glycosyltransferases; Chitobiosyldiphosphodolichol beta-mannosyltransferase	PF13692 (PFAM); G3DSA:3.40.50.2000 (GENE3D); PTHR13036:SF0 (PANTHER); IPR026051 (PANTHER); SSF53756 (SUPERFAMILY)	F:GO:0000030	F:mannosyltransferase activity
NODE_3_length_753630_cov_53.500639.g824.t1	putative carnitine acyl carnitine carrier	1035	1	0.0	98.84	6	P:GO:0006631; P:GO:1902603; P:GO:1902616; F:GO:0005476; C:GO:0005743; C:GO:0016021	P:fatty acid metabolic process; P:carnitine transmembrane transport; P:acyl carnitine transmembrane transport; F:carnitine:acyl carnitine antiporter activity; C:mitochondrial inner membrane; C:integral component of membrane	EC:7	Translocases	IPR018108 (PFAM); IPR023395 (G3DSA:1.50.40.GENE3D); PTHR45624:SF4 (PANTHER); PTHR45624 (PANTHER); IPR018108 (PROSITE_PROFILES); IPR018108 (PROSITE_PROFILES); IPR018108 (PROSITE_PROFILES); IPR023395 (SUPERFAMILY)	no GO terms	no GO terms
NODE_3_length_753630_cov_53.500639.g825.t1	putative gpi-anchor transamidase-like protein	3885	1	0.0	89.64						IPR024764 (PFAM); IPR024761 (PFAM); mobidb-lite (MOBIDB_LITE); mobidb-lite (MOBIDB_LITE); mobidb-lite (MOBIDB_LITE); mobidb-lite (MOBIDB_LITE); mobidb-lite (MOBIDB_LITE); mobidb-lite (MOBIDB_LITE); mobidb-lite (MOBIDB_LITE)	no GO terms	no GO terms
NODE_3_length_753630_cov_53.500639.g826.t1	hypothetical protein VMCG_05886	927	1	2.00752E-128	78.32	2	F:GO:0005488; F:GO:0016491	F:binding; F:oxidoreductase activity	EC:1	Oxidoreductases	IPR002401 (PRINTS); IPR001128 (PRINTS); IPR001128 (PFAM); IPR036396 (G3DSA:1.10.630.GENE3D); mobidb-lite (MOBIDB_LITE); mobidb-lite (MOBIDB_LITE); PTHR24305 (PANTHER); PTHR24305:SF107 (PANTHER); IPR036396 (SUPERFAMILY)	F:GO:0005506; F:GO:0016705; F:GO:0020037	F:iron ion binding; F:oxidoreductase activity, acting on paired donors, with incorporation or reduction of molecular oxygen; F:heme binding
NODE_3_length_753630_cov_53.500639.g827.t1	hypothetical protein VMCG_05886	684	1	2.22926E-119	87.22	4	F:GO:0004497; F:GO:0005506; F:GO:0016705; F:GO:0020037	F:monooxygenase activity; F:iron ion binding; F:oxidoreductase activity, acting on paired donors, with incorporation or reduction of molecular oxygen; F:heme binding	EC:1; EC:1.14	Oxidoreductases; Acting on paired donors, with incorporation or reduction of molecular oxygen. The oxygen incorporated need not be derived from O(2)	IPR036396 (G3DSA:1.10.630.GENE3D); IPR001128 (PFAM); PTHR24305 (PANTHER); PTHR24305:SF107 (PANTHER); IPR036396 (SUPERFAMILY)	F:GO:0005506; F:GO:0016705; F:GO:0020037	F:iron ion binding; F:oxidoreductase activity, acting on paired donors, with incorporation or reduction of molecular oxygen; F:heme binding
NODE_3_length_753630_cov_53.500639.g828.t1	hypothetical protein INS49_000794	5613	1	0.0	98.34						IPR002110 (SMART); IPR036770 (G3DSA:1.25.40.GENE3D); IPR036770 (G3DSA:1.25.40.GENE3D); IPR036770 (G3DSA:1.25.40.GENE3D); IPR036770 (G3DSA:1.25.40.GENE3D); mobidb-lite (MOBIDB_LITE); PTHR24123 (PANTHER); IPR002110 (PROSITE_PROFILES); IPR020683 (PROSITE_PROFILES); IPR036770 (SUPERFAMILY); IPR036770 (SUPERFAMILY); IPR036770 (SUPERFAMILY)	F:GO:0005515	F:protein binding
NODE_3_length_753630_cov_53.500639.g829.t1	UDP-glucose 4-epimerase	1140	1	0.0	98.41	2	P:GO:0006012; F:GO:0003978	P:galactose metabolic process; F:UDP-glucose 4-epimerase activity	EC:5.1; EC:5; EC:5.1.3; EC:5.1.3.2	Racemases and epimerases; Isomerases; Racemases and epimerases; UDP-glucose 4-epimerase	IPR016040 (PFAM); IPR005886 (TIGRFAM); G3DSA:3.90.25.10 (GENE3D); G3DSA:3.40.50.720 (GENE3D); PTHR43725 (PANTHER); IPR005886 (CDD); IPR036291 (SUPERFAMILY)	P:GO:0006012; F:GO:0003978	P:galactose metabolic process; F:UDP-glucose 4-epimerase activity
NODE_3_length_753630_cov_53.500639.g830.t1	hypothetical protein DHEL01_v207670	1146	1	6.89383E-45	54.29						mobidb-lite (MOBIDB_LITE); mobidb-lite (MOBIDB_LITE); mobidb-lite (MOBIDB_LITE); mobidb-lite (MOBIDB_LITE); mobidb-lite (MOBIDB_LITE); mobidb-lite (MOBIDB_LITE); mobidb-lite (MOBIDB_LITE); mobidb-lite (MOBIDB_LITE); mobidb-lite (MOBIDB_LITE); mobidb-lite (MOBIDB_LITE)	no GO terms	no GO terms
NODE_3_length_753630_cov_53.500639.g831.t1	putative spindle pole body-associated protein sad1	1758	1	0.0	89.8	1	C:GO:0005639	C:integral component of nuclear inner membrane			IPR008979 (G3DSA:2.60.120.GENE3D); IPR012919 (PFAM); PTHR12911:SF8 (PANTHER); PTHR12911 (PANTHER); IPR012919 (PROSITE_PROFILES)	no GO terms	no GO terms
NODE_3_length_753630_cov_53.500639.g832.t1	putative fad synthetase	939	1	4.78559E-164	88.1	1	F:GO:0003824	F:catalytic activity			IPR002500 (PFAM); mobidb-lite (MOBIDB_LITE); mobidb-lite (MOBIDB_LITE); mobidb-lite (MOBIDB_LITE); mobidb-lite (MOBIDB_LITE); PTHR23293:SF9 (PANTHER); PTHR23293 (PANTHER); IPR002500 (CDD); SSF52402 (SUPERFAMILY)	F:GO:0003824	F:catalytic activity
NODE_3_length_753630_cov_53.500639.g833.t1	ATP-dependent RNA helicase dbp-4	2415	1	0.0	96.9	6	P:GO:0006364; F:GO:0003723; F:GO:0003724; F:GO:0005524; F:GO:0016787; C:GO:0005730	P:rRNA processing; F:RNA binding; F:RNA helicase activity; F:ATP binding; F:hydrolase activity; C:nucleolus	EC:3.6.4.13; EC:3	RNA helicase; Hydrolases	IPR025313 (SMART); IPR001650 (SMART); IPR014001 (SMART); G3DSA:3.40.50.300 (GENE3D); IPR011545 (PFAM); G3DSA:3.40.50.300 (GENE3D); IPR001650 (PFAM); IPR025313 (PFAM); mobidb-lite (MOBIDB_LITE); mobidb-lite (MOBIDB_LITE); mobidb-lite (MOBIDB_LITE); mobidb-lite (MOBIDB_LITE); mobidb-lite (MOBIDB_LITE); mobidb-lite (MOBIDB_LITE); PTHR24031:SF614 (PANTHER); PTHR24031 (PANTHER); IPR014014 (PROSITE_PRO…	F:GO:0003676; F:GO:0004386; F:GO:0005524	F:nucleic acid binding; F:helicase activity; F:ATP binding
NODE_3_length_753630_cov_53.500639.g834.t1	putative binding domain-containing protein	513	1	2.48245E-74	95.88						IPR003781 (SMART); IPR003781 (PFAM); G3DSA:3.40.50.720 (GENE3D); PTHR33303 (PANTHER); PTHR33303:SF2 (PANTHER); IPR036291 (SUPERFAMILY)	no GO terms	no GO terms
NODE_3_length_753630_cov_53.500639.g835.t1	putative myosin regulatory light chain cdc4	444	1	4.29931E-101	99.32	5	P:GO:1903479; F:GO:0005509; C:GO:0016460; C:GO:0071341; C:GO:0110085	P:mitotic actomyosin contractile ring assembly actin filament organization; F:calcium ion binding; C:myosin II complex; C:medial cortical node; C:mitotic actomyosin contractile ring			G3DSA:1.10.238.10 (GENE3D); IPR002048 (PFAM); G3DSA:1.10.238.10 (GENE3D); PTHR23048:SF0 (PANTHER); PTHR23048 (PANTHER); IPR002048 (PROSITE_PROFILES); IPR002048 (PROSITE_PROFILES); IPR002048 (PROSITE_PROFILES); IPR002048 (CDD); IPR011992 (SUPERFAMILY)	F:GO:0005509	F:calcium ion binding
NODE_3_length_753630_cov_53.500639.g836.t1	putative peptidase family m3	2106	1	0.0	99.14	4	P:GO:0006508; F:GO:0004222; F:GO:0046872; C:GO:0005759	P:proteolysis; F:metalloendopeptidase activity; F:metal ion binding; C:mitochondrial matrix	EC:3.4.24; EC:3.4; EC:3	Acting on peptide bonds (peptidases); Acting on peptide bonds (peptidases); Hydrolases	IPR024079 (G3DSA:3.40.390.GENE3D); IPR024077 (G3DSA:1.10.1370.GENE3D); IPR024080 (G3DSA:1.20.1050.GENE3D); IPR001567 (PFAM); PTHR11804:SF40 (PANTHER); PTHR11804 (PANTHER); cd06455 (CDD); SSF55486 (SUPERFAMILY)	P:GO:0006508; F:GO:0004222; F:GO:0008237	P:proteolysis; F:metalloendopeptidase activity; F:metallopeptidase activity
NODE_3_length_753630_cov_53.500639.g837.t1	hypothetical protein DHEL01_v204569	2769	1	0.0	83.5						IPR001370 (SMART); IPR001370 (PFAM); G3DSA:1.10.1170.10 (GENE3D); mobidb-lite (MOBIDB_LITE); mobidb-lite (MOBIDB_LITE); mobidb-lite (MOBIDB_LITE); mobidb-lite (MOBIDB_LITE); mobidb-lite (MOBIDB_LITE); mobidb-lite (MOBIDB_LITE); mobidb-lite (MOBIDB_LITE); mobidb-lite (MOBIDB_LITE); mobidb-lite (MOBIDB_LITE); mobidb-lite (MOBIDB_LITE); mobidb-lite (MOBIDB_LITE); mobidb-lite (MOBIDB_LITE); PTHR46771…	no GO terms	no GO terms
NODE_3_length_753630_cov_53.500639.g838.t1	hypothetical protein CONLIGDRAFT_661675	909	1	2.25601E-108	69.9	1	F:GO:0003824	F:catalytic activity			IPR006680 (PFAM); G3DSA:3.20.20.140 (GENE3D); IPR032465 (PANTHER); IPR032466 (SUPERFAMILY)	F:GO:0016787; F:GO:0016831	F:hydrolase activity; F:carboxy-lyase activity
NODE_3_length_753630_cov_53.500639.g839.t1	hypothetical protein UCDDA912_g09243	1905	1	3.04579E-128	61.77	2	C:GO:0016020; C:GO:0016021	C:membrane; C:integral component of membrane			IPR010640 (PFAM); mobidb-lite (MOBIDB_LITE); mobidb-lite (MOBIDB_LITE); PTHR42101 (PANTHER)	no GO terms	no GO terms
NODE_3_length_753630_cov_53.500639.g840.t1	putative acid proteinase	813	1	2.31925E-106	97.79	2	P:GO:0006508; F:GO:0004190	P:proteolysis; F:aspartic-type endopeptidase activity	EC:3.4.23; EC:3.4; EC:3	Acting on peptide bonds (peptidases); Acting on peptide bonds (peptidases); Hydrolases	IPR000250 (PRINTS); IPR000250 (PFAM); IPR038656 (G3DSA:2.60.120.GENE3D); IPR000250 (PANTHER); cd13426 (CDD); IPR013320 (SUPERFAMILY)	P:GO:0006508; F:GO:0004190	P:proteolysis; F:aspartic-type endopeptidase activity
NODE_3_length_753630_cov_53.500639.g841.t1	Succinate--hydroxymethylglutarate CoA-transferase	2877	1	0.0	84.28	2	F:GO:0016740; F:GO:0046872	F:transferase activity; F:metal ion binding	EC:2	Transferases	IPR001965 (SMART); IPR003673 (PFAM); G3DSA:3.30.1540.10 (GENE3D); IPR019787 (PFAM); IPR023606 (G3DSA:3.40.50.GENE3D); IPR013083 (G3DSA:3.30.40.GENE3D); mobidb-lite (MOBIDB_LITE); mobidb-lite (MOBIDB_LITE); mobidb-lite (MOBIDB_LITE); mobidb-lite (MOBIDB_LITE); mobidb-lite (MOBIDB_LITE); PTHR48207 (PANTHER); IPR019787 (PROSITE_PROFILES); cd15502 (CDD); IPR011011 (SUPERFAMILY); IPR023606 (SUPERFAMIL…	F:GO:0008410	F:CoA-transferase activity
NODE_3_length_753630_cov_53.500639.g842.t1	hypothetical protein GGTG_05401	981	1	8.13199E-33	57.79	2	C:GO:0016020; C:GO:0016021	C:membrane; C:integral component of membrane			mobidb-lite (MOBIDB_LITE); mobidb-lite (MOBIDB_LITE); mobidb-lite (MOBIDB_LITE); mobidb-lite (MOBIDB_LITE)	no GO terms	no GO terms
NODE_3_length_753630_cov_53.500639.g843.t1	hypothetical protein DHEL01_v204574	2184	1	0.0	87.48	4	P:GO:0006529; P:GO:0006541; F:GO:0004066; F:GO:0005524	P:asparagine biosynthetic process; P:glutamine metabolic process; F:asparagine synthase (glutamine-hydrolyzing) activity; F:ATP binding	EC:6.3.5.4; EC:6.3; EC:6; EC:6.3.5	Asparagine synthase (glutamine-hydrolyzing); Forming carbon-nitrogen bonds; Ligases; Forming carbon-nitrogen bonds	IPR014729 (G3DSA:3.40.50.GENE3D); IPR001962 (PFAM); IPR017932 (PFAM); IPR029055 (G3DSA:3.60.20.GENE3D); mobidb-lite (MOBIDB_LITE); PTHR45937 (PANTHER); IPR017932 (PROSITE_PROFILES); IPR001962 (CDD); cd03766 (CDD); IPR029055 (SUPERFAMILY); SSF52402 (SUPERFAMILY)	P:GO:0006529; F:GO:0004066	P:asparagine biosynthetic process; F:asparagine synthase (glutamine-hydrolyzing) activity
NODE_3_length_753630_cov_53.500639.g844.t1	putative c4-dicarboxylate transporter malic acid transport	1017	1	0.0	95.27	3	P:GO:0071423; F:GO:0015140; C:GO:0016021	P:malate transmembrane transport; F:malate transmembrane transporter activity; C:integral component of membrane	EC:7	Translocases	IPR004695 (PFAM); IPR038665 (G3DSA:1.50.10.GENE3D); IPR030185 (PANTHER); PTHR31162:SF0 (PANTHER); IPR030185 (CDD)	P:GO:0055085; P:GO:0071423; F:GO:0015140; C:GO:0016021	P:transmembrane transport; P:malate transmembrane transport; F:malate transmembrane transporter activity; C:integral component of membrane
NODE_3_length_753630_cov_53.500639.g845.t1	hypothetical protein UCDDA912_g04210	1443	1	0.0	96.46						IPR027589 (TIGRFAM); PTHR38787 (PANTHER); PTHR38787:SF3 (PANTHER)	no GO terms	no GO terms
NODE_3_length_753630_cov_53.500639.g846.t1	putative gaba permease	1608	1	0.0	97.57	4	P:GO:0006865; P:GO:0055085; F:GO:0022857; C:GO:0016021	P:amino acid transport; P:transmembrane transport; F:transmembrane transporter activity; C:integral component of membrane	EC:7	Translocases	IPR002293 (PFAM); G3DSA:1.20.1740.10 (GENE3D); PIRSF006060 (PIRSF); PTHR45649 (PANTHER); PTHR45649:SF14 (PANTHER)	P:GO:0055085; F:GO:0022857; C:GO:0016020	P:transmembrane transport; F:transmembrane transporter activity; C:membrane
NODE_3_length_753630_cov_53.500639.g847.t1	putative peptidase s41 family protein	2358	1	0.0	94.84	2	P:GO:0006508; F:GO:0008236	P:proteolysis; F:serine-type peptidase activity	EC:3.4; EC:3	Acting on peptide bonds (peptidases); Hydrolases	IPR005151 (PFAM); mobidb-lite (MOBIDB_LITE); mobidb-lite (MOBIDB_LITE); PTHR37049:SF2 (PANTHER); PTHR37049 (PANTHER); IPR029045 (SUPERFAMILY)	P:GO:0006508; F:GO:0008236	P:proteolysis; F:serine-type peptidase activity
NODE_3_length_753630_cov_53.500639.g848.t1	hypothetical protein DHEL01_v202446	435	1	1.69482E-58	84.17						PF11578 (PFAM); G3DSA:2.40.160.20 (GENE3D); IPR020915 (PANTHER)	no GO terms	no GO terms
NODE_3_length_753630_cov_53.500639.g849.t1	putative cia30 family protein	654	1	6.94926E-121	91.37						IPR013857 (PFAM); IPR039131 (PANTHER); PTHR13194:SF19 (PANTHER); IPR008979 (SUPERFAMILY)	no GO terms	no GO terms
NODE_3_length_753630_cov_53.500639.g850.t1	methyltransferase domain-containing protein	1155	1	0.0	97.55	2	P:GO:0032259; F:GO:0008168	P:methylation; F:methyltransferase activity	EC:2.1; EC:2; EC:2.1.1	Transferring one-carbon groups; Transferases; Transferring one-carbon groups	PF13489 (PFAM); G3DSA:3.40.50.150 (GENE3D); mobidb-lite (MOBIDB_LITE); mobidb-lite (MOBIDB_LITE); PTHR43591 (PANTHER); PTHR43591:SF10 (PANTHER); cd02440 (CDD); IPR029063 (SUPERFAMILY)	no GO terms	no GO terms
NODE_3_length_753630_cov_53.500639.g851.t1	putative tartrate dehydrogenase decarboxylase	1104	1	0.0	98.85	3	F:GO:0000287; F:GO:0046553; F:GO:0051287	F:magnesium ion binding; F:D-malate dehydrogenase (decarboxylating) activity; F:NAD binding	EC:1.1; EC:1; EC:1.1.1; EC:1.1.1.83	Acting on the CH-OH group of donors; Oxidoreductases; Acting on the CH-OH group of donors; D-malate dehydrogenase (decarboxylating)	IPR024084 (SMART); IPR024084 (PFAM); G3DSA:3.40.718.10 (GENE3D); IPR011829 (TIGRFAM); PTHR43275 (PANTHER); PTHR43275:SF2 (PANTHER); SSF53659 (SUPERFAMILY)	F:GO:0016616; F:GO:0051287	F:oxidoreductase activity, acting on the CH-OH group of donors, NAD or NADP as acceptor; F:NAD binding
NODE_3_length_753630_cov_53.500639.g852.t1	hypothetical protein VMCG_05040	2310	1	2.38394E-160	71.33	2	C:GO:0016020; C:GO:0016021	C:membrane; C:integral component of membrane			mobidb-lite (MOBIDB_LITE); mobidb-lite (MOBIDB_LITE); mobidb-lite (MOBIDB_LITE); mobidb-lite (MOBIDB_LITE); mobidb-lite (MOBIDB_LITE); mobidb-lite (MOBIDB_LITE); mobidb-lite (MOBIDB_LITE); mobidb-lite (MOBIDB_LITE); mobidb-lite (MOBIDB_LITE); PTHR46910:SF9 (PANTHER); PTHR46910:SF9 (PANTHER); PTHR46910 (PANTHER); PTHR46910 (PANTHER); cd12148 (CDD)	no GO terms	no GO terms
NODE_3_length_753630_cov_53.500639.g853.t1	O-methyltransferase	1278	1	0.0	81.66	2	P:GO:0032259; F:GO:0008171	P:methylation; F:O-methyltransferase activity	EC:2.1; EC:2; EC:2.1.1	Transferring one-carbon groups; Transferases; Transferring one-carbon groups	G3DSA:3.40.50.150 (GENE3D); IPR001077 (PFAM); PTHR43712 (PANTHER); PTHR43712:SF5 (PANTHER); IPR016461 (PROSITE_PROFILES); IPR029063 (SUPERFAMILY)	F:GO:0008168; F:GO:0008171	F:methyltransferase activity; F:O-methyltransferase activity
NODE_3_length_753630_cov_53.500639.g854.t1	sodium-hydrogen antiporter	1458	1	0.0	86.01	3	P:GO:1902600; F:GO:0015299; C:GO:0016021	P:proton transmembrane transport; F:solute:proton antiporter activity; C:integral component of membrane	EC:7	Translocases	IPR006153 (PFAM); IPR038770 (G3DSA:1.20.1530.GENE3D); mobidb-lite (MOBIDB_LITE); PTHR43562 (PANTHER); PTHR43562:SF2 (PANTHER)	P:GO:0006812; P:GO:0055085; F:GO:0015299; C:GO:0016021	P:cation transport; P:transmembrane transport; F:solute:proton antiporter activity; C:integral component of membrane
NODE_3_length_753630_cov_53.500639.g855.t1	putative mosc domain-containing protein	1065	1	0.0	94.43	3	F:GO:0003824; F:GO:0030151; F:GO:0030170	F:catalytic activity; F:molybdenum ion binding; F:pyridoxal phosphate binding			IPR005303 (PFAM); IPR005302 (PFAM); PTHR14237:SF34 (PANTHER); PTHR14237 (PANTHER); IPR005302 (PROSITE_PROFILES); IPR011037 (SUPERFAMILY); SSF141673 (SUPERFAMILY)	F:GO:0003824; F:GO:0030151; F:GO:0030170	F:catalytic activity; F:molybdenum ion binding; F:pyridoxal phosphate binding
NODE_3_length_753630_cov_53.500639.g856.t1	putative cation-transporting atpase 4	3984	1	0.0	99.25	15	P:GO:0006874; P:GO:0030026; P:GO:0034214; P:GO:0043335; P:GO:0055092; P:GO:0098655; P:GO:0140569; F:GO:0005524; F:GO:0015662; F:GO:0019829; F:GO:0070273; F:GO:0140567; C:GO:0005789; C:GO:0005801; C:GO:0016021	P:cellular calcium ion homeostasis; P:cellular manganese ion homeostasis; P:protein hexamerization; P:protein unfolding; P:sterol homeostasis; P:cation transmembrane transport; P:extraction of mislocalized protein from ER membrane; F:ATP binding; F:P-type ion transporter activity; F:ATPase-coupled cation transmembrane transporter activity; F:phosphatidylinositol-4-phosphate binding; F:transmembra…	EC:7	Translocases	PR00119 (PRINTS); IPR023299 (G3DSA:3.40.1110.GENE3D); PF00702 (PFAM); PF00122 (PFAM); IPR001757 (TIGRFAM); IPR006544 (TIGRFAM); G3DSA:2.70.150.10 (GENE3D); IPR023214 (G3DSA:3.40.50.GENE3D); IPR044492 (PTHR45630:PANTHER); PTHR45630 (PANTHER); cd07543 (CDD); IPR023298 (SUPERFAMILY); IPR008250 (SUPERFAMILY); IPR036412 (SUPERFAMILY); IPR023299 (SUPERFAMILY)	P:GO:0006812; F:GO:0000166; F:GO:0005524; F:GO:0016887; F:GO:0019829; C:GO:0016021	P:cation transport; F:nucleotide binding; F:ATP binding; F:ATP hydrolysis activity; F:ATPase-coupled cation transmembrane transporter activity; C:integral component of membrane
[truncated: 15,693 more rows]

## Sheet: EggNOG
Type	Query ID	Gene Name	EggNOG Description	E-Value	Bit-Score	Best Tax-Level	EC Codes	#GO	GOs	GO Names	KEGG KO	KEGG Pathway
[truncated: 14,303 more rows]

## Sheet: KEEG
Pathway	Pathway ID	#Enzs in Pathway	Enzyme	#Seqs of Enzyme	Seqs
Acarbose and validamycin biosynthesis	map00525	1	ec:4.2.1.46 - 4,6-dehydratase	1	NODE_78_length_188168_cov_52.619264.g7966.t1
[truncated: 118 more rows]

## Sheet: GO Biological Process
GO-Terms	#Seqs
[truncated: 65 more rows]

## Sheet: GO Molecular Function
GO-Terms	#Seqs
[truncated: 36 more rows]

## Sheet: GO Cellular Component
GO-Terms	#Seqs
[truncated: 26 more rows]
