# Supplementary material for: Genome Analyses of Two Blueberry Pathogens: Diaporthe amygdali CAA958 and Diaporthe eres CBS 160.32
Source: J Fungi (Basel). 2022 Jul 29;8(8):804. doi: 10.3390/jof8080804 (PMC9409727; doi:10.3390/jof8080804)
Supplement: Supplementary file 1 [file jof-08-00804-s001.zip › Table S3 - Proteins with Signal Peptide.xlsx]

## Sheet: D. amygdali
Table S3 - Secreted proteins with signal peptides
Secreted Proteins of Diaporthe amygdali CAA958
Gene ID	Gene name	Source	start	end	score
g5.t1		SignalP-5.0	1	16	0.919429
g19.t1		SignalP-5.0	1	19	0.996384
g29.t1		SignalP-5.0	1	26	0.928755
g32.t1		SignalP-5.0	1	18	0.991303
g33.t1		SignalP-5.0	1	18	0.999416
g34.t1		SignalP-5.0	1	20	0.975688
g47.t1		SignalP-5.0	1	20	0.951722
g48.t1		SignalP-5.0	1	23	0.997324
g50.t1		SignalP-5.0	1	21	0.915251
g61.t1		SignalP-5.0	1	23	0.930681
g62.t1		SignalP-5.0	1	15	0.961889
g73.t1		SignalP-5.0	1	16	0.970688
g82.t1		SignalP-5.0	1	19	0.997427
g92.t1		SignalP-5.0	1	21	0.949962
g96.t1		SignalP-5.0	1	24	0.866418
g107.t1		SignalP-5.0	1	16	0.883216
g116.t1		SignalP-5.0	1	25	0.938896
g122.t1		SignalP-5.0	1	20	0.971150
g123.t1		SignalP-5.0	1	20	0.960941
g124.t1		SignalP-5.0	1	17	0.878391
g125.t1		SignalP-5.0	1	20	0.943324
g126.t1		SignalP-5.0	1	25	0.917436
g129.t1		SignalP-5.0	1	17	0.794960
g130.t1		SignalP-5.0	1	20	0.996976
g148.t1		SignalP-5.0	1	19	0.817106
g150.t1		SignalP-5.0	1	18	0.924940
g153.t1		SignalP-5.0	1	18	0.915992
g160.t1		SignalP-5.0	1	23	0.948501
g165.t1		SignalP-5.0	1	23	0.839852
g171.t1		SignalP-5.0	1	18	0.950895
g175.t1		SignalP-5.0	1	18	0.997617
g196.t1		SignalP-5.0	1	18	0.944473
g197.t1		SignalP-5.0	1	19	0.930356
g200.t1		SignalP-5.0	1	20	0.988687
g204.t1		SignalP-5.0	1	19	0.824936
g207.t1		SignalP-5.0	1	38	0.667651
g210.t1		SignalP-5.0	1	20	0.997876
g212.t1		SignalP-5.0	1	24	0.996156
g213.t1		SignalP-5.0	1	24	0.514329
g227.t1		SignalP-5.0	1	23	0.975780
g236.t1		SignalP-5.0	1	16	0.986514
g241.t1		SignalP-5.0	1	18	0.987935
g248.t1		SignalP-5.0	1	22	0.981691
g269.t1		SignalP-5.0	1	19	0.965066
g276.t1		SignalP-5.0	1	18	0.995847
g283.t1		SignalP-5.0	1	17	0.988815
g290.t1		SignalP-5.0	1	18	0.943611
g314.t1		SignalP-5.0	1	18	0.999480
g334.t1		SignalP-5.0	1	20	0.942066
g335.t1		SignalP-5.0	1	18	0.895265
g338.t1		SignalP-5.0	1	21	0.863672
g340.t1		SignalP-5.0	1	18	0.997585
g347.t1		SignalP-5.0	1	23	0.937501
g361.t1		SignalP-5.0	1	15	0.794622
g366.t1		SignalP-5.0	1	20	0.964979
g373.t1		SignalP-5.0	1	13	0.713897
g383.t1		SignalP-5.0	1	18	0.958741
g389.t1		SignalP-5.0	1	19	0.972119
g391.t1		SignalP-5.0	1	18	0.975558
g403.t1		SignalP-5.0	1	19	0.894587
g406.t1		SignalP-5.0	1	22	0.995606
g409.t1		SignalP-5.0	1	19	0.996466
g418.t1		SignalP-5.0	1	20	0.993217
g421.t1		SignalP-5.0	1	17	0.986604
g423.t1		SignalP-5.0	1	18	0.993087
g447.t1		SignalP-5.0	1	19	0.999022
g466.t1		SignalP-5.0	1	22	0.990442
g493.t1		SignalP-5.0	1	20	0.989114
g507.t1		SignalP-5.0	1	17	0.970015
g510.t1		SignalP-5.0	1	16	0.637931
g524.t1		SignalP-5.0	1	25	0.936429
g526.t1		SignalP-5.0	1	19	0.997935
g540.t1		SignalP-5.0	1	19	0.896834
g541.t1		SignalP-5.0	1	17	0.704870
g547.t1		SignalP-5.0	1	18	0.955629
g554.t1		SignalP-5.0	1	16	0.974981
g555.t1		SignalP-5.0	1	32	0.851886
g566.t1		SignalP-5.0	1	19	0.983709
g570.t1		SignalP-5.0	1	22	0.814305
g575.t1		SignalP-5.0	1	16	0.996956
g578.t1		SignalP-5.0	1	22	0.678095
g583.t1		SignalP-5.0	1	21	0.970891
g585.t1		SignalP-5.0	1	19	0.895446
g590.t1		SignalP-5.0	1	25	0.873178
g591.t1		SignalP-5.0	1	25	0.927903
g595.t1		SignalP-5.0	1	14	0.972833
g615.t1		SignalP-5.0	1	21	0.997367
g623.t1		SignalP-5.0	1	25	0.925975
g631.t1		SignalP-5.0	1	30	0.549083
g639.t1		SignalP-5.0	1	21	0.588951
g646.t1		SignalP-5.0	1	23	0.928797
g668.t1		SignalP-5.0	1	18	0.993118
g675.t1		SignalP-5.0	1	18	0.998103
g676.t1		SignalP-5.0	1	17	0.981143
g678.t1		SignalP-5.0	1	17	0.919509
g693.t1		SignalP-5.0	1	19	0.965635
g700.t1		SignalP-5.0	1	16	0.670284
g747.t1		SignalP-5.0	1	22	0.976280
g760.t1		SignalP-5.0	1	17	0.982703
g771.t1		SignalP-5.0	1	18	0.974239
g774.t1		SignalP-5.0	1	18	0.943674
g777.t1		SignalP-5.0	1	21	0.990996
g780.t1		SignalP-5.0	1	25	0.690763
g782.t1		SignalP-5.0	1	17	0.973986
g788.t1		SignalP-5.0	1	19	0.511684
g810.t1		SignalP-5.0	1	24	0.988766
g813.t1		SignalP-5.0	1	22	0.918260
g832.t1		SignalP-5.0	1	23	0.978721
g833.t1		SignalP-5.0	1	18	0.994156
g852.t1		SignalP-5.0	1	17	0.999715
g860.t1		SignalP-5.0	1	29	0.982064
g868.t1		SignalP-5.0	1	21	0.636552
g881.t1		SignalP-5.0	1	19	0.953843
g907.t1		SignalP-5.0	1	17	0.999828
g920.t1		SignalP-5.0	1	24	0.826630
g952.t1		SignalP-5.0	1	25	0.991582
g985.t1		SignalP-5.0	1	21	0.996140
g986.t1		SignalP-5.0	1	35	0.704789
g988.t1		SignalP-5.0	1	18	0.966793
g990.t1		SignalP-5.0	1	20	0.658680
g1000.t1		SignalP-5.0	1	19	0.995563
g1001.t1		SignalP-5.0	1	16	0.964140
g1023.t1		SignalP-5.0	1	24	0.933655
g1024.t1		SignalP-5.0	1	18	0.975481
g1025.t1		SignalP-5.0	1	24	0.616598
g1030.t1		SignalP-5.0	1	22	0.967931
g1036.t1		SignalP-5.0	1	17	0.993046
g1037.t1		SignalP-5.0	1	15	0.759665
g1044.t1		SignalP-5.0	1	19	0.681071
g1045.t1		SignalP-5.0	1	18	0.997054
g1050.t1		SignalP-5.0	1	20	0.917719
g1051.t1		SignalP-5.0	1	21	0.733709
g1052.t1		SignalP-5.0	1	18	0.987847
g1055.t1		SignalP-5.0	1	18	0.981057
g1058.t1		SignalP-5.0	1	22	0.961595
g1061.t1		SignalP-5.0	1	24	0.979054
g1062.t1		SignalP-5.0	1	19	0.977385
g1079.t1		SignalP-5.0	1	21	0.959900
g1088.t1		SignalP-5.0	1	20	0.971759
g1089.t1		SignalP-5.0	1	21	0.854743
g1094.t1		SignalP-5.0	1	20	0.989757
g1118.t1		SignalP-5.0	1	20	0.988105
g1172.t1		SignalP-5.0	1	18	0.973631
g1177.t1		SignalP-5.0	1	16	0.985733
g1190.t1		SignalP-5.0	1	19	0.998021
g1210.t1		SignalP-5.0	1	17	0.989755
g1223.t1		SignalP-5.0	1	20	0.974656
g1226.t1		SignalP-5.0	1	21	0.956905
g1261.t1		SignalP-5.0	1	19	0.889854
g1283.t1		SignalP-5.0	1	19	0.981675
g1351.t1		SignalP-5.0	1	22	0.992054
g1358.t1		SignalP-5.0	1	20	0.994359
g1365.t1		SignalP-5.0	1	19	0.766249
g1366.t1		SignalP-5.0	1	24	0.998633
g1400.t1		SignalP-5.0	1	21	0.664007
g1402.t1		SignalP-5.0	1	19	0.928423
g1412.t1		SignalP-5.0	1	22	0.878167
g1416.t1		SignalP-5.0	1	19	0.988951
g1428.t1		SignalP-5.0	1	19	0.993735
g1437.t1		SignalP-5.0	1	18	0.995811
g1447.t1		SignalP-5.0	1	23	0.906970
g1453.t1		SignalP-5.0	1	14	0.877025
g1456.t1		SignalP-5.0	1	18	0.998862
g1474.t1		SignalP-5.0	1	17	0.860565
g1487.t1		SignalP-5.0	1	18	0.972791
g1489.t1		SignalP-5.0	1	18	0.998964
g1501.t1		SignalP-5.0	1	15	0.985036
g1511.t1		SignalP-5.0	1	30	0.844699
g1513.t1		SignalP-5.0	1	23	0.704162
g1514.t1		SignalP-5.0	1	19	0.944818
g1516.t1		SignalP-5.0	1	19	0.970185
g1517.t1		SignalP-5.0	1	19	0.963544
g1519.t1		SignalP-5.0	1	19	0.996546
g1521.t1		SignalP-5.0	1	18	0.975525
g1533.t1		SignalP-5.0	1	21	0.975716
g1538.t1		SignalP-5.0	1	24	0.980017
g1548.t1		SignalP-5.0	1	18	0.800728
g1553.t1		SignalP-5.0	1	18	0.985571
g1573.t1		SignalP-5.0	1	17	0.996615
g1575.t1		SignalP-5.0	1	18	0.956816
g1582.t1		SignalP-5.0	1	28	0.977099
g1588.t1		SignalP-5.0	1	22	0.991767
g1598.t1		SignalP-5.0	1	22	0.905338
g1605.t1		SignalP-5.0	1	20	0.964318
g1635.t1		SignalP-5.0	1	17	0.997985
g1655.t1		SignalP-5.0	1	19	0.996283
g1669.t1		SignalP-5.0	1	16	0.940427
g1670.t1		SignalP-5.0	1	26	0.980149
g1689.t1		SignalP-5.0	1	15	0.887738
g1696.t1		SignalP-5.0	1	19	0.976684
g1699.t1		SignalP-5.0	1	19	0.831068
g1706.t1		SignalP-5.0	1	19	0.996992
g1723.t1		SignalP-5.0	1	21	0.983385
g1727.t1		SignalP-5.0	1	20	0.988611
g1730.t1		SignalP-5.0	1	18	0.995304
g1736.t1		SignalP-5.0	1	22	0.934839
g1737.t1		SignalP-5.0	1	22	0.789467
g1738.t1		SignalP-5.0	1	18	0.863853
g1756.t1		SignalP-5.0	1	19	0.986961
g1782.t1		SignalP-5.0	1	18	0.958086
g1789.t1		SignalP-5.0	1	18	0.621674
g1795.t1		SignalP-5.0	1	18	0.987161
g1827.t1		SignalP-5.0	1	23	0.989831
g1828.t1		SignalP-5.0	1	18	0.964042
g1864.t1		SignalP-5.0	1	26	0.751591
g1866.t1		SignalP-5.0	1	25	0.979708
g1882.t1		SignalP-5.0	1	26	0.890674
g1886.t1		SignalP-5.0	1	20	0.953490
g1889.t1		SignalP-5.0	1	21	0.940066
g1896.t1		SignalP-5.0	1	31	0.830054
g1912.t1		SignalP-5.0	1	18	0.841900
g1915.t1		SignalP-5.0	1	19	0.995490
g1937.t1		SignalP-5.0	1	17	0.962347
g1938.t1		SignalP-5.0	1	18	0.967685
g1943.t1		SignalP-5.0	1	20	0.993247
g1999.t1		SignalP-5.0	1	19	0.773481
g2014.t1		SignalP-5.0	1	17	0.990999
g2017.t1		SignalP-5.0	1	17	0.968597
g2026.t1		SignalP-5.0	1	17	0.991880
g2032.t1		SignalP-5.0	1	25	0.969983
g2034.t1		SignalP-5.0	1	19	0.996028
g2037.t1		SignalP-5.0	1	20	0.968221
g2062.t1		SignalP-5.0	1	16	0.555063
g2066.t1		SignalP-5.0	1	20	0.960258
g2087.t1		SignalP-5.0	1	21	0.997575
g2155.t1		SignalP-5.0	1	22	0.612626
g2162.t1		SignalP-5.0	1	22	0.821584
g2175.t1		SignalP-5.0	1	16	0.994376
g2187.t1		SignalP-5.0	1	17	0.772462
g2210.t1		SignalP-5.0	1	28	0.932284
g2211.t1		SignalP-5.0	1	17	0.969685
g2212.t1		SignalP-5.0	1	21	0.995024
g2217.t1		SignalP-5.0	1	21	0.980288
g2229.t1		SignalP-5.0	1	20	0.989827
g2237.t1		SignalP-5.0	1	17	0.998395
g2241.t1		SignalP-5.0	1	20	0.996909
g2242.t1		SignalP-5.0	1	20	0.998222
g2249.t1		SignalP-5.0	1	17	0.953616
g2253.t1		SignalP-5.0	1	19	0.977727
g2266.t1		SignalP-5.0	1	17	0.965782
g2272.t1		SignalP-5.0	1	19	0.997142
g2294.t1		SignalP-5.0	1	18	0.797938
g2296.t1		SignalP-5.0	1	20	0.979745
g2297.t1		SignalP-5.0	1	20	0.981403
g2301.t1		SignalP-5.0	1	20	0.989254
g2317.t1		SignalP-5.0	1	19	0.997419
g2325.t1		SignalP-5.0	1	20	0.936532
g2328.t1		SignalP-5.0	1	17	0.957836
g2333.t1		SignalP-5.0	1	20	0.569394
g2355.t1		SignalP-5.0	1	19	0.927141
g2364.t1		SignalP-5.0	1	18	0.993432
g2365.t1		SignalP-5.0	1	20	0.974087
g2367.t1		SignalP-5.0	1	19	0.994992
g2376.t1		SignalP-5.0	1	18	0.957195
g2378.t1		SignalP-5.0	1	19	0.994733
g2391.t1		SignalP-5.0	1	16	0.868709
g2401.t1		SignalP-5.0	1	18	0.626551
g2406.t1		SignalP-5.0	1	21	0.680068
g2408.t1		SignalP-5.0	1	18	0.993993
g2426.t1		SignalP-5.0	1	22	0.970578
g2430.t1		SignalP-5.0	1	19	0.921578
g2442.t1		SignalP-5.0	1	16	0.948040
g2456.t1		SignalP-5.0	1	27	0.638797
g2460.t1		SignalP-5.0	1	25	0.755431
g2462.t1		SignalP-5.0	1	21	0.980481
g2464.t1		SignalP-5.0	1	26	0.504005
g2497.t1		SignalP-5.0	1	19	0.783058
g2501.t1		SignalP-5.0	1	18	0.964786
g2513.t1		SignalP-5.0	1	22	0.539192
g2535.t1		SignalP-5.0	1	20	0.995993
g2538.t1		SignalP-5.0	1	18	0.913983
g2546.t1		SignalP-5.0	1	20	0.968133
g2548.t1		SignalP-5.0	1	20	0.984755
g2549.t1		SignalP-5.0	1	18	0.995649
g2550.t1		SignalP-5.0	1	22	0.956320
g2554.t1		SignalP-5.0	1	17	0.999541
g2569.t1		SignalP-5.0	1	19	0.990540
g2570.t1		SignalP-5.0	1	18	0.978576
g2575.t1		SignalP-5.0	1	16	0.971577
g2583.t1		SignalP-5.0	1	19	0.994438
g2584.t1		SignalP-5.0	1	23	0.999260
g2595.t1		SignalP-5.0	1	20	0.996836
g2598.t1		SignalP-5.0	1	18	0.553691
g2602.t1		SignalP-5.0	1	29	0.664152
g2605.t1		SignalP-5.0	1	17	0.887193
g2616.t1		SignalP-5.0	1	17	0.994095
g2618.t1		SignalP-5.0	1	19	0.882675
g2621.t1		SignalP-5.0	1	18	0.975726
g2622.t1		SignalP-5.0	1	20	0.938086
g2635.t1		SignalP-5.0	1	27	0.600939
g2643.t1		SignalP-5.0	1	20	0.862797
g2644.t1		SignalP-5.0	1	23	0.954818
g2645.t1		SignalP-5.0	1	25	0.673244
g2657.t1		SignalP-5.0	1	21	0.984570
g2669.t1		SignalP-5.0	1	17	0.981123
g2672.t1		SignalP-5.0	1	15	0.902188
g2682.t1		SignalP-5.0	1	18	0.978870
g2687.t1		SignalP-5.0	1	23	0.625617
g2688.t1		SignalP-5.0	1	19	0.784820
g2711.t1		SignalP-5.0	1	21	0.936985
g2713.t1		SignalP-5.0	1	17	0.994967
g2714.t1		SignalP-5.0	1	17	0.972115
g2716.t1		SignalP-5.0	1	22	0.996178
g2724.t1		SignalP-5.0	1	18	0.987547
g2726.t1		SignalP-5.0	1	20	0.999561
g2729.t1		SignalP-5.0	1	20	0.995906
g2731.t1		SignalP-5.0	1	24	0.970694
g2750.t1		SignalP-5.0	1	20	0.994549
g2763.t1		SignalP-5.0	1	19	0.967286
g2774.t1		SignalP-5.0	1	16	0.997692
g2776.t1		SignalP-5.0	1	18	0.979785
g2805.t1		SignalP-5.0	1	21	0.942535
g2806.t1		SignalP-5.0	1	17	0.523352
g2817.t1		SignalP-5.0	1	24	0.954785
g2845.t1		SignalP-5.0	1	20	0.994793
g2854.t1		SignalP-5.0	1	22	0.992008
g2856.t1		SignalP-5.0	1	22	0.987062
g2868.t1		SignalP-5.0	1	22	0.936658
g2911.t1		SignalP-5.0	1	23	0.822227
g2913.t1		SignalP-5.0	1	20	0.981143
g2916.t1		SignalP-5.0	1	20	0.976468
g2932.t1		SignalP-5.0	1	18	0.972526
g2934.t1		SignalP-5.0	1	16	0.843899
g2941.t1		SignalP-5.0	1	19	0.998766
g2947.t1		SignalP-5.0	1	18	0.886914
g2953.t1		SignalP-5.0	1	19	0.984767
g2957.t1		SignalP-5.0	1	19	0.902474
g2960.t1		SignalP-5.0	1	23	0.972176
g2962.t1		SignalP-5.0	1	19	0.941226
g2971.t1		SignalP-5.0	1	17	0.999036
g2974.t1		SignalP-5.0	1	17	0.998791
g2975.t1		SignalP-5.0	1	17	0.994745
g2989.t1		SignalP-5.0	1	17	0.780993
g2990.t1		SignalP-5.0	1	15	0.999201
g2991.t1		SignalP-5.0	1	19	0.996717
g2992.t1		SignalP-5.0	1	19	0.985985
g3001.t1		SignalP-5.0	1	21	0.961287
g3006.t1		SignalP-5.0	1	17	0.993304
g3023.t1		SignalP-5.0	1	16	0.823844
g3027.t1		SignalP-5.0	1	18	0.748391
g3032.t1		SignalP-5.0	1	19	0.880200
g3034.t1		SignalP-5.0	1	18	0.957644
g3035.t1		SignalP-5.0	1	18	0.997764
g3036.t1		SignalP-5.0	1	20	0.991777
g3041.t1		SignalP-5.0	1	18	0.994585
g3043.t1		SignalP-5.0	1	27	0.951457
g3048.t1		SignalP-5.0	1	22	0.996493
g3049.t1		SignalP-5.0	1	18	0.964781
g3064.t1		SignalP-5.0	1	21	0.813863
g3071.t1		SignalP-5.0	1	19	0.866493
g3079.t1		SignalP-5.0	1	19	0.619546
g3085.t1		SignalP-5.0	1	18	0.918834
g3101.t1		SignalP-5.0	1	26	0.519350
g3115.t1		SignalP-5.0	1	18	0.880878
g3125.t1		SignalP-5.0	1	23	0.989939
g3142.t1		SignalP-5.0	1	21	0.540106
g3152.t1		SignalP-5.0	1	24	0.980920
g3154.t1		SignalP-5.0	1	19	0.991018
g3162.t1		SignalP-5.0	1	20	0.776935
g3176.t1		SignalP-5.0	1	20	0.925844
g3183.t1		SignalP-5.0	1	34	0.733494
g3187.t1		SignalP-5.0	1	24	0.998111
g3194.t1		SignalP-5.0	1	22	0.924005
g3199.t1		SignalP-5.0	1	26	0.760926
g3214.t1		SignalP-5.0	1	16	0.976678
g3215.t1		SignalP-5.0	1	20	0.986496
g3218.t1		SignalP-5.0	1	22	0.583069
g3224.t1		SignalP-5.0	1	21	0.993670
g3225.t1		SignalP-5.0	1	15	0.929729
g3229.t1		SignalP-5.0	1	20	0.575029
g3231.t1		SignalP-5.0	1	19	0.982966
g3238.t1		SignalP-5.0	1	20	0.975767
g3240.t1		SignalP-5.0	1	20	0.986235
g3245.t1		SignalP-5.0	1	19	0.854153
g3272.t1		SignalP-5.0	1	23	0.883299
g3277.t1		SignalP-5.0	1	14	0.884903
g3285.t1		SignalP-5.0	1	18	0.986346
g3294.t1		SignalP-5.0	1	21	0.918695
g3296.t1		SignalP-5.0	1	23	0.869165
g3298.t1		SignalP-5.0	1	21	0.990660
g3309.t1		SignalP-5.0	1	18	0.990544
g3315.t1		SignalP-5.0	1	20	0.990014
g3321.t1		SignalP-5.0	1	18	0.929505
g3338.t1		SignalP-5.0	1	18	0.999269
g3365.t1		SignalP-5.0	1	19	0.949612
g3373.t1		SignalP-5.0	1	21	0.996299
g3380.t1		SignalP-5.0	1	23	0.998109
g3387.t1		SignalP-5.0	1	17	0.997913
g3407.t1		SignalP-5.0	1	23	0.950471
g3418.t1		SignalP-5.0	1	28	0.950895
g3425.t1		SignalP-5.0	1	17	0.994943
g3427.t1		SignalP-5.0	1	27	0.700507
g3428.t1		SignalP-5.0	1	19	0.870615
g3429.t1		SignalP-5.0	1	20	0.997756
g3434.t1		SignalP-5.0	1	20	0.964629
g3445.t1		SignalP-5.0	1	18	0.942688
g3447.t1		SignalP-5.0	1	21	0.981771
g3495.t1		SignalP-5.0	1	32	0.514625
g3515.t1		SignalP-5.0	1	31	0.664389
g3576.t1		SignalP-5.0	1	21	0.991167
g3588.t1		SignalP-5.0	1	28	0.991147
g3604.t1		SignalP-5.0	1	17	0.975162
g3605.t1		SignalP-5.0	1	19	0.928928
g3614.t1		SignalP-5.0	1	19	0.998513
g3628.t1		SignalP-5.0	1	20	0.996860
g3633.t1		SignalP-5.0	1	20	0.924168
g3634.t1		SignalP-5.0	1	21	0.971782
g3652.t1		SignalP-5.0	1	19	0.982900
g3655.t1		SignalP-5.0	1	17	0.931306
g3661.t1		SignalP-5.0	1	24	0.658763
g3675.t1		SignalP-5.0	1	19	0.995443
g3689.t1		SignalP-5.0	1	19	0.986569
g3697.t1		SignalP-5.0	1	21	0.996987
g3711.t1		SignalP-5.0	1	17	0.975588
g3716.t1		SignalP-5.0	1	17	0.996928
g3732.t1		SignalP-5.0	1	20	0.739782
g3736.t1		SignalP-5.0	1	20	0.855648
g3741.t1		SignalP-5.0	1	25	0.894102
g3742.t1		SignalP-5.0	1	23	0.770989
g3743.t1		SignalP-5.0	1	21	0.999621
g3760.t1		SignalP-5.0	1	22	0.997979
g3817.t1		SignalP-5.0	1	22	0.952080
g3825.t1		SignalP-5.0	1	22	0.998579
g3844.t1		SignalP-5.0	1	16	0.994746
g3848.t1		SignalP-5.0	1	18	0.954896
g3859.t1		SignalP-5.0	1	19	0.993034
g3879.t1		SignalP-5.0	1	16	0.979780
g3885.t1		SignalP-5.0	1	17	0.975860
g3888.t1		SignalP-5.0	1	24	0.916100
g3892.t1		SignalP-5.0	1	20	0.781308
g3896.t1		SignalP-5.0	1	20	0.982798
g3902.t1		SignalP-5.0	1	21	0.951840
g3903.t1		SignalP-5.0	1	32	0.529304
g3962.t1		SignalP-5.0	1	22	0.982886
g3990.t1		SignalP-5.0	1	19	0.906319
g3991.t1		SignalP-5.0	1	17	0.990944
g4005.t1		SignalP-5.0	1	15	0.963685
g4006.t1		SignalP-5.0	1	19	0.990558
g4033.t1		SignalP-5.0	1	21	0.886562
g4042.t1		SignalP-5.0	1	16	0.980772
g4051.t1		SignalP-5.0	1	18	0.938462
g4103.t1		SignalP-5.0	1	16	0.986037
g4141.t1		SignalP-5.0	1	17	0.999357
g4195.t1		SignalP-5.0	1	23	0.945459
g4204.t1		SignalP-5.0	1	17	0.989685
g4205.t1		SignalP-5.0	1	23	0.993392
g4207.t1		SignalP-5.0	1	22	0.833659
g4210.t1		SignalP-5.0	1	22	0.566340
g4234.t1		SignalP-5.0	1	22	0.979908
g4236.t1		SignalP-5.0	1	18	0.989169
g4241.t1		SignalP-5.0	1	21	0.972124
g4247.t1		SignalP-5.0	1	19	0.966353
g4248.t1		SignalP-5.0	1	18	0.729857
g4249.t1		SignalP-5.0	1	16	0.993386
g4254.t1		SignalP-5.0	1	21	0.978921
g4256.t1		SignalP-5.0	1	23	0.997771
g4258.t1		SignalP-5.0	1	20	0.993510
g4262.t1		SignalP-5.0	1	27	0.674783
g4275.t1		SignalP-5.0	1	28	0.922009
g4284.t1		SignalP-5.0	1	15	0.909813
g4304.t1		SignalP-5.0	1	22	0.643336
g4305.t1		SignalP-5.0	1	19	0.773337
g4311.t1		SignalP-5.0	1	20	0.995366
g4321.t1		SignalP-5.0	1	21	0.887617
g4322.t1		SignalP-5.0	1	22	0.965037
g4335.t1		SignalP-5.0	1	19	0.997465
g4355.t1		SignalP-5.0	1	18	0.978333
g4357.t1		SignalP-5.0	1	18	0.978866
g4363.t1		SignalP-5.0	1	17	0.979769
g4378.t1		SignalP-5.0	1	17	0.611112
g4384.t1		SignalP-5.0	1	17	0.994744
g4389.t1		SignalP-5.0	1	28	0.744376
g4395.t1		SignalP-5.0	1	22	0.999059
g4396.t1		SignalP-5.0	1	22	0.999138
g4401.t1		SignalP-5.0	1	18	0.970306
g4403.t1		SignalP-5.0	1	23	0.548077
g4409.t1		SignalP-5.0	1	23	0.965716
g4413.t1		SignalP-5.0	1	17	0.977772
g4419.t1		SignalP-5.0	1	16	0.818479
g4432.t1		SignalP-5.0	1	20	0.986065
g4433.t1		SignalP-5.0	1	19	0.949710
g4441.t1		SignalP-5.0	1	19	0.970879
g4444.t1		SignalP-5.0	1	20	0.990060
g4455.t1		SignalP-5.0	1	22	0.986998
g4461.t1		SignalP-5.0	1	17	0.987261
g4477.t1		SignalP-5.0	1	39	0.830812
g4485.t1		SignalP-5.0	1	19	0.995209
g4491.t1		SignalP-5.0	1	20	0.997104
g4508.t1		SignalP-5.0	1	19	0.991357
g4510.t1		SignalP-5.0	1	17	0.801959
g4538.t1		SignalP-5.0	1	23	0.547844
g4547.t1		SignalP-5.0	1	18	0.997560
g4548.t1		SignalP-5.0	1	23	0.997855
g4559.t1		SignalP-5.0	1	19	0.685111
g4561.t1		SignalP-5.0	1	23	0.760024
g4563.t1		SignalP-5.0	1	22	0.998101
g4571.t1		SignalP-5.0	1	20	0.954186
g4595.t1		SignalP-5.0	1	24	0.984901
g4600.t1		SignalP-5.0	1	17	0.941370
g4603.t1		SignalP-5.0	1	17	0.995438
g4610.t1		SignalP-5.0	1	16	0.829543
g4611.t1		SignalP-5.0	1	18	0.985972
g4614.t1		SignalP-5.0	1	20	0.969224
g4615.t1		SignalP-5.0	1	18	0.933779
g4624.t1		SignalP-5.0	1	22	0.979572
g4626.t1		SignalP-5.0	1	24	0.965624
g4630.t1		SignalP-5.0	1	27	0.757258
g4633.t1		SignalP-5.0	1	18	0.994145
g4634.t1		SignalP-5.0	1	18	0.974280
g4652.t1		SignalP-5.0	1	20	0.995476
g4653.t1		SignalP-5.0	1	20	0.980923
g4661.t1		SignalP-5.0	1	19	0.997833
g4680.t1		SignalP-5.0	1	19	0.796695
g4681.t1		SignalP-5.0	1	21	0.994717
g4693.t1		SignalP-5.0	1	23	0.963442
g4697.t1		SignalP-5.0	1	15	0.978015
g4698.t1		SignalP-5.0	1	20	0.658634
g4699.t1		SignalP-5.0	1	17	0.984497
g4705.t1		SignalP-5.0	1	30	0.788292
g4706.t1		SignalP-5.0	1	25	0.593021
g4724.t1		SignalP-5.0	1	18	0.973177
g4727.t1		SignalP-5.0	1	19	0.875096
g4730.t1		SignalP-5.0	1	20	0.877086
g4734.t1		SignalP-5.0	1	25	0.953656
g4753.t1		SignalP-5.0	1	17	0.996433
g4766.t1		SignalP-5.0	1	20	0.937615
g4770.t1		SignalP-5.0	1	19	0.957513
g4772.t1		SignalP-5.0	1	18	0.994117
g4791.t1		SignalP-5.0	1	16	0.956273
g4793.t1		SignalP-5.0	1	18	0.996629
g4801.t1		SignalP-5.0	1	20	0.934830
g4805.t1		SignalP-5.0	1	18	0.990399
g4807.t1		SignalP-5.0	1	19	0.885569
g4808.t1		SignalP-5.0	1	17	0.998635
g4809.t1		SignalP-5.0	1	19	0.999587
g4811.t1		SignalP-5.0	1	21	0.968986
g4812.t1		SignalP-5.0	1	18	0.921743
g4817.t1		SignalP-5.0	1	17	0.968428
g4826.t1		SignalP-5.0	1	18	0.991114
g4829.t1		SignalP-5.0	1	22	0.999521
g4830.t1		SignalP-5.0	1	27	0.975069
g4851.t1		SignalP-5.0	1	20	0.699498
g4853.t1		SignalP-5.0	1	17	0.998469
g4859.t1		SignalP-5.0	1	20	0.585674
g4890.t1		SignalP-5.0	1	17	0.946911
g4892.t1		SignalP-5.0	1	17	0.993713
g4893.t1		SignalP-5.0	1	16	0.994196
g4894.t1		SignalP-5.0	1	27	0.679683
g4909.t1		SignalP-5.0	1	19	0.932774
g4913.t1		SignalP-5.0	1	18	0.982211
g4918.t1		SignalP-5.0	1	18	0.900530
g4922.t1		SignalP-5.0	1	20	0.864089
g4930.t1		SignalP-5.0	1	21	0.965323
g4950.t1		SignalP-5.0	1	19	0.966438
g4954.t1		SignalP-5.0	1	19	0.997994
g4970.t1		SignalP-5.0	1	21	0.914404
g4980.t1		SignalP-5.0	1	19	0.999649
g5024.t1		SignalP-5.0	1	21	0.910556
g5036.t1		SignalP-5.0	1	17	0.995292
g5072.t1		SignalP-5.0	1	23	0.967673
g5074.t1		SignalP-5.0	1	19	0.988826
g5098.t1		SignalP-5.0	1	16	0.999555
g5108.t1		SignalP-5.0	1	21	0.952268
g5109.t1		SignalP-5.0	1	24	0.917387
g5117.t1		SignalP-5.0	1	18	0.914093
g5130.t1		SignalP-5.0	1	18	0.992647
g5134.t1		SignalP-5.0	1	27	0.938205
g5135.t1		SignalP-5.0	1	19	0.914126
g5149.t1		SignalP-5.0	1	38	0.529499
g5160.t1		SignalP-5.0	1	19	0.987920
g5162.t1		SignalP-5.0	1	19	0.965782
g5165.t1		SignalP-5.0	1	17	0.996532
g5176.t1		SignalP-5.0	1	18	0.931310
g5178.t1		SignalP-5.0	1	19	0.664186
g5180.t1		SignalP-5.0	1	18	0.997864
g5186.t1		SignalP-5.0	1	18	0.921216
g5199.t1		SignalP-5.0	1	23	0.946149
g5211.t1		SignalP-5.0	1	21	0.929733
g5218.t1		SignalP-5.0	1	20	0.997622
g5229.t1		SignalP-5.0	1	21	0.957539
g5236.t1		SignalP-5.0	1	25	0.860023
g5239.t1		SignalP-5.0	1	29	0.999441
g5251.t1		SignalP-5.0	1	17	0.938030
g5273.t1		SignalP-5.0	1	26	0.525820
g5283.t1		SignalP-5.0	1	23	0.587239
g5286.t1		SignalP-5.0	1	19	0.972031
g5287.t1		SignalP-5.0	1	22	0.991036
g5295.t1		SignalP-5.0	1	23	0.946503
g5304.t1		SignalP-5.0	1	20	0.983970
g5311.t1		SignalP-5.0	1	19	0.684042
g5312.t1		SignalP-5.0	1	18	0.977071
g5315.t1		SignalP-5.0	1	17	0.977333
g5376.t1		SignalP-5.0	1	25	0.698495
g5381.t1		SignalP-5.0	1	19	0.958381
g5389.t1		SignalP-5.0	1	16	0.999374
g5391.t1		SignalP-5.0	1	23	0.929692
g5395.t1		SignalP-5.0	1	23	0.904486
g5411.t1		SignalP-5.0	1	19	0.893105
g5419.t1		SignalP-5.0	1	19	0.995099
g5424.t1		SignalP-5.0	1	18	0.522721
g5426.t1		SignalP-5.0	1	21	0.846515
g5431.t1		SignalP-5.0	1	21	0.895861
g5433.t1		SignalP-5.0	1	24	0.934956
g5434.t1		SignalP-5.0	1	18	0.663199
g5437.t1		SignalP-5.0	1	16	0.993769
g5445.t1		SignalP-5.0	1	16	0.986339
g5452.t1		SignalP-5.0	1	20	0.984144
g5456.t1		SignalP-5.0	1	26	0.965089
g5457.t1		SignalP-5.0	1	29	0.964762
g5463.t1		SignalP-5.0	1	19	0.986322
g5479.t1		SignalP-5.0	1	21	0.988298
g5480.t1		SignalP-5.0	1	21	0.997121
g5489.t1		SignalP-5.0	1	20	0.719671
g5509.t1		SignalP-5.0	1	18	0.998460
g5511.t1		SignalP-5.0	1	15	0.970209
g5532.t1		SignalP-5.0	1	17	0.995195
g5534.t1		SignalP-5.0	1	18	0.972190
g5538.t1		SignalP-5.0	1	20	0.995249
g5539.t1		SignalP-5.0	1	27	0.964930
g5542.t1		SignalP-5.0	1	16	0.992591
g5545.t1		SignalP-5.0	1	20	0.973084
g5547.t1		SignalP-5.0	1	17	0.995335
g5549.t1		SignalP-5.0	1	16	0.779950
g5551.t1		SignalP-5.0	1	19	0.997159
g5561.t1		SignalP-5.0	1	22	0.649239
g5569.t1		SignalP-5.0	1	17	0.953210
g5570.t1		SignalP-5.0	1	17	0.998261
g5576.t1		SignalP-5.0	1	16	0.987290
g5578.t1		SignalP-5.0	1	27	0.884009
g5590.t1		SignalP-5.0	1	20	0.981701
g5593.t1		SignalP-5.0	1	17	0.941253
g5598.t1		SignalP-5.0	1	19	0.976176
g5607.t1		SignalP-5.0	1	16	0.995541
g5618.t1		SignalP-5.0	1	16	0.995444
g5629.t1		SignalP-5.0	1	19	0.953427
g5634.t1		SignalP-5.0	1	16	0.994792
g5635.t1		SignalP-5.0	1	19	0.980808
g5646.t1		SignalP-5.0	1	19	0.997203
g5650.t1		SignalP-5.0	1	19	0.989834
g5656.t1		SignalP-5.0	1	22	0.970311
g5658.t1		SignalP-5.0	1	23	0.993082
g5671.t1		SignalP-5.0	1	20	0.905745
g5676.t1		SignalP-5.0	1	21	0.786947
g5680.t1		SignalP-5.0	1	17	0.902114
g5684.t1		SignalP-5.0	1	17	0.850522
g5699.t1		SignalP-5.0	1	34	0.904060
g5714.t1		SignalP-5.0	1	16	0.996614
g5716.t1		SignalP-5.0	1	20	0.999388
g5734.t1		SignalP-5.0	1	20	0.982620
g5739.t1		SignalP-5.0	1	23	0.998131
g5748.t1		SignalP-5.0	1	18	0.990012
g5758.t1		SignalP-5.0	1	18	0.955746
g5760.t1		SignalP-5.0	1	19	0.984965
g5761.t1		SignalP-5.0	1	19	0.913890
g5767.t1		SignalP-5.0	1	21	0.953248
g5778.t1		SignalP-5.0	1	24	0.866812
g5783.t1		SignalP-5.0	1	17	0.770374
g5785.t1		SignalP-5.0	1	17	0.977985
g5790.t1		SignalP-5.0	1	20	0.526052
g5793.t1		SignalP-5.0	1	23	0.997349
g5796.t1		SignalP-5.0	1	24	0.980867
g5797.t1		SignalP-5.0	1	18	0.981832
g5799.t1		SignalP-5.0	1	19	0.880358
g5812.t1		SignalP-5.0	1	18	0.987585
g5814.t1		SignalP-5.0	1	24	0.991184
g5826.t1		SignalP-5.0	1	17	0.761432
g5842.t1		SignalP-5.0	1	19	0.977184
g5849.t1		SignalP-5.0	1	19	0.993432
g5850.t1		SignalP-5.0	1	17	0.985761
g5862.t1		SignalP-5.0	1	19	0.966298
g5902.t1		SignalP-5.0	1	19	0.827189
g5905.t1		SignalP-5.0	1	17	0.973507
g5910.t1		SignalP-5.0	1	24	0.954945
g5915.t1		SignalP-5.0	1	26	0.967035
g5919.t1		SignalP-5.0	1	22	0.774374
g5934.t1		SignalP-5.0	1	19	0.997376
g5936.t1		SignalP-5.0	1	19	0.981413
g5937.t1		SignalP-5.0	1	20	0.807105
g5938.t1		SignalP-5.0	1	18	0.999335
g5941.t1		SignalP-5.0	1	18	0.877155
g5948.t1		SignalP-5.0	1	17	0.996579
g5951.t1		SignalP-5.0	1	17	0.997080
g5954.t1		SignalP-5.0	1	19	0.986363
g5955.t1		SignalP-5.0	1	23	0.623429
g5957.t1		SignalP-5.0	1	19	0.898058
g5960.t1		SignalP-5.0	1	18	0.983283
g5984.t1		SignalP-5.0	1	19	0.993851
g6022.t1		SignalP-5.0	1	15	0.993659
g6036.t1		SignalP-5.0	1	19	0.994910
g6039.t1		SignalP-5.0	1	18	0.997596
g6042.t1		SignalP-5.0	1	21	0.930872
g6056.t1		SignalP-5.0	1	18	0.701215
g6119.t1		SignalP-5.0	1	19	0.972819
g6127.t1		SignalP-5.0	1	20	0.910845
g6147.t1		SignalP-5.0	1	20	0.993944
g6151.t1		SignalP-5.0	1	17	0.988405
g6153.t1		SignalP-5.0	1	16	0.995352
g6158.t1		SignalP-5.0	1	23	0.996493
g6163.t1		SignalP-5.0	1	20	0.998656
g6176.t1		SignalP-5.0	1	21	0.780871
g6177.t1		SignalP-5.0	1	22	0.688656
g6178.t1		SignalP-5.0	1	22	0.965160
g6180.t1		SignalP-5.0	1	20	0.863702
g6185.t1		SignalP-5.0	1	20	0.997341
g6189.t1		SignalP-5.0	1	17	0.867530
g6199.t1		SignalP-5.0	1	17	0.997440
g6205.t1		SignalP-5.0	1	17	0.995871
g6209.t1		SignalP-5.0	1	21	0.801719
g6212.t1		SignalP-5.0	1	26	0.988929
g6213.t1		SignalP-5.0	1	22	0.986768
g6216.t1		SignalP-5.0	1	17	0.648478
g6223.t1		SignalP-5.0	1	20	0.998169
g6233.t1		SignalP-5.0	1	25	0.686387
g6235.t1		SignalP-5.0	1	24	0.826276
g6252.t1		SignalP-5.0	1	16	0.980097
g6268.t1		SignalP-5.0	1	19	0.996561
g6276.t1		SignalP-5.0	1	18	0.915075
g6280.t1		SignalP-5.0	1	18	0.698239
g6281.t1		SignalP-5.0	1	20	0.999327
g6294.t1		SignalP-5.0	1	23	0.984182
g6300.t1		SignalP-5.0	1	30	0.820167
g6310.t1		SignalP-5.0	1	23	0.790059
g6319.t1		SignalP-5.0	1	28	0.560742
g6320.t1		SignalP-5.0	1	18	0.841715
g6322.t1		SignalP-5.0	1	18	0.994359
g6326.t1		SignalP-5.0	1	15	0.965655
g6332.t1		SignalP-5.0	1	18	0.960153
g6351.t1		SignalP-5.0	1	17	0.995345
g6358.t1		SignalP-5.0	1	19	0.995008
g6360.t1		SignalP-5.0	1	18	0.847654
g6362.t1		SignalP-5.0	1	23	0.702843
g6374.t1		SignalP-5.0	1	18	0.955372
g6375.t1		SignalP-5.0	1	19	0.919615
g6376.t1		SignalP-5.0	1	20	0.997817
g6377.t1		SignalP-5.0	1	18	0.959491
g6391.t1		SignalP-5.0	1	21	0.982053
g6396.t1		SignalP-5.0	1	18	0.989854
g6397.t1		SignalP-5.0	1	28	0.913172
g6405.t1		SignalP-5.0	1	19	0.980065
g6411.t1		SignalP-5.0	1	18	0.997129
g6416.t1		SignalP-5.0	1	19	0.936392
g6419.t1		SignalP-5.0	1	23	0.871895
g6420.t1		SignalP-5.0	1	19	0.901180
g6425.t1		SignalP-5.0	1	21	0.998328
g6428.t1		SignalP-5.0	1	19	0.987908
g6433.t1		SignalP-5.0	1	18	0.923843
g6434.t1		SignalP-5.0	1	16	0.760291
g6446.t1		SignalP-5.0	1	21	0.923395
g6447.t1		SignalP-5.0	1	29	0.732677
g6449.t1		SignalP-5.0	1	20	0.995328
g6459.t1		SignalP-5.0	1	18	0.990043
g6476.t1		SignalP-5.0	1	19	0.984243
g6480.t1		SignalP-5.0	1	23	0.984368
g6486.t1		SignalP-5.0	1	26	0.958811
g6527.t1		SignalP-5.0	1	25	0.940251
g6529.t1		SignalP-5.0	1	17	0.969544
g6531.t1		SignalP-5.0	1	18	0.985840
g6565.t1		SignalP-5.0	1	21	0.807417
g6567.t1		SignalP-5.0	1	20	0.994058
g6568.t1		SignalP-5.0	1	21	0.997839
g6571.t1		SignalP-5.0	1	24	0.535891
g6573.t1		SignalP-5.0	1	18	0.998412
g6574.t1		SignalP-5.0	1	18	0.934840
g6575.t1		SignalP-5.0	1	19	0.907075
g6576.t1		SignalP-5.0	1	24	0.960839
g6582.t1		SignalP-5.0	1	18	0.983962
g6588.t1		SignalP-5.0	1	20	0.994316
g6589.t1		SignalP-5.0	1	20	0.816034
g6594.t1		SignalP-5.0	1	23	0.859717
g6600.t1		SignalP-5.0	1	16	0.908359
g6623.t1		SignalP-5.0	1	21	0.996730
g6631.t1		SignalP-5.0	1	17	0.963252
g6642.t1		SignalP-5.0	1	21	0.971099
g6646.t1		SignalP-5.0	1	18	0.777806
g6662.t1		SignalP-5.0	1	21	0.970095
g6672.t1		SignalP-5.0	1	20	0.999427
g6675.t1		SignalP-5.0	1	16	0.955467
g6680.t1		SignalP-5.0	1	15	0.866372
g6730.t1		SignalP-5.0	1	20	0.973027
g6734.t1		SignalP-5.0	1	20	0.925012
g6746.t1		SignalP-5.0	1	18	0.985745
g6747.t1		SignalP-5.0	1	19	0.978838
g6753.t1		SignalP-5.0	1	19	0.996870
g6761.t1		SignalP-5.0	1	20	0.996144
g6763.t1		SignalP-5.0	1	20	0.968561
g6769.t1		SignalP-5.0	1	27	0.977509
g6793.t1		SignalP-5.0	1	17	0.890805
g6796.t1		SignalP-5.0	1	20	0.998068
g6798.t1		SignalP-5.0	1	18	0.753781
g6828.t1		SignalP-5.0	1	16	0.985852
g6843.t1		SignalP-5.0	1	21	0.995690
g6863.t1		SignalP-5.0	1	26	0.554243
g6881.t1		SignalP-5.0	1	36	0.715018
g6884.t1		SignalP-5.0	1	19	0.998106
g6895.t1		SignalP-5.0	1	21	0.732742
g6918.t1		SignalP-5.0	1	18	0.998204
g6920.t1		SignalP-5.0	1	19	0.988351
g6921.t1		SignalP-5.0	1	22	0.992756
g6965.t1		SignalP-5.0	1	19	0.984060
g6967.t1		SignalP-5.0	1	17	0.929474
g6980.t1		SignalP-5.0	1	24	0.840683
g6990.t1		SignalP-5.0	1	18	0.885086
g6995.t1		SignalP-5.0	1	24	0.993236
g6998.t1		SignalP-5.0	1	26	0.968821
g7036.t1		SignalP-5.0	1	19	0.964225
g7038.t1		SignalP-5.0	1	19	0.995179
g7055.t1		SignalP-5.0	1	22	0.987652
g7063.t1		SignalP-5.0	1	18	0.912535
g7075.t1		SignalP-5.0	1	32	0.528974
g7076.t1		SignalP-5.0	1	20	0.988213
g7077.t1		SignalP-5.0	1	17	0.985315
g7094.t1		SignalP-5.0	1	21	0.967227
g7096.t1		SignalP-5.0	1	16	0.935157
g7099.t1		SignalP-5.0	1	15	0.888722
g7103.t1		SignalP-5.0	1	18	0.534269
g7118.t1		SignalP-5.0	1	19	0.991310
g7122.t1		SignalP-5.0	1	16	0.993327
g7123.t1		SignalP-5.0	1	19	0.993094
g7142.t1		SignalP-5.0	1	17	0.997423
g7155.t1		SignalP-5.0	1	21	0.989430
g7197.t1		SignalP-5.0	1	18	0.999027
g7204.t1		SignalP-5.0	1	22	0.907385
g7208.t1		SignalP-5.0	1	15	0.988100
g7219.t1		SignalP-5.0	1	27	0.751472
g7239.t1		SignalP-5.0	1	17	0.916134
g7258.t1		SignalP-5.0	1	17	0.603097
g7260.t1		SignalP-5.0	1	28	0.907454
g7265.t1		SignalP-5.0	1	20	0.610325
g7271.t1		SignalP-5.0	1	21	0.996593
g7311.t1		SignalP-5.0	1	17	0.993883
g7312.t1		SignalP-5.0	1	26	0.612159
g7359.t1		SignalP-5.0	1	23	0.979789
g7369.t1		SignalP-5.0	1	15	0.995220
g7379.t1		SignalP-5.0	1	17	0.642456
g7437.t1		SignalP-5.0	1	21	0.905533
g7451.t1		SignalP-5.0	1	23	0.981187
g7487.t1		SignalP-5.0	1	19	0.997341
g7488.t1		SignalP-5.0	1	17	0.754005
g7494.t1		SignalP-5.0	1	26	0.843123
g7496.t1		SignalP-5.0	1	18	0.958922
g7502.t1		SignalP-5.0	1	15	0.859738
g7547.t1		SignalP-5.0	1	17	0.970652
g7558.t1		SignalP-5.0	1	19	0.977666
g7606.t1		SignalP-5.0	1	21	0.873154
g7618.t1		SignalP-5.0	1	19	0.985643
g7619.t1		SignalP-5.0	1	19	0.994139
g7624.t1		SignalP-5.0	1	20	0.992480
g7625.t1		SignalP-5.0	1	21	0.829679
g7627.t1		SignalP-5.0	1	18	0.959984
g7629.t1		SignalP-5.0	1	17	0.928093
g7634.t1		SignalP-5.0	1	22	0.990310
g7636.t1		SignalP-5.0	1	20	0.615369
g7638.t1		SignalP-5.0	1	19	0.988287
g7641.t1		SignalP-5.0	1	17	0.983257
g7652.t1		SignalP-5.0	1	13	0.981745
g7654.t1		SignalP-5.0	1	17	0.999804
g7661.t1		SignalP-5.0	1	19	0.993762
g7662.t1		SignalP-5.0	1	18	0.745144
g7685.t1		SignalP-5.0	1	18	0.888332
g7686.t1		SignalP-5.0	1	25	0.995775
g7691.t1		SignalP-5.0	1	19	0.998215
g7693.t1		SignalP-5.0	1	19	0.995662
g7696.t1		SignalP-5.0	1	22	0.987407
g7698.t1		SignalP-5.0	1	20	0.959275
g7703.t1		SignalP-5.0	1	20	0.995943
g7705.t1		SignalP-5.0	1	21	0.663067
g7708.t1		SignalP-5.0	1	18	0.975512
g7725.t1		SignalP-5.0	1	17	0.936633
g7734.t1		SignalP-5.0	1	21	0.729401
g7735.t1		SignalP-5.0	1	23	0.958328
g7738.t1		SignalP-5.0	1	16	0.831174
g7762.t1		SignalP-5.0	1	22	0.997314
g7769.t1		SignalP-5.0	1	19	0.895746
g7779.t1		SignalP-5.0	1	17	0.986197
g7782.t1		SignalP-5.0	1	19	0.998008
g7804.t1		SignalP-5.0	1	15	0.960561
g7805.t1		SignalP-5.0	1	23	0.808256
g7829.t1		SignalP-5.0	1	19	0.644695
g7830.t1		SignalP-5.0	1	17	0.984751
g7831.t1		SignalP-5.0	1	21	0.788807
g7833.t1		SignalP-5.0	1	16	0.992351
g7853.t1		SignalP-5.0	1	18	0.992429
g7889.t1		SignalP-5.0	1	19	0.998096
g7893.t1		SignalP-5.0	1	20	0.984236
g7894.t1		SignalP-5.0	1	32	0.502207
g7900.t1		SignalP-5.0	1	21	0.608090
g7922.t1		SignalP-5.0	1	21	0.845002
g7936.t1		SignalP-5.0	1	16	0.894869
g7938.t1		SignalP-5.0	1	23	0.992156
g7940.t1		SignalP-5.0	1	20	0.975289
g7947.t1		SignalP-5.0	1	23	0.940752
g7949.t1		SignalP-5.0	1	21	0.941626
g7979.t1		SignalP-5.0	1	25	0.992876
g7980.t1		SignalP-5.0	1	19	0.833059
g7985.t1		SignalP-5.0	1	26	0.973183
g7993.t1		SignalP-5.0	1	17	0.993473
g8023.t1		SignalP-5.0	1	19	0.615530
g8035.t1		SignalP-5.0	1	23	0.962225
g8036.t1		SignalP-5.0	1	17	0.950219
g8045.t1		SignalP-5.0	1	24	0.996991
g8046.t1		SignalP-5.0	1	22	0.995366
g8074.t1		SignalP-5.0	1	21	0.502494
g8076.t1		SignalP-5.0	1	27	0.534155
g8085.t1		SignalP-5.0	1	20	0.997405
g8107.t1		SignalP-5.0	1	20	0.998244
g8122.t1		SignalP-5.0	1	30	0.670203
g8123.t1		SignalP-5.0	1	17	0.997280
g8129.t1		SignalP-5.0	1	23	0.777487
g8131.t1		SignalP-5.0	1	23	0.628777
g8145.t1		SignalP-5.0	1	20	0.924609
g8146.t1		SignalP-5.0	1	26	0.954832
g8147.t1		SignalP-5.0	1	24	0.678264
g8169.t1		SignalP-5.0	1	41	0.657251
g8178.t1		SignalP-5.0	1	19	0.586148
g8179.t1		SignalP-5.0	1	23	0.923651
g8188.t1		SignalP-5.0	1	18	0.965844
g8195.t1		SignalP-5.0	1	18	0.993180
g8206.t1		SignalP-5.0	1	16	0.973695
g8215.t1		SignalP-5.0	1	18	0.907726
g8223.t1		SignalP-5.0	1	16	0.935963
g8224.t1		SignalP-5.0	1	25	0.871166
g8226.t1		SignalP-5.0	1	16	0.677814
g8228.t1		SignalP-5.0	1	18	0.966590
g8239.t1		SignalP-5.0	1	18	0.979580
g8242.t1		SignalP-5.0	1	16	0.989789
g8243.t1		SignalP-5.0	1	19	0.911334
g8246.t1		SignalP-5.0	1	20	0.845793
g8251.t1		SignalP-5.0	1	20	0.995921
g8252.t1		SignalP-5.0	1	19	0.991102
g8253.t1		SignalP-5.0	1	18	0.992574
g8255.t1		SignalP-5.0	1	17	0.921391
g8260.t1		SignalP-5.0	1	16	0.993484
g8261.t1		SignalP-5.0	1	21	0.996969
g8262.t1		SignalP-5.0	1	24	0.820641
g8271.t1		SignalP-5.0	1	19	0.960333
g8272.t1		SignalP-5.0	1	18	0.998981
g8285.t1		SignalP-5.0	1	20	0.927746
g8286.t1		SignalP-5.0	1	22	0.943771
g8287.t1		SignalP-5.0	1	19	0.975477
g8290.t1		SignalP-5.0	1	19	0.966967
g8292.t1		SignalP-5.0	1	19	0.908294
g8300.t1		SignalP-5.0	1	22	0.994433
g8306.t1		SignalP-5.0	1	20	0.762474
g8315.t1		SignalP-5.0	1	26	0.998711
g8321.t1		SignalP-5.0	1	21	0.999193
g8336.t1		SignalP-5.0	1	17	0.989791
g8369.t1		SignalP-5.0	1	28	0.917433
g8371.t1		SignalP-5.0	1	17	0.997143
g8375.t1		SignalP-5.0	1	16	0.995510
g8383.t1		SignalP-5.0	1	19	0.975339
g8385.t1		SignalP-5.0	1	23	0.986677
g8413.t1		SignalP-5.0	1	21	0.861630
g8438.t1		SignalP-5.0	1	19	0.977395
g8440.t1		SignalP-5.0	1	23	0.962006
g8456.t1		SignalP-5.0	1	17	0.864297
g8459.t1		SignalP-5.0	1	21	0.994592
g8460.t1		SignalP-5.0	1	22	0.998843
g8461.t1		SignalP-5.0	1	18	0.996565
g8464.t1		SignalP-5.0	1	16	0.979767
g8472.t1		SignalP-5.0	1	20	0.995748
g8473.t1		SignalP-5.0	1	16	0.912410
g8475.t1		SignalP-5.0	1	20	0.994106
g8476.t1		SignalP-5.0	1	18	0.948800
g8478.t1		SignalP-5.0	1	18	0.955125
g8479.t1		SignalP-5.0	1	17	0.956687
g8481.t1		SignalP-5.0	1	18	0.900148
g8485.t1		SignalP-5.0	1	19	0.702395
g8496.t1		SignalP-5.0	1	26	0.996309
g8518.t1		SignalP-5.0	1	21	0.963486
g8520.t1		SignalP-5.0	1	22	0.828837
g8526.t1		SignalP-5.0	1	17	0.994899
g8531.t1		SignalP-5.0	1	18	0.992331
g8532.t1		SignalP-5.0	1	20	0.954902
g8573.t1		SignalP-5.0	1	19	0.889229
g8599.t1		SignalP-5.0	1	18	0.880025
g8600.t1		SignalP-5.0	1	19	0.995764
g8607.t1		SignalP-5.0	1	19	0.995694
g8611.t1		SignalP-5.0	1	18	0.994937
g8615.t1		SignalP-5.0	1	23	0.620897
g8631.t1		SignalP-5.0	1	23	0.988799
g8663.t1		SignalP-5.0	1	20	0.997169
g8715.t1		SignalP-5.0	1	21	0.872125
g8719.t1		SignalP-5.0	1	25	0.963021
g8786.t1		SignalP-5.0	1	27	0.619084
g8795.t1		SignalP-5.0	1	21	0.998253
g8827.t1		SignalP-5.0	1	22	0.995873
g8830.t1		SignalP-5.0	1	21	0.985744
g8831.t1		SignalP-5.0	1	27	0.829929
g8834.t1		SignalP-5.0	1	19	0.965474
g8866.t1		SignalP-5.0	1	19	0.982023
g8875.t1		SignalP-5.0	1	21	0.979521
g8878.t1		SignalP-5.0	1	22	0.995347
g8879.t1		SignalP-5.0	1	18	0.999012
g8905.t1		SignalP-5.0	1	20	0.999066
g8910.t1		SignalP-5.0	1	26	0.926183
g8913.t1		SignalP-5.0	1	19	0.973371
g8918.t1		SignalP-5.0	1	19	0.905824
g8920.t1		SignalP-5.0	1	20	0.982732
g8926.t1		SignalP-5.0	1	17	0.969091
g8928.t1		SignalP-5.0	1	25	0.926490
g8933.t1		SignalP-5.0	1	22	0.662354
g8941.t1		SignalP-5.0	1	19	0.623015
g8966.t1		SignalP-5.0	1	24	0.519927
g8974.t1		SignalP-5.0	1	23	0.973305
g8984.t1		SignalP-5.0	1	24	0.770107
g8985.t1		SignalP-5.0	1	19	0.999250
g8986.t1		SignalP-5.0	1	18	0.962370
g8988.t1		SignalP-5.0	1	20	0.778103
g9006.t1		SignalP-5.0	1	17	0.990319
g9007.t1		SignalP-5.0	1	18	0.995793
g9020.t1		SignalP-5.0	1	20	0.988702
g9024.t1		SignalP-5.0	1	20	0.973441
g9028.t1		SignalP-5.0	1	27	0.929447
g9029.t1		SignalP-5.0	1	20	0.997686
g9035.t1		SignalP-5.0	1	17	0.958187
g9040.t1		SignalP-5.0	1	24	0.976300
g9049.t1		SignalP-5.0	1	20	0.956984
g9057.t1		SignalP-5.0	1	20	0.933068
g9077.t1		SignalP-5.0	1	20	0.998708
g9109.t1		SignalP-5.0	1	19	0.992491
g9114.t1		SignalP-5.0	1	17	0.962793
g9150.t1		SignalP-5.0	1	27	0.975784
g9151.t1		SignalP-5.0	1	16	0.964403
g9173.t1		SignalP-5.0	1	18	0.925688
g9183.t1		SignalP-5.0	1	26	0.927998
g9204.t1		SignalP-5.0	1	17	0.995681
g9205.t1		SignalP-5.0	1	17	0.985249
g9215.t1		SignalP-5.0	1	20	0.916623
g9235.t1		SignalP-5.0	1	20	0.995689
g9239.t1		SignalP-5.0	1	25	0.576040
g9245.t1		SignalP-5.0	1	25	0.719432
g9252.t1		SignalP-5.0	1	20	0.982721
g9260.t1		SignalP-5.0	1	19	0.985827
g9272.t1		SignalP-5.0	1	19	0.992228
g9292.t1		SignalP-5.0	1	20	0.979810
g9300.t1		SignalP-5.0	1	19	0.861218
g9303.t1		SignalP-5.0	1	21	0.984123
g9305.t1		SignalP-5.0	1	24	0.998510
g9309.t1		SignalP-5.0	1	20	0.997822
g9320.t1		SignalP-5.0	1	16	0.979240
g9335.t1		SignalP-5.0	1	21	0.759713
g9340.t1		SignalP-5.0	1	19	0.996183
g9348.t1		SignalP-5.0	1	17	0.996294
g9374.t1		SignalP-5.0	1	33	0.865345
g9375.t1		SignalP-5.0	1	18	0.975962
g9376.t1		SignalP-5.0	1	17	0.754322
g9390.t1		SignalP-5.0	1	27	0.863187
g9406.t1		SignalP-5.0	1	26	0.998351
g9410.t1		SignalP-5.0	1	25	0.810116
g9431.t1		SignalP-5.0	1	31	0.905155
g9435.t1		SignalP-5.0	1	23	0.962504
g9439.t1		SignalP-5.0	1	18	0.990154
g9477.t1		SignalP-5.0	1	16	0.992495
g9492.t1		SignalP-5.0	1	19	0.972063
g9501.t1		SignalP-5.0	1	47	0.802659
g9511.t1		SignalP-5.0	1	17	0.983662
g9516.t1		SignalP-5.0	1	18	0.968294
g9520.t1		SignalP-5.0	1	17	0.988995
g9522.t1		SignalP-5.0	1	19	0.905272
g9536.t1		SignalP-5.0	1	20	0.993673
g9544.t1		SignalP-5.0	1	19	0.998772
g9548.t1		SignalP-5.0	1	23	0.983936
g9565.t1		SignalP-5.0	1	16	0.984781
g9568.t1		SignalP-5.0	1	17	0.989527
g9607.t1		SignalP-5.0	1	20	0.979638
g9639.t1		SignalP-5.0	1	24	0.507739
g9671.t1		SignalP-5.0	1	22	0.964562
g9683.t1		SignalP-5.0	1	24	0.954283
g9693.t1		SignalP-5.0	1	22	0.664695
g9697.t1		SignalP-5.0	1	20	0.997536
g9705.t1		SignalP-5.0	1	23	0.999395
g9707.t1		SignalP-5.0	1	18	0.679469
g9716.t1		SignalP-5.0	1	21	0.991609
g9736.t1		SignalP-5.0	1	24	0.992360
g9737.t1		SignalP-5.0	1	17	0.983023
g9746.t1		SignalP-5.0	1	20	0.874389
g9755.t1		SignalP-5.0	1	26	0.994446
g9756.t1		SignalP-5.0	1	20	0.897035
g9759.t1		SignalP-5.0	1	16	0.954280
g9763.t1		SignalP-5.0	1	19	0.993878
g9765.t1		SignalP-5.0	1	20	0.778522
g9767.t1		SignalP-5.0	1	27	0.992588
g9798.t1		SignalP-5.0	1	17	0.925116
g9800.t1		SignalP-5.0	1	25	0.950762
g9820.t1		SignalP-5.0	1	18	0.931247
g9821.t1		SignalP-5.0	1	17	0.884383
g9828.t1		SignalP-5.0	1	18	0.650573
g9829.t1		SignalP-5.0	1	22	0.884196
g9833.t1		SignalP-5.0	1	18	0.910127
g9866.t1		SignalP-5.0	1	18	0.988177
g9868.t1		SignalP-5.0	1	18	0.980190
g9875.t1		SignalP-5.0	1	18	0.994125
g9881.t1		SignalP-5.0	1	21	0.998617
g9898.t1		SignalP-5.0	1	18	0.997659
g9903.t1		SignalP-5.0	1	18	0.900824
g9914.t1		SignalP-5.0	1	16	0.961966
g9940.t1		SignalP-5.0	1	20	0.939874
g9943.t1		SignalP-5.0	1	18	0.760611
g9944.t1		SignalP-5.0	1	16	0.982731
g9948.t1		SignalP-5.0	1	20	0.990038
g9978.t1		SignalP-5.0	1	20	0.969586
g9979.t1		SignalP-5.0	1	17	0.831764
g9980.t1		SignalP-5.0	1	19	0.960988
g9996.t1		SignalP-5.0	1	20	0.664182
g9997.t1		SignalP-5.0	1	19	0.943052
g10008.t1		SignalP-5.0	1	18	0.937996
g10017.t1		SignalP-5.0	1	28	0.501321
g10027.t1		SignalP-5.0	1	18	0.980177
g10028.t1		SignalP-5.0	1	17	0.852786
g10037.t1		SignalP-5.0	1	16	0.920653
g10040.t1		SignalP-5.0	1	19	0.983208
g10051.t1		SignalP-5.0	1	20	0.962573
g10054.t1		SignalP-5.0	1	22	0.853295
g10058.t1		SignalP-5.0	1	20	0.994718
g10059.t1		SignalP-5.0	1	22	0.996633
g10070.t1		SignalP-5.0	1	22	0.992531
g10074.t1		SignalP-5.0	1	19	0.970634
g10075.t1		SignalP-5.0	1	23	0.758686
g10078.t1		SignalP-5.0	1	22	0.873733
g10108.t1		SignalP-5.0	1	24	0.686250
g10141.t1		SignalP-5.0	1	15	0.910835
g10148.t1		SignalP-5.0	1	21	0.976607
g10153.t1		SignalP-5.0	1	24	0.962281
g10157.t1		SignalP-5.0	1	20	0.603571
g10165.t1		SignalP-5.0	1	16	0.921879
g10178.t1		SignalP-5.0	1	20	0.998526
g10195.t1		SignalP-5.0	1	19	0.970443
g10201.t1		SignalP-5.0	1	21	0.829363
g10209.t1		SignalP-5.0	1	22	0.749140
g10215.t1		SignalP-5.0	1	20	0.726721
g10217.t1		SignalP-5.0	1	17	0.988622
g10220.t1		SignalP-5.0	1	18	0.866638
g10242.t1		SignalP-5.0	1	19	0.999025
g10254.t1		SignalP-5.0	1	16	0.901798
g10259.t1		SignalP-5.0	1	27	0.954513
g10269.t1		SignalP-5.0	1	19	0.974176
g10270.t1		SignalP-5.0	1	20	0.991844
g10278.t1		SignalP-5.0	1	15	0.935633
g10284.t1		SignalP-5.0	1	29	0.956784
g10298.t1		SignalP-5.0	1	29	0.976462
g10302.t1		SignalP-5.0	1	21	0.795088
g10304.t1		SignalP-5.0	1	18	0.997744
g10332.t1		SignalP-5.0	1	20	0.903273
g10348.t1		SignalP-5.0	1	23	0.902925
g10356.t1		SignalP-5.0	1	25	0.919237
g10358.t1		SignalP-5.0	1	22	0.900696
g10377.t1		SignalP-5.0	1	19	0.992690
g10386.t1		SignalP-5.0	1	20	0.994817
g10389.t1		SignalP-5.0	1	20	0.887127
g10402.t1		SignalP-5.0	1	17	0.897634
g10404.t1		SignalP-5.0	1	24	0.944403
g10406.t1		SignalP-5.0	1	19	0.949414
g10411.t1		SignalP-5.0	1	21	0.894755
g10412.t1		SignalP-5.0	1	17	0.998138
g10439.t1		SignalP-5.0	1	18	0.782284
g10443.t1		SignalP-5.0	1	20	0.942178
g10445.t1		SignalP-5.0	1	27	0.960979
g10446.t1		SignalP-5.0	1	17	0.991508
g10447.t1		SignalP-5.0	1	20	0.850353
g10459.t1		SignalP-5.0	1	17	0.984008
g10462.t1		SignalP-5.0	1	18	0.993825
g10469.t1		SignalP-5.0	1	18	0.998861
g10487.t1		SignalP-5.0	1	18	0.975309
g10490.t1		SignalP-5.0	1	25	0.948687
g10493.t1		SignalP-5.0	1	18	0.995709
g10507.t1		SignalP-5.0	1	20	0.942157
g10511.t1		SignalP-5.0	1	18	0.988629
g10514.t1		SignalP-5.0	1	29	0.568435
g10519.t1		SignalP-5.0	1	19	0.943616
g10522.t1		SignalP-5.0	1	32	0.699033
g10523.t1		SignalP-5.0	1	20	0.983246
g10544.t1		SignalP-5.0	1	20	0.978298
g10567.t1		SignalP-5.0	1	17	0.992922
g10599.t1		SignalP-5.0	1	19	0.985805
g10632.t1		SignalP-5.0	1	17	0.971708
g10654.t1		SignalP-5.0	1	19	0.940846
g10657.t1		SignalP-5.0	1	19	0.982788
g10660.t1		SignalP-5.0	1	20	0.998923
g10667.t1		SignalP-5.0	1	17	0.989598
g10669.t1		SignalP-5.0	1	20	0.946149
g10671.t1		SignalP-5.0	1	22	0.988858
g10692.t1		SignalP-5.0	1	23	0.859752
g10704.t1		SignalP-5.0	1	22	0.996919
g10706.t1		SignalP-5.0	1	19	0.970390
g10715.t1		SignalP-5.0	1	34	0.970679
g10719.t1		SignalP-5.0	1	21	0.873289
g10761.t1		SignalP-5.0	1	19	0.607730
g10770.t1		SignalP-5.0	1	19	0.953987
g10780.t1		SignalP-5.0	1	17	0.995537
g10785.t1		SignalP-5.0	1	19	0.968724
g10797.t1		SignalP-5.0	1	19	0.911329
g10801.t1		SignalP-5.0	1	16	0.737661
g10805.t1		SignalP-5.0	1	18	0.986336
g10807.t1		SignalP-5.0	1	19	0.977652
g10808.t1		SignalP-5.0	1	21	0.891766
g10824.t1		SignalP-5.0	1	21	0.942001
g10825.t1		SignalP-5.0	1	19	0.945892
g10835.t1		SignalP-5.0	1	19	0.991207
g10838.t1		SignalP-5.0	1	22	0.830406
g10843.t1		SignalP-5.0	1	17	0.965926
g10844.t1		SignalP-5.0	1	18	0.997650
g10845.t1		SignalP-5.0	1	20	0.999369
g10849.t1		SignalP-5.0	1	23	0.985258
g10869.t1		SignalP-5.0	1	19	0.995877
g10903.t1		SignalP-5.0	1	21	0.992246
g10920.t1		SignalP-5.0	1	16	0.965379
g10927.t1		SignalP-5.0	1	17	0.999209
g10930.t1		SignalP-5.0	1	19	0.997887
g10936.t1		SignalP-5.0	1	17	0.674147
g10940.t1		SignalP-5.0	1	16	0.935893
g10941.t1		SignalP-5.0	1	23	0.632966
g10946.t1		SignalP-5.0	1	18	0.932597
g10955.t1		SignalP-5.0	1	22	0.623872
g10960.t1		SignalP-5.0	1	15	0.967298
g10965.t1		SignalP-5.0	1	19	0.995950
g10967.t1		SignalP-5.0	1	19	0.975988
g10973.t1		SignalP-5.0	1	27	0.642493
g10977.t1		SignalP-5.0	1	19	0.926863
g10980.t1		SignalP-5.0	1	21	0.990030
g10982.t1		SignalP-5.0	1	19	0.947190
g10986.t1		SignalP-5.0	1	16	0.998602
g10990.t1		SignalP-5.0	1	17	0.995433
g10997.t1		SignalP-5.0	1	22	0.935981
g11001.t1		SignalP-5.0	1	16	0.996402
g11019.t1		SignalP-5.0	1	21	0.991455
g11020.t1		SignalP-5.0	1	20	0.733300
g11024.t1		SignalP-5.0	1	20	0.982900
g11028.t1		SignalP-5.0	1	19	0.994823
g11035.t1		SignalP-5.0	1	24	0.961125
g11036.t1		SignalP-5.0	1	23	0.996299
g11037.t1		SignalP-5.0	1	19	0.971830
g11048.t1		SignalP-5.0	1	19	0.932823
g11057.t1		SignalP-5.0	1	18	0.890155
g11058.t1		SignalP-5.0	1	19	0.947209
g11065.t1		SignalP-5.0	1	20	0.906202
g11078.t1		SignalP-5.0	1	22	0.859685
g11081.t1		SignalP-5.0	1	22	0.730680
g11087.t1		SignalP-5.0	1	23	0.938489
g11096.t1		SignalP-5.0	1	24	0.674268
g11097.t1		SignalP-5.0	1	21	0.977583
g11098.t1		SignalP-5.0	1	20	0.983329
g11164.t1		SignalP-5.0	1	24	0.515189
g11220.t1		SignalP-5.0	1	23	0.803818
g11275.t1		SignalP-5.0	1	17	0.839427
g11283.t1		SignalP-5.0	1	30	0.650207
g11304.t1		SignalP-5.0	1	23	0.962073
g11305.t1		SignalP-5.0	1	24	0.727270
g11312.t1		SignalP-5.0	1	24	0.991902
g11325.t1		SignalP-5.0	1	21	0.975627
g11328.t1		SignalP-5.0	1	19	0.514581
g11333.t1		SignalP-5.0	1	16	0.990289
g11335.t1		SignalP-5.0	1	19	0.740644
g11357.t1		SignalP-5.0	1	19	0.967975
g11362.t1		SignalP-5.0	1	20	0.998970
g11370.t1		SignalP-5.0	1	21	0.968663
g11374.t1		SignalP-5.0	1	21	0.994193
g11378.t1		SignalP-5.0	1	21	0.797645
g11386.t1		SignalP-5.0	1	20	0.998693
g11387.t1		SignalP-5.0	1	17	0.991123
g11412.t1		SignalP-5.0	1	16	0.652810
g11415.t1		SignalP-5.0	1	18	0.998583
g11416.t1		SignalP-5.0	1	22	0.988299
g11422.t1		SignalP-5.0	1	16	0.997641
g11423.t1		SignalP-5.0	1	19	0.993950
g11424.t1		SignalP-5.0	1	21	0.998857
g11425.t1		SignalP-5.0	1	22	0.998586
g11432.t1		SignalP-5.0	1	19	0.516064
g11459.t1		SignalP-5.0	1	23	0.926558
g11464.t1		SignalP-5.0	1	21	0.990043
g11469.t1		SignalP-5.0	1	19	0.834657
g11474.t1		SignalP-5.0	1	16	0.954338
g11478.t1		SignalP-5.0	1	16	0.999096
g11479.t1		SignalP-5.0	1	18	0.963535
g11499.t1		SignalP-5.0	1	22	0.999462
g11505.t1		SignalP-5.0	1	20	0.640027
g11509.t1		SignalP-5.0	1	20	0.997667
g11510.t1		SignalP-5.0	1	19	0.990957
g11527.t1		SignalP-5.0	1	16	0.975701
g11528.t1		SignalP-5.0	1	21	0.970844
g11543.t1		SignalP-5.0	1	20	0.992775
g11544.t1		SignalP-5.0	1	16	0.990363
g11552.t1		SignalP-5.0	1	21	0.985541
g11556.t1		SignalP-5.0	1	21	0.996010
g11562.t1		SignalP-5.0	1	15	0.906602
g11564.t1		SignalP-5.0	1	18	0.985624
g11574.t1		SignalP-5.0	1	20	0.969569
g11579.t1		SignalP-5.0	1	17	0.995083
g11596.t1		SignalP-5.0	1	18	0.938938
g11601.t1		SignalP-5.0	1	17	0.970690
g11604.t1		SignalP-5.0	1	17	0.996609
g11605.t1		SignalP-5.0	1	19	0.971218
g11606.t1		SignalP-5.0	1	17	0.997009
g11612.t1		SignalP-5.0	1	23	0.983440
g11616.t1		SignalP-5.0	1	15	0.973071
g11618.t1		SignalP-5.0	1	19	0.992864
g11633.t1		SignalP-5.0	1	20	0.981771
g11640.t1		SignalP-5.0	1	23	0.995014
g11655.t1		SignalP-5.0	1	23	0.961009
g11673.t1		SignalP-5.0	1	21	0.997431
g11680.t1		SignalP-5.0	1	20	0.805216
g11681.t1		SignalP-5.0	1	16	0.889701
g11684.t1		SignalP-5.0	1	17	0.993670
g11696.t1		SignalP-5.0	1	20	0.941425
g11699.t1		SignalP-5.0	1	20	0.992440
g11700.t1		SignalP-5.0	1	21	0.918698
g11703.t1		SignalP-5.0	1	19	0.998274
g11705.t1		SignalP-5.0	1	31	0.981879
g11711.t1		SignalP-5.0	1	18	0.939789
g11715.t1		SignalP-5.0	1	19	0.989479
g11720.t1		SignalP-5.0	1	15	0.952587
g11731.t1		SignalP-5.0	1	18	0.892941
g11734.t1		SignalP-5.0	1	20	0.961108
g11749.t1		SignalP-5.0	1	20	0.840186
g11760.t1		SignalP-5.0	1	22	0.628442
g11761.t1		SignalP-5.0	1	17	0.503092
g11764.t1		SignalP-5.0	1	18	0.963158
g11772.t1		SignalP-5.0	1	23	0.848952
g11774.t1		SignalP-5.0	1	22	0.955697
g11779.t1		SignalP-5.0	1	16	0.997496
g11782.t1		SignalP-5.0	1	20	0.932842
g11797.t1		SignalP-5.0	1	20	0.995568
g11798.t1		SignalP-5.0	1	22	0.947627
g11815.t1		SignalP-5.0	1	21	0.542622
g11870.t1		SignalP-5.0	1	19	0.952888
g11895.t1		SignalP-5.0	1	17	0.980163
g11910.t1		SignalP-5.0	1	18	0.989448
g11920.t1		SignalP-5.0	1	32	0.991378
g11943.t1		SignalP-5.0	1	15	0.875440
g11946.t1		SignalP-5.0	1	17	0.967144
g11949.t1		SignalP-5.0	1	16	0.996815
g11953.t1		SignalP-5.0	1	23	0.890071
g11954.t1		SignalP-5.0	1	17	0.984265
g11959.t1		SignalP-5.0	1	16	0.990172
g11960.t1		SignalP-5.0	1	21	0.971313
g11964.t1		SignalP-5.0	1	18	0.956162
g11977.t1		SignalP-5.0	1	24	0.989061
g11978.t1		SignalP-5.0	1	24	0.983492
g11988.t1		SignalP-5.0	1	25	0.973504
g11989.t1		SignalP-5.0	1	22	0.529055
g11990.t1		SignalP-5.0	1	17	0.989747
g12014.t1		SignalP-5.0	1	23	0.985316
g12022.t1		SignalP-5.0	1	18	0.887679
g12024.t1		SignalP-5.0	1	29	0.911649
g12029.t1		SignalP-5.0	1	20	0.990167
g12038.t1		SignalP-5.0	1	22	0.808645
g12052.t1		SignalP-5.0	1	17	0.915716
g12060.t1		SignalP-5.0	1	20	0.964954
g12075.t1		SignalP-5.0	1	19	0.976402
g12083.t1		SignalP-5.0	1	17	0.953076
g12084.t1		SignalP-5.0	1	18	0.819912
g12088.t1		SignalP-5.0	1	19	0.997024
g12089.t1		SignalP-5.0	1	21	0.920782
g12090.t1		SignalP-5.0	1	17	0.728702
g12095.t1		SignalP-5.0	1	23	0.918851
g12098.t1		SignalP-5.0	1	19	0.972057
g12100.t1		SignalP-5.0	1	24	0.967087
g12102.t1		SignalP-5.0	1	27	0.736142
g12105.t1		SignalP-5.0	1	21	0.985197
g12140.t1		SignalP-5.0	1	21	0.993874
g12149.t1		SignalP-5.0	1	21	0.998000
g12171.t1		SignalP-5.0	1	22	0.669261
g12192.t1		SignalP-5.0	1	23	0.984935
g12196.t1		SignalP-5.0	1	24	0.593802
g12218.t1		SignalP-5.0	1	20	0.997734
g12238.t1		SignalP-5.0	1	26	0.599396
g12239.t1		SignalP-5.0	1	24	0.950901
g12248.t1		SignalP-5.0	1	19	0.997681
g12260.t1		SignalP-5.0	1	18	0.996008
g12279.t1		SignalP-5.0	1	17	0.979676
g12282.t1		SignalP-5.0	1	19	0.691387
g12303.t1		SignalP-5.0	1	19	0.987490
g12329.t1		SignalP-5.0	1	16	0.916351
g12339.t1		SignalP-5.0	1	18	0.999465
g12345.t1		SignalP-5.0	1	23	0.994979
g12357.t1		SignalP-5.0	1	20	0.949110
g12358.t1		SignalP-5.0	1	15	0.983902
g12392.t1		SignalP-5.0	1	18	0.971118
g12398.t1		SignalP-5.0	1	18	0.956740
g12399.t1		SignalP-5.0	1	17	0.994702
g12405.t1		SignalP-5.0	1	20	0.992032
g12411.t1		SignalP-5.0	1	21	0.990685
g12430.t1		SignalP-5.0	1	18	0.999539
g12443.t1		SignalP-5.0	1	17	0.998449
g12446.t1		SignalP-5.0	1	18	0.997530
g12455.t1		SignalP-5.0	1	18	0.931288
g12457.t1		SignalP-5.0	1	21	0.585001
g12471.t1		SignalP-5.0	1	20	0.981798
g12482.t1		SignalP-5.0	1	24	0.968542
g12485.t1		SignalP-5.0	1	24	0.993076
g12487.t1		SignalP-5.0	1	28	0.898796
g12489.t1		SignalP-5.0	1	20	0.941590
g12500.t1		SignalP-5.0	1	20	0.996364
g12502.t1		SignalP-5.0	1	24	0.905384
g12503.t1		SignalP-5.0	1	19	0.855570
g12504.t1		SignalP-5.0	1	22	0.714617
g12505.t1		SignalP-5.0	1	17	0.994765
g12521.t1		SignalP-5.0	1	18	0.983543
g12532.t1		SignalP-5.0	1	21	0.941031
g12536.t1		SignalP-5.0	1	15	0.940871
g12537.t1		SignalP-5.0	1	20	0.997865
g12553.t1		SignalP-5.0	1	19	0.999492
g12554.t1		SignalP-5.0	1	33	0.959553
g12555.t1		SignalP-5.0	1	19	0.962933
g12556.t1		SignalP-5.0	1	18	0.942633
g12586.t1		SignalP-5.0	1	22	0.987078
g12589.t1		SignalP-5.0	1	26	0.988662
g12592.t1		SignalP-5.0	1	18	0.984676
g12593.t1		SignalP-5.0	1	20	0.969630
g12594.t1		SignalP-5.0	1	23	0.982552
g12600.t1		SignalP-5.0	1	21	0.996342
g12615.t1		SignalP-5.0	1	22	0.991306
g12619.t1		SignalP-5.0	1	23	0.994947
g12622.t1		SignalP-5.0	1	18	0.993900
g12629.t1		SignalP-5.0	1	16	0.997128
g12637.t1		SignalP-5.0	1	21	0.658653
g12646.t1		SignalP-5.0	1	24	0.982716
g12648.t1		SignalP-5.0	1	22	0.581249
g12653.t1		SignalP-5.0	1	17	0.974401
g12658.t1		SignalP-5.0	1	19	0.992094
g12664.t1		SignalP-5.0	1	21	0.998660
g12699.t1		SignalP-5.0	1	22	0.992321
g12702.t1		SignalP-5.0	1	20	0.967753
g12708.t1		SignalP-5.0	1	18	0.975754
g12712.t1		SignalP-5.0	1	22	0.962283
g12715.t1		SignalP-5.0	1	21	0.948322
g12716.t1		SignalP-5.0	1	19	0.996257
g12718.t1		SignalP-5.0	1	21	0.984218
g12751.t1		SignalP-5.0	1	21	0.658240
g12757.t1		SignalP-5.0	1	22	0.993458
g12770.t1		SignalP-5.0	1	24	0.981969
g12780.t1		SignalP-5.0	1	18	0.602251
g12781.t1		SignalP-5.0	1	23	0.993277
g12784.t1		SignalP-5.0	1	16	0.995260
g12798.t1		SignalP-5.0	1	22	0.892082
g12803.t1		SignalP-5.0	1	21	0.711361
g12805.t1		SignalP-5.0	1	18	0.952930
g12820.t1		SignalP-5.0	1	18	0.949026
g12828.t1		SignalP-5.0	1	42	0.519930
g12830.t1		SignalP-5.0	1	16	0.759623
g12831.t1		SignalP-5.0	1	20	0.964755
g12835.t1		SignalP-5.0	1	21	0.869408
g12855.t1		SignalP-5.0	1	20	0.917831
g12874.t1		SignalP-5.0	1	17	0.874359
g12885.t1		SignalP-5.0	1	20	0.955864
g12915.t1		SignalP-5.0	1	18	0.745168
g12927.t1		SignalP-5.0	1	16	0.998946
g12929.t1		SignalP-5.0	1	19	0.966941
g12934.t1		SignalP-5.0	1	22	0.902585
g12948.t1		SignalP-5.0	1	21	0.928222
g12960.t1		SignalP-5.0	1	21	0.638419
g12973.t1		SignalP-5.0	1	22	0.607253
g12974.t1		SignalP-5.0	1	17	0.993366
g13000.t1		SignalP-5.0	1	17	0.999416
g13017.t1		SignalP-5.0	1	18	0.657078
g13020.t1		SignalP-5.0	1	21	0.612383
g13022.t1		SignalP-5.0	1	20	0.999556
g13036.t1		SignalP-5.0	1	21	0.999507
g13055.t1		SignalP-5.0	1	15	0.990193
g13060.t1		SignalP-5.0	1	24	0.981690
g13074.t1		SignalP-5.0	1	22	0.525375
g13076.t1		SignalP-5.0	1	19	0.981805
g13078.t1		SignalP-5.0	1	15	0.981720
g13086.t1		SignalP-5.0	1	22	0.998225
g13098.t1		SignalP-5.0	1	18	0.979564
g13100.t1		SignalP-5.0	1	19	0.995402
g13104.t1		SignalP-5.0	1	17	0.987523
g13130.t1		SignalP-5.0	1	22	0.887617
g13138.t1		SignalP-5.0	1	24	0.718960
g13140.t1		SignalP-5.0	1	19	0.897842
g13149.t1		SignalP-5.0	1	21	0.998731
g13157.t1		SignalP-5.0	1	18	0.978452
g13160.t1		SignalP-5.0	1	21	0.847218
g13167.t1		SignalP-5.0	1	17	0.975757
g13172.t1		SignalP-5.0	1	19	0.991872
g13182.t1		SignalP-5.0	1	22	0.983496
g13205.t1		SignalP-5.0	1	19	0.990161
g13206.t1		SignalP-5.0	1	19	0.994802
g13211.t1		SignalP-5.0	1	17	0.944868
g13216.t1		SignalP-5.0	1	23	0.987681
g13217.t1		SignalP-5.0	1	21	0.711339
g13230.t1		SignalP-5.0	1	16	0.993022
g13236.t1		SignalP-5.0	1	21	0.820930
g13237.t1		SignalP-5.0	1	18	0.901580
g13238.t1		SignalP-5.0	1	19	0.863177
g13246.t1		SignalP-5.0	1	21	0.795983
g13252.t1		SignalP-5.0	1	17	0.997746
g13268.t1		SignalP-5.0	1	21	0.582760
g13270.t1		SignalP-5.0	1	18	0.627748
g13283.t1		SignalP-5.0	1	17	0.992641
g13284.t1		SignalP-5.0	1	20	0.911807
g13288.t1		SignalP-5.0	1	18	0.998053
g13292.t1		SignalP-5.0	1	17	0.998520
g13302.t1		SignalP-5.0	1	19	0.835600
g13311.t1		SignalP-5.0	1	20	0.932410
g13318.t1		SignalP-5.0	1	18	0.999625
g13320.t1		SignalP-5.0	1	19	0.526687
g13321.t1		SignalP-5.0	1	19	0.981135
g13345.t1		SignalP-5.0	1	17	0.947095
g13346.t1		SignalP-5.0	1	16	0.998098
g13347.t1		SignalP-5.0	1	22	0.659224
g13349.t1		SignalP-5.0	1	20	0.963758
g13353.t1		SignalP-5.0	1	16	0.997812
g13354.t1		SignalP-5.0	1	22	0.898609
g13379.t1		SignalP-5.0	1	18	0.978667
g13383.t1		SignalP-5.0	1	20	0.998762
g13387.t1		SignalP-5.0	1	25	0.557031
g13395.t1		SignalP-5.0	1	20	0.553678
g13423.t1		SignalP-5.0	1	24	0.894849
g13424.t1		SignalP-5.0	1	26	0.851873
g13425.t1		SignalP-5.0	1	20	0.999267
g13437.t1		SignalP-5.0	1	18	0.986225
g13438.t1		SignalP-5.0	1	18	0.992185
g13448.t1		SignalP-5.0	1	18	0.993528
g13457.t1		SignalP-5.0	1	17	0.925864
g13458.t1		SignalP-5.0	1	26	0.922219
g13483.t1		SignalP-5.0	1	17	0.881952
g13487.t1		SignalP-5.0	1	25	0.986048
g13488.t1		SignalP-5.0	1	25	0.993218
g13495.t1		SignalP-5.0	1	20	0.943266
g13499.t1		SignalP-5.0	1	26	0.995912
g13516.t1		SignalP-5.0	1	17	0.986541
g13539.t1		SignalP-5.0	1	16	0.920718
g13553.t1		SignalP-5.0	1	17	0.960156
g13558.t1		SignalP-5.0	1	22	0.994657
g13576.t1		SignalP-5.0	1	17	0.997060
g13578.t1		SignalP-5.0	1	15	0.934281
g13591.t1		SignalP-5.0	1	17	0.981085
g13599.t1		SignalP-5.0	1	18	0.974599
g13603.t1		SignalP-5.0	1	22	0.989549
g13612.t1		SignalP-5.0	1	19	0.997201
g13617.t1		SignalP-5.0	1	21	0.983201
g13624.t1		SignalP-5.0	1	18	0.997755
g13630.t1		SignalP-5.0	1	14	0.996466
g13641.t1		SignalP-5.0	1	21	0.983799
g13652.t1		SignalP-5.0	1	30	0.634619
g13654.t1		SignalP-5.0	1	17	0.998076
g13692.t1		SignalP-5.0	1	31	0.982415
g13703.t1		SignalP-5.0	1	33	0.980718
g13737.t1		SignalP-5.0	1	19	0.865140
g13738.t1		SignalP-5.0	1	27	0.976479
g13759.t1		SignalP-5.0	1	26	0.940439
g13769.t1		SignalP-5.0	1	18	0.979691
g13771.t1		SignalP-5.0	1	21	0.988976
g13777.t1		SignalP-5.0	1	20	0.999710
g13783.t1		SignalP-5.0	1	18	0.982043
g13785.t1		SignalP-5.0	1	18	0.997591
g13791.t1		SignalP-5.0	1	28	0.559040
g13817.t1		SignalP-5.0	1	23	0.992116
g13819.t1		SignalP-5.0	1	19	0.997684
g13836.t1		SignalP-5.0	1	18	0.974392
g13862.t1		SignalP-5.0	1	18	0.985329
g13871.t1		SignalP-5.0	1	16	0.995084
g13874.t1		SignalP-5.0	1	18	0.553924
g13880.t1		SignalP-5.0	1	19	0.987266
g13881.t1		SignalP-5.0	1	17	0.997694
g13888.t1		SignalP-5.0	1	19	0.991565
g13893.t1		SignalP-5.0	1	19	0.976505
g13894.t1		SignalP-5.0	1	21	0.989653
g13903.t1		SignalP-5.0	1	20	0.948573
g13907.t1		SignalP-5.0	1	19	0.696224
g13909.t1		SignalP-5.0	1	20	0.998587
g13912.t1		SignalP-5.0	1	26	0.830626
g13922.t1		SignalP-5.0	1	20	0.917747
g13923.t1		SignalP-5.0	1	19	0.756755
g13924.t1		SignalP-5.0	1	20	0.658189
g13928.t1		SignalP-5.0	1	30	0.656471
g13929.t1		SignalP-5.0	1	22	0.980069
g13934.t1		SignalP-5.0	1	19	0.974501
g13936.t1		SignalP-5.0	1	18	0.973157
g13940.t1		SignalP-5.0	1	15	0.883655
g13956.t1		SignalP-5.0	1	17	0.980323
g13971.t1		SignalP-5.0	1	21	0.998890
g13973.t1		SignalP-5.0	1	19	0.995186
g13978.t1		SignalP-5.0	1	19	0.656932
g13991.t1		SignalP-5.0	1	35	0.754345
g13992.t1		SignalP-5.0	1	19	0.917626
g14001.t1		SignalP-5.0	1	18	0.976045
g14009.t1		SignalP-5.0	1	21	0.895555
g14013.t1		SignalP-5.0	1	18	0.989621
g14090.t1		SignalP-5.0	1	19	0.877736
g14098.t1		SignalP-5.0	1	18	0.985375
g14101.t1		SignalP-5.0	1	20	0.962363
g14103.t1		SignalP-5.0	1	19	0.986002
g14112.t1		SignalP-5.0	1	18	0.904913
g14113.t1		SignalP-5.0	1	30	0.667768
g14118.t1		SignalP-5.0	1	21	0.998981
g14125.t1		SignalP-5.0	1	20	0.999677
g14127.t1		SignalP-5.0	1	19	0.999623
g14141.t1		SignalP-5.0	1	20	0.999150
g14142.t1		SignalP-5.0	1	21	0.760628
g14143.t1		SignalP-5.0	1	19	0.902762
g14149.t1		SignalP-5.0	1	17	0.985458
g14150.t1		SignalP-5.0	1	19	0.998711
g14153.t1		SignalP-5.0	1	16	0.973036
g14167.t1		SignalP-5.0	1	27	0.724408
g14168.t1		SignalP-5.0	1	20	0.917459
g14181.t1		SignalP-5.0	1	29	0.911926
g14197.t1		SignalP-5.0	1	18	0.998420
g14209.t1		SignalP-5.0	1	18	0.994565
g14214.t1		SignalP-5.0	1	17	0.999779
g14226.t1		SignalP-5.0	1	23	0.971394
g14229.t1		SignalP-5.0	1	19	0.888022
g14232.t1		SignalP-5.0	1	16	0.994596
g14237.t1		SignalP-5.0	1	20	0.998012
g14242.t1		SignalP-5.0	1	24	0.987028
g14245.t1		SignalP-5.0	1	31	0.987822
g14246.t1		SignalP-5.0	1	18	0.943333
g14248.t1		SignalP-5.0	1	21	0.957757
g14255.t1		SignalP-5.0	1	19	0.892143
g14256.t1		SignalP-5.0	1	25	0.566845
g14261.t1		SignalP-5.0	1	17	0.992188
g14271.t1		SignalP-5.0	1	20	0.999394
g14282.t1		SignalP-5.0	1	17	0.893355
g14285.t1		SignalP-5.0	1	20	0.875707
g14286.t1		SignalP-5.0	1	17	0.998762
g14305.t1		SignalP-5.0	1	24	0.961086
g14323.t1		SignalP-5.0	1	19	0.933069
g14330.t1		SignalP-5.0	1	17	0.798676
g14334.t1		SignalP-5.0	1	17	0.978926
g14336.t1		SignalP-5.0	1	22	0.882021
g14338.t1		SignalP-5.0	1	18	0.998083
g14339.t1		SignalP-5.0	1	18	0.840114
g14341.t1		SignalP-5.0	1	18	0.971063
g14343.t1		SignalP-5.0	1	19	0.996018
g14363.t1		SignalP-5.0	1	17	0.977399
g14371.t1		SignalP-5.0	1	16	0.544179
g14372.t1		SignalP-5.0	1	15	0.961955
g14379.t1		SignalP-5.0	1	17	0.912882
g14381.t1		SignalP-5.0	1	18	0.962377
g14391.t1		SignalP-5.0	1	17	0.864773
g14393.t1		SignalP-5.0	1	18	0.983471
g14417.t1		SignalP-5.0	1	18	0.991068
g14429.t1		SignalP-5.0	1	17	0.993662
g14431.t1		SignalP-5.0	1	20	0.987829
g14433.t1		SignalP-5.0	1	19	0.994374
g14438.t1		SignalP-5.0	1	23	0.996185
g14440.t1		SignalP-5.0	1	19	0.902556
g14443.t1		SignalP-5.0	1	25	0.890927
g14444.t1		SignalP-5.0	1	16	0.996142
g14447.t1		SignalP-5.0	1	21	0.992557
g14451.t1		SignalP-5.0	1	20	0.968852
g14452.t1		SignalP-5.0	1	17	0.858672
g14457.t1		SignalP-5.0	1	18	0.971333
g14472.t1		SignalP-5.0	1	27	0.959723
g14480.t1		SignalP-5.0	1	19	0.640303
g14481.t1		SignalP-5.0	1	16	0.688158
g14484.t1		SignalP-5.0	1	21	0.986068
g14491.t1		SignalP-5.0	1	20	0.919767
g14509.t1		SignalP-5.0	1	20	0.999092
g14510.t1		SignalP-5.0	1	19	0.822651
g14520.t1		SignalP-5.0	1	24	0.778299
g14522.t1		SignalP-5.0	1	18	0.985467
g14538.t1		SignalP-5.0	1	18	0.681722
g14544.t1		SignalP-5.0	1	21	0.997545
g14546.t1		SignalP-5.0	1	20	0.998204
g14547.t1		SignalP-5.0	1	15	0.996525
g14548.t1		SignalP-5.0	1	18	0.753146
g14549.t1		SignalP-5.0	1	18	0.992641
g14556.t1		SignalP-5.0	1	21	0.993608
g14561.t1		SignalP-5.0	1	18	0.736296
g14563.t1		SignalP-5.0	1	19	0.998654
g14572.t1		SignalP-5.0	1	18	0.965017
g14574.t1		SignalP-5.0	1	22	0.997925
g14594.t1		SignalP-5.0	1	21	0.963786
g14597.t1		SignalP-5.0	1	27	0.998175
g14599.t1		SignalP-5.0	1	18	0.994525
g14616.t1		SignalP-5.0	1	19	0.962871
g14629.t1		SignalP-5.0	1	20	0.987335
g14630.t1		SignalP-5.0	1	21	0.987224
g14633.t1		SignalP-5.0	1	19	0.987388
g14634.t1		SignalP-5.0	1	24	0.700463
g14639.t1		SignalP-5.0	1	20	0.963948
g14644.t1		SignalP-5.0	1	28	0.754271
g14658.t1		SignalP-5.0	1	18	0.981694
g14666.t1		SignalP-5.0	1	27	0.875020
g14668.t1		SignalP-5.0	1	18	0.977137
g14679.t1		SignalP-5.0	1	24	0.966317
g14684.t1		SignalP-5.0	1	16	0.978735
g14687.t1		SignalP-5.0	1	19	0.968025
g14698.t1		SignalP-5.0	1	18	0.990872
g14699.t1		SignalP-5.0	1	20	0.998352
g14714.t1		SignalP-5.0	1	20	0.993742
g14716.t1		SignalP-5.0	1	19	0.981479
g14719.t1		SignalP-5.0	1	16	0.994532
g14725.t1		SignalP-5.0	1	18	0.979835
g14732.t1		SignalP-5.0	1	19	0.979942
g14739.t1		SignalP-5.0	1	24	0.927397
g14753.t1		SignalP-5.0	1	30	0.911798
g14771.t1		SignalP-5.0	1	18	0.996111
g14781.t1		SignalP-5.0	1	17	0.994914
g14785.t1		SignalP-5.0	1	18	0.984194
g14786.t1		SignalP-5.0	1	21	0.721767
g14796.t1		SignalP-5.0	1	17	0.877297
g14812.t1		SignalP-5.0	1	19	0.901448
g14820.t1		SignalP-5.0	1	24	0.989529
g14821.t1		SignalP-5.0	1	24	0.992687
g14822.t1		SignalP-5.0	1	19	0.996915
g14823.t1		SignalP-5.0	1	21	0.975483
g14826.t1		SignalP-5.0	1	22	0.809731
g14833.t1		SignalP-5.0	1	15	0.986385
g14834.t1		SignalP-5.0	1	24	0.921359
g14836.t1		SignalP-5.0	1	17	0.994561
g14840.t1		SignalP-5.0	1	20	0.965029
g14841.t1		SignalP-5.0	1	33	0.951319
g14845.t1		SignalP-5.0	1	21	0.924875
g14850.t1		SignalP-5.0	1	22	0.989079
g14851.t1		SignalP-5.0	1	27	0.869856
g14856.t1		SignalP-5.0	1	20	0.998068
g14861.t1		SignalP-5.0	1	28	0.942550
g14864.t1		SignalP-5.0	1	23	0.944620
g14865.t1		SignalP-5.0	1	32	0.941131
g14868.t1		SignalP-5.0	1	15	0.905844
g14873.t1		SignalP-5.0	1	17	0.931966
g14879.t1		SignalP-5.0	1	18	0.901586
g14882.t1		SignalP-5.0	1	19	0.992731
g14885.t1		SignalP-5.0	1	20	0.972151
g14893.t1		SignalP-5.0	1	19	0.558248
g14894.t1		SignalP-5.0	1	17	0.998896
g14895.t1		SignalP-5.0	1	17	0.974237
g14898.t1		SignalP-5.0	1	19	0.998508
g14905.t1		SignalP-5.0	1	20	0.985058
g14926.t1		SignalP-5.0	1	20	0.957997
g14961.t1		SignalP-5.0	1	18	0.991957
g14962.t1		SignalP-5.0	1	17	0.731213
g14963.t1		SignalP-5.0	1	24	0.955486
g14965.t1		SignalP-5.0	1	19	0.974926
g14966.t1		SignalP-5.0	1	17	0.871013
g14969.t1		SignalP-5.0	1	21	0.504754
g14973.t1		SignalP-5.0	1	26	0.992142
g14989.t1		SignalP-5.0	1	22	0.890325
g15051.t1		SignalP-5.0	1	20	0.997164
g15054.t1		SignalP-5.0	1	17	0.985851
g15056.t1		SignalP-5.0	1	22	0.800598
g15063.t1		SignalP-5.0	1	19	0.997687
g15068.t1		SignalP-5.0	1	20	0.991253
g15072.t1		SignalP-5.0	1	28	0.533587
g15078.t1		SignalP-5.0	1	19	0.996528
g15081.t1		SignalP-5.0	1	26	0.787323
g15084.t1		SignalP-5.0	1	19	0.985396
g15086.t1		SignalP-5.0	1	16	0.940981
g15088.t1		SignalP-5.0	1	21	0.998327
g15122.t1		SignalP-5.0	1	22	0.949799
g15123.t1		SignalP-5.0	1	15	0.978141
g15163.t1		SignalP-5.0	1	17	0.958490
g15167.t1		SignalP-5.0	1	26	0.988502
g15175.t1		SignalP-5.0	1	18	0.908935
g15179.t1		SignalP-5.0	1	17	0.980327
g15184.t1		SignalP-5.0	1	29	0.857686
g15188.t1		SignalP-5.0	1	16	0.979880
g15194.t1		SignalP-5.0	1	21	0.966899
g15205.t1		SignalP-5.0	1	29	0.669641
g15224.t1		SignalP-5.0	1	18	0.900169
g15227.t1		SignalP-5.0	1	20	0.961059
g15255.t1		SignalP-5.0	1	16	0.997357
g15256.t1		SignalP-5.0	1	20	0.997382
g15268.t1		SignalP-5.0	1	21	0.647589
g15271.t1		SignalP-5.0	1	20	0.883579
g15274.t1		SignalP-5.0	1	19	0.968350
g15276.t1		SignalP-5.0	1	17	0.935354
g15277.t1		SignalP-5.0	1	19	0.984042
g15280.t1		SignalP-5.0	1	19	0.984540
g15284.t1		SignalP-5.0	1	21	0.998212
g15293.t1		SignalP-5.0	1	16	0.901198
g15294.t1		SignalP-5.0	1	17	0.731192
g15307.t1		SignalP-5.0	1	19	0.957580
g15313.t1		SignalP-5.0	1	17	0.997859
g15314.t1		SignalP-5.0	1	18	0.976508
g15317.t1		SignalP-5.0	1	19	0.986896
g15361.t1		SignalP-5.0	1	18	0.997298
g15403.t1		SignalP-5.0	1	19	0.981227
g15406.t1		SignalP-5.0	1	23	0.996150
g15408.t1		SignalP-5.0	1	33	0.950051
g15409.t1		SignalP-5.0	1	18	0.999504
g15413.t1		SignalP-5.0	1	20	0.991694
g15414.t1		SignalP-5.0	1	20	0.999141
g15417.t1		SignalP-5.0	1	17	0.972185
g15424.t1		SignalP-5.0	1	19	0.942456
g15425.t1		SignalP-5.0	1	22	0.781564
g15449.t1		SignalP-5.0	1	17	0.967960
g15453.t1		SignalP-5.0	1	20	0.984367
g15454.t1		SignalP-5.0	1	23	0.933020
g15456.t1		SignalP-5.0	1	19	0.874395
g15459.t1		SignalP-5.0	1	20	0.547674
g15470.t1		SignalP-5.0	1	23	0.998597
g15475.t1		SignalP-5.0	1	15	0.960104
g15483.t1		SignalP-5.0	1	15	0.879921
g15495.t1		SignalP-5.0	1	21	0.986027
g15505.t1		SignalP-5.0	1	17	0.996807
g15507.t1		SignalP-5.0	1	19	0.976075
g15515.t1		SignalP-5.0	1	17	0.635872
g15521.t1		SignalP-5.0	1	18	0.991292
g15525.t1		SignalP-5.0	1	21	0.998823
g15530.t1		SignalP-5.0	1	21	0.663422
g15537.t1		SignalP-5.0	1	21	0.996022
g15541.t1		SignalP-5.0	1	17	0.843152
g15546.t1		SignalP-5.0	1	15	0.771687
g15551.t1		SignalP-5.0	1	19	0.998064
g15563.t1		SignalP-5.0	1	24	0.980440
g15564.t1		SignalP-5.0	1	19	0.985537
g15570.t1		SignalP-5.0	1	21	0.818553
g15636.t1		SignalP-5.0	1	16	0.995863
g15671.t1		SignalP-5.0	1	15	0.980753
g15672.t1		SignalP-5.0	1	25	0.959344
g15674.t1		SignalP-5.0	1	15	0.922777
g15707.t1		SignalP-5.0	1	21	0.866607
g15754.t1		SignalP-5.0	1	20	0.990828
g15793.t1		SignalP-5.0	1	18	0.586901

## Sheet: D. eres
Table S3 - Secreted proteins with signal peptides
Secreted Proteins of Diaporthe eres CBS 160.32
Gene ID	Gene name	Source	start	end	score
g40.t1		SignalP-5.0	1	22	0.981395
g60.t1		SignalP-5.0	1	20	0.967778
g61.t1		SignalP-5.0	1	28	0.972709
g69.t1		SignalP-5.0	1	19	0.941504
g70.t1		SignalP-5.0	1	17	0.979962
g83.t1		SignalP-5.0	1	15	0.928308
g84.t1		SignalP-5.0	1	19	0.992345
g122.t1		SignalP-5.0	1	17	0.984800
g135.t1		SignalP-5.0	1	21	0.997192
g143.t1		SignalP-5.0	1	19	0.930734
g144.t1		SignalP-5.0	1	28	0.840391
g170.t1		SignalP-5.0	1	22	0.984265
g195.t1		SignalP-5.0	1	19	0.893824
g197.t1		SignalP-5.0	1	25	0.873826
g241.t1		SignalP-5.0	1	24	0.986525
g245.t1		SignalP-5.0	1	21	0.978263
g255.t1		SignalP-5.0	1	20	0.995265
g258.t1		SignalP-5.0	1	20	0.966867
g271.t1		SignalP-5.0	1	17	0.984829
g273.t1		SignalP-5.0	1	21	0.800707
g274.t1		SignalP-5.0	1	24	0.999348
g285.t1		SignalP-5.0	1	18	0.885903
g302.t1		SignalP-5.0	1	21	0.846386
g303.t1		SignalP-5.0	1	19	0.964149
g309.t1		SignalP-5.0	1	19	0.982952
g310.t1		SignalP-5.0	1	19	0.941373
g340.t1		SignalP-5.0	1	21	0.873406
g348.t1		SignalP-5.0	1	23	0.951480
g360.t1		SignalP-5.0	1	29	0.565083
g369.t1		SignalP-5.0	1	18	0.957063
g376.t1		SignalP-5.0	1	18	0.997163
g377.t1		SignalP-5.0	1	20	0.998247
g381.t1		SignalP-5.0	1	17	0.923721
g397.t1		SignalP-5.0	1	20	0.900143
g404.t1		SignalP-5.0	1	16	0.801517
g410.t1		SignalP-5.0	1	23	0.638401
g453.t1		SignalP-5.0	1	22	0.982762
g468.t1		SignalP-5.0	1	17	0.984870
g481.t1		SignalP-5.0	1	18	0.993103
g486.t1		SignalP-5.0	1	18	0.905867
g488.t1		SignalP-5.0	1	21	0.991996
g521.t1		SignalP-5.0	1	22	0.979698
g524.t1		SignalP-5.0	1	22	0.654061
g533.t1		SignalP-5.0	1	22	0.743828
g542.t1		SignalP-5.0	1	20	0.948271
g546.t1		SignalP-5.0	1	23	0.996078
g547.t1		SignalP-5.0	1	18	0.993044
g552.t1		SignalP-5.0	1	25	0.887644
g563.t1		SignalP-5.0	1	17	0.999683
g570.t1		SignalP-5.0	1	29	0.975773
g580.t1		SignalP-5.0	1	21	0.817153
g619.t1		SignalP-5.0	1	17	0.999654
g632.t1		SignalP-5.0	1	22	0.949627
g641.t1		SignalP-5.0	1	22	0.677558
g705.t1		SignalP-5.0	1	20	0.942437
g746.t1		SignalP-5.0	1	17	0.988000
g749.t1		SignalP-5.0	1	16	0.994625
g792.t1		SignalP-5.0	1	27	0.751472
g805.t1		SignalP-5.0	1	23	0.750611
g806.t1		SignalP-5.0	1	19	0.990104
g825.t1		SignalP-5.0	1	25	0.966872
g831.t1		SignalP-5.0	1	20	0.907994
g840.t1		SignalP-5.0	1	18	0.630615
g845.t1		SignalP-5.0	1	20	0.918832
g847.t1		SignalP-5.0	1	19	0.882701
g849.t1		SignalP-5.0	1	17	0.928957
g860.t1		SignalP-5.0	1	17	0.982152
g863.t1		SignalP-5.0	1	18	0.997376
g872.t1		SignalP-5.0	1	21	0.903306
g892.t1		SignalP-5.0	1	19	0.974559
g915.t1		SignalP-5.0	1	23	0.681402
g916.t1		SignalP-5.0	1	24	0.928934
g931.t1		SignalP-5.0	1	21	0.964905
g937.t1		SignalP-5.0	1	20	0.984148
g938.t1		SignalP-5.0	1	18	0.744345
g943.t1		SignalP-5.0	1	19	0.977840
g950.t1		SignalP-5.0	1	15	0.991502
g957.t1		SignalP-5.0	1	17	0.997216
g971.t1		SignalP-5.0	1	19	0.886011
g987.t1		SignalP-5.0	1	24	0.988613
g988.t1		SignalP-5.0	1	21	0.981098
g989.t1		SignalP-5.0	1	27	0.983246
g996.t1		SignalP-5.0	1	23	0.991891
g998.t1		SignalP-5.0	1	29	0.745407
g1018.t1		SignalP-5.0	1	16	0.999506
g1028.t1		SignalP-5.0	1	24	0.742783
g1031.t1		SignalP-5.0	1	18	0.883144
g1038.t1		SignalP-5.0	1	19	0.997682
g1045.t1		SignalP-5.0	1	18	0.995062
g1050.t1		SignalP-5.0	1	24	0.998459
g1054.t1		SignalP-5.0	1	23	0.986657
g1075.t1		SignalP-5.0	1	19	0.989007
g1077.t1		SignalP-5.0	1	19	0.942479
g1079.t1		SignalP-5.0	1	19	0.999204
g1081.t1		SignalP-5.0	1	17	0.995054
g1084.t1		SignalP-5.0	1	25	0.983006
g1092.t1		SignalP-5.0	1	15	0.997665
g1127.t1		SignalP-5.0	1	18	0.948140
g1134.t1		SignalP-5.0	1	22	0.947387
g1135.t1		SignalP-5.0	1	17	0.994255
g1141.t1		SignalP-5.0	1	19	0.991096
g1146.t1		SignalP-5.0	1	20	0.997233
g1168.t1		SignalP-5.0	1	18	0.999124
g1170.t1		SignalP-5.0	1	18	0.735137
g1185.t1		SignalP-5.0	1	17	0.911467
g1204.t1		SignalP-5.0	1	19	0.997567
g1208.t1		SignalP-5.0	1	37	0.781106
g1249.t1		SignalP-5.0	1	21	0.889390
g1250.t1		SignalP-5.0	1	20	0.993218
g1262.t1		SignalP-5.0	1	26	0.936610
g1266.t1		SignalP-5.0	1	18	0.996720
g1281.t1		SignalP-5.0	1	35	0.950502
g1283.t1		SignalP-5.0	1	22	0.929509
g1296.t1		SignalP-5.0	1	22	0.912998
g1297.t1		SignalP-5.0	1	18	0.976166
g1300.t1		SignalP-5.0	1	19	0.893612
g1308.t1		SignalP-5.0	1	21	0.992586
g1316.t1		SignalP-5.0	1	20	0.500536
g1323.t1		SignalP-5.0	1	28	0.908759
g1325.t1		SignalP-5.0	1	19	0.667044
g1344.t1		SignalP-5.0	1	18	0.993646
g1369.t1		SignalP-5.0	1	20	0.990276
g1370.t1		SignalP-5.0	1	20	0.995774
g1378.t1		SignalP-5.0	1	19	0.993262
g1384.t1		SignalP-5.0	1	19	0.971930
g1385.t1		SignalP-5.0	1	20	0.972167
g1396.t1		SignalP-5.0	1	21	0.982352
g1409.t1		SignalP-5.0	1	22	0.904094
g1414.t1		SignalP-5.0	1	18	0.998330
g1422.t1		SignalP-5.0	1	17	0.992882
g1426.t1		SignalP-5.0	1	16	0.996362
g1454.t1		SignalP-5.0	1	21	0.811868
g1467.t1		SignalP-5.0	1	22	0.504125
g1507.t1		SignalP-5.0	1	18	0.980473
g1508.t1		SignalP-5.0	1	19	0.930126
g1526.t1		SignalP-5.0	1	23	0.665136
g1543.t1		SignalP-5.0	1	24	0.780534
g1547.t1		SignalP-5.0	1	23	0.745304
g1554.t1		SignalP-5.0	1	16	0.991142
g1562.t1		SignalP-5.0	1	17	0.583403
g1577.t1		SignalP-5.0	1	20	0.995461
g1613.t1		SignalP-5.0	1	22	0.996618
g1617.t1		SignalP-5.0	1	15	0.985492
g1634.t1		SignalP-5.0	1	21	0.992023
g1638.t1		SignalP-5.0	1	19	0.950950
g1644.t1		SignalP-5.0	1	22	0.997187
g1675.t1		SignalP-5.0	1	19	0.991234
g1681.t1		SignalP-5.0	1	18	0.732489
g1692.t1		SignalP-5.0	1	18	0.887498
g1698.t1		SignalP-5.0	1	18	0.966930
g1716.t1		SignalP-5.0	1	19	0.998464
g1726.t1		SignalP-5.0	1	20	0.772546
g1732.t1		SignalP-5.0	1	19	0.994415
g1735.t1		SignalP-5.0	1	18	0.953084
g1738.t1		SignalP-5.0	1	22	0.744395
g1739.t1		SignalP-5.0	1	21	0.923550
g1749.t1		SignalP-5.0	1	20	0.998920
g1757.t1		SignalP-5.0	1	19	0.991351
g1758.t1		SignalP-5.0	1	18	0.993832
g1761.t1		SignalP-5.0	1	25	0.917098
g1764.t1		SignalP-5.0	1	18	0.967111
g1784.t1		SignalP-5.0	1	18	0.999138
g1795.t1		SignalP-5.0	1	18	0.989520
g1801.t1		SignalP-5.0	1	17	0.815026
g1806.t1		SignalP-5.0	1	19	0.796050
g1807.t1		SignalP-5.0	1	20	0.993079
g1808.t1		SignalP-5.0	1	17	0.733199
g1811.t1		SignalP-5.0	1	21	0.990433
g1812.t1		SignalP-5.0	1	27	0.507871
g1821.t1		SignalP-5.0	1	21	0.603653
g1824.t1		SignalP-5.0	1	20	0.976177
g1828.t1		SignalP-5.0	1	20	0.987899
g1833.t1		SignalP-5.0	1	23	0.602695
g1840.t1		SignalP-5.0	1	20	0.888684
g1844.t1		SignalP-5.0	1	20	0.970778
g1849.t1		SignalP-5.0	1	23	0.955010
g1871.t1		SignalP-5.0	1	21	0.976706
g1874.t1		SignalP-5.0	1	20	0.943896
g1876.t1		SignalP-5.0	1	19	0.980217
g1878.t1		SignalP-5.0	1	17	0.930014
g1879.t1		SignalP-5.0	1	19	0.991600
g1884.t1		SignalP-5.0	1	17	0.996143
g1901.t1		SignalP-5.0	1	18	0.993149
g1903.t1		SignalP-5.0	1	24	0.918298
g1931.t1		SignalP-5.0	1	17	0.991664
g1932.t1		SignalP-5.0	1	19	0.998874
g1947.t1		SignalP-5.0	1	26	0.653498
g1963.t1		SignalP-5.0	1	17	0.994342
g1966.t1		SignalP-5.0	1	17	0.993783
g1981.t1		SignalP-5.0	1	19	0.998276
g2020.t1		SignalP-5.0	1	22	0.992366
g2061.t1		SignalP-5.0	1	19	0.994020
g2062.t1		SignalP-5.0	1	16	0.978165
g2078.t1		SignalP-5.0	1	16	0.596749
g2103.t1		SignalP-5.0	1	21	0.511871
g2132.t1		SignalP-5.0	1	22	0.991129
g2146.t1		SignalP-5.0	1	17	0.999583
g2189.t1		SignalP-5.0	1	21	0.972273
g2239.t1		SignalP-5.0	1	21	0.990520
g2349.t1		SignalP-5.0	1	20	0.834689
g2355.t1		SignalP-5.0	1	20	0.590170
g2367.t1		SignalP-5.0	1	20	0.970998
g2371.t1		SignalP-5.0	1	19	0.992801
g2372.t1		SignalP-5.0	1	23	0.756720
g2374.t1		SignalP-5.0	1	19	0.938761
g2378.t1		SignalP-5.0	1	18	0.985392
g2390.t1		SignalP-5.0	1	18	0.910125
g2396.t1		SignalP-5.0	1	18	0.999633
g2414.t1		SignalP-5.0	1	22	0.959613
g2423.t1		SignalP-5.0	1	22	0.969624
g2427.t1		SignalP-5.0	1	29	0.934334
g2442.t1		SignalP-5.0	1	18	0.999317
g2450.t1		SignalP-5.0	1	28	0.694371
g2454.t1		SignalP-5.0	1	17	0.997258
g2459.t1		SignalP-5.0	1	17	0.999809
g2473.t1		SignalP-5.0	1	20	0.982330
g2503.t1		SignalP-5.0	1	20	0.999096
g2557.t1		SignalP-5.0	1	21	0.998862
g2560.t1		SignalP-5.0	1	18	0.977314
g2565.t1		SignalP-5.0	1	19	0.992171
g2569.t1		SignalP-5.0	1	19	0.815575
g2572.t1		SignalP-5.0	1	17	0.916568
g2575.t1		SignalP-5.0	1	24	0.973577
g2601.t1		SignalP-5.0	1	22	0.553667
g2603.t1		SignalP-5.0	1	18	0.996078
g2606.t1		SignalP-5.0	1	23	0.991952
g2627.t1		SignalP-5.0	1	32	0.941452
g2635.t1		SignalP-5.0	1	19	0.996626
g2653.t1		SignalP-5.0	1	17	0.936808
g2660.t1		SignalP-5.0	1	19	0.935688
g2662.t1		SignalP-5.0	1	20	0.998915
g2668.t1		SignalP-5.0	1	21	0.995440
g2684.t1		SignalP-5.0	1	16	0.982360
g2713.t1		SignalP-5.0	1	18	0.823184
g2727.t1		SignalP-5.0	1	21	0.934959
g2741.t1		SignalP-5.0	1	18	0.574579
g2757.t1		SignalP-5.0	1	21	0.930961
g2759.t1		SignalP-5.0	1	18	0.999048
g2760.t1		SignalP-5.0	1	22	0.990937
g2762.t1		SignalP-5.0	1	19	0.997487
g2764.t1		SignalP-5.0	1	17	0.982686
g2778.t1		SignalP-5.0	1	15	0.995849
g2814.t1		SignalP-5.0	1	23	0.985337
g2815.t1		SignalP-5.0	1	19	0.945740
g2818.t1		SignalP-5.0	1	23	0.794873
g2829.t1		SignalP-5.0	1	26	0.548306
g2853.t1		SignalP-5.0	1	27	0.723993
g2855.t1		SignalP-5.0	1	19	0.933398
g2883.t1		SignalP-5.0	1	20	0.973217
g2893.t1		SignalP-5.0	1	21	0.571883
g2901.t1		SignalP-5.0	1	17	0.839427
g2920.t1		SignalP-5.0	1	20	0.806303
g2956.t1		SignalP-5.0	1	22	0.991470
g2964.t1		SignalP-5.0	1	18	0.997592
g2967.t1		SignalP-5.0	1	20	0.958654
g2968.t1		SignalP-5.0	1	17	0.826235
g2975.t1		SignalP-5.0	1	20	0.969518
g2976.t1		SignalP-5.0	1	23	0.882463
g2979.t1		SignalP-5.0	1	25	0.802202
g2983.t1		SignalP-5.0	1	15	0.987256
g2990.t1		SignalP-5.0	1	23	0.997346
g2991.t1		SignalP-5.0	1	21	0.982435
g3001.t1		SignalP-5.0	1	19	0.941607
g3011.t1		SignalP-5.0	1	18	0.943240
g3013.t1		SignalP-5.0	1	31	0.976658
g3014.t1		SignalP-5.0	1	23	0.990010
g3038.t1		SignalP-5.0	1	20	0.580267
g3054.t1		SignalP-5.0	1	28	0.553139
g3069.t1		SignalP-5.0	1	21	0.850002
g3074.t1		SignalP-5.0	1	20	0.934054
g3078.t1		SignalP-5.0	1	22	0.974291
g3086.t1		SignalP-5.0	1	17	0.997998
g3098.t1		SignalP-5.0	1	18	0.968895
g3101.t1		SignalP-5.0	1	21	0.771597
g3104.t1		SignalP-5.0	1	18	0.963629
g3112.t1		SignalP-5.0	1	19	0.978601
g3122.t1		SignalP-5.0	1	21	0.981138
g3125.t1		SignalP-5.0	1	24	0.994015
g3128.t1		SignalP-5.0	1	21	0.986914
g3137.t1		SignalP-5.0	1	19	0.983984
g3149.t1		SignalP-5.0	1	21	0.995450
g3163.t1		SignalP-5.0	1	19	0.888025
g3165.t1		SignalP-5.0	1	16	0.955843
g3170.t1		SignalP-5.0	1	19	0.511117
g3173.t1		SignalP-5.0	1	21	0.986283
g3186.t1		SignalP-5.0	1	22	0.996491
g3193.t1		SignalP-5.0	1	24	0.721343
g3196.t1		SignalP-5.0	1	20	0.650754
g3221.t1		SignalP-5.0	1	20	0.873371
g3226.t1		SignalP-5.0	1	24	0.830693
g3230.t1		SignalP-5.0	1	24	0.974608
g3237.t1		SignalP-5.0	1	17	0.957989
g3239.t1		SignalP-5.0	1	20	0.996190
g3240.t1		SignalP-5.0	1	20	0.982862
g3243.t1		SignalP-5.0	1	18	0.549166
g3256.t1		SignalP-5.0	1	25	0.996569
g3257.t1		SignalP-5.0	1	20	0.987071
g3258.t1		SignalP-5.0	1	26	0.831753
g3267.t1		SignalP-5.0	1	18	0.990585
g3274.t1		SignalP-5.0	1	19	0.877937
g3275.t1		SignalP-5.0	1	21	0.960250
g3293.t1		SignalP-5.0	1	23	0.990235
g3315.t1		SignalP-5.0	1	27	0.955962
g3324.t1		SignalP-5.0	1	18	0.971424
g3330.t1		SignalP-5.0	1	20	0.937060
g3331.t1		SignalP-5.0	1	20	0.910279
g3342.t1		SignalP-5.0	1	22	0.915487
g3350.t1		SignalP-5.0	1	16	0.932876
g3351.t1		SignalP-5.0	1	17	0.971342
g3363.t1		SignalP-5.0	1	19	0.874073
g3373.t1		SignalP-5.0	1	15	0.958603
g3375.t1		SignalP-5.0	1	34	0.539217
g3383.t1		SignalP-5.0	1	20	0.994851
g3397.t1		SignalP-5.0	1	17	0.815725
g3404.t1		SignalP-5.0	1	18	0.966855
g3413.t1		SignalP-5.0	1	20	0.996777
g3426.t1		SignalP-5.0	1	18	0.993429
g3427.t1		SignalP-5.0	1	20	0.987622
g3439.t1		SignalP-5.0	1	18	0.997960
g3442.t1		SignalP-5.0	1	21	0.999072
g3475.t1		SignalP-5.0	1	17	0.989077
g3482.t1		SignalP-5.0	1	24	0.566910
g3483.t1		SignalP-5.0	1	26	0.972327
g3487.t1		SignalP-5.0	1	20	0.930923
g3542.t1		SignalP-5.0	1	21	0.967290
g3547.t1		SignalP-5.0	1	19	0.940895
g3549.t1		SignalP-5.0	1	17	0.925515
g3550.t1		SignalP-5.0	1	19	0.973053
g3553.t1		SignalP-5.0	1	16	0.985430
g3564.t1		SignalP-5.0	1	21	0.992247
g3569.t1		SignalP-5.0	1	22	0.874822
g3574.t1		SignalP-5.0	1	23	0.772722
g3576.t1		SignalP-5.0	1	23	0.979934
g3581.t1		SignalP-5.0	1	19	0.994882
g3586.t1		SignalP-5.0	1	20	0.997106
g3589.t1		SignalP-5.0	1	17	0.987989
g3619.t1		SignalP-5.0	1	18	0.972186
g3624.t1		SignalP-5.0	1	22	0.861067
g3635.t1		SignalP-5.0	1	16	0.820013
g3637.t1		SignalP-5.0	1	17	0.892011
g3645.t1		SignalP-5.0	1	18	0.972353
g3649.t1		SignalP-5.0	1	19	0.988113
g3650.t1		SignalP-5.0	1	24	0.923119
g3652.t1		SignalP-5.0	1	22	0.995060
g3658.t1		SignalP-5.0	1	23	0.994183
g3662.t1		SignalP-5.0	1	41	0.643310
g3682.t1		SignalP-5.0	1	24	0.663898
g3685.t1		SignalP-5.0	1	24	0.697184
g3686.t1		SignalP-5.0	1	18	0.986927
g3687.t1		SignalP-5.0	1	20	0.933109
g3700.t1		SignalP-5.0	1	23	0.628777
g3712.t1		SignalP-5.0	1	19	0.996178
g3728.t1		SignalP-5.0	1	20	0.997825
g3752.t1		SignalP-5.0	1	20	0.996238
g3764.t1		SignalP-5.0	1	22	0.517276
g3769.t1		SignalP-5.0	1	18	0.975382
g3815.t1		SignalP-5.0	1	20	0.987176
g3823.t1		SignalP-5.0	1	18	0.904543
g3831.t1		SignalP-5.0	1	21	0.998945
g3837.t1		SignalP-5.0	1	18	0.916239
g3850.t1		SignalP-5.0	1	19	0.827569
g3863.t1		SignalP-5.0	1	19	0.962896
g3869.t1		SignalP-5.0	1	17	0.995856
g3870.t1		SignalP-5.0	1	18	0.981483
g3873.t1		SignalP-5.0	1	20	0.987063
g3884.t1		SignalP-5.0	1	21	0.873472
g3890.t1		SignalP-5.0	1	24	0.913095
g3891.t1		SignalP-5.0	1	17	0.925811
g3895.t1		SignalP-5.0	1	21	0.694713
g3898.t1		SignalP-5.0	1	22	0.969829
g3904.t1		SignalP-5.0	1	17	0.941522
g3905.t1		SignalP-5.0	1	15	0.819178
g3906.t1		SignalP-5.0	1	20	0.921026
g3912.t1		SignalP-5.0	1	19	0.706437
g3916.t1		SignalP-5.0	1	19	0.964985
g3917.t1		SignalP-5.0	1	17	0.906218
g3923.t1		SignalP-5.0	1	19	0.983477
g3924.t1		SignalP-5.0	1	18	0.979604
g3930.t1		SignalP-5.0	1	19	0.992170
g3931.t1		SignalP-5.0	1	19	0.783664
g3947.t1		SignalP-5.0	1	27	0.974645
g3958.t1		SignalP-5.0	1	18	0.901308
g3991.t1		SignalP-5.0	1	20	0.974951
g4014.t1		SignalP-5.0	1	16	0.981842
g4018.t1		SignalP-5.0	1	21	0.940584
g4034.t1		SignalP-5.0	1	20	0.992275
g4059.t1		SignalP-5.0	1	21	0.976313
g4070.t1		SignalP-5.0	1	18	0.990244
g4102.t1		SignalP-5.0	1	20	0.957516
g4106.t1		SignalP-5.0	1	17	0.993739
g4121.t1		SignalP-5.0	1	18	0.840025
g4126.t1		SignalP-5.0	1	21	0.938801
g4139.t1		SignalP-5.0	1	19	0.993254
g4149.t1		SignalP-5.0	1	17	0.933332
g4150.t1		SignalP-5.0	1	18	0.975835
g4152.t1		SignalP-5.0	1	24	0.864266
g4156.t1		SignalP-5.0	1	19	0.996716
g4157.t1		SignalP-5.0	1	18	0.993555
g4158.t1		SignalP-5.0	1	22	0.989156
g4161.t1		SignalP-5.0	1	21	0.971783
g4164.t1		SignalP-5.0	1	20	0.993704
g4165.t1		SignalP-5.0	1	21	0.995388
g4168.t1		SignalP-5.0	1	24	0.985751
g4170.t1		SignalP-5.0	1	18	0.997209
g4171.t1		SignalP-5.0	1	18	0.967481
g4172.t1		SignalP-5.0	1	19	0.970819
g4173.t1		SignalP-5.0	1	24	0.976169
g4179.t1		SignalP-5.0	1	18	0.990478
g4185.t1		SignalP-5.0	1	20	0.994581
g4187.t1		SignalP-5.0	1	20	0.844395
g4188.t1		SignalP-5.0	1	23	0.935644
g4193.t1		SignalP-5.0	1	20	0.995073
g4196.t1		SignalP-5.0	1	20	0.997081
g4199.t1		SignalP-5.0	1	20	0.744981
g4201.t1		SignalP-5.0	1	32	0.507004
g4206.t1		SignalP-5.0	1	23	0.986208
g4208.t1		SignalP-5.0	1	20	0.994790
g4209.t1		SignalP-5.0	1	18	0.991583
g4210.t1		SignalP-5.0	1	22	0.948803
g4214.t1		SignalP-5.0	1	17	0.999330
g4241.t1		SignalP-5.0	1	19	0.990892
g4242.t1		SignalP-5.0	1	20	0.978752
g4248.t1		SignalP-5.0	1	16	0.892021
g4256.t1		SignalP-5.0	1	19	0.987336
g4257.t1		SignalP-5.0	1	23	0.998854
g4268.t1		SignalP-5.0	1	19	0.718260
g4270.t1		SignalP-5.0	1	29	0.543330
g4278.t1		SignalP-5.0	1	17	0.989797
g4281.t1		SignalP-5.0	1	21	0.892704
g4283.t1		SignalP-5.0	1	18	0.957083
g4291.t1		SignalP-5.0	1	27	0.617434
g4313.t1		SignalP-5.0	1	18	0.994327
g4316.t1		SignalP-5.0	1	19	0.658122
g4318.t1		SignalP-5.0	1	18	0.991874
g4338.t1		SignalP-5.0	1	23	0.985969
g4347.t1		SignalP-5.0	1	20	0.964557
g4348.t1		SignalP-5.0	1	22	0.930725
g4353.t1		SignalP-5.0	1	17	0.997462
g4365.t1		SignalP-5.0	1	20	0.962662
g4371.t1		SignalP-5.0	1	24	0.747638
g4390.t1		SignalP-5.0	1	18	0.807029
g4394.t1		SignalP-5.0	1	18	0.999726
g4448.t1		SignalP-5.0	1	19	0.998199
g4451.t1		SignalP-5.0	1	19	0.997491
g4454.t1		SignalP-5.0	1	18	0.775338
g4482.t1		SignalP-5.0	1	21	0.928330
g4532.t1		SignalP-5.0	1	17	0.992085
g4536.t1		SignalP-5.0	1	22	0.723716
g4598.t1		SignalP-5.0	1	26	0.814770
g4601.t1		SignalP-5.0	1	25	0.980765
g4623.t1		SignalP-5.0	1	17	0.967358
g4628.t1		SignalP-5.0	1	25	0.869273
g4645.t1		SignalP-5.0	1	18	0.774815
g4648.t1		SignalP-5.0	1	19	0.987887
g4665.t1		SignalP-5.0	1	17	0.993385
g4712.t1		SignalP-5.0	1	18	0.996623
g4719.t1		SignalP-5.0	1	19	0.965737
g4726.t1		SignalP-5.0	1	18	0.949164
g4736.t1		SignalP-5.0	1	24	0.998919
g4741.t1		SignalP-5.0	1	15	0.957980
g4745.t1		SignalP-5.0	1	16	0.931901
g4754.t1		SignalP-5.0	1	18	0.909657
g4755.t1		SignalP-5.0	1	20	0.998599
g4775.t1		SignalP-5.0	1	23	0.940610
g4781.t1		SignalP-5.0	1	20	0.979774
g4795.t1		SignalP-5.0	1	19	0.920985
g4810.t1		SignalP-5.0	1	20	0.995701
g4813.t1		SignalP-5.0	1	18	0.977870
g4833.t1		SignalP-5.0	1	15	0.822761
g4834.t1		SignalP-5.0	1	17	0.986383
g4842.t1		SignalP-5.0	1	25	0.957115
g4844.t1		SignalP-5.0	1	18	0.988020
g4849.t1		SignalP-5.0	1	20	0.997507
g4856.t1		SignalP-5.0	1	18	0.957064
g4858.t1		SignalP-5.0	1	19	0.818513
g4862.t1		SignalP-5.0	1	17	0.997226
g4863.t1		SignalP-5.0	1	18	0.686871
g4866.t1		SignalP-5.0	1	18	0.783903
g4872.t1		SignalP-5.0	1	16	0.930373
g4888.t1		SignalP-5.0	1	17	0.990675
g4896.t1		SignalP-5.0	1	21	0.988158
g4909.t1		SignalP-5.0	1	19	0.982108
g4911.t1		SignalP-5.0	1	21	0.983155
g4913.t1		SignalP-5.0	1	15	0.999347
g4914.t1		SignalP-5.0	1	17	0.658547
g4929.t1		SignalP-5.0	1	17	0.986527
g4930.t1		SignalP-5.0	1	17	0.995735
g4934.t1		SignalP-5.0	1	17	0.999358
g4973.t1		SignalP-5.0	1	19	0.997654
g4986.t1		SignalP-5.0	1	17	0.970382
g4996.t1		SignalP-5.0	1	25	0.959172
g5013.t1		SignalP-5.0	1	17	0.713784
g5016.t1		SignalP-5.0	1	20	0.817376
g5019.t1		SignalP-5.0	1	21	0.955778
g5033.t1		SignalP-5.0	1	25	0.955834
g5035.t1		SignalP-5.0	1	24	0.908738
g5043.t1		SignalP-5.0	1	18	0.923586
g5044.t1		SignalP-5.0	1	20	0.985049
g5045.t1		SignalP-5.0	1	19	0.920410
g5046.t1		SignalP-5.0	1	18	0.625031
g5061.t1		SignalP-5.0	1	23	0.722901
g5063.t1		SignalP-5.0	1	19	0.996401
g5073.t1		SignalP-5.0	1	17	0.997370
g5082.t1		SignalP-5.0	1	21	0.974279
g5083.t1		SignalP-5.0	1	21	0.991615
g5084.t1		SignalP-5.0	1	19	0.971124
g5094.t1		SignalP-5.0	1	17	0.708238
g5108.t1		SignalP-5.0	1	17	0.917322
g5109.t1		SignalP-5.0	1	15	0.960830
g5112.t1		SignalP-5.0	1	18	0.996867
g5115.t1		SignalP-5.0	1	18	0.795690
g5116.t1		SignalP-5.0	1	28	0.604731
g5121.t1		SignalP-5.0	1	22	0.938950
g5123.t1		SignalP-5.0	1	22	0.997541
g5128.t1		SignalP-5.0	1	22	0.993833
g5153.t1		SignalP-5.0	1	28	0.980035
g5164.t1		SignalP-5.0	1	21	0.991595
g5178.t1		SignalP-5.0	1	22	0.774076
g5182.t1		SignalP-5.0	1	24	0.985245
g5225.t1		SignalP-5.0	1	17	0.988768
g5233.t1		SignalP-5.0	1	21	0.994781
g5243.t1		SignalP-5.0	1	16	0.535268
g5245.t1		SignalP-5.0	1	23	0.998320
g5249.t1		SignalP-5.0	1	57	0.649252
g5253.t1		SignalP-5.0	1	38	0.818339
g5254.t1		SignalP-5.0	1	20	0.998580
g5257.t1		SignalP-5.0	1	22	0.664695
g5267.t1		SignalP-5.0	1	24	0.930201
g5282.t1		SignalP-5.0	1	21	0.839157
g5284.t1		SignalP-5.0	1	20	0.983373
g5287.t1		SignalP-5.0	1	21	0.995855
g5291.t1		SignalP-5.0	1	29	0.570147
g5296.t1		SignalP-5.0	1	19	0.993837
g5297.t1		SignalP-5.0	1	18	0.930715
g5298.t1		SignalP-5.0	1	24	0.894219
g5317.t1		SignalP-5.0	1	16	0.974493
g5324.t1		SignalP-5.0	1	25	0.853987
g5349.t1		SignalP-5.0	1	22	0.543874
g5397.t1		SignalP-5.0	1	25	0.900139
g5418.t1		SignalP-5.0	1	21	0.579758
g5429.t1		SignalP-5.0	1	21	0.795718
g5433.t1		SignalP-5.0	1	34	0.976392
g5436.t1		SignalP-5.0	1	27	0.578045
g5442.t1		SignalP-5.0	1	19	0.941099
g5443.t1		SignalP-5.0	1	22	0.996285
g5454.t1		SignalP-5.0	1	23	0.720926
g5457.t1		SignalP-5.0	1	25	0.964647
g5476.t1		SignalP-5.0	1	21	0.982760
g5479.t1		SignalP-5.0	1	17	0.988203
g5481.t1		SignalP-5.0	1	22	0.990276
g5494.t1		SignalP-5.0	1	17	0.951712
g5497.t1		SignalP-5.0	1	22	0.706330
g5498.t1		SignalP-5.0	1	20	0.957427
g5502.t1		SignalP-5.0	1	18	0.868663
g5504.t1		SignalP-5.0	1	19	0.986918
g5507.t1		SignalP-5.0	1	20	0.959003
g5515.t1		SignalP-5.0	1	19	0.524545
g5522.t1		SignalP-5.0	1	16	0.966074
g5529.t1		SignalP-5.0	1	16	0.974263
g5534.t1		SignalP-5.0	1	22	0.921170
g5550.t1		SignalP-5.0	1	20	0.980285
g5561.t1		SignalP-5.0	1	18	0.995891
g5563.t1		SignalP-5.0	1	16	0.992664
g5566.t1		SignalP-5.0	1	21	0.992124
g5571.t1		SignalP-5.0	1	20	0.941657
g5576.t1		SignalP-5.0	1	22	0.641479
g5581.t1		SignalP-5.0	1	21	0.608557
g5584.t1		SignalP-5.0	1	17	0.937825
g5590.t1		SignalP-5.0	1	14	0.744185
g5610.t1		SignalP-5.0	1	19	0.988578
g5645.t1		SignalP-5.0	1	17	0.973244
g5646.t1		SignalP-5.0	1	18	0.996235
g5657.t1		SignalP-5.0	1	21	0.997829
g5661.t1		SignalP-5.0	1	16	0.946173
g5664.t1		SignalP-5.0	1	18	0.998473
g5665.t1		SignalP-5.0	1	20	0.993572
g5669.t1		SignalP-5.0	1	18	0.928481
g5674.t1		SignalP-5.0	1	23	0.858847
g5689.t1		SignalP-5.0	1	18	0.976082
g5692.t1		SignalP-5.0	1	18	0.923321
g5693.t1		SignalP-5.0	1	19	0.835686
g5704.t1		SignalP-5.0	1	20	0.988467
g5705.t1		SignalP-5.0	1	17	0.732274
g5706.t1		SignalP-5.0	1	20	0.940436
g5707.t1		SignalP-5.0	1	17	0.957295
g5708.t1		SignalP-5.0	1	20	0.979458
g5712.t1		SignalP-5.0	1	20	0.947578
g5720.t1		SignalP-5.0	1	25	0.950622
g5731.t1		SignalP-5.0	1	16	0.779978
g5742.t1		SignalP-5.0	1	22	0.810622
g5744.t1		SignalP-5.0	1	22	0.508659
g5756.t1		SignalP-5.0	1	18	0.983085
g5759.t1		SignalP-5.0	1	17	0.855436
g5815.t1		SignalP-5.0	1	18	0.940115
g5819.t1		SignalP-5.0	1	18	0.995451
g5820.t1		SignalP-5.0	1	24	0.990177
g5823.t1		SignalP-5.0	1	19	0.989750
g5834.t1		SignalP-5.0	1	19	0.997804
g5838.t1		SignalP-5.0	1	19	0.993854
g5841.t1		SignalP-5.0	1	20	0.990185
g5858.t1		SignalP-5.0	1	20	0.992791
g5864.t1		SignalP-5.0	1	16	0.747949
g5865.t1		SignalP-5.0	1	17	0.972387
g5869.t1		SignalP-5.0	1	17	0.846302
g5875.t1		SignalP-5.0	1	22	0.995689
g5876.t1		SignalP-5.0	1	21	0.898998
g5890.t1		SignalP-5.0	1	19	0.959522
g5900.t1		SignalP-5.0	1	20	0.982258
g5911.t1		SignalP-5.0	1	26	0.988511
g5915.t1		SignalP-5.0	1	20	0.998498
g5917.t1		SignalP-5.0	1	18	0.995815
g5918.t1		SignalP-5.0	1	18	0.975323
g5919.t1		SignalP-5.0	1	21	0.990027
g5940.t1		SignalP-5.0	1	22	0.987958
g5960.t1		SignalP-5.0	1	16	0.995490
g5964.t1		SignalP-5.0	1	20	0.975390
g5967.t1		SignalP-5.0	1	20	0.945859
g5984.t1		SignalP-5.0	1	15	0.948659
g5992.t1		SignalP-5.0	1	19	0.982474
g5996.t1		SignalP-5.0	1	22	0.998498
g6013.t1		SignalP-5.0	1	19	0.999361
g6029.t1		SignalP-5.0	1	20	0.667061
g6033.t1		SignalP-5.0	1	18	0.992725
g6036.t1		SignalP-5.0	1	17	0.991056
g6040.t1		SignalP-5.0	1	20	0.993109
g6048.t1		SignalP-5.0	1	19	0.993652
g6051.t1		SignalP-5.0	1	22	0.985388
g6053.t1		SignalP-5.0	1	19	0.989528
g6055.t1		SignalP-5.0	1	19	0.930133
g6056.t1		SignalP-5.0	1	20	0.961424
g6090.t1		SignalP-5.0	1	33	0.980038
g6101.t1		SignalP-5.0	1	31	0.977366
g6119.t1		SignalP-5.0	1	19	0.871110
g6120.t1		SignalP-5.0	1	26	0.997845
g6136.t1		SignalP-5.0	1	18	0.715696
g6170.t1		SignalP-5.0	1	20	0.929339
g6177.t1		SignalP-5.0	1	18	0.959558
g6179.t1		SignalP-5.0	1	19	0.987428
g6185.t1		SignalP-5.0	1	20	0.997957
g6208.t1		SignalP-5.0	1	26	0.988855
g6211.t1		SignalP-5.0	1	20	0.985304
g6215.t1		SignalP-5.0	1	25	0.548795
g6217.t1		SignalP-5.0	1	19	0.571589
g6222.t1		SignalP-5.0	1	25	0.682592
g6229.t1		SignalP-5.0	1	20	0.980434
g6236.t1		SignalP-5.0	1	22	0.778468
g6238.t1		SignalP-5.0	1	19	0.939590
g6252.t1		SignalP-5.0	1	19	0.997822
g6269.t1		SignalP-5.0	1	20	0.969427
g6273.t1		SignalP-5.0	1	20	0.818435
g6292.t1		SignalP-5.0	1	22	0.740653
g6332.t1		SignalP-5.0	1	25	0.894185
g6339.t1		SignalP-5.0	1	17	0.521330
g6343.t1		SignalP-5.0	1	20	0.666187
g6345.t1		SignalP-5.0	1	25	0.902407
g6351.t1		SignalP-5.0	1	20	0.998069
g6359.t1		SignalP-5.0	1	24	0.981866
g6363.t1		SignalP-5.0	1	29	0.896649
g6364.t1		SignalP-5.0	1	21	0.982855
g6378.t1		SignalP-5.0	1	25	0.998749
g6388.t1		SignalP-5.0	1	16	0.810860
g6389.t1		SignalP-5.0	1	15	0.881531
g6391.t1		SignalP-5.0	1	27	0.653651
g6395.t1		SignalP-5.0	1	25	0.805661
g6397.t1		SignalP-5.0	1	23	0.980385
g6406.t1		SignalP-5.0	1	18	0.976323
g6407.t1		SignalP-5.0	1	20	0.789262
g6410.t1		SignalP-5.0	1	22	0.994573
g6413.t1		SignalP-5.0	1	20	0.993797
g6425.t1		SignalP-5.0	1	17	0.978594
g6429.t1		SignalP-5.0	1	18	0.988276
g6447.t1		SignalP-5.0	1	20	0.959791
g6452.t1		SignalP-5.0	1	19	0.998967
g6453.t1		SignalP-5.0	1	18	0.994838
g6455.t1		SignalP-5.0	1	24	0.995464
g6456.t1		SignalP-5.0	1	19	0.924001
g6457.t1		SignalP-5.0	1	17	0.997831
g6458.t1		SignalP-5.0	1	21	0.998813
g6459.t1		SignalP-5.0	1	17	0.962457
g6463.t1		SignalP-5.0	1	22	0.992844
g6464.t1		SignalP-5.0	1	20	0.993381
g6472.t1		SignalP-5.0	1	16	0.988830
g6479.t1		SignalP-5.0	1	19	0.989536
g6489.t1		SignalP-5.0	1	18	0.973947
g6493.t1		SignalP-5.0	1	19	0.997852
g6497.t1		SignalP-5.0	1	19	0.978208
g6498.t1		SignalP-5.0	1	19	0.877363
g6500.t1		SignalP-5.0	1	18	0.931349
g6501.t1		SignalP-5.0	1	23	0.617194
g6516.t1		SignalP-5.0	1	18	0.998718
g6518.t1		SignalP-5.0	1	18	0.721492
g6534.t1		SignalP-5.0	1	16	0.932704
g6553.t1		SignalP-5.0	1	19	0.787537
g6559.t1		SignalP-5.0	1	18	0.999162
g6567.t1		SignalP-5.0	1	19	0.744060
g6572.t1		SignalP-5.0	1	18	0.968745
g6574.t1		SignalP-5.0	1	19	0.998018
g6586.t1		SignalP-5.0	1	19	0.933138
g6603.t1		SignalP-5.0	1	22	0.965250
g6625.t1		SignalP-5.0	1	22	0.993071
g6634.t1		SignalP-5.0	1	21	0.975716
g6636.t1		SignalP-5.0	1	47	0.719180
g6649.t1		SignalP-5.0	1	16	0.988826
g6656.t1		SignalP-5.0	1	19	0.963994
g6658.t1		SignalP-5.0	1	18	0.973772
g6664.t1		SignalP-5.0	1	17	0.991701
g6676.t1		SignalP-5.0	1	22	0.976368
g6691.t1		SignalP-5.0	1	25	0.623372
g6737.t1		SignalP-5.0	1	23	0.990426
g6740.t1		SignalP-5.0	1	25	0.770301
g6749.t1		SignalP-5.0	1	21	0.963353
g6759.t1		SignalP-5.0	1	23	0.997043
g6778.t1		SignalP-5.0	1	18	0.922323
g6797.t1		SignalP-5.0	1	19	0.981331
g6813.t1		SignalP-5.0	1	18	0.992652
g6824.t1		SignalP-5.0	1	19	0.983418
g6825.t1		SignalP-5.0	1	20	0.983042
g6828.t1		SignalP-5.0	1	16	0.957375
g6832.t1		SignalP-5.0	1	18	0.990913
g6838.t1		SignalP-5.0	1	20	0.990222
g6842.t1		SignalP-5.0	1	18	0.835137
g6846.t1		SignalP-5.0	1	20	0.971109
g6860.t1		SignalP-5.0	1	21	0.613535
g6863.t1		SignalP-5.0	1	18	0.997652
g6868.t1		SignalP-5.0	1	21	0.870150
g6885.t1		SignalP-5.0	1	23	0.938327
g6898.t1		SignalP-5.0	1	22	0.861514
g6900.t1		SignalP-5.0	1	18	0.990244
g6915.t1		SignalP-5.0	1	17	0.989961
g6923.t1		SignalP-5.0	1	17	0.989927
g6924.t1		SignalP-5.0	1	23	0.994590
g6925.t1		SignalP-5.0	1	23	0.969492
g6929.t1		SignalP-5.0	1	22	0.572231
g6966.t1		SignalP-5.0	1	19	0.996065
g6967.t1		SignalP-5.0	1	22	0.999363
g6968.t1		SignalP-5.0	1	28	0.943269
g6979.t1		SignalP-5.0	1	22	0.589564
g6983.t1		SignalP-5.0	1	17	0.986966
g6994.t1		SignalP-5.0	1	22	0.979072
g6997.t1		SignalP-5.0	1	20	0.955221
g7060.t1		SignalP-5.0	1	24	0.562236
g7101.t1		SignalP-5.0	1	26	0.762988
g7109.t1		SignalP-5.0	1	19	0.752328
g7116.t1		SignalP-5.0	1	22	0.793392
g7121.t1		SignalP-5.0	1	22	0.855945
g7129.t1		SignalP-5.0	1	21	0.746314
g7130.t1		SignalP-5.0	1	16	0.996310
g7148.t1		SignalP-5.0	1	17	0.994316
g7155.t1		SignalP-5.0	1	16	0.996185
g7162.t1		SignalP-5.0	1	17	0.917431
g7167.t1		SignalP-5.0	1	26	0.845383
g7169.t1		SignalP-5.0	1	18	0.957321
g7176.t1		SignalP-5.0	1	15	0.850681
g7183.t1		SignalP-5.0	1	18	0.835879
g7194.t1		SignalP-5.0	1	25	0.705189
g7226.t1		SignalP-5.0	1	20	0.998618
g7229.t1		SignalP-5.0	1	19	0.962590
g7237.t1		SignalP-5.0	1	19	0.549146
g7242.t1		SignalP-5.0	1	17	0.998015
g7245.t1		SignalP-5.0	1	17	0.511016
g7284.t1		SignalP-5.0	1	18	0.991338
g7301.t1		SignalP-5.0	1	20	0.905103
g7305.t1		SignalP-5.0	1	23	0.932375
g7307.t1		SignalP-5.0	1	16	0.999399
g7318.t1		SignalP-5.0	1	19	0.995159
g7337.t1		SignalP-5.0	1	18	0.969134
g7349.t1		SignalP-5.0	1	22	0.946300
g7353.t1		SignalP-5.0	1	21	0.984182
g7355.t1		SignalP-5.0	1	23	0.850384
g7373.t1		SignalP-5.0	1	18	0.519757
g7396.t1		SignalP-5.0	1	18	0.997175
g7404.t1		SignalP-5.0	1	17	0.961538
g7406.t1		SignalP-5.0	1	22	0.996208
g7409.t1		SignalP-5.0	1	18	0.988292
g7428.t1		SignalP-5.0	1	18	0.999483
g7441.t1		SignalP-5.0	1	21	0.964682
g7459.t1		SignalP-5.0	1	27	0.514958
g7464.t1		SignalP-5.0	1	17	0.839363
g7465.t1		SignalP-5.0	1	20	0.949199
g7468.t1		SignalP-5.0	1	21	0.962664
g7474.t1		SignalP-5.0	1	21	0.998135
g7489.t1		SignalP-5.0	1	17	0.993128
g7498.t1		SignalP-5.0	1	18	0.999504
g7508.t1		SignalP-5.0	1	16	0.959954
g7535.t1		SignalP-5.0	1	25	0.994902
g7561.t1		SignalP-5.0	1	28	0.963790
g7563.t1		SignalP-5.0	1	24	0.997292
g7578.t1		SignalP-5.0	1	17	0.973740
g7600.t1		SignalP-5.0	1	25	0.560722
g7610.t1		SignalP-5.0	1	19	0.902762
g7617.t1		SignalP-5.0	1	20	0.997607
g7622.t1		SignalP-5.0	1	24	0.569359
g7624.t1		SignalP-5.0	1	16	0.825503
g7628.t1		SignalP-5.0	1	20	0.834759
g7629.t1		SignalP-5.0	1	19	0.986188
g7634.t1		SignalP-5.0	1	17	0.993791
g7637.t1		SignalP-5.0	1	22	0.865307
g7640.t1		SignalP-5.0	1	19	0.999798
g7643.t1		SignalP-5.0	1	20	0.999809
g7654.t1		SignalP-5.0	1	19	0.955837
g7672.t1		SignalP-5.0	1	27	0.863139
g7676.t1		SignalP-5.0	1	19	0.866824
g7678.t1		SignalP-5.0	1	26	0.949769
g7684.t1		SignalP-5.0	1	20	0.998602
g7685.t1		SignalP-5.0	1	18	0.956547
g7710.t1		SignalP-5.0	1	19	0.994269
g7711.t1		SignalP-5.0	1	22	0.993312
g7715.t1		SignalP-5.0	1	21	0.978190
g7724.t1		SignalP-5.0	1	19	0.988403
g7743.t1		SignalP-5.0	1	19	0.967224
g7745.t1		SignalP-5.0	1	19	0.955936
g7753.t1		SignalP-5.0	1	22	0.969187
g7758.t1		SignalP-5.0	1	18	0.978536
g7762.t1		SignalP-5.0	1	16	0.977724
g7763.t1		SignalP-5.0	1	19	0.975090
g7774.t1		SignalP-5.0	1	20	0.705646
g7786.t1		SignalP-5.0	1	17	0.954703
g7791.t1		SignalP-5.0	1	16	0.954918
g7793.t1		SignalP-5.0	1	24	0.520004
g7834.t1		SignalP-5.0	1	19	0.945890
g7837.t1		SignalP-5.0	1	22	0.987573
g7840.t1		SignalP-5.0	1	21	0.997837
g7843.t1		SignalP-5.0	1	26	0.980207
g7846.t1		SignalP-5.0	1	19	0.994154
g7885.t1		SignalP-5.0	1	22	0.988487
g7886.t1		SignalP-5.0	1	17	0.922257
g7895.t1		SignalP-5.0	1	18	0.966200
g7928.t1		SignalP-5.0	1	23	0.630369
g7931.t1		SignalP-5.0	1	20	0.987105
g7934.t1		SignalP-5.0	1	18	0.633238
g7937.t1		SignalP-5.0	1	18	0.594281
g7951.t1		SignalP-5.0	1	21	0.687117
g7975.t1		SignalP-5.0	1	19	0.996076
g7983.t1		SignalP-5.0	1	19	0.978076
g7989.t1		SignalP-5.0	1	24	0.521139
g8001.t1		SignalP-5.0	1	19	0.918503
g8007.t1		SignalP-5.0	1	20	0.987042
g8008.t1		SignalP-5.0	1	19	0.855065
g8010.t1		SignalP-5.0	1	17	0.927279
g8023.t1		SignalP-5.0	1	22	0.991769
g8026.t1		SignalP-5.0	1	30	0.543974
g8035.t1		SignalP-5.0	1	19	0.986507
g8037.t1		SignalP-5.0	1	18	0.976635
g8043.t1		SignalP-5.0	1	22	0.998826
g8061.t1		SignalP-5.0	1	17	0.638800
g8089.t1		SignalP-5.0	1	23	0.994346
g8109.t1		SignalP-5.0	1	23	0.598997
g8110.t1		SignalP-5.0	1	32	0.613168
g8117.t1		SignalP-5.0	1	20	0.949168
g8133.t1		SignalP-5.0	1	20	0.834818
g8135.t1		SignalP-5.0	1	17	0.991813
g8143.t1		SignalP-5.0	1	19	0.938989
g8152.t1		SignalP-5.0	1	19	0.971512
g8172.t1		SignalP-5.0	1	21	0.989479
g8186.t1		SignalP-5.0	1	21	0.992442
g8217.t1		SignalP-5.0	1	23	0.987954
g8223.t1		SignalP-5.0	1	21	0.636889
g8235.t1		SignalP-5.0	1	20	0.918632
g8247.t1		SignalP-5.0	1	18	0.767015
g8249.t1		SignalP-5.0	1	20	0.590226
g8250.t1		SignalP-5.0	1	17	0.981859
g8254.t1		SignalP-5.0	1	23	0.995044
g8287.t1		SignalP-5.0	1	17	0.969176
g8303.t1		SignalP-5.0	1	18	0.946308
g8311.t1		SignalP-5.0	1	23	0.921951
g8318.t1		SignalP-5.0	1	23	0.998321
g8325.t1		SignalP-5.0	1	17	0.997022
g8343.t1		SignalP-5.0	1	23	0.925594
g8352.t1		SignalP-5.0	1	29	0.953963
g8359.t1		SignalP-5.0	1	17	0.990037
g8360.t1		SignalP-5.0	1	31	0.602789
g8370.t1		SignalP-5.0	1	19	0.992210
g8427.t1		SignalP-5.0	1	32	0.791016
g8428.t1		SignalP-5.0	1	21	0.722507
g8434.t1		SignalP-5.0	1	20	0.986202
g8436.t1		SignalP-5.0	1	21	0.699638
g8444.t1		SignalP-5.0	1	17	0.985279
g8445.t1		SignalP-5.0	1	16	0.956917
g8465.t1		SignalP-5.0	1	19	0.905461
g8479.t1		SignalP-5.0	1	39	0.752836
g8499.t1		SignalP-5.0	1	16	0.903261
g8504.t1		SignalP-5.0	1	20	0.729889
g8512.t1		SignalP-5.0	1	19	0.988098
g8520.t1		SignalP-5.0	1	20	0.999031
g8525.t1		SignalP-5.0	1	17	0.998595
g8549.t1		SignalP-5.0	1	17	0.998279
g8564.t1		SignalP-5.0	1	21	0.548631
g8584.t1		SignalP-5.0	1	18	0.925889
g8589.t1		SignalP-5.0	1	20	0.803484
g8601.t1		SignalP-5.0	1	21	0.963688
g8606.t1		SignalP-5.0	1	20	0.996743
g8608.t1		SignalP-5.0	1	26	0.999881
g8609.t1		SignalP-5.0	1	17	0.948216
g8622.t1		SignalP-5.0	1	17	0.968995
g8644.t1		SignalP-5.0	1	17	0.991492
g8668.t1		SignalP-5.0	1	21	0.965869
g8671.t1		SignalP-5.0	1	20	0.986208
g8673.t1		SignalP-5.0	1	22	0.996212
g8683.t1		SignalP-5.0	1	18	0.970905
g8688.t1		SignalP-5.0	1	21	0.961865
g8689.t1		SignalP-5.0	1	20	0.999234
g8693.t1		SignalP-5.0	1	22	0.938256
g8716.t1		SignalP-5.0	1	19	0.884880
g8720.t1		SignalP-5.0	1	35	0.774974
g8737.t1		SignalP-5.0	1	18	0.997703
g8744.t1		SignalP-5.0	1	19	0.979508
g8761.t1		SignalP-5.0	1	20	0.986201
g8764.t1		SignalP-5.0	1	18	0.995406
g8765.t1		SignalP-5.0	1	19	0.994156
g8774.t1		SignalP-5.0	1	19	0.849661
g8775.t1		SignalP-5.0	1	23	0.998857
g8776.t1		SignalP-5.0	1	19	0.999692
g8777.t1		SignalP-5.0	1	19	0.981883
g8785.t1		SignalP-5.0	1	16	0.996026
g8786.t1		SignalP-5.0	1	21	0.993869
g8787.t1		SignalP-5.0	1	19	0.856120
g8798.t1		SignalP-5.0	1	22	0.992311
g8801.t1		SignalP-5.0	1	19	0.950451
g8802.t1		SignalP-5.0	1	18	0.976062
g8827.t1		SignalP-5.0	1	25	0.974249
g8859.t1		SignalP-5.0	1	20	0.923919
g8860.t1		SignalP-5.0	1	17	0.990113
g8862.t1		SignalP-5.0	1	22	0.762096
g8874.t1		SignalP-5.0	1	19	0.998137
g8880.t1		SignalP-5.0	1	21	0.995979
g8906.t1		SignalP-5.0	1	18	0.955955
g8907.t1		SignalP-5.0	1	20	0.949794
g8910.t1		SignalP-5.0	1	19	0.995611
g8912.t1		SignalP-5.0	1	21	0.941836
g8921.t1		SignalP-5.0	1	18	0.991872
g8926.t1		SignalP-5.0	1	28	0.996107
g8946.t1		SignalP-5.0	1	20	0.996633
g8951.t1		SignalP-5.0	1	20	0.949427
g8952.t1		SignalP-5.0	1	21	0.968777
g8970.t1		SignalP-5.0	1	19	0.994011
g8979.t1		SignalP-5.0	1	23	0.881405
g8989.t1		SignalP-5.0	1	22	0.929433
g8992.t1		SignalP-5.0	1	21	0.728712
g8996.t1		SignalP-5.0	1	16	0.924087
g9020.t1		SignalP-5.0	1	20	0.996249
g9024.t1		SignalP-5.0	1	20	0.995393
g9025.t1		SignalP-5.0	1	24	0.870031
g9032.t1		SignalP-5.0	1	23	0.946285
g9034.t1		SignalP-5.0	1	18	0.989349
g9040.t1		SignalP-5.0	1	18	0.998645
g9042.t1		SignalP-5.0	1	28	0.959880
g9048.t1		SignalP-5.0	1	23	0.787020
g9051.t1		SignalP-5.0	1	22	0.998227
g9057.t1		SignalP-5.0	1	29	0.537532
g9058.t1		SignalP-5.0	1	20	0.938629
g9080.t1		SignalP-5.0	1	25	0.974935
g9086.t1		SignalP-5.0	1	17	0.989908
g9091.t1		SignalP-5.0	1	17	0.993551
g9099.t1		SignalP-5.0	1	16	0.938659
g9100.t1		SignalP-5.0	1	18	0.995722
g9102.t1		SignalP-5.0	1	20	0.963185
g9175.t1		SignalP-5.0	1	22	0.538625
g9186.t1		SignalP-5.0	1	17	0.986639
g9191.t1		SignalP-5.0	1	26	0.875443
g9214.t1		SignalP-5.0	1	19	0.873239
g9224.t1		SignalP-5.0	1	16	0.991002
g9225.t1		SignalP-5.0	1	17	0.982973
g9250.t1		SignalP-5.0	1	24	0.898070
g9262.t1		SignalP-5.0	1	20	0.985285
g9267.t1		SignalP-5.0	1	20	0.683824
g9296.t1		SignalP-5.0	1	17	0.992485
g9297.t1		SignalP-5.0	1	25	0.976587
g9302.t1		SignalP-5.0	1	22	0.506023
g9304.t1		SignalP-5.0	1	19	0.997461
g9305.t1		SignalP-5.0	1	20	0.965225
g9307.t1		SignalP-5.0	1	19	0.983575
g9309.t1		SignalP-5.0	1	23	0.995412
g9320.t1		SignalP-5.0	1	19	0.983374
g9330.t1		SignalP-5.0	1	21	0.944365
g9332.t1		SignalP-5.0	1	22	0.977685
g9333.t1		SignalP-5.0	1	19	0.984573
g9340.t1		SignalP-5.0	1	17	0.997267
g9343.t1		SignalP-5.0	1	24	0.870144
g9344.t1		SignalP-5.0	1	17	0.697206
g9355.t1		SignalP-5.0	1	22	0.817398
g9358.t1		SignalP-5.0	1	18	0.972690
g9373.t1		SignalP-5.0	1	21	0.904987
g9386.t1		SignalP-5.0	1	19	0.671229
g9397.t1		SignalP-5.0	1	18	0.709263
g9400.t1		SignalP-5.0	1	26	0.506830
g9403.t1		SignalP-5.0	1	21	0.968705
g9427.t1		SignalP-5.0	1	18	0.792873
g9439.t1		SignalP-5.0	1	19	0.991005
g9442.t1		SignalP-5.0	1	21	0.932703
g9450.t1		SignalP-5.0	1	19	0.992490
g9452.t1		SignalP-5.0	1	23	0.970886
g9457.t1		SignalP-5.0	1	19	0.998474
g9465.t1		SignalP-5.0	1	18	0.909377
g9471.t1		SignalP-5.0	1	19	0.998668
g9477.t1		SignalP-5.0	1	16	0.856952
g9479.t1		SignalP-5.0	1	18	0.986477
g9495.t1		SignalP-5.0	1	34	0.908517
g9521.t1		SignalP-5.0	1	24	0.996172
g9526.t1		SignalP-5.0	1	16	0.972498
g9548.t1		SignalP-5.0	1	21	0.963440
g9554.t1		SignalP-5.0	1	17	0.998283
g9558.t1		SignalP-5.0	1	20	0.991570
g9559.t1		SignalP-5.0	1	20	0.989567
g9563.t1		SignalP-5.0	1	28	0.947300
g9566.t1		SignalP-5.0	1	16	0.975686
g9567.t1		SignalP-5.0	1	19	0.845627
g9568.t1		SignalP-5.0	1	19	0.916769
g9569.t1		SignalP-5.0	1	21	0.998418
g9609.t1		SignalP-5.0	1	23	0.994434
g9631.t1		SignalP-5.0	1	19	0.942329
g9639.t1		SignalP-5.0	1	24	0.998427
g9647.t1		SignalP-5.0	1	22	0.980955
g9655.t1		SignalP-5.0	1	22	0.990949
g9683.t1		SignalP-5.0	1	19	0.840430
g9705.t1		SignalP-5.0	1	20	0.987230
g9727.t1		SignalP-5.0	1	18	0.995718
g9732.t1		SignalP-5.0	1	21	0.990767
g9737.t1		SignalP-5.0	1	22	0.948350
g9738.t1		SignalP-5.0	1	23	0.905753
g9749.t1		SignalP-5.0	1	19	0.959221
g9781.t1		SignalP-5.0	1	21	0.954891
g9789.t1		SignalP-5.0	1	28	0.896857
g9790.t1		SignalP-5.0	1	21	0.999827
g9792.t1		SignalP-5.0	1	31	0.714135
g9798.t1		SignalP-5.0	1	20	0.965961
g9811.t1		SignalP-5.0	1	17	0.692722
g9812.t1		SignalP-5.0	1	18	0.996008
g9822.t1		SignalP-5.0	1	16	0.949291
g9832.t1		SignalP-5.0	1	19	0.981827
g9844.t1		SignalP-5.0	1	19	0.987390
g9850.t1		SignalP-5.0	1	45	0.906988
g9851.t1		SignalP-5.0	1	18	0.998623
g9853.t1		SignalP-5.0	1	15	0.983850
g9861.t1		SignalP-5.0	1	13	0.931586
g9862.t1		SignalP-5.0	1	27	0.960119
g9896.t1		SignalP-5.0	1	17	0.860617
g9905.t1		SignalP-5.0	1	20	0.999766
g9908.t1		SignalP-5.0	1	21	0.592328
g9941.t1		SignalP-5.0	1	19	0.950224
g9943.t1		SignalP-5.0	1	19	0.974105
g9960.t1		SignalP-5.0	1	20	0.995430
g9964.t1		SignalP-5.0	1	19	0.881780
g9965.t1		SignalP-5.0	1	35	0.922844
g9970.t1		SignalP-5.0	1	24	0.998157
g9974.t1		SignalP-5.0	1	20	0.625620
10001.t1		SignalP-5.0	1	18	0.986116
g10004.t1		SignalP-5.0	1	18	0.998806
g10006.t1		SignalP-5.0	1	21	0.795097
g10011.t1		SignalP-5.0	1	28	0.987685
g10022.t1		SignalP-5.0	1	29	0.963313
g10029.t1		SignalP-5.0	1	18	0.981053
g10031.t1		SignalP-5.0	1	15	0.881344
g10041.t1		SignalP-5.0	1	17	0.968638
g10053.t1		SignalP-5.0	1	19	0.517718
g10054.t1		SignalP-5.0	1	18	0.987203
g10059.t1		SignalP-5.0	1	17	0.995334
g10091.t1		SignalP-5.0	1	22	0.810220
g10098.t1		SignalP-5.0	1	19	0.999853
g10107.t1		SignalP-5.0	1	21	0.810055
g10109.t1		SignalP-5.0	1	23	0.997279
g10110.t1		SignalP-5.0	1	20	0.984069
g10118.t1		SignalP-5.0	1	27	0.634682
g10126.t1		SignalP-5.0	1	24	0.976432
g10141.t1		SignalP-5.0	1	26	0.812528
g10160.t1		SignalP-5.0	1	18	0.999401
g10171.t1		SignalP-5.0	1	17	0.991355
g10175.t1		SignalP-5.0	1	22	0.989350
g10179.t1		SignalP-5.0	1	18	0.980555
g10180.t1		SignalP-5.0	1	24	0.970775
g10186.t1		SignalP-5.0	1	22	0.994656
g10191.t1		SignalP-5.0	1	19	0.998750
g10202.t1		SignalP-5.0	1	24	0.935792
g10204.t1		SignalP-5.0	1	20	0.954748
g10217.t1		SignalP-5.0	1	22	0.964774
g10218.t1		SignalP-5.0	1	19	0.978298
g10219.t1		SignalP-5.0	1	20	0.993805
g10225.t1		SignalP-5.0	1	19	0.987033
g10226.t1		SignalP-5.0	1	21	0.994582
g10250.t1		SignalP-5.0	1	18	0.847108
g10251.t1		SignalP-5.0	1	19	0.999496
g10257.t1		SignalP-5.0	1	19	0.999522
g10260.t1		SignalP-5.0	1	20	0.708460
g10262.t1		SignalP-5.0	1	19	0.996729
g10267.t1		SignalP-5.0	1	22	0.972191
g10270.t1		SignalP-5.0	1	20	0.926758
g10279.t1		SignalP-5.0	1	19	0.923776
g10286.t1		SignalP-5.0	1	19	0.971349
g10291.t1		SignalP-5.0	1	21	0.962091
g10294.t1		SignalP-5.0	1	22	0.996699
g10313.t1		SignalP-5.0	1	16	0.999069
g10318.t1		SignalP-5.0	1	17	0.997490
g10326.t1		SignalP-5.0	1	20	0.955154
g10327.t1		SignalP-5.0	1	18	0.997810
g10337.t1		SignalP-5.0	1	19	0.993160
g10340.t1		SignalP-5.0	1	24	0.967555
g10346.t1		SignalP-5.0	1	19	0.982452
g10347.t1		SignalP-5.0	1	18	0.992150
g10365.t1		SignalP-5.0	1	18	0.983697
g10367.t1		SignalP-5.0	1	24	0.993358
g10376.t1		SignalP-5.0	1	17	0.995574
g10377.t1		SignalP-5.0	1	27	0.685401
g10390.t1		SignalP-5.0	1	18	0.953657
g10394.t1		SignalP-5.0	1	19	0.955546
g10396.t1		SignalP-5.0	1	18	0.991767
g10407.t1		SignalP-5.0	1	18	0.981529
g10421.t1		SignalP-5.0	1	17	0.981368
g10458.t1		SignalP-5.0	1	26	0.983765
g10471.t1		SignalP-5.0	1	18	0.992434
g10481.t1		SignalP-5.0	1	22	0.930566
g10493.t1		SignalP-5.0	1	19	0.996795
g10498.t1		SignalP-5.0	1	18	0.536191
g10501.t1		SignalP-5.0	1	17	0.964960
g10504.t1		SignalP-5.0	1	21	0.788959
g10506.t1		SignalP-5.0	1	24	0.540010
g10507.t1		SignalP-5.0	1	19	0.834541
g10511.t1		SignalP-5.0	1	16	0.989938
g10528.t1		SignalP-5.0	1	15	0.722373
g10541.t1		SignalP-5.0	1	15	0.950968
g10558.t1		SignalP-5.0	1	19	0.968229
g10566.t1		SignalP-5.0	1	22	0.960285
g10568.t1		SignalP-5.0	1	19	0.993917
g10570.t1		SignalP-5.0	1	20	0.945651
g10571.t1		SignalP-5.0	1	26	0.686561
g10572.t1		SignalP-5.0	1	19	0.903766
g10573.t1		SignalP-5.0	1	19	0.949849
g10575.t1		SignalP-5.0	1	18	0.981896
g10579.t1		SignalP-5.0	1	17	0.994601
g10591.t1		SignalP-5.0	1	20	0.999658
g10610.t1		SignalP-5.0	1	25	0.790039
g10615.t1		SignalP-5.0	1	20	0.637305
g10620.t1		SignalP-5.0	1	20	0.980694
g10624.t1		SignalP-5.0	1	19	0.947817
g10635.t1		SignalP-5.0	1	18	0.986865
g10638.t1		SignalP-5.0	1	19	0.993322
g10639.t1		SignalP-5.0	1	24	0.994450
g10647.t1		SignalP-5.0	1	20	0.953276
g10648.t1		SignalP-5.0	1	26	0.538058
g10650.t1		SignalP-5.0	1	20	0.687734
g10657.t1		SignalP-5.0	1	17	0.998928
g10679.t1		SignalP-5.0	1	19	0.995860
g10691.t1		SignalP-5.0	1	20	0.999794
g10694.t1		SignalP-5.0	1	17	0.999830
g10698.t1		SignalP-5.0	1	19	0.982897
g10699.t1		SignalP-5.0	1	18	0.861468
g10712.t1		SignalP-5.0	1	24	0.895783
g10719.t1		SignalP-5.0	1	19	0.988564
g10723.t1		SignalP-5.0	1	20	0.988178
g10728.t1		SignalP-5.0	1	19	0.854602
g10729.t1		SignalP-5.0	1	17	0.574827
g10745.t1		SignalP-5.0	1	26	0.788404
g10754.t1		SignalP-5.0	1	37	0.703057
g10755.t1		SignalP-5.0	1	18	0.999619
g10757.t1		SignalP-5.0	1	18	0.960015
g10768.t1		SignalP-5.0	1	22	0.804898
g10769.t1		SignalP-5.0	1	23	0.984331
g10782.t1		SignalP-5.0	1	18	0.993769
g10784.t1		SignalP-5.0	1	27	0.957060
g10785.t1		SignalP-5.0	1	20	0.998811
g10796.t1		SignalP-5.0	1	18	0.992496
g10797.t1		SignalP-5.0	1	19	0.951652
g10799.t1		SignalP-5.0	1	17	0.758372
g10819.t1		SignalP-5.0	1	22	0.789759
g10823.t1		SignalP-5.0	1	25	0.992976
g10825.t1		SignalP-5.0	1	17	0.995883
g10835.t1		SignalP-5.0	1	22	0.999082
g10838.t1		SignalP-5.0	1	19	0.958237
g10861.t1		SignalP-5.0	1	14	0.931112
g10873.t1		SignalP-5.0	1	18	0.998042
g10874.t1		SignalP-5.0	1	17	0.990103
g10878.t1		SignalP-5.0	1	20	0.719318
g10902.t1		SignalP-5.0	1	18	0.955486
g10908.t1		SignalP-5.0	1	21	0.964646
g10909.t1		SignalP-5.0	1	16	0.987467
g10914.t1		SignalP-5.0	1	17	0.972037
g10915.t1		SignalP-5.0	1	23	0.991902
g10932.t1		SignalP-5.0	1	18	0.911593
g10941.t1		SignalP-5.0	1	22	0.918056
g10956.t1		SignalP-5.0	1	15	0.636584
g10981.t1		SignalP-5.0	1	19	0.892515
g10998.t1		SignalP-5.0	1	17	0.993094
g10999.t1		SignalP-5.0	1	16	0.998004
g11006.t1		SignalP-5.0	1	22	0.999362
g11009.t1		SignalP-5.0	1	21	0.992451
g11010.t1		SignalP-5.0	1	20	0.989781
g11024.t1		SignalP-5.0	1	20	0.992836
g11025.t1		SignalP-5.0	1	17	0.991805
g11028.t1		SignalP-5.0	1	23	0.714386
g11042.t1		SignalP-5.0	1	16	0.896658
g11046.t1		SignalP-5.0	1	24	0.816467
g11047.t1		SignalP-5.0	1	25	0.841427
g11052.t1		SignalP-5.0	1	19	0.891347
g11060.t1		SignalP-5.0	1	16	0.997850
g11073.t1		SignalP-5.0	1	18	0.995100
g11076.t1		SignalP-5.0	1	18	0.998591
g11077.t1		SignalP-5.0	1	21	0.775683
g11085.t1		SignalP-5.0	1	22	0.976765
g11086.t1		SignalP-5.0	1	19	0.961365
g11109.t1		SignalP-5.0	1	33	0.967337
g11116.t1		SignalP-5.0	1	18	0.999053
g11117.t1		SignalP-5.0	1	21	0.881594
g11119.t1		SignalP-5.0	1	21	0.998536
g11120.t1		SignalP-5.0	1	21	0.997578
g11125.t1		SignalP-5.0	1	20	0.998602
g11132.t1		SignalP-5.0	1	20	0.994878
g11136.t1		SignalP-5.0	1	19	0.994907
g11137.t1		SignalP-5.0	1	15	0.962259
g11142.t1		SignalP-5.0	1	23	0.976192
g11186.t1		SignalP-5.0	1	25	0.947647
g11189.t1		SignalP-5.0	1	17	0.999086
g11191.t1		SignalP-5.0	1	19	0.964634
g11193.t1		SignalP-5.0	1	22	0.996882
g11209.t1		SignalP-5.0	1	21	0.967892
g11212.t1		SignalP-5.0	1	27	0.992510
g11214.t1		SignalP-5.0	1	18	0.992111
g11241.t1		SignalP-5.0	1	21	0.804494
g11242.t1		SignalP-5.0	1	25	0.918986
g11247.t1		SignalP-5.0	1	25	0.765335
g11249.t1		SignalP-5.0	1	16	0.931216
g11259.t1		SignalP-5.0	1	20	0.892802
g11275.t1		SignalP-5.0	1	21	0.963306
g11276.t1		SignalP-5.0	1	21	0.994461
g11279.t1		SignalP-5.0	1	26	0.931601
g11294.t1		SignalP-5.0	1	24	0.982207
g11298.t1		SignalP-5.0	1	24	0.998391
g11324.t1		SignalP-5.0	1	25	0.957050
g11335.t1		SignalP-5.0	1	23	0.775567
g11339.t1		SignalP-5.0	1	19	0.948291
g11340.t1		SignalP-5.0	1	19	0.964983
g11342.t1		SignalP-5.0	1	15	0.994197
g11356.t1		SignalP-5.0	1	30	0.865774
g11359.t1		SignalP-5.0	1	20	0.985961
g11361.t1		SignalP-5.0	1	22	0.715587
g11374.t1		SignalP-5.0	1	18	0.973227
g11379.t1		SignalP-5.0	1	19	0.998117
g11402.t1		SignalP-5.0	1	18	0.998079
g11407.t1		SignalP-5.0	1	24	0.989328
g11419.t1		SignalP-5.0	1	17	0.998899
g11423.t1		SignalP-5.0	1	19	0.947615
g11427.t1		SignalP-5.0	1	15	0.953593
g11434.t1		SignalP-5.0	1	21	0.569390
g11437.t1		SignalP-5.0	1	18	0.991554
g11439.t1		SignalP-5.0	1	24	0.988315
g11451.t1		SignalP-5.0	1	17	0.812322
g11455.t1		SignalP-5.0	1	19	0.970416
g11473.t1		SignalP-5.0	1	27	0.885665
g11477.t1		SignalP-5.0	1	17	0.982837
g11482.t1		SignalP-5.0	1	17	0.990562
g11485.t1		SignalP-5.0	1	19	0.972100
g11496.t1		SignalP-5.0	1	17	0.874168
g11499.t1		SignalP-5.0	1	20	0.982368
g11505.t1		SignalP-5.0	1	24	0.968330
g11508.t1		SignalP-5.0	1	24	0.917636
g11511.t1		SignalP-5.0	1	16	0.884626
g11522.t1		SignalP-5.0	1	26	0.693673
g11537.t1		SignalP-5.0	1	22	0.987661
g11543.t1		SignalP-5.0	1	19	0.987567
g11548.t1		SignalP-5.0	1	19	0.864865
g11551.t1		SignalP-5.0	1	20	0.995888
g11564.t1		SignalP-5.0	1	17	0.963185
g11568.t1		SignalP-5.0	1	18	0.958817
g11574.t1		SignalP-5.0	1	18	0.995908
g11588.t1		SignalP-5.0	1	18	0.994062
g11589.t1		SignalP-5.0	1	33	0.947074
g11604.t1		SignalP-5.0	1	21	0.991385
g11612.t1		SignalP-5.0	1	20	0.990432
g11633.t1		SignalP-5.0	1	29	0.505549
g11641.t1		SignalP-5.0	1	26	0.990383
g11649.t1		SignalP-5.0	1	26	0.568136
g11662.t1		SignalP-5.0	1	22	0.780515
g11671.t1		SignalP-5.0	1	18	0.998670
g11672.t1		SignalP-5.0	1	33	0.761122
g11676.t1		SignalP-5.0	1	18	0.977398
g11687.t1		SignalP-5.0	1	15	0.988645
g11691.t1		SignalP-5.0	1	25	0.807769
g11720.t1		SignalP-5.0	1	19	0.980098
g11724.t1		SignalP-5.0	1	17	0.997848
g11725.t1		SignalP-5.0	1	22	0.589671
g11750.t1		SignalP-5.0	1	20	0.892503
g11763.t1		SignalP-5.0	1	21	0.990951
g11780.t1		SignalP-5.0	1	20	0.994245
g11784.t1		SignalP-5.0	1	17	0.985168
g11796.t1		SignalP-5.0	1	17	0.780783
g11797.t1		SignalP-5.0	1	19	0.986101
g11819.t1		SignalP-5.0	1	19	0.955476
g11828.t1		SignalP-5.0	1	25	0.568129
g11862.t1		SignalP-5.0	1	22	0.987849
g11863.t1		SignalP-5.0	1	22	0.988159
g11876.t1		SignalP-5.0	1	22	0.991337
g11878.t1		SignalP-5.0	1	18	0.666944
g11879.t1		SignalP-5.0	1	21	0.969025
g11882.t1		SignalP-5.0	1	18	0.765319
g11883.t1		SignalP-5.0	1	18	0.936884
g11889.t1		SignalP-5.0	1	21	0.905976
g11962.t1		SignalP-5.0	1	20	0.781890
g11965.t1		SignalP-5.0	1	28	0.916958
g11970.t1		SignalP-5.0	1	19	0.922365
g11973.t1		SignalP-5.0	1	23	0.968659
g11976.t1		SignalP-5.0	1	19	0.920894
g11980.t1		SignalP-5.0	1	16	0.986543
g11985.t1		SignalP-5.0	1	20	0.986194
g11989.t1		SignalP-5.0	1	24	0.995850
g11993.t1		SignalP-5.0	1	21	0.960707
g12000.t1		SignalP-5.0	1	19	0.926336
g12002.t1		SignalP-5.0	1	19	0.957390
g12035.t1		SignalP-5.0	1	21	0.989951
g12048.t1		SignalP-5.0	1	25	0.995610
g12050.t1		SignalP-5.0	1	19	0.874579
g12056.t1		SignalP-5.0	1	26	0.972524
g12066.t1		SignalP-5.0	1	17	0.996015
g12089.t1		SignalP-5.0	1	19	0.724145
g12092.t1		SignalP-5.0	1	18	0.997800
g12093.t1		SignalP-5.0	1	25	0.871055
g12095.t1		SignalP-5.0	1	20	0.994948
g12144.t1		SignalP-5.0	1	21	0.934013
g12147.t1		SignalP-5.0	1	22	0.998669
g12149.t1		SignalP-5.0	1	20	0.642799
g12151.t1		SignalP-5.0	1	19	0.979093
g12158.t1		SignalP-5.0	1	19	0.983551
g12167.t1		SignalP-5.0	1	19	0.997140
g12212.t1		SignalP-5.0	1	20	0.997373
g12213.t1		SignalP-5.0	1	23	0.602419
g12233.t1		SignalP-5.0	1	19	0.998430
g12242.t1		SignalP-5.0	1	19	0.971624
g12270.t1		SignalP-5.0	1	22	0.999567
g12271.t1		SignalP-5.0	1	22	0.999557
g12285.t1		SignalP-5.0	1	20	0.792909
g12297.t1		SignalP-5.0	1	18	0.959701
g12313.t1		SignalP-5.0	1	19	0.997435
g12315.t1		SignalP-5.0	1	18	0.979311
g12317.t1		SignalP-5.0	1	24	0.979921
g12319.t1		SignalP-5.0	1	20	0.986152
g12321.t1		SignalP-5.0	1	20	0.998310
g12344.t1		SignalP-5.0	1	18	0.926939
g12384.t1		SignalP-5.0	1	21	0.987745
g12386.t1		SignalP-5.0	1	18	0.879263
g12397.t1		SignalP-5.0	1	19	0.979845
g12398.t1		SignalP-5.0	1	17	0.687759
g12412.t1		SignalP-5.0	1	20	0.977096
g12413.t1		SignalP-5.0	1	33	0.803676
g12415.t1		SignalP-5.0	1	18	0.999224
g12455.t1		SignalP-5.0	1	18	0.992465
g12478.t1		SignalP-5.0	1	19	0.992266
g12480.t1		SignalP-5.0	1	19	0.971926
g12483.t1		SignalP-5.0	1	18	0.978753
g12501.t1		SignalP-5.0	1	17	0.962375
g12510.t1		SignalP-5.0	1	16	0.995509
g12514.t1		SignalP-5.0	1	20	0.874542
g12515.t1		SignalP-5.0	1	19	0.994506
g12517.t1		SignalP-5.0	1	18	0.985041
g12521.t1		SignalP-5.0	1	23	0.803278
g12526.t1		SignalP-5.0	1	19	0.992577
g12538.t1		SignalP-5.0	1	19	0.973879
g12540.t1		SignalP-5.0	1	20	0.830848
g12541.t1		SignalP-5.0	1	20	0.998830
g12545.t1		SignalP-5.0	1	18	0.964892
g12546.t1		SignalP-5.0	1	17	0.971133
g12552.t1		SignalP-5.0	1	20	0.998780
g12557.t1		SignalP-5.0	1	20	0.990884
g12561.t1		SignalP-5.0	1	18	0.998985
g12568.t1		SignalP-5.0	1	21	0.986512
g12569.t1		SignalP-5.0	1	19	0.857895
g12570.t1		SignalP-5.0	1	22	0.962179
g12572.t1		SignalP-5.0	1	16	0.998633
g12574.t1		SignalP-5.0	1	24	0.971810
g12575.t1		SignalP-5.0	1	19	0.863012
g12582.t1		SignalP-5.0	1	16	0.996204
g12590.t1		SignalP-5.0	1	17	0.966895
g12594.t1		SignalP-5.0	1	16	0.994104
g12605.t1		SignalP-5.0	1	21	0.934241
g12618.t1		SignalP-5.0	1	18	0.556511
g12621.t1		SignalP-5.0	1	25	0.856549
g12625.t1		SignalP-5.0	1	20	0.981591
g12640.t1		SignalP-5.0	1	21	0.986632
g12643.t1		SignalP-5.0	1	19	0.996552
g12655.t1		SignalP-5.0	1	19	0.977346
g12666.t1		SignalP-5.0	1	21	0.999076
g12673.t1		SignalP-5.0	1	20	0.969057
g12678.t1		SignalP-5.0	1	23	0.970862
g12680.t1		SignalP-5.0	1	21	0.988556
g12681.t1		SignalP-5.0	1	20	0.990589
g12690.t1		SignalP-5.0	1	22	0.990996
g12698.t1		SignalP-5.0	1	21	0.967883
g12714.t1		SignalP-5.0	1	22	0.882041
g12719.t1		SignalP-5.0	1	27	0.612071
g12725.t1		SignalP-5.0	1	19	0.993041
g12731.t1		SignalP-5.0	1	21	0.998905
g12740.t1		SignalP-5.0	1	15	0.978174
g12742.t1		SignalP-5.0	1	33	0.921754
g12758.t1		SignalP-5.0	1	25	0.806448
g12759.t1		SignalP-5.0	1	21	0.984196
g12761.t1		SignalP-5.0	1	20	0.940730
g12763.t1		SignalP-5.0	1	26	0.916848
g12770.t1		SignalP-5.0	1	17	0.914820
g12779.t1		SignalP-5.0	1	21	0.923234
g12795.t1		SignalP-5.0	1	40	0.796790
g12798.t1		SignalP-5.0	1	21	0.698551
g12817.t1		SignalP-5.0	1	19	0.780612
g12818.t1		SignalP-5.0	1	17	0.990980
g12819.t1		SignalP-5.0	1	25	0.908321
g12828.t1		SignalP-5.0	1	16	0.990931
g12831.t1		SignalP-5.0	1	18	0.859553
g12833.t1		SignalP-5.0	1	16	0.993850
g12835.t1		SignalP-5.0	1	27	0.990701
g12836.t1		SignalP-5.0	1	20	0.974468
g12840.t1		SignalP-5.0	1	18	0.932972
g12842.t1		SignalP-5.0	1	17	0.993052
g12858.t1		SignalP-5.0	1	28	0.938181
g12859.t1		SignalP-5.0	1	22	0.986665
g12863.t1		SignalP-5.0	1	21	0.986930
g12874.t1		SignalP-5.0	1	20	0.992259
g12879.t1		SignalP-5.0	1	17	0.994658
g12880.t1		SignalP-5.0	1	22	0.993534
g12884.t1		SignalP-5.0	1	20	0.985769
g12889.t1		SignalP-5.0	1	18	0.927355
g12891.t1		SignalP-5.0	1	19	0.965140
g12908.t1		SignalP-5.0	1	19	0.971391
g12912.t1		SignalP-5.0	1	31	0.985838
g12916.t1		SignalP-5.0	1	19	0.997324
g12917.t1		SignalP-5.0	1	25	0.667160
g12928.t1		SignalP-5.0	1	16	0.717070
g12931.t1		SignalP-5.0	1	23	0.873607
g12963.t1		SignalP-5.0	1	21	0.983514
g12968.t1		SignalP-5.0	1	24	0.941006
g13008.t1		SignalP-5.0	1	19	0.948304
g13009.t1		SignalP-5.0	1	17	0.996929
g13016.t1		SignalP-5.0	1	19	0.851020
g13041.t1		SignalP-5.0	1	20	0.994502
g13042.t1		SignalP-5.0	1	23	0.999567
g13043.t1		SignalP-5.0	1	21	0.998009
g13060.t1		SignalP-5.0	1	19	0.969809
g13067.t1		SignalP-5.0	1	24	0.886397
g13071.t1		SignalP-5.0	1	25	0.632055
g13105.t1		SignalP-5.0	1	26	0.581139
g13110.t1		SignalP-5.0	1	23	0.992005
g13111.t1		SignalP-5.0	1	22	0.990911
g13125.t1		SignalP-5.0	1	23	0.934927
g13129.t1		SignalP-5.0	1	18	0.979934
g13147.t1		SignalP-5.0	1	18	0.997001
g13149.t1		SignalP-5.0	1	16	0.990400
g13150.t1		SignalP-5.0	1	20	0.946540
g13161.t1		SignalP-5.0	1	18	0.997301
g13170.t1		SignalP-5.0	1	19	0.935195
g13171.t1		SignalP-5.0	1	20	0.956556
g13175.t1		SignalP-5.0	1	20	0.726049
g13182.t1		SignalP-5.0	1	17	0.987469
g13184.t1		SignalP-5.0	1	25	0.912718
g13195.t1		SignalP-5.0	1	19	0.999377
g13199.t1		SignalP-5.0	1	25	0.760738
g13204.t1		SignalP-5.0	1	18	0.998554
g13208.t1		SignalP-5.0	1	20	0.983889
g13215.t1		SignalP-5.0	1	21	0.984486
g13223.t1		SignalP-5.0	1	20	0.983825
g13224.t1		SignalP-5.0	1	17	0.707653
g13242.t1		SignalP-5.0	1	27	0.645421
g13245.t1		SignalP-5.0	1	20	0.939081
g13246.t1		SignalP-5.0	1	16	0.896579
g13251.t1		SignalP-5.0	1	17	0.983115
g13261.t1		SignalP-5.0	1	19	0.997668
g13270.t1		SignalP-5.0	1	22	0.983634
g13272.t1		SignalP-5.0	1	22	0.996884
g13282.t1		SignalP-5.0	1	22	0.905482
g13286.t1		SignalP-5.0	1	19	0.698491
g13291.t1		SignalP-5.0	1	20	0.998929
g13298.t1		SignalP-5.0	1	19	0.910041
g13304.t1		SignalP-5.0	1	18	0.968418
g13329.t1		SignalP-5.0	1	22	0.932991
g13360.t1		SignalP-5.0	1	16	0.996390
g13361.t1		SignalP-5.0	1	21	0.997384
g13384.t1		SignalP-5.0	1	20	0.997539
g13386.t1		SignalP-5.0	1	22	0.864635
g13387.t1		SignalP-5.0	1	20	0.995914
g13395.t1		SignalP-5.0	1	16	0.979103
g13398.t1		SignalP-5.0	1	18	0.989667
g13402.t1		SignalP-5.0	1	16	0.547785
g13415.t1		SignalP-5.0	1	19	0.755522
g13417.t1		SignalP-5.0	1	18	0.834956
g13422.t1		SignalP-5.0	1	21	0.792256
g13424.t1		SignalP-5.0	1	22	0.948116
g13429.t1		SignalP-5.0	1	18	0.989664
g13433.t1		SignalP-5.0	1	21	0.982908
g13446.t1		SignalP-5.0	1	17	0.999296
g13453.t1		SignalP-5.0	1	17	0.920779
g13457.t1		SignalP-5.0	1	19	0.993629
g13458.t1		SignalP-5.0	1	19	0.989211
g13461.t1		SignalP-5.0	1	18	0.937323
g13480.t1		SignalP-5.0	1	24	0.987968
g13495.t1		SignalP-5.0	1	16	0.524614
g13523.t1		SignalP-5.0	1	17	0.951232
g13528.t1		SignalP-5.0	1	18	0.987059
g13531.t1		SignalP-5.0	1	17	0.999355
g13532.t1		SignalP-5.0	1	23	0.951071
g13537.t1		SignalP-5.0	1	16	0.963184
g13566.t1		SignalP-5.0	1	17	0.675510
g13579.t1		SignalP-5.0	1	22	0.694165
g13586.t1		SignalP-5.0	1	18	0.953356
g13590.t1		SignalP-5.0	1	18	0.638518
g13592.t1		SignalP-5.0	1	18	0.991037
g13598.t1		SignalP-5.0	1	22	0.982836
g13602.t1		SignalP-5.0	1	18	0.990964
g13610.t1		SignalP-5.0	1	23	0.903107
g13623.t1		SignalP-5.0	1	18	0.997188
g13649.t1		SignalP-5.0	1	22	0.989438
g13667.t1		SignalP-5.0	1	20	0.643884
g13670.t1		SignalP-5.0	1	21	0.901948
g13674.t1		SignalP-5.0	1	16	0.830205
g13677.t1		SignalP-5.0	1	20	0.982462
g13686.t1		SignalP-5.0	1	20	0.762096
g13689.t1		SignalP-5.0	1	27	0.987570
g13706.t1		SignalP-5.0	1	14	0.533218
g13719.t1		SignalP-5.0	1	34	0.830582
g13721.t1		SignalP-5.0	1	15	0.992369
g13722.t1		SignalP-5.0	1	20	0.998538
g13729.t1		SignalP-5.0	1	16	0.989659
g13731.t1		SignalP-5.0	1	25	0.994031
g13750.t1		SignalP-5.0	1	17	0.979929
g13760.t1		SignalP-5.0	1	24	0.984201
g13772.t1		SignalP-5.0	1	24	0.591522
g13778.t1		SignalP-5.0	1	19	0.962161
g13780.t1		SignalP-5.0	1	15	0.949443
g13799.t1		SignalP-5.0	1	19	0.914824
g13814.t1		SignalP-5.0	1	23	0.762687
g13830.t1		SignalP-5.0	1	17	0.978529
g13831.t1		SignalP-5.0	1	18	0.995858
g13832.t1		SignalP-5.0	1	23	0.820405
g13844.t1		SignalP-5.0	1	19	0.958382
g13846.t1		SignalP-5.0	1	19	0.948862
g13852.t1		SignalP-5.0	1	18	0.999210
g13859.t1		SignalP-5.0	1	20	0.998215
g13869.t1		SignalP-5.0	1	18	0.983285
g13890.t1		SignalP-5.0	1	17	0.911401
g13892.t1		SignalP-5.0	1	19	0.892108
g13900.t1		SignalP-5.0	1	23	0.525434
g13904.t1		SignalP-5.0	1	19	0.943132
g13906.t1		SignalP-5.0	1	23	0.936883
g13907.t1		SignalP-5.0	1	31	0.896445
g13909.t1		SignalP-5.0	1	20	0.984723
g13910.t1		SignalP-5.0	1	18	0.949163
g13912.t1		SignalP-5.0	1	27	0.711298
g13936.t1		SignalP-5.0	1	16	0.997313
g13940.t1		SignalP-5.0	1	18	0.996290
g13941.t1		SignalP-5.0	1	21	0.997087
g13951.t1		SignalP-5.0	1	20	0.993011
g13954.t1		SignalP-5.0	1	21	0.999417
g13958.t1		SignalP-5.0	1	17	0.991031
g13963.t1		SignalP-5.0	1	21	0.977179
g13973.t1		SignalP-5.0	1	17	0.987337
g13974.t1		SignalP-5.0	1	17	0.997259
g13982.t1		SignalP-5.0	1	27	0.877158
g14003.t1		SignalP-5.0	1	30	0.998056
g14051.t1		SignalP-5.0	1	17	0.997139
g14057.t1		SignalP-5.0	1	18	0.977668
g14072.t1		SignalP-5.0	1	20	0.999450
g14075.t1		SignalP-5.0	1	16	0.949329
g14080.t1		SignalP-5.0	1	15	0.859940
g14085.t1		SignalP-5.0	1	25	0.992838
g14088.t1		SignalP-5.0	1	17	0.616712
g14090.t1		SignalP-5.0	1	18	0.728101
g14102.t1		SignalP-5.0	1	25	0.899254
g14118.t1		SignalP-5.0	1	19	0.999064
g14120.t1		SignalP-5.0	1	21	0.749364
g14124.t1		SignalP-5.0	1	23	0.992073
g14128.t1		SignalP-5.0	1	20	0.902072
g14133.t1		SignalP-5.0	1	17	0.895892
g14134.t1		SignalP-5.0	1	21	0.993679
g14138.t1		SignalP-5.0	1	18	0.634661
g14146.t1		SignalP-5.0	1	18	0.985813
g14154.t1		SignalP-5.0	1	18	0.994986
g14156.t1		SignalP-5.0	1	21	0.735673
g14158.t1		SignalP-5.0	1	23	0.965581
g14163.t1		SignalP-5.0	1	17	0.967341
g14165.t1		SignalP-5.0	1	21	0.986948
g14186.t1		SignalP-5.0	1	24	0.988995
g14187.t1		SignalP-5.0	1	19	0.962487
g14189.t1		SignalP-5.0	1	19	0.555601
g14193.t1		SignalP-5.0	1	15	0.995423
g14194.t1		SignalP-5.0	1	25	0.782598
g14201.t1		SignalP-5.0	1	19	0.996376
g14205.t1		SignalP-5.0	1	17	0.949065
g14208.t1		SignalP-5.0	1	21	0.979614
g14214.t1		SignalP-5.0	1	23	0.654937
g14217.t1		SignalP-5.0	1	19	0.912225
g14219.t1		SignalP-5.0	1	28	0.578694
g14223.t1		SignalP-5.0	1	16	0.947498
g14237.t1		SignalP-5.0	1	19	0.995615
g14245.t1		SignalP-5.0	1	22	0.947954
g14252.t1		SignalP-5.0	1	18	0.999003
g14266.t1		SignalP-5.0	1	18	0.942993
g14268.t1		SignalP-5.0	1	21	0.860417
g14270.t1		SignalP-5.0	1	16	0.990097
g14273.t1		SignalP-5.0	1	17	0.952542
g14274.t1		SignalP-5.0	1	18	0.997912
g14279.t1		SignalP-5.0	1	22	0.629529
g14284.t1		SignalP-5.0	1	26	0.997200
g14294.t1		SignalP-5.0	1	19	0.915807
g14314.t1		SignalP-5.0	1	19	0.999521
g14319.t1		SignalP-5.0	1	20	0.967807
g14353.t1		SignalP-5.0	1	23	0.998602
g14354.t1		SignalP-5.0	1	24	0.831752
g14355.t1		SignalP-5.0	1	24	0.946095
g14363.t1		SignalP-5.0	1	19	0.933980
g14368.t1		SignalP-5.0	1	20	0.990555
g14371.t1		SignalP-5.0	1	20	0.986319
g14375.t1		SignalP-5.0	1	23	0.997406
g14379.t1		SignalP-5.0	1	22	0.993679
g14383.t1		SignalP-5.0	1	20	0.999819
g14384.t1		SignalP-5.0	1	20	0.998229
g14392.t1		SignalP-5.0	1	17	0.995863
g14411.t1		SignalP-5.0	1	22	0.935996
g14421.t1		SignalP-5.0	1	16	0.966884
g14425.t1		SignalP-5.0	1	17	0.986210
g14430.t1		SignalP-5.0	1	17	0.998260
g14438.t1		SignalP-5.0	1	18	0.833417
g14444.t1		SignalP-5.0	1	21	0.878731
g14451.t1		SignalP-5.0	1	22	0.989500
g14458.t1		SignalP-5.0	1	18	0.942987
g14467.t1		SignalP-5.0	1	16	0.975390
g14491.t1		SignalP-5.0	1	28	0.669164
g14498.t1		SignalP-5.0	1	18	0.987766
g14509.t1		SignalP-5.0	1	15	0.835482
g14530.t1		SignalP-5.0	1	19	0.987853
g14533.t1		SignalP-5.0	1	20	0.998186
g14548.t1		SignalP-5.0	1	23	0.996840
g14549.t1		SignalP-5.0	1	20	0.722860
g14557.t1		SignalP-5.0	1	19	0.981260
g14567.t1		SignalP-5.0	1	21	0.932214
g14568.t1		SignalP-5.0	1	17	0.983875
g14572.t1		SignalP-5.0	1	19	0.973213
g14598.t1		SignalP-5.0	1	16	0.962251
g14600.t1		SignalP-5.0	1	19	0.925009
g14609.t1		SignalP-5.0	1	19	0.970470
g14615.t1		SignalP-5.0	1	18	0.996186
g14625.t1		SignalP-5.0	1	21	0.638761
g14627.t1		SignalP-5.0	1	23	0.991426
g14632.t1		SignalP-5.0	1	20	0.998730
g14636.t1		SignalP-5.0	1	35	0.570506
g14660.t1		SignalP-5.0	1	18	0.977508
g14662.t1		SignalP-5.0	1	28	0.981145
g14664.t1		SignalP-5.0	1	26	0.980623
g14670.t1		SignalP-5.0	1	29	0.660245
g14683.t1		SignalP-5.0	1	21	0.997022
g14697.t1		SignalP-5.0	1	17	0.950112
g14728.t1		SignalP-5.0	1	18	0.998848
g14730.t1		SignalP-5.0	1	18	0.969892
g14736.t1		SignalP-5.0	1	20	0.999648
g14770.t1		SignalP-5.0	1	17	0.996738
g14772.t1		SignalP-5.0	1	19	0.992263
g14786.t1		SignalP-5.0	1	19	0.963769
g14789.t1		SignalP-5.0	1	18	0.599252
g14790.t1		SignalP-5.0	1	16	0.996975
g14792.t1		SignalP-5.0	1	19	0.999497
g14795.t1		SignalP-5.0	1	20	0.992952
g14806.t1		SignalP-5.0	1	18	0.989842
g14812.t1		SignalP-5.0	1	24	0.809332
g14820.t1		SignalP-5.0	1	30	0.634072
g14844.t1		SignalP-5.0	1	20	0.844302
g14854.t1		SignalP-5.0	1	21	0.658441
g14856.t1		SignalP-5.0	1	17	0.985709
g14857.t1		SignalP-5.0	1	22	0.764459
g14861.t1		SignalP-5.0	1	23	0.991925
g14865.t1		SignalP-5.0	1	23	0.732051
g14869.t1		SignalP-5.0	1	24	0.951827
g14870.t1		SignalP-5.0	1	25	0.988509
g14873.t1		SignalP-5.0	1	34	0.625048
g14876.t1		SignalP-5.0	1	17	0.955479
g14883.t1		SignalP-5.0	1	20	0.871169
g14908.t1		SignalP-5.0	1	22	0.920626
g14909.t1		SignalP-5.0	1	18	0.892305
g14928.t1		SignalP-5.0	1	23	0.860213
g14931.t1		SignalP-5.0	1	19	0.988044
g14945.t1		SignalP-5.0	1	16	0.963723
g14948.t1		SignalP-5.0	1	29	0.791371
g14960.t1		SignalP-5.0	1	20	0.955020
g14966.t1		SignalP-5.0	1	20	0.999134
g14971.t1		SignalP-5.0	1	17	0.934400
g14974.t1		SignalP-5.0	1	16	0.881332
g14977.t1		SignalP-5.0	1	20	0.992081
g14985.t1		SignalP-5.0	1	19	0.913979
g14996.t1		SignalP-5.0	1	20	0.970920
g15000.t1		SignalP-5.0	1	17	0.980026
g15003.t1		SignalP-5.0	1	18	0.996534
g15011.t1		SignalP-5.0	1	19	0.999015
g15028.t1		SignalP-5.0	1	22	0.936202
g15036.t1		SignalP-5.0	1	24	0.935816
g15049.t1		SignalP-5.0	1	17	0.968250
g15066.t1		SignalP-5.0	1	17	0.616959
g15086.t1		SignalP-5.0	1	29	0.741307
g15087.t1		SignalP-5.0	1	20	0.979791
g15116.t1		SignalP-5.0	1	19	0.920629
g15120.t1		SignalP-5.0	1	17	0.972246
g15125.t1		SignalP-5.0	1	17	0.972049
g15127.t1		SignalP-5.0	1	22	0.958627
g15136.t1		SignalP-5.0	1	18	0.940309
g15142.t1		SignalP-5.0	1	16	0.951670
g15143.t1		SignalP-5.0	1	20	0.906100
g15146.t1		SignalP-5.0	1	22	0.614052
g15152.t1		SignalP-5.0	1	22	0.534907
g15153.t1		SignalP-5.0	1	17	0.986122
g15168.t1		SignalP-5.0	1	16	0.858206
g15169.t1		SignalP-5.0	1	21	0.999602
g15175.t1		SignalP-5.0	1	17	0.960635
g15179.t1		SignalP-5.0	1	19	0.789327
g15205.t1		SignalP-5.0	1	17	0.979368
g15206.t1		SignalP-5.0	1	16	0.995161
g15220.t1		SignalP-5.0	1	20	0.998703
g15229.t1		SignalP-5.0	1	19	0.988758
g15230.t1		SignalP-5.0	1	17	0.899801
g15234.t1		SignalP-5.0	1	19	0.992822
g15239.t1		SignalP-5.0	1	20	0.989096
g15241.t1		SignalP-5.0	1	18	0.989059
g15266.t1		SignalP-5.0	1	18	0.959873
g15269.t1		SignalP-5.0	1	22	0.513966
g15274.t1		SignalP-5.0	1	17	0.967069
g15277.t1		SignalP-5.0	1	18	0.965654
g15300.t1		SignalP-5.0	1	15	0.828271
g15305.t1		SignalP-5.0	1	21	0.883829
g15313.t1		SignalP-5.0	1	16	0.996153
g15319.t1		SignalP-5.0	1	22	0.991303
g15321.t1		SignalP-5.0	1	20	0.838694
g15338.t1		SignalP-5.0	1	22	0.982857
g15351.t1		SignalP-5.0	1	20	0.974950
g15355.t1		SignalP-5.0	1	19	0.903399
g15362.t1		SignalP-5.0	1	18	0.973875
g15366.t1		SignalP-5.0	1	22	0.901551
g15374.t1		SignalP-5.0	1	20	0.868072
g15375.t1		SignalP-5.0	1	18	0.970167
g15376.t1		SignalP-5.0	1	20	0.897308
g15379.t1		SignalP-5.0	1	21	0.984632
g15385.t1		SignalP-5.0	1	22	0.977927
g15391.t1		SignalP-5.0	1	21	0.977239
g15397.t1		SignalP-5.0	1	23	0.966115
g15401.t1		SignalP-5.0	1	21	0.994769
g15404.t1		SignalP-5.0	1	19	0.876153
g15408.t1		SignalP-5.0	1	20	0.975904
g15412.t1		SignalP-5.0	1	18	0.999654
g15413.t1		SignalP-5.0	1	18	0.997583
g15423.t1		SignalP-5.0	1	21	0.846901
g15427.t1		SignalP-5.0	1	20	0.995904
g15428.t1		SignalP-5.0	1	25	0.996851
g15461.t1		SignalP-5.0	1	17	0.993916
g15462.t1		SignalP-5.0	1	19	0.849129
g15467.t1		SignalP-5.0	1	22	0.711420
g15471.t1		SignalP-5.0	1	20	0.848009
g15478.t1		SignalP-5.0	1	19	0.986709
g15481.t1		SignalP-5.0	1	17	0.962263
g15483.t1		SignalP-5.0	1	19	0.960714
g15489.t1		SignalP-5.0	1	18	0.816292
g15495.t1		SignalP-5.0	1	23	0.993493
g15505.t1		SignalP-5.0	1	23	0.977247
g15509.t1		SignalP-5.0	1	20	0.991984
g15522.t1		SignalP-5.0	1	21	0.997063
g15534.t1		SignalP-5.0	1	20	0.973863
g15551.t1		SignalP-5.0	1	21	0.797313
g15554.t1		SignalP-5.0	1	15	0.878547
g15562.t1		SignalP-5.0	1	22	0.996729
g15578.t1		SignalP-5.0	1	25	0.617601
g15581.t1		SignalP-5.0	1	17	0.938560
g15582.t1		SignalP-5.0	1	24	0.991444
g15600.t1		SignalP-5.0	1	20	0.707240
g15610.t1		SignalP-5.0	1	18	0.998631
g15621.t1		SignalP-5.0	1	17	0.980507
g15666.t1		SignalP-5.0	1	22	0.863262
g15667.t1		SignalP-5.0	1	20	0.944734
g15679.t1		SignalP-5.0	1	22	0.920556
g15681.t1		SignalP-5.0	1	22	0.858098
g15685.t1		SignalP-5.0	1	17	0.857260
g15701.t1		SignalP-5.0	1	18	0.933483
g15704.t1		SignalP-5.0	1	19	0.971652
g15705.t1		SignalP-5.0	1	20	0.906287
g15722.t1		SignalP-5.0	1	21	0.815450
g15731.t1		SignalP-5.0	1	26	0.998352
g15739.t1		SignalP-5.0	1	20	0.944219
g15759.t1		SignalP-5.0	1	22	0.990138
g15773.t1		SignalP-5.0	1	20	0.997772
g15776.t1		SignalP-5.0	1	18	0.701666
g15789.t1		SignalP-5.0	1	18	0.916355
g15791.t1		SignalP-5.0	1	18	0.922721
g15795.t1		SignalP-5.0	1	18	0.961628
g15802.t1		SignalP-5.0	1	22	0.879655
g15817.t1		SignalP-5.0	1	23	0.998226
g15820.t1		SignalP-5.0	1	17	0.935307
g15822.t1		SignalP-5.0	1	18	0.585098
g15846.t1		SignalP-5.0	1	23	0.992700
g15847.t1		SignalP-5.0	1	20	0.997121
g15848.t1		SignalP-5.0	1	20	0.998758
g15853.t1		SignalP-5.0	1	16	0.993455
g15855.t1		SignalP-5.0	1	18	0.839347
g15875.t1		SignalP-5.0	1	34	0.732326
g15883.t1		SignalP-5.0	1	19	0.994478
g15892.t1		SignalP-5.0	1	17	0.873699
g15896.t1		SignalP-5.0	1	19	0.941090
g15906.t1		SignalP-5.0	1	22	0.988233
g15908.t1		SignalP-5.0	1	26	0.978050
g15911.t1		SignalP-5.0	1	18	0.957470
g15920.t1		SignalP-5.0	1	21	0.990543
g15922.t1		SignalP-5.0	1	23	0.755848
g15923.t1		SignalP-5.0	1	25	0.996787
g15925.t1		SignalP-5.0	1	22	0.501342
g15931.t1		SignalP-5.0	1	21	0.835646
g15948.t1		SignalP-5.0	1	16	0.844981
g15953.t1		SignalP-5.0	1	18	0.998653
g15955.t1		SignalP-5.0	1	16	0.829154
g15956.t1		SignalP-5.0	1	21	0.996142
g15959.t1		SignalP-5.0	1	18	0.805516
g15960.t1		SignalP-5.0	1	20	0.975949
g15967.t1		SignalP-5.0	1	19	0.998817
g15986.t1		SignalP-5.0	1	20	0.791554
g15989.t1		SignalP-5.0	1	24	0.991215
g15993.t1		SignalP-5.0	1	22	0.979325
g16004.t1		SignalP-5.0	1	17	0.992993
g16005.t1		SignalP-5.0	1	17	0.997154
g16026.t1		SignalP-5.0	1	26	0.971558
g16028.t1		SignalP-5.0	1	18	0.998883
g16029.t1		SignalP-5.0	1	20	0.987174
g16030.t1		SignalP-5.0	1	19	0.877978
g16033.t1		SignalP-5.0	1	19	0.995692
g16067.t1		SignalP-5.0	1	18	0.999001
g16078.t1		SignalP-5.0	1	27	0.992463
g16081.t1		SignalP-5.0	1	26	0.798109
g16091.t1		SignalP-5.0	1	18	0.943785
g16094.t1		SignalP-5.0	1	19	0.993466
g16106.t1		SignalP-5.0	1	17	0.977097
g16107.t1		SignalP-5.0	1	20	0.990396
g16108.t1		SignalP-5.0	1	18	0.997040
g16111.t1		SignalP-5.0	1	17	0.960339
g16114.t1		SignalP-5.0	1	18	0.899723
g16135.t1		SignalP-5.0	1	17	0.544778
g16136.t1		SignalP-5.0	1	23	0.990913
g16143.t1		SignalP-5.0	1	21	0.924227
g16159.t1		SignalP-5.0	1	29	0.993199
g16171.t1		SignalP-5.0	1	20	0.998486
g16175.t1		SignalP-5.0	1	15	0.995480
g16178.t1		SignalP-5.0	1	20	0.972163
g16191.t1		SignalP-5.0	1	20	0.966363
g16193.t1		SignalP-5.0	1	19	0.936880
g16196.t1		SignalP-5.0	1	14	0.535468
g16205.t1		SignalP-5.0	1	21	0.998304
g16215.t1		SignalP-5.0	1	18	0.982449
g16216.t1		SignalP-5.0	1	17	0.959386
g16220.t1		SignalP-5.0	1	18	0.932659
g16222.t1		SignalP-5.0	1	22	0.542613
g16224.t1		SignalP-5.0	1	19	0.731133
g16241.t1		SignalP-5.0	1	24	0.528235
g16243.t1		SignalP-5.0	1	19	0.998168
g16272.t1		SignalP-5.0	1	18	0.814054
g16286.t1		SignalP-5.0	1	19	0.993719
g16287.t1		SignalP-5.0	1	19	0.978053
g16289.t1		SignalP-5.0	1	22	0.947399
g16295.t1		SignalP-5.0	1	18	0.915267
g16297.t1		SignalP-5.0	1	27	0.977576
g16302.t1		SignalP-5.0	1	17	0.996206
g16303.t1		SignalP-5.0	1	17	0.754182
g16304.t1		SignalP-5.0	1	17	0.980102
g16307.t1		SignalP-5.0	1	16	0.985259
g16312.t1		SignalP-5.0	1	25	0.798614
g16315.t1		SignalP-5.0	1	18	0.985542
g16319.t1		SignalP-5.0	1	19	0.896590
g16333.t1		SignalP-5.0	1	18	0.994739
g16334.t1		SignalP-5.0	1	21	0.616988
g16338.t1		SignalP-5.0	1	21	0.975339
g16342.t1		SignalP-5.0	1	21	0.997196
g16358.t1		SignalP-5.0	1	20	0.731370
g16359.t1		SignalP-5.0	1	35	0.592398
g16380.t1		SignalP-5.0	1	21	0.893008
g16383.t1		SignalP-5.0	1	19	0.990632
g16385.t1		SignalP-5.0	1	31	0.975812
g16390.t1		SignalP-5.0	1	25	0.870773
g16392.t1		SignalP-5.0	1	18	0.999322
g16414.t1		SignalP-5.0	1	22	0.987329
g16418.t1		SignalP-5.0	1	20	0.995336
g16419.t1		SignalP-5.0	1	23	0.984275
g16429.t1		SignalP-5.0	1	21	0.822503
g16434.t1		SignalP-5.0	1	27	0.649856
g16443.t1		SignalP-5.0	1	20	0.588068
g16482.t1		SignalP-5.0	1	20	0.994008
