# Supplementary material for: Genome Analyses of Two Blueberry Pathogens: Diaporthe amygdali CAA958 and Diaporthe eres CBS 160.32
Source: J Fungi (Basel). 2022 Jul 29;8(8):804. doi: 10.3390/jof8080804 (PMC9409727; doi:10.3390/jof8080804)
Supplement: Supplementary file 1 [file jof-08-00804-s001.zip › Table S4 - Predicted proteins with transmembrane structure.xlsx]

## Sheet: D. amygdali
Table S4 - Transmembrane proteins identified in Diaporthe amygdali CAA958
Gene ID	Number of predicted transmembranes
g10000.t1	0
g10001.t1	0
g10004.t1	0
g10005.t1	0
g10007.t1	0
g10008.t1	0
g10010.t1	0
g10011.t1	0
g10012.t1	0
g10014.t1	0
g10015.t1	0
g10016.t1	0
g10018.t1	0
g10019.t1	0
g10021.t1	0
g10024.t1	0
g10026.t1	0
g10027.t1	0
g10028.t1	0
g10030.t1	0
g10031.t1	0
g10032.t1	0
g10033.t1	0
g10034.t1	0
g10037.t1	0
g10039.t1	0
g10040.t1	0
g10041.t1	0
g10042.t1	0
g10043.t1	0
g10044.t1	0
g10045.t1	0
g10047.t1	0
g10049.t1	0
g10050.t1	0
g10051.t1	0
g10054.t1	0
g10055.t1	0
g10056.t1	0
g10057.t1	0
g10058.t1	0
g10059.t1	0
g10060.t1	0
g10061.t1	0
g10063.t1	0
g10064.t1	0
g10065.t1	0
g10066.t1	0
g10068.t1	0
g10070.t1	0
g10073.t1	0
g10074.t1	0
g10075.t1	0
g10076.t1	0
g10077.t1	0
g10079.t1	0
g10080.t1	0
g10082.t1	0
g10083.t1	0
g10085.t1	0
g10086.t1	0
g10089.t1	0
g10093.t1	0
g10094.t1	0
g10095.t1	0
g10096.t1	0
g10097.t1	0
g10098.t1	0
g10099.t1	0
g10100.t1	0
g10101.t1	0
g10102.t1	0
g10104.t1	0
g10108.t1	0
g10109.t1	0
g10112.t1	0
g10113.t1	0
g10115.t1	0
g10116.t1	0
g10117.t1	0
g10118.t1	0
g10119.t1	0
g10120.t1	0
g10121.t1	0
g10122.t1	0
g10123.t1	0
g10124.t1	0
g10125.t1	0
g10127.t1	0
g10130.t1	0
g10132.t1	0
g10133.t1	0
g10135.t1	0
g10136.t1	0
g10137.t1	0
g10138.t1	0
g10139.t1	0
g10140.t1	0
g10141.t1	0
g10142.t1	0
g10143.t1	0
g10144.t1	0
g10145.t1	0
g10146.t1	0
g10147.t1	0
g10148.t1	0
g10149.t1	0
g10150.t1	0
g10151.t1	0
g10152.t1	0
g10153.t1	0
g10154.t1	0
g10155.t1	0
g10159.t1	0
g10160.t1	0
g10161.t1	0
g10163.t1	0
g10164.t1	0
g10165.t1	0
g10167.t1	0
g10168.t1	0
g10169.t1	0
g10171.t1	0
g10172.t1	0
g10173.t1	0
g10175.t1	0
g10176.t1	0
g10177.t1	0
g10178.t1	0
g10180.t1	0
g10182.t1	0
g10183.t1	0
g10184.t1	0
g10185.t1	0
g10186.t1	0
g10187.t1	0
g10189.t1	0
g10191.t1	0
g10192.t1	0
g10193.t1	0
g10195.t1	0
g10196.t1	0
g10198.t1	0
g10199.t1	0
g10200.t1	0
g10201.t1	0
g10203.t1	0
g10205.t1	0
g10206.t1	0
g10207.t1	0
g10208.t1	0
g10210.t1	0
g10212.t1	0
g10213.t1	0
g10214.t1	0
g10215.t1	0
g10216.t1	0
g10218.t1	0
g10220.t1	0
g10222.t1	0
g10227.t1	0
g10228.t1	0
g10230.t1	0
g10231.t1	0
g10232.t1	0
g10233.t1	0
g10235.t1	0
g10237.t1	0
g10238.t1	0
g10239.t1	0
g10240.t1	0
g10241.t1	0
g10242.t1	0
g10243.t1	0
g10244.t1	0
g10245.t1	0
g10246.t1	0
g10249.t1	0
g10250.t1	0
g10251.t1	0
g10252.t1	0
g10253.t1	0
g10254.t1	0
g10255.t1	0
g10257.t1	0
g10258.t1	0
g10259.t1	0
g10260.t1	0
g10261.t1	0
g10263.t1	0
g10264.t1	0
g10265.t1	0
g10267.t1	0
g10268.t1	0
g10269.t1	0
g10271.t1	0
g10273.t1	0
g10274.t1	0
g10275.t1	0
g10276.t1	0
g10278.t1	0
g10280.t1	0
g10281.t1	0
g10282.t1	0
g10284.t1	0
g10285.t1	0
g10287.t1	0
g10288.t1	0
g10289.t1	0
g10290.t1	0
g10291.t1	0
g10292.t1	0
g10293.t1	0
g10294.t1	0
g10295.t1	0
g10296.t1	0
g10299.t1	0
g10300.t1	0
g10301.t1	0
g10302.t1	0
g10303.t1	0
g10304.t1	0
g10305.t1	0
g10306.t1	0
g10307.t1	0
g10309.t1	0
g10310.t1	0
g10311.t1	0
g10312.t1	0
g10313.t1	0
g10314.t1	0
g10315.t1	0
g10316.t1	0
g10317.t1	0
g10318.t1	0
g10319.t1	0
g10320.t1	0
g10322.t1	0
g10323.t1	0
g10324.t1	0
g10325.t1	0
g10327.t1	0
g10328.t1	0
g10329.t1	0
g10330.t1	0
g10331.t1	0
g10332.t1	0
g10333.t1	0
g10334.t1	0
g10335.t1	0
g10337.t1	0
g10338.t1	0
g10339.t1	0
g10340.t1	0
g10341.t1	0
g10342.t1	0
g10343.t1	0
g10344.t1	0
g10345.t1	0
g10346.t1	0
g10347.t1	0
g10348.t1	0
g10349.t1	0
g10350.t1	0
g10351.t1	0
g10352.t1	0
g10353.t1	0
g10354.t1	0
g10355.t1	0
g10356.t1	0
g10358.t1	0
g10359.t1	0
g10360.t1	0
g10361.t1	0
g10362.t1	0
g10363.t1	0
g10364.t1	0
g10365.t1	0
g10366.t1	0
g10367.t1	0
g10368.t1	0
g10369.t1	0
g10370.t1	0
g10371.t1	0
g10373.t1	0
g10374.t1	0
g10375.t1	0
g10376.t1	0
g10377.t1	0
g10379.t1	0
g10381.t1	0
g10382.t1	0
g10383.t1	0
g10384.t1	0
g10385.t1	0
g10387.t1	0
g10388.t1	0
g10389.t1	0
g10391.t1	0
g10394.t1	0
g10396.t1	0
g10397.t1	0
g10398.t1	0
g10400.t1	0
g10401.t1	0
g10402.t1	0
g10403.t1	0
g10404.t1	0
g10406.t1	0
g10407.t1	0
g10408.t1	0
g10409.t1	0
g10410.t1	0
g10411.t1	0
g10412.t1	0
g10413.t1	0
g10415.t1	0
g10416.t1	0
g10419.t1	0
g10422.t1	0
g10423.t1	0
g10424.t1	0
g10425.t1	0
g10426.t1	0
g10427.t1	0
g10428.t1	0
g10429.t1	0
g10430.t1	0
g10432.t1	0
g10433.t1	0
g10434.t1	0
g10435.t1	0
g10436.t1	0
g10437.t1	0
g10439.t1	0
g10440.t1	0
g10443.t1	0
g10445.t1	0
g10446.t1	0
g10447.t1	0
g10448.t1	0
g10449.t1	0
g10450.t1	0
g10451.t1	0
g10453.t1	0
g10455.t1	0
g10456.t1	0
g10457.t1	0
g10458.t1	0
g10459.t1	0
g10460.t1	0
g10461.t1	0
g10462.t1	0
g10463.t1	0
g10465.t1	0
g10466.t1	0
g10467.t1	0
g10468.t1	0
g10469.t1	0
g10470.t1	0
g10471.t1	0
g10473.t1	0
g10474.t1	0
g10475.t1	0
g10476.t1	0
g10477.t1	0
g10478.t1	0
g10479.t1	0
g10480.t1	0
g10481.t1	0
g10482.t1	0
g10483.t1	0
g10484.t1	0
g10485.t1	0
g10486.t1	0
g10487.t1	0
g10488.t1	0
g10491.t1	0
g10492.t1	0
g10493.t1	0
g10494.t1	0
g10495.t1	0
g10496.t1	0
g10497.t1	0
g10498.t1	0
g10499.t1	0
g10500.t1	0
g10501.t1	0
g10502.t1	0
g10503.t1	0
g10504.t1	0
g10506.t1	0
g10507.t1	0
g10508.t1	0
g10509.t1	0
g10512.t1	0
g10513.t1	0
g10514.t1	0
g10515.t1	0
g10516.t1	0
g10517.t1	0
g10519.t1	0
g10520.t1	0
g10521.t1	0
g10522.t1	0
g10523.t1	0
g10524.t1	0
g10525.t1	0
g10526.t1	0
g10527.t1	0
g10528.t1	0
g10530.t1	0
g10531.t1	0
g10532.t1	0
g10535.t1	0
g10536.t1	0
g10537.t1	0
g10538.t1	0
g10539.t1	0
g10540.t1	0
g10543.t1	0
g10544.t1	0
g10546.t1	0
g10547.t1	0
g10548.t1	0
g10549.t1	0
g10550.t1	0
g10551.t1	0
g10552.t1	0
g10553.t1	0
g10554.t1	0
g10555.t1	0
g10556.t1	0
g10558.t1	0
g10560.t1	0
g10561.t1	0
g10563.t1	0
g10564.t1	0
g10565.t1	0
g10566.t1	0
g10567.t1	0
g10568.t1	0
g10570.t1	0
g10572.t1	0
g10573.t1	0
g10574.t1	0
g10575.t1	0
g10576.t1	0
g10577.t1	0
g10578.t1	0
g10579.t1	0
g10580.t1	0
g10581.t1	0
g10583.t1	0
g10585.t1	0
g10586.t1	0
g10587.t1	0
g10588.t1	0
g10589.t1	0
g10590.t1	0
g10591.t1	0
g10592.t1	0
g10594.t1	0
g10595.t1	0
g10596.t1	0
g10597.t1	0
g10599.t1	0
g10601.t1	0
g10603.t1	0
g10604.t1	0
g10605.t1	0
g10606.t1	0
g10608.t1	0
g10610.t1	0
g10612.t1	0
g10613.t1	0
g10616.t1	0
g10617.t1	0
g10618.t1	0
g10619.t1	0
g10620.t1	0
g10621.t1	0
g10622.t1	0
g10623.t1	0
g10625.t1	0
g10626.t1	0
g10628.t1	0
g10629.t1	0
g10631.t1	0
g10632.t1	0
g10633.t1	0
g10635.t1	0
g10636.t1	0
g10637.t1	0
g10639.t1	0
g10640.t1	0
g10641.t1	0
g10642.t1	0
g10643.t1	0
g10644.t1	0
g10645.t1	0
g10646.t1	0
g10647.t1	0
g10649.t1	0
g10650.t1	0
g10651.t1	0
g10652.t1	0
g10653.t1	0
g10656.t1	0
g10657.t1	0
g10658.t1	0
g10659.t1	0
g10661.t1	0
g10662.t1	0
g10663.t1	0
g10664.t1	0
g10665.t1	0
g10667.t1	0
g10668.t1	0
g10669.t1	0
g10670.t1	0
g10671.t1	0
g10672.t1	0
g10673.t1	0
g10674.t1	0
g10675.t1	0
g10678.t1	0
g10679.t1	0
g10681.t1	0
g10682.t1	0
g10685.t1	0
g10686.t1	0
g10688.t1	0
g10689.t1	0
g10690.t1	0
g10692.t1	0
g10693.t1	0
g10694.t1	0
g10695.t1	0
g10696.t1	0
g10697.t1	0
g10698.t1	0
g10699.t1	0
g10700.t1	0
g10701.t1	0
g10702.t1	0
g10703.t1	0
g10704.t1	0
g10705.t1	0
g10706.t1	0
g10708.t1	0
g10709.t1	0
g10710.t1	0
g10711.t1	0
g10712.t1	0
g10713.t1	0
g10714.t1	0
g10716.t1	0
g10717.t1	0
g10718.t1	0
g10719.t1	0
g10721.t1	0
g10722.t1	0
g10723.t1	0
g10724.t1	0
g10725.t1	0
g10726.t1	0
g10727.t1	0
g10728.t1	0
g10729.t1	0
g10730.t1	0
g10731.t1	0
g10732.t1	0
g10733.t1	0
g10734.t1	0
g10736.t1	0
g10739.t1	0
g10740.t1	0
g10741.t1	0
g10742.t1	0
g10743.t1	0
g10744.t1	0
g10745.t1	0
g10746.t1	0
g10747.t1	0
g10749.t1	0
g10750.t1	0
g10751.t1	0
g10752.t1	0
g10753.t1	0
g10754.t1	0
g10755.t1	0
g10756.t1	0
g10757.t1	0
g10758.t1	0
g10761.t1	0
g10762.t1	0
g10764.t1	0
g10765.t1	0
g10766.t1	0
g10767.t1	0
g10769.t1	0
g10770.t1	0
g10773.t1	0
g10774.t1	0
g10775.t1	0
g10778.t1	0
g10779.t1	0
g10780.t1	0
g10782.t1	0
g10784.t1	0
g10785.t1	0
g10786.t1	0
g10787.t1	0
g10788.t1	0
g10789.t1	0
g10790.t1	0
g10791.t1	0
g10792.t1	0
g10793.t1	0
g10794.t1	0
g10795.t1	0
g10796.t1	0
g10797.t1	0
g10798.t1	0
g10799.t1	0
g10800.t1	0
g10801.t1	0
g10802.t1	0
g10803.t1	0
g10804.t1	0
g10805.t1	0
g10807.t1	0
g10808.t1	0
g10809.t1	0
g10810.t1	0
g10811.t1	0
g10812.t1	0
g10813.t1	0
g10815.t1	0
g10816.t1	0
g10817.t1	0
g10818.t1	0
g10820.t1	0
g10821.t1	0
g10823.t1	0
g10824.t1	0
g10825.t1	0
g10826.t1	0
g10827.t1	0
g10828.t1	0
g10829.t1	0
g10830.t1	0
g10831.t1	0
g10833.t1	0
g10834.t1	0
g10836.t1	0
g10837.t1	0
g10838.t1	0
g10840.t1	0
g10841.t1	0
g10842.t1	0
g10843.t1	0
g10844.t1	0
g10845.t1	0
g10846.t1	0
g10847.t1	0
g10848.t1	0
g10849.t1	0
g10851.t1	0
g10852.t1	0
g10853.t1	0
g10854.t1	0
g10855.t1	0
g10856.t1	0
g10857.t1	0
g10858.t1	0
g10859.t1	0
g10860.t1	0
g10861.t1	0
g10863.t1	0
g10864.t1	0
g10866.t1	0
g10867.t1	0
g10868.t1	0
g10869.t1	0
g10870.t1	0
g10873.t1	0
g10874.t1	0
g10875.t1	0
g10876.t1	0
g10877.t1	0
g10878.t1	0
g10879.t1	0
g10880.t1	0
g10881.t1	0
g10883.t1	0
g10884.t1	0
g10885.t1	0
g10886.t1	0
g10887.t1	0
g10888.t1	0
g10889.t1	0
g10890.t1	0
g10891.t1	0
g10893.t1	0
g10894.t1	0
g10895.t1	0
g10896.t1	0
g10897.t1	0
g10898.t1	0
g10901.t1	0
g10902.t1	0
g10903.t1	0
g10904.t1	0
g10905.t1	0
g10909.t1	0
g10914.t1	0
g10915.t1	0
g10916.t1	0
g10917.t1	0
g10919.t1	0
g10920.t1	0
g10922.t1	0
g10923.t1	0
g10924.t1	0
g10925.t1	0
g10926.t1	0
g10927.t1	0
g10928.t1	0
g10929.t1	0
g10930.t1	0
g10932.t1	0
g10933.t1	0
g10935.t1	0
g10936.t1	0
g10937.t1	0
g10938.t1	0
g10939.t1	0
g10940.t1	0
g10942.t1	0
g10943.t1	0
g10944.t1	0
g10945.t1	0
g10946.t1	0
g10947.t1	0
g10948.t1	0
g10949.t1	0
g10950.t1	0
g10951.t1	0
g10952.t1	0
g10953.t1	0
g10954.t1	0
g10955.t1	0
g10957.t1	0
g10959.t1	0
g10960.t1	0
g10961.t1	0
g10962.t1	0
g10963.t1	0
g10964.t1	0
g10965.t1	0
g10967.t1	0
g10968.t1	0
g10969.t1	0
g10970.t1	0
g10971.t1	0
g10972.t1	0
g10973.t1	0
g10974.t1	0
g10975.t1	0
g10976.t1	0
g10977.t1	0
g10978.t1	0
g10979.t1	0
g10980.t1	0
g10981.t1	0
g10982.t1	0
g10985.t1	0
g10986.t1	0
g10988.t1	0
g10990.t1	0
g10991.t1	0
g10992.t1	0
g10995.t1	0
g10996.t1	0
g10998.t1	0
g10999.t1	0
g11003.t1	0
g11004.t1	0
g11005.t1	0
g11006.t1	0
g11008.t1	0
g11009.t1	0
g11010.t1	0
g11011.t1	0
g11012.t1	0
g11013.t1	0
g11014.t1	0
g11015.t1	0
g11016.t1	0
g11017.t1	0
g11018.t1	0
g11019.t1	0
g11020.t1	0
g11021.t1	0
g11022.t1	0
g11024.t1	0
g11025.t1	0
g11028.t1	0
g11031.t1	0
g11032.t1	0
g11033.t1	0
g11034.t1	0
g11035.t1	0
g11037.t1	0
g11040.t1	0
g11041.t1	0
g11042.t1	0
g11043.t1	0
g11044.t1	0
g11045.t1	0
g11046.t1	0
g11048.t1	0
g11050.t1	0
g11051.t1	0
g11052.t1	0
g11053.t1	0
g11054.t1	0
g11055.t1	0
g11056.t1	0
g11057.t1	0
g11058.t1	0
g11059.t1	0
g11060.t1	0
g11063.t1	0
g11064.t1	0
g11065.t1	0
g11067.t1	0
g11068.t1	0
g11069.t1	0
g11071.t1	0
g11072.t1	0
g11073.t1	0
g11074.t1	0
g11075.t1	0
g11076.t1	0
g11077.t1	0
g11078.t1	0
g11081.t1	0
g11082.t1	0
g11084.t1	0
g11086.t1	0
g11087.t1	0
g11088.t1	0
g11089.t1	0
g11090.t1	0
g11091.t1	0
g11092.t1	0
g11093.t1	0
g11094.t1	0
g11095.t1	0
g11096.t1	0
g11097.t1	0
g11098.t1	0
g11099.t1	0
g11101.t1	0
g11102.t1	0
g11104.t1	0
g11105.t1	0
g11106.t1	0
g11107.t1	0
g11108.t1	0
g11109.t1	0
g11110.t1	0
g11112.t1	0
g11113.t1	0
g11114.t1	0
g11116.t1	0
g11117.t1	0
g11118.t1	0
g11120.t1	0
g11121.t1	0
g11122.t1	0
g11123.t1	0
g11124.t1	0
g11125.t1	0
g11128.t1	0
g11129.t1	0
g11132.t1	0
g11133.t1	0
g11134.t1	0
g11136.t1	0
g11137.t1	0
g11138.t1	0
g11139.t1	0
g11140.t1	0
g11141.t1	0
g11142.t1	0
g11143.t1	0
g11144.t1	0
g11145.t1	0
g11146.t1	0
g11147.t1	0
g11148.t1	0
g11149.t1	0
g11150.t1	0
g11151.t1	0
g11152.t1	0
g11153.t1	0
g11157.t1	0
g11158.t1	0
g11159.t1	0
g11161.t1	0
g11162.t1	0
g11163.t1	0
g11165.t1	0
g11166.t1	0
g11167.t1	0
g11168.t1	0
g11169.t1	0
g11170.t1	0
g11171.t1	0
g11172.t1	0
g11173.t1	0
g11174.t1	0
g11175.t1	0
g11176.t1	0
g11177.t1	0
g11178.t1	0
g11179.t1	0
g11180.t1	0
g11181.t1	0
g11182.t1	0
g11183.t1	0
g11184.t1	0
g11186.t1	0
g11187.t1	0
g11188.t1	0
g11189.t1	0
g11190.t1	0
g11191.t1	0
g11192.t1	0
g11193.t1	0
g11194.t1	0
g11195.t1	0
g11196.t1	0
g11197.t1	0
g11198.t1	0
g11200.t1	0
g11202.t1	0
g11203.t1	0
g11204.t1	0
g11205.t1	0
g11206.t1	0
g11207.t1	0
g11208.t1	0
g11209.t1	0
g11210.t1	0
g11211.t1	0
g11212.t1	0
g11213.t1	0
g11214.t1	0
g11216.t1	0
g11218.t1	0
g11219.t1	0
g11220.t1	0
g11221.t1	0
g11222.t1	0
g11223.t1	0
g11224.t1	0
g11226.t1	0
g11227.t1	0
g11229.t1	0
g11231.t1	0
g11232.t1	0
g11233.t1	0
g11234.t1	0
g11235.t1	0
g11236.t1	0
g11239.t1	0
g11240.t1	0
g11241.t1	0
g11242.t1	0
g11243.t1	0
g11245.t1	0
g11246.t1	0
g11247.t1	0
g11248.t1	0
g11249.t1	0
g11250.t1	0
g11251.t1	0
g11252.t1	0
g11253.t1	0
g11255.t1	0
g11256.t1	0
g11257.t1	0
g11258.t1	0
g11260.t1	0
g11261.t1	0
g11262.t1	0
g11263.t1	0
g11264.t1	0
g11266.t1	0
g11268.t1	0
g11269.t1	0
g11270.t1	0
g11271.t1	0
g11272.t1	0
g11273.t1	0
g11274.t1	0
g11275.t1	0
g11276.t1	0
g11277.t1	0
g11278.t1	0
g11279.t1	0
g11280.t1	0
g11281.t1	0
g11282.t1	0
g11283.t1	0
g11284.t1	0
g11285.t1	0
g11286.t1	0
g11287.t1	0
g11288.t1	0
g11289.t1	0
g11295.t1	0
g11296.t1	0
g11297.t1	0
g11298.t1	0
g11299.t1	0
g11300.t1	0
g11301.t1	0
g11302.t1	0
g11303.t1	0
g11305.t1	0
g11306.t1	0
g11307.t1	0
g11308.t1	0
g11309.t1	0
g11310.t1	0
g11311.t1	0
g11312.t1	0
g11313.t1	0
g11314.t1	0
g11315.t1	0
g11316.t1	0
g11318.t1	0
g11320.t1	0
g11321.t1	0
g11322.t1	0
g11323.t1	0
g11324.t1	0
g11325.t1	0
g11326.t1	0
g11327.t1	0
g11328.t1	0
g11329.t1	0
g11330.t1	0
g11333.t1	0
g11334.t1	0
g11335.t1	0
g11336.t1	0
g11337.t1	0
g11338.t1	0
g11340.t1	0
g11342.t1	0
g11344.t1	0
g11345.t1	0
g11346.t1	0
g11347.t1	0
g11350.t1	0
g11351.t1	0
g11352.t1	0
g11353.t1	0
g11355.t1	0
g11358.t1	0
g11359.t1	0
g11360.t1	0
g11361.t1	0
g11362.t1	0
g11363.t1	0
g11364.t1	0
g11365.t1	0
g11366.t1	0
g11367.t1	0
g11368.t1	0
g11370.t1	0
g11371.t1	0
g11373.t1	0
g11374.t1	0
g11376.t1	0
g11378.t1	0
g11379.t1	0
g11380.t1	0
g11382.t1	0
g11383.t1	0
g11384.t1	0
g11385.t1	0
g11386.t1	0
g11387.t1	0
g11388.t1	0
g11389.t1	0
g11390.t1	0
g11391.t1	0
g11392.t1	0
g11393.t1	0
g11394.t1	0
g11395.t1	0
g11396.t1	0
g11397.t1	0
g11398.t1	0
g11400.t1	0
g11402.t1	0
g11404.t1	0
g11405.t1	0
g11406.t1	0
g11407.t1	0
g11408.t1	0
g11409.t1	0
g11411.t1	0
g11412.t1	0
g11413.t1	0
g11414.t1	0
g11415.t1	0
g11416.t1	0
g11417.t1	0
g11418.t1	0
g11419.t1	0
g11420.t1	0
g11421.t1	0
g11422.t1	0
g11423.t1	0
g11424.t1	0
g11426.t1	0
g11427.t1	0
g11428.t1	0
g11429.t1	0
g11430.t1	0
g11431.t1	0
g11432.t1	0
g11434.t1	0
g11435.t1	0
g11437.t1	0
g11438.t1	0
g11439.t1	0
g11440.t1	0
g11441.t1	0
g11442.t1	0
g11443.t1	0
g11444.t1	0
g11445.t1	0
g11446.t1	0
g11447.t1	0
g11449.t1	0
g11450.t1	0
g11451.t1	0
g11453.t1	0
g11454.t1	0
g11455.t1	0
g11456.t1	0
g11457.t1	0
g11458.t1	0
g11459.t1	0
g11460.t1	0
g11463.t1	0
g11464.t1	0
g11465.t1	0
g11466.t1	0
g11469.t1	0
g11470.t1	0
g11471.t1	0
g11472.t1	0
g11473.t1	0
g11474.t1	0
g11475.t1	0
g11476.t1	0
g11477.t1	0
g11478.t1	0
g11479.t1	0
g11480.t1	0
g11482.t1	0
g11483.t1	0
g11484.t1	0
g11485.t1	0
g11486.t1	0
g11487.t1	0
g11488.t1	0
g11489.t1	0
g11490.t1	0
g11491.t1	0
g11492.t1	0
g11496.t1	0
g11498.t1	0
g11499.t1	0
g11500.t1	0
g11501.t1	0
g11502.t1	0
g11503.t1	0
g11504.t1	0
g11505.t1	0
g11506.t1	0
g11507.t1	0
g11509.t1	0
g11510.t1	0
g11511.t1	0
g11512.t1	0
g11513.t1	0
g11514.t1	0
g11515.t1	0
g11516.t1	0
g11517.t1	0
g11518.t1	0
g11519.t1	0
g11520.t1	0
g11521.t1	0
g11522.t1	0
g11523.t1	0
g11524.t1	0
g11525.t1	0
g11527.t1	0
g11528.t1	0
g11530.t1	0
g11531.t1	0
g11533.t1	0
g11534.t1	0
g11535.t1	0
g11536.t1	0
g11537.t1	0
g11538.t1	0
g11539.t1	0
g11540.t1	0
g11541.t1	0
g11542.t1	0
g11543.t1	0
g11544.t1	0
g11545.t1	0
g11546.t1	0
g11547.t1	0
g11548.t1	0
g11549.t1	0
g11550.t1	0
g11551.t1	0
g11552.t1	0
g11553.t1	0
g11554.t1	0
g11555.t1	0
g11556.t1	0
g11557.t1	0
g11558.t1	0
g11559.t1	0
g11560.t1	0
g11562.t1	0
g11563.t1	0
g11564.t1	0
g11567.t1	0
g11568.t1	0
g11570.t1	0
g11571.t1	0
g11572.t1	0
g11573.t1	0
g11574.t1	0
g11575.t1	0
g11576.t1	0
g11577.t1	0
g11579.t1	0
g11580.t1	0
g11583.t1	0
g11584.t1	0
g11588.t1	0
g11589.t1	0
g11591.t1	0
g11592.t1	0
g11593.t1	0
g11595.t1	0
g11596.t1	0
g11597.t1	0
g11598.t1	0
g11599.t1	0
g11600.t1	0
g11601.t1	0
g11602.t1	0
g11603.t1	0
g11604.t1	0
g11605.t1	0
g11606.t1	0
g11609.t1	0
g11610.t1	0
g11612.t1	0
g11613.t1	0
g11615.t1	0
g11616.t1	0
g11617.t1	0
g11618.t1	0
g11619.t1	0
g11620.t1	0
g11621.t1	0
g11622.t1	0
g11625.t1	0
g11626.t1	0
g11627.t1	0
g11630.t1	0
g11631.t1	0
g11632.t1	0
g11633.t1	0
g11635.t1	0
g11636.t1	0
g11637.t1	0
g11638.t1	0
g11639.t1	0
g11640.t1	0
g11641.t1	0
g11642.t1	0
g11643.t1	0
g11644.t1	0
g11645.t1	0
g11646.t1	0
g11647.t1	0
g11648.t1	0
g11650.t1	0
g11654.t1	0
g11655.t1	0
g11656.t1	0
g11657.t1	0
g11659.t1	0
g11660.t1	0
g11661.t1	0
g11662.t1	0
g11663.t1	0
g11664.t1	0
g11665.t1	0
g11666.t1	0
g11667.t1	0
g11668.t1	0
g11669.t1	0
g11670.t1	0
g11672.t1	0
g11675.t1	0
g11677.t1	0
g11678.t1	0
g11679.t1	0
g11680.t1	0
g11681.t1	0
g11682.t1	0
g11683.t1	0
g11684.t1	0
g11685.t1	0
g11687.t1	0
g11688.t1	0
g11689.t1	0
g11690.t1	0
g11691.t1	0
g11692.t1	0
g11693.t1	0
g11694.t1	0
g11697.t1	0
g11698.t1	0
g11699.t1	0
g11700.t1	0
g11703.t1	0
g11705.t1	0
g11706.t1	0
g11708.t1	0
g11709.t1	0
g11710.t1	0
g11711.t1	0
g11713.t1	0
g11714.t1	0
g11715.t1	0
g11717.t1	0
g11718.t1	0
g11719.t1	0
g11720.t1	0
g11722.t1	0
g11723.t1	0
g11725.t1	0
g11726.t1	0
g11727.t1	0
g11728.t1	0
g11730.t1	0
g11731.t1	0
g11732.t1	0
g11733.t1	0
g11735.t1	0
g11736.t1	0
g11737.t1	0
g11740.t1	0
g11741.t1	0
g11742.t1	0
g11743.t1	0
g11744.t1	0
g11746.t1	0
g11748.t1	0
g11749.t1	0
g11750.t1	0
g11752.t1	0
g11753.t1	0
g11754.t1	0
g11755.t1	0
g11756.t1	0
g11757.t1	0
g11758.t1	0
g11760.t1	0
g11762.t1	0
g11763.t1	0
g11764.t1	0
g11765.t1	0
g11769.t1	0
g11770.t1	0
g11771.t1	0
g11772.t1	0
g11774.t1	0
g11775.t1	0
g11777.t1	0
g11778.t1	0
g11779.t1	0
g11781.t1	0
g11782.t1	0
g11783.t1	0
g11785.t1	0
g11786.t1	0
g11787.t1	0
g11788.t1	0
g11789.t1	0
g11791.t1	0
g11792.t1	0
g11793.t1	0
g11794.t1	0
g11795.t1	0
g11796.t1	0
g11797.t1	0
g11799.t1	0
g11800.t1	0
g11801.t1	0
g11802.t1	0
g11803.t1	0
g11804.t1	0
g11805.t1	0
g11806.t1	0
g11808.t1	0
g11810.t1	0
g11811.t1	0
g11812.t1	0
g11813.t1	0
g11814.t1	0
g11816.t1	0
g11817.t1	0
g11819.t1	0
g11820.t1	0
g11821.t1	0
g11822.t1	0
g11823.t1	0
g11824.t1	0
g11825.t1	0
g11826.t1	0
g11828.t1	0
g11829.t1	0
g11830.t1	0
g11831.t1	0
g11832.t1	0
g11834.t1	0
g11835.t1	0
g11836.t1	0
g11837.t1	0
g11839.t1	0
g11840.t1	0
g11841.t1	0
g11842.t1	0
g11843.t1	0
g11844.t1	0
g11845.t1	0
g11846.t1	0
g11847.t1	0
g11848.t1	0
g11849.t1	0
g11850.t1	0
g11851.t1	0
g11852.t1	0
g11853.t1	0
g11855.t1	0
g11857.t1	0
g11858.t1	0
g11859.t1	0
g11860.t1	0
g11862.t1	0
g11863.t1	0
g11864.t1	0
g11865.t1	0
g11866.t1	0
g11867.t1	0
g11868.t1	0
g11869.t1	0
g11870.t1	0
g11871.t1	0
g11872.t1	0
g11873.t1	0
g11874.t1	0
g11875.t1	0
g11876.t1	0
g11877.t1	0
g11878.t1	0
g11879.t1	0
g11880.t1	0
g11881.t1	0
g11882.t1	0
g11883.t1	0
g11884.t1	0
g11885.t1	0
g11886.t1	0
g11887.t1	0
g11888.t1	0
g11889.t1	0
g11890.t1	0
g11891.t1	0
g11893.t1	0
g11895.t1	0
g11897.t1	0
g11898.t1	0
g11899.t1	0
g11900.t1	0
g11903.t1	0
g11904.t1	0
g11905.t1	0
g11906.t1	0
g11907.t1	0
g11908.t1	0
g11909.t1	0
g11910.t1	0
g11912.t1	0
g11913.t1	0
g11915.t1	0
g11916.t1	0
g11917.t1	0
g11918.t1	0
g11919.t1	0
g11920.t1	0
g11921.t1	0
g11922.t1	0
g11923.t1	0
g11924.t1	0
g11925.t1	0
g11926.t1	0
g11927.t1	0
g11928.t1	0
g11929.t1	0
g11930.t1	0
g11931.t1	0
g11934.t1	0
g11935.t1	0
g11936.t1	0
g11937.t1	0
g11938.t1	0
g11939.t1	0
g11940.t1	0
g11941.t1	0
g11942.t1	0
g11943.t1	0
g11944.t1	0
g11945.t1	0
g11946.t1	0
g11947.t1	0
g11949.t1	0
g11950.t1	0
g11951.t1	0
g11954.t1	0
g11955.t1	0
g11956.t1	0
g11958.t1	0
g11959.t1	0
g11960.t1	0
g11961.t1	0
g11963.t1	0
g11965.t1	0
g11968.t1	0
g11969.t1	0
g11970.t1	0
g11972.t1	0
g11973.t1	0
g11974.t1	0
g11975.t1	0
g11976.t1	0
g11977.t1	0
g11978.t1	0
g11979.t1	0
g11980.t1	0
g11982.t1	0
g11984.t1	0
g11985.t1	0
g11987.t1	0
g11988.t1	0
g11989.t1	0
g11990.t1	0
g11991.t1	0
g11993.t1	0
g11995.t1	0
g11998.t1	0
g11999.t1	0
g12000.t1	0
g12002.t1	0
g12003.t1	0
g12004.t1	0
g12005.t1	0
g12007.t1	0
g12008.t1	0
g12009.t1	0
g12011.t1	0
g12012.t1	0
g12014.t1	0
g12015.t1	0
g12016.t1	0
g12018.t1	0
g12019.t1	0
g12020.t1	0
g12021.t1	0
g12022.t1	0
g12024.t1	0
g12025.t1	0
g12026.t1	0
g12027.t1	0
g12028.t1	0
g12029.t1	0
g12030.t1	0
g12033.t1	0
g12034.t1	0
g12037.t1	0
g12038.t1	0
g12040.t1	0
g12041.t1	0
g12042.t1	0
g12044.t1	0
g12045.t1	0
g12047.t1	0
g12048.t1	0
g12049.t1	0
g12050.t1	0
g12051.t1	0
g12052.t1	0
g12053.t1	0
g12055.t1	0
g12056.t1	0
g12057.t1	0
g12058.t1	0
g12059.t1	0
g12060.t1	0
g12062.t1	0
g12063.t1	0
g12065.t1	0
g12066.t1	0
g12067.t1	0
g12068.t1	0
g12069.t1	0
g12071.t1	0
g12072.t1	0
g12075.t1	0
g12076.t1	0
g12077.t1	0
g12079.t1	0
g12080.t1	0
g12081.t1	0
g12083.t1	0
g12084.t1	0
g12085.t1	0
g12089.t1	0
g12090.t1	0
g12091.t1	0
g12092.t1	0
g12093.t1	0
g12095.t1	0
g12096.t1	0
g12098.t1	0
g12100.t1	0
g12101.t1	0
g12102.t1	0
g12103.t1	0
g12105.t1	0
g12108.t1	0
g12110.t1	0
g12111.t1	0
g12112.t1	0
g12113.t1	0
g12114.t1	0
g12115.t1	0
g12116.t1	0
g12117.t1	0
g12118.t1	0
g12119.t1	0
g12120.t1	0
g12122.t1	0
g12123.t1	0
g12124.t1	0
g12125.t1	0
g12126.t1	0
g12127.t1	0
g12128.t1	0
g12129.t1	0
g12131.t1	0
g12132.t1	0
g12134.t1	0
g12135.t1	0
g12138.t1	0
g12139.t1	0
g12140.t1	0
g12141.t1	0
g12142.t1	0
g12143.t1	0
g12144.t1	0
g12145.t1	0
g12147.t1	0
g12149.t1	0
g12150.t1	0
g12151.t1	0
g12152.t1	0
g12153.t1	0
g12155.t1	0
g12156.t1	0
g12157.t1	0
g12159.t1	0
g12160.t1	0
g12161.t1	0
g12162.t1	0
g12163.t1	0
g12164.t1	0
g12166.t1	0
g12167.t1	0
g12168.t1	0
g12169.t1	0
g12170.t1	0
g12171.t1	0
g12173.t1	0
g12174.t1	0
g12177.t1	0
g12178.t1	0
g12179.t1	0
g12180.t1	0
g12181.t1	0
g12182.t1	0
g12183.t1	0
g12184.t1	0
g12185.t1	0
g12188.t1	0
g12189.t1	0
g12190.t1	0
g12191.t1	0
g12192.t1	0
g12193.t1	0
g12194.t1	0
g12195.t1	0
g12196.t1	0
g12199.t1	0
g12201.t1	0
g12203.t1	0
g12204.t1	0
g12205.t1	0
g12207.t1	0
g12208.t1	0
g12209.t1	0
g12211.t1	0
g12212.t1	0
g12213.t1	0
g12214.t1	0
g12215.t1	0
g12217.t1	0
g12218.t1	0
g12220.t1	0
g12222.t1	0
g12223.t1	0
g12224.t1	0
g12225.t1	0
g12227.t1	0
g12228.t1	0
g12230.t1	0
g12231.t1	0
g12232.t1	0
g12233.t1	0
g12234.t1	0
g12235.t1	0
g12236.t1	0
g12237.t1	0
g12238.t1	0
g12239.t1	0
g12240.t1	0
g12242.t1	0
g12244.t1	0
g12245.t1	0
g12247.t1	0
g12248.t1	0
g12249.t1	0
g12252.t1	0
g12253.t1	0
g12254.t1	0
g12256.t1	0
g12258.t1	0
g12259.t1	0
g12260.t1	0
g12261.t1	0
g12262.t1	0
g12264.t1	0
g12265.t1	0
g12266.t1	0
g12267.t1	0
g12268.t1	0
g12269.t1	0
g12270.t1	0
g12271.t1	0
g12272.t1	0
g12273.t1	0
g12274.t1	0
g12275.t1	0
g12276.t1	0
g12277.t1	0
g12278.t1	0
g12279.t1	0
g12280.t1	0
g12281.t1	0
g12282.t1	0
g12284.t1	0
g12285.t1	0
g12286.t1	0
g12287.t1	0
g12288.t1	0
g12289.t1	0
g12290.t1	0
g12291.t1	0
g12292.t1	0
g12293.t1	0
g12294.t1	0
g12295.t1	0
g12298.t1	0
g12299.t1	0
g12300.t1	0
g12301.t1	0
g12302.t1	0
g12304.t1	0
g12306.t1	0
g12307.t1	0
g12308.t1	0
g12309.t1	0
g12311.t1	0
g12312.t1	0
g12313.t1	0
g12315.t1	0
g12316.t1	0
g12317.t1	0
g12318.t1	0
g12319.t1	0
g12321.t1	0
g12323.t1	0
g12325.t1	0
g12326.t1	0
g12327.t1	0
g12328.t1	0
g12329.t1	0
g12330.t1	0
g12331.t1	0
g12332.t1	0
g12333.t1	0
g12334.t1	0
g12335.t1	0
g12336.t1	0
g12337.t1	0
g12339.t1	0
g12340.t1	0
g12341.t1	0
g12342.t1	0
g12345.t1	0
g12346.t1	0
g12347.t1	0
g12349.t1	0
g12352.t1	0
g12353.t1	0
g12355.t1	0
g12356.t1	0
g12357.t1	0
g12358.t1	0
g12359.t1	0
g12360.t1	0
g12361.t1	0
g12362.t1	0
g12364.t1	0
g12365.t1	0
g12366.t1	0
g12367.t1	0
g12368.t1	0
g12369.t1	0
g12370.t1	0
g12371.t1	0
g12372.t1	0
g12373.t1	0
g12374.t1	0
g12375.t1	0
g12376.t1	0
g12377.t1	0
g12378.t1	0
g12380.t1	0
g12381.t1	0
g12382.t1	0
g12383.t1	0
g12384.t1	0
g12385.t1	0
g12386.t1	0
g12387.t1	0
g12388.t1	0
g12389.t1	0
g12390.t1	0
g12391.t1	0
g12393.t1	0
g12395.t1	0
g12396.t1	0
g12397.t1	0
g12398.t1	0
g12399.t1	0
g12402.t1	0
g12403.t1	0
g12404.t1	0
g12405.t1	0
g12406.t1	0
g12407.t1	0
g12408.t1	0
g12409.t1	0
g12410.t1	0
g12413.t1	0
g12414.t1	0
g12415.t1	0
g12416.t1	0
g12417.t1	0
g12418.t1	0
g12419.t1	0
g12420.t1	0
g12421.t1	0
g12422.t1	0
g12423.t1	0
g12424.t1	0
g12425.t1	0
g12426.t1	0
g12427.t1	0
g12429.t1	0
g12430.t1	0
g12432.t1	0
g12433.t1	0
g12434.t1	0
g12435.t1	0
g12436.t1	0
g12438.t1	0
g12439.t1	0
g12440.t1	0
g12441.t1	0
g12442.t1	0
g12443.t1	0
g12445.t1	0
g12446.t1	0
g12448.t1	0
g12449.t1	0
g12451.t1	0
g12452.t1	0
g12453.t1	0
g12454.t1	0
g12455.t1	0
g12456.t1	0
g12457.t1	0
g12458.t1	0
g12459.t1	0
g12461.t1	0
g12462.t1	0
g12463.t1	0
g12464.t1	0
g12466.t1	0
g12467.t1	0
g12468.t1	0
g12469.t1	0
g12470.t1	0
g12471.t1	0
g12473.t1	0
g12474.t1	0
g12475.t1	0
g12476.t1	0
g12477.t1	0
g12480.t1	0
g12481.t1	0
g12482.t1	0
g12484.t1	0
g12485.t1	0
g12487.t1	0
g12488.t1	0
g12489.t1	0
g12490.t1	0
g12491.t1	0
g12493.t1	0
g12494.t1	0
g12495.t1	0
g12496.t1	0
g12497.t1	0
g12498.t1	0
g12499.t1	0
g12500.t1	0
g12501.t1	0
g12502.t1	0
g12503.t1	0
g12504.t1	0
[truncated: 13,824 more rows]

## Sheet: D. eres
Table S4 - Transmembrane proteins identified in Diaporthe eres CBS 160.32
Gene ID	Number of predicted transmembranes
g4001.t1	0
g4002.t1	0
g4003.t1	0
g4004.t1	0
g4005.t1	0
g4006.t1	0
g4007.t1	0
g4008.t1	0
g4009.t1	0
g4010.t1	0
g4011.t1	0
g4012.t1	0
g4013.t1	0
g4014.t1	0
g4017.t1	0
g4018.t1	0
g4019.t1	0
g4021.t1	0
g4022.t1	0
g4023.t1	0
g4024.t1	0
g4025.t1	0
g4026.t1	0
g4028.t1	0
g4029.t1	0
g4030.t1	0
g4031.t1	0
g4032.t1	0
g4033.t1	0
g4034.t1	0
g4035.t1	0
g4037.t1	0
g4038.t1	0
g4039.t1	0
g4040.t1	0
g4041.t1	0
g4042.t1	0
g4043.t1	0
g4044.t1	0
g4045.t1	0
g4048.t1	0
g4049.t1	0
g4050.t1	0
g4051.t1	0
g4052.t1	0
g4054.t1	0
g4055.t1	0
g4057.t1	0
g4058.t1	0
g4059.t1	0
g4060.t1	0
g4061.t1	0
g4063.t1	0
g4064.t1	0
g4065.t1	0
g4066.t1	0
g4067.t1	0
g4069.t1	0
g4070.t1	0
g4071.t1	0
g4072.t1	0
g4073.t1	0
g4075.t1	0
g4076.t1	0
g4077.t1	0
g4078.t1	0
g4079.t1	0
g4080.t1	0
g4082.t1	0
g4083.t1	0
g4084.t1	0
g4085.t1	0
g4086.t1	0
g4088.t1	0
g4089.t1	0
g4090.t1	0
g4093.t1	0
g4094.t1	0
g4095.t1	0
g4097.t1	0
g4098.t1	0
g4099.t1	0
g4100.t1	0
g4101.t1	0
g4102.t1	0
g4103.t1	0
g4104.t1	0
g4105.t1	0
g4107.t1	0
g4108.t1	0
g4109.t1	0
g4110.t1	0
g4111.t1	0
g4112.t1	0
g4113.t1	0
g4115.t1	0
g4116.t1	0
g4117.t1	0
g4118.t1	0
g4119.t1	0
g4120.t1	0
g4121.t1	0
g4123.t1	0
g4124.t1	0
g4125.t1	0
g4126.t1	0
g4128.t1	0
g4129.t1	0
g4130.t1	0
g4131.t1	0
g4132.t1	0
g4133.t1	0
g4135.t1	0
g4136.t1	0
g4137.t1	0
g4139.t1	0
g4140.t1	0
g4141.t1	0
g4142.t1	0
g4143.t1	0
g4145.t1	0
g4146.t1	0
g4147.t1	0
g4149.t1	0
g4150.t1	0
g4151.t1	0
g4152.t1	0
g4154.t1	0
g4157.t1	0
g4158.t1	0
g4159.t1	0
g4160.t1	0
g4161.t1	0
g4163.t1	0
g4165.t1	0
g4166.t1	0
g4167.t1	0
g4168.t1	0
g4169.t1	0
g4170.t1	0
g4171.t1	0
g4172.t1	0
g4173.t1	0
g4174.t1	0
g4175.t1	0
g4176.t1	0
g4177.t1	0
g4179.t1	0
g4181.t1	0
g4182.t1	0
g4183.t1	0
g4185.t1	0
g4186.t1	0
g4187.t1	0
g4188.t1	0
g4189.t1	0
g4192.t1	0
g4193.t1	0
g4194.t1	0
g4196.t1	0
g4197.t1	0
g4199.t1	0
g4200.t1	0
g4201.t1	0
g4202.t1	0
g4203.t1	0
g4204.t1	0
g4205.t1	0
g4206.t1	0
g4207.t1	0
g4208.t1	0
g4209.t1	0
g4210.t1	0
g4211.t1	0
g4212.t1	0
g4213.t1	0
g4214.t1	0
g4216.t1	0
g4217.t1	0
g4218.t1	0
g4220.t1	0
g4221.t1	0
g4222.t1	0
g4223.t1	0
g4224.t1	0
g4225.t1	0
g4226.t1	0
g4227.t1	0
g4228.t1	0
g4230.t1	0
g4231.t1	0
g4232.t1	0
g4233.t1	0
g4234.t1	0
g4237.t1	0
g4239.t1	0
g4240.t1	0
g4241.t1	0
g4242.t1	0
g4243.t1	0
g4246.t1	0
g4248.t1	0
g4251.t1	0
g4252.t1	0
g4254.t1	0
g4256.t1	0
g4257.t1	0
g4258.t1	0
g4259.t1	0
g4261.t1	0
g4262.t1	0
g4264.t1	0
g4265.t1	0
g4266.t1	0
g4267.t1	0
g4270.t1	0
g4271.t1	0
g4272.t1	0
g4273.t1	0
g4274.t1	0
g4275.t1	0
g4276.t1	0
g4277.t1	0
g4278.t1	0
g4279.t1	0
g4281.t1	0
g4282.t1	0
g4283.t1	0
g4284.t1	0
g4285.t1	0
g4287.t1	0
g4288.t1	0
g4289.t1	0
g4290.t1	0
g4293.t1	0
g4294.t1	0
g4296.t1	0
g4297.t1	0
g4298.t1	0
g4299.t1	0
g4300.t1	0
g4301.t1	0
g4303.t1	0
g4304.t1	0
g4305.t1	0
g4306.t1	0
g4307.t1	0
g4308.t1	0
g4309.t1	0
g4311.t1	0
g4312.t1	0
g4313.t1	0
g4317.t1	0
g4318.t1	0
g4320.t1	0
g4322.t1	0
g4323.t1	0
g4325.t1	0
g4326.t1	0
g4327.t1	0
g4328.t1	0
g4329.t1	0
g4330.t1	0
g4331.t1	0
g4332.t1	0
g4333.t1	0
g4334.t1	0
g4335.t1	0
g4336.t1	0
g4337.t1	0
g4338.t1	0
g4339.t1	0
g4340.t1	0
g4341.t1	0
g4342.t1	0
g4344.t1	0
g4345.t1	0
g4347.t1	0
g4348.t1	0
g4350.t1	0
g4353.t1	0
g4354.t1	0
g4355.t1	0
g4356.t1	0
g4357.t1	0
g4358.t1	0
g4359.t1	0
g4360.t1	0
g4361.t1	0
g4362.t1	0
g4363.t1	0
g4364.t1	0
g4365.t1	0
g4366.t1	0
g4367.t1	0
g4368.t1	0
g4369.t1	0
g4373.t1	0
g4374.t1	0
g4375.t1	0
g4376.t1	0
g4377.t1	0
g4378.t1	0
g4379.t1	0
g4380.t1	0
g4381.t1	0
g4382.t1	0
g4383.t1	0
g4385.t1	0
g4386.t1	0
g4387.t1	0
g4388.t1	0
g4390.t1	0
g4393.t1	0
g4395.t1	0
g4397.t1	0
g4398.t1	0
g4400.t1	0
g4401.t1	0
g4403.t1	0
g4404.t1	0
g4405.t1	0
g4406.t1	0
g4407.t1	0
g4408.t1	0
g4409.t1	0
g4410.t1	0
g4412.t1	0
g4413.t1	0
g4414.t1	0
g4415.t1	0
g4417.t1	0
g4418.t1	0
g4419.t1	0
g4421.t1	0
g4422.t1	0
g4423.t1	0
g4425.t1	0
g4426.t1	0
g4428.t1	0
g4429.t1	0
g4431.t1	0
g4432.t1	0
g4433.t1	0
g4434.t1	0
g4435.t1	0
g4436.t1	0
g4437.t1	0
g4438.t1	0
g4439.t1	0
g4440.t1	0
g4441.t1	0
g4443.t1	0
g4444.t1	0
g4445.t1	0
g4447.t1	0
g4448.t1	0
g4449.t1	0
g4451.t1	0
g4454.t1	0
g4455.t1	0
g4456.t1	0
g4457.t1	0
g4458.t1	0
g4459.t1	0
g4463.t1	0
g4464.t1	0
g4465.t1	0
g4466.t1	0
g4467.t1	0
g4468.t1	0
g4469.t1	0
g4470.t1	0
g4471.t1	0
g4472.t1	0
g4473.t1	0
g4474.t1	0
g4475.t1	0
g4476.t1	0
g4477.t1	0
g4478.t1	0
g4479.t1	0
g4480.t1	0
g4481.t1	0
g4482.t1	0
g4484.t1	0
g4485.t1	0
g4486.t1	0
g4487.t1	0
g4488.t1	0
g4489.t1	0
g4490.t1	0
g4491.t1	0
g4492.t1	0
g4493.t1	0
g4494.t1	0
g4495.t1	0
g4496.t1	0
g4497.t1	0
g4498.t1	0
g4499.t1	0
g4500.t1	0
g4501.t1	0
g4503.t1	0
g4504.t1	0
g4505.t1	0
g4506.t1	0
g4507.t1	0
g4508.t1	0
g4509.t1	0
g4510.t1	0
g4511.t1	0
g4512.t1	0
g4513.t1	0
g4514.t1	0
g4515.t1	0
g4516.t1	0
g4517.t1	0
g4518.t1	0
g4519.t1	0
g4520.t1	0
g4521.t1	0
g4522.t1	0
g4524.t1	0
g4525.t1	0
g4527.t1	0
g4529.t1	0
g4531.t1	0
g4532.t1	0
g4534.t1	0
g4535.t1	0
g4536.t1	0
g4537.t1	0
g4538.t1	0
g4539.t1	0
g4540.t1	0
g4542.t1	0
g4543.t1	0
g4544.t1	0
g4545.t1	0
g4546.t1	0
g4547.t1	0
g4548.t1	0
g4549.t1	0
g4550.t1	0
g4551.t1	0
g4552.t1	0
g4553.t1	0
g4554.t1	0
g4555.t1	0
g4559.t1	0
g4560.t1	0
g4561.t1	0
g4562.t1	0
g4564.t1	0
g4565.t1	0
g4567.t1	0
g4568.t1	0
g4569.t1	0
g4572.t1	0
g4573.t1	0
g4574.t1	0
g4575.t1	0
g4576.t1	0
g4577.t1	0
g4578.t1	0
g4579.t1	0
g4580.t1	0
g4582.t1	0
g4583.t1	0
g4584.t1	0
g4585.t1	0
g4586.t1	0
g4589.t1	0
g4590.t1	0
g4591.t1	0
g4592.t1	0
g4593.t1	0
g4594.t1	0
g4595.t1	0
g4597.t1	0
g4599.t1	0
g4600.t1	0
g4602.t1	0
g4603.t1	0
g4605.t1	0
g4606.t1	0
g4607.t1	0
g4608.t1	0
g4609.t1	0
g4611.t1	0
g4613.t1	0
g4614.t1	0
g4615.t1	0
g4618.t1	0
g4620.t1	0
g4621.t1	0
g4623.t1	0
g4624.t1	0
g4625.t1	0
g4626.t1	0
g4627.t1	0
g4629.t1	0
g4630.t1	0
g4632.t1	0
g4633.t1	0
g4634.t1	0
g4635.t1	0
g4636.t1	0
g4637.t1	0
g4638.t1	0
g4639.t1	0
g4640.t1	0
g4641.t1	0
g4642.t1	0
g4643.t1	0
g4644.t1	0
g4645.t1	0
g4649.t1	0
g4651.t1	0
g4652.t1	0
g4653.t1	0
g4654.t1	0
g4655.t1	0
g4658.t1	0
g4659.t1	0
g4660.t1	0
g4661.t1	0
g4662.t1	0
g4663.t1	0
g4664.t1	0
g4665.t1	0
g4666.t1	0
g4667.t1	0
g4668.t1	0
g4669.t1	0
g4670.t1	0
g4671.t1	0
g4673.t1	0
g4675.t1	0
g4676.t1	0
g4677.t1	0
g4678.t1	0
g4679.t1	0
g4680.t1	0
g4681.t1	0
g4682.t1	0
g4683.t1	0
g4684.t1	0
g4685.t1	0
g4687.t1	0
g4688.t1	0
g4689.t1	0
g4691.t1	0
g4693.t1	0
g4694.t1	0
g4695.t1	0
g4696.t1	0
g4697.t1	0
g4698.t1	0
g4701.t1	0
g4702.t1	0
g4703.t1	0
g4704.t1	0
g4705.t1	0
g4707.t1	0
g4708.t1	0
g4709.t1	0
g4710.t1	0
g4712.t1	0
g4713.t1	0
g4714.t1	0
g4715.t1	0
g4716.t1	0
g4717.t1	0
g4719.t1	0
g4721.t1	0
g4722.t1	0
g4723.t1	0
g4724.t1	0
g4725.t1	0
g4726.t1	0
g4728.t1	0
g4729.t1	0
g4730.t1	0
g4731.t1	0
g4734.t1	0
g4737.t1	0
g4738.t1	0
g4739.t1	0
g4740.t1	0
g4741.t1	0
g4742.t1	0
g4743.t1	0
g4744.t1	0
g4745.t1	0
g4746.t1	0
g4747.t1	0
g4750.t1	0
g4751.t1	0
g4753.t1	0
g4754.t1	0
g4756.t1	0
g4757.t1	0
g4759.t1	0
g4760.t1	0
g4761.t1	0
g4762.t1	0
g4763.t1	0
g4764.t1	0
g4766.t1	0
g4768.t1	0
g4770.t1	0
g4771.t1	0
g4772.t1	0
g4773.t1	0
g4774.t1	0
g4775.t1	0
g4776.t1	0
g4777.t1	0
g4778.t1	0
g4779.t1	0
g4781.t1	0
g4782.t1	0
g4783.t1	0
g4788.t1	0
g4789.t1	0
g4791.t1	0
g4794.t1	0
g4795.t1	0
g4796.t1	0
g4798.t1	0
g4799.t1	0
g4801.t1	0
g4802.t1	0
g4803.t1	0
g4805.t1	0
g4806.t1	0
g4810.t1	0
g4812.t1	0
g4813.t1	0
g4814.t1	0
g4815.t1	0
g4820.t1	0
g4821.t1	0
g4822.t1	0
g4823.t1	0
g4824.t1	0
g4825.t1	0
g4826.t1	0
g4827.t1	0
g4829.t1	0
g4830.t1	0
g4833.t1	0
g4834.t1	0
g4835.t1	0
g4836.t1	0
g4837.t1	0
g4838.t1	0
g4840.t1	0
g4841.t1	0
g4842.t1	0
g4843.t1	0
g4844.t1	0
g4845.t1	0
g4847.t1	0
g4848.t1	0
g4849.t1	0
g4853.t1	0
g4854.t1	0
g4856.t1	0
g4857.t1	0
g4858.t1	0
g4859.t1	0
g4860.t1	0
g4861.t1	0
g4862.t1	0
g4863.t1	0
g4865.t1	0
g4866.t1	0
g4869.t1	0
g4870.t1	0
g4871.t1	0
g4872.t1	0
g4873.t1	0
g4874.t1	0
g4876.t1	0
g4877.t1	0
g4878.t1	0
g4879.t1	0
g4880.t1	0
g4882.t1	0
g4883.t1	0
g4884.t1	0
g4885.t1	0
g4886.t1	0
g4887.t1	0
g4888.t1	0
g4889.t1	0
g4890.t1	0
g4891.t1	0
g4892.t1	0
g4893.t1	0
g4895.t1	0
g4896.t1	0
g4897.t1	0
g4900.t1	0
g4901.t1	0
g4903.t1	0
g4905.t1	0
g4906.t1	0
g4907.t1	0
g4908.t1	0
g4909.t1	0
g4910.t1	0
g4911.t1	0
g4913.t1	0
g4914.t1	0
g4915.t1	0
g4916.t1	0
g4917.t1	0
g4918.t1	0
g4920.t1	0
g4921.t1	0
g4924.t1	0
g4925.t1	0
g4926.t1	0
g4927.t1	0
g4928.t1	0
g4929.t1	0
g4930.t1	0
g4931.t1	0
g4932.t1	0
g4933.t1	0
g4934.t1	0
g4935.t1	0
g4936.t1	0
g4938.t1	0
g4940.t1	0
g4941.t1	0
g4943.t1	0
g4944.t1	0
g4946.t1	0
g4947.t1	0
g4948.t1	0
g4949.t1	0
g4950.t1	0
g4951.t1	0
g4952.t1	0
g4954.t1	0
g4955.t1	0
g4956.t1	0
g4957.t1	0
g4958.t1	0
g4959.t1	0
g4960.t1	0
g4961.t1	0
g4962.t1	0
g4963.t1	0
g4964.t1	0
g4965.t1	0
g4966.t1	0
g4967.t1	0
g4968.t1	0
g4969.t1	0
g4971.t1	0
g4972.t1	0
g4973.t1	0
g4974.t1	0
g4975.t1	0
g4976.t1	0
g4977.t1	0
g4980.t1	0
g4982.t1	0
g4983.t1	0
g4984.t1	0
g4985.t1	0
g4986.t1	0
g4987.t1	0
g4988.t1	0
g4989.t1	0
g4990.t1	0
g4991.t1	0
g4992.t1	0
g4993.t1	0
g4994.t1	0
g4995.t1	0
g4996.t1	0
g4997.t1	0
g4999.t1	0
g5001.t1	0
g5002.t1	0
g5003.t1	0
g5006.t1	0
g5007.t1	0
g5009.t1	0
g5010.t1	0
g5011.t1	0
g5012.t1	0
g5013.t1	0
g5014.t1	0
g5015.t1	0
g5016.t1	0
g5017.t1	0
g5019.t1	0
g5020.t1	0
g5021.t1	0
g5022.t1	0
g5023.t1	0
g5024.t1	0
g5027.t1	0
g5029.t1	0
g5030.t1	0
g5031.t1	0
g5032.t1	0
g5033.t1	0
g5034.t1	0
g5037.t1	0
g5038.t1	0
g5042.t1	0
g5043.t1	0
g5044.t1	0
g5045.t1	0
g5046.t1	0
g5047.t1	0
g5048.t1	0
g5049.t1	0
g5050.t1	0
g5051.t1	0
g5054.t1	0
g5056.t1	0
g5057.t1	0
g5058.t1	0
g5059.t1	0
g5060.t1	0
g5061.t1	0
g5062.t1	0
g5063.t1	0
g5064.t1	0
g5065.t1	0
g5066.t1	0
g5067.t1	0
g5068.t1	0
g5069.t1	0
g5070.t1	0
g5071.t1	0
g5072.t1	0
g5073.t1	0
g5074.t1	0
g5075.t1	0
g5076.t1	0
g5077.t1	0
g5078.t1	0
g5079.t1	0
g5081.t1	0
g5082.t1	0
g5083.t1	0
g5084.t1	0
g5085.t1	0
g5087.t1	0
g5088.t1	0
g5089.t1	0
g5090.t1	0
g5093.t1	0
g5094.t1	0
g5096.t1	0
g5097.t1	0
g5098.t1	0
g5100.t1	0
g5101.t1	0
g5102.t1	0
g5103.t1	0
g5104.t1	0
g5106.t1	0
g5108.t1	0
g5109.t1	0
g5110.t1	0
g5112.t1	0
g5114.t1	0
g5115.t1	0
g5117.t1	0
g5118.t1	0
g5121.t1	0
g5124.t1	0
g5125.t1	0
g5126.t1	0
g5128.t1	0
g5130.t1	0
g5132.t1	0
g5133.t1	0
g5134.t1	0
g5135.t1	0
g5137.t1	0
g5138.t1	0
g5139.t1	0
g5141.t1	0
g5143.t1	0
g5144.t1	0
g5146.t1	0
g5148.t1	0
g5149.t1	0
g5150.t1	0
g5151.t1	0
g5152.t1	0
g5154.t1	0
g5155.t1	0
g5156.t1	0
g5160.t1	0
g5161.t1	0
g5162.t1	0
g5163.t1	0
g5166.t1	0
g5168.t1	0
g5169.t1	0
g5170.t1	0
g5171.t1	0
g5172.t1	0
g5173.t1	0
g5174.t1	0
g5175.t1	0
g5176.t1	0
g5177.t1	0
g5179.t1	0
g5180.t1	0
g5181.t1	0
g5182.t1	0
g5183.t1	0
g5184.t1	0
g5185.t1	0
g5186.t1	0
g5188.t1	0
g5189.t1	0
g5190.t1	0
g5191.t1	0
g5192.t1	0
g5194.t1	0
g5195.t1	0
g5197.t1	0
g5198.t1	0
g5201.t1	0
g5203.t1	0
g5204.t1	0
g5205.t1	0
g5206.t1	0
g5207.t1	0
g5208.t1	0
g5210.t1	0
g5211.t1	0
g5212.t1	0
g5213.t1	0
g5214.t1	0
g5215.t1	0
g5216.t1	0
g5217.t1	0
g5218.t1	0
g5219.t1	0
g5220.t1	0
g5221.t1	0
g5223.t1	0
g5224.t1	0
g5225.t1	0
g5227.t1	0
g5228.t1	0
g5229.t1	0
g5230.t1	0
g5231.t1	0
g5233.t1	0
g5234.t1	0
g5235.t1	0
g5236.t1	0
g5238.t1	0
g5239.t1	0
g5241.t1	0
g5242.t1	0
g5244.t1	0
g5246.t1	0
g5248.t1	0
g5250.t1	0
g5251.t1	0
g5252.t1	0
g5253.t1	0
g5254.t1	0
g5258.t1	0
g5259.t1	0
g5260.t1	0
g5261.t1	0
g5262.t1	0
g5263.t1	0
g5265.t1	0
g5266.t1	0
g5267.t1	0
g5268.t1	0
g5269.t1	0
g5270.t1	0
g5273.t1	0
g5274.t1	0
g5275.t1	0
g5278.t1	0
g5279.t1	0
g5280.t1	0
g5282.t1	0
g5283.t1	0
g5285.t1	0
g5287.t1	0
g5288.t1	0
g5289.t1	0
g5290.t1	0
g5291.t1	0
g5292.t1	0
g5293.t1	0
g5294.t1	0
g5296.t1	0
g5297.t1	0
g5298.t1	0
g5299.t1	0
g5300.t1	0
g5302.t1	0
g5303.t1	0
g5304.t1	0
g5307.t1	0
g5308.t1	0
g5309.t1	0
g5310.t1	0
g5311.t1	0
g5312.t1	0
g5313.t1	0
g5316.t1	0
g5317.t1	0
g5318.t1	0
g5320.t1	0
g5321.t1	0
g5322.t1	0
g5323.t1	0
g5324.t1	0
g5325.t1	0
g5326.t1	0
g5327.t1	0
g5328.t1	0
g5330.t1	0
g5332.t1	0
g5333.t1	0
g5334.t1	0
g5335.t1	0
g5336.t1	0
g5337.t1	0
g5338.t1	0
g5339.t1	0
g5340.t1	0
g5341.t1	0
g5342.t1	0
g5343.t1	0
g5344.t1	0
g5345.t1	0
g5346.t1	0
g5347.t1	0
g5348.t1	0
g5349.t1	0
g5350.t1	0
g5352.t1	0
g5353.t1	0
g5354.t1	0
g5355.t1	0
g5358.t1	0
g5362.t1	0
g5363.t1	0
g5366.t1	0
g5367.t1	0
g5368.t1	0
g5369.t1	0
g5371.t1	0
g5372.t1	0
g5374.t1	0
g5376.t1	0
g5377.t1	0
g5380.t1	0
g5381.t1	0
g5382.t1	0
g5383.t1	0
g5384.t1	0
g5385.t1	0
g5386.t1	0
g5387.t1	0
g5389.t1	0
g5390.t1	0
g5392.t1	0
g5395.t1	0
g5398.t1	0
g5399.t1	0
g5401.t1	0
g5402.t1	0
g5403.t1	0
g5404.t1	0
g5405.t1	0
g5408.t1	0
g5409.t1	0
g5410.t1	0
g5411.t1	0
g5412.t1	0
g5413.t1	0
g5414.t1	0
g5415.t1	0
g5416.t1	0
g5417.t1	0
g5418.t1	0
g5419.t1	0
g5420.t1	0
g5421.t1	0
g5422.t1	0
g5423.t1	0
g5424.t1	0
g5425.t1	0
g5426.t1	0
g5427.t1	0
g5429.t1	0
g5430.t1	0
g5431.t1	0
g5432.t1	0
g5434.t1	0
g5435.t1	0
g5436.t1	0
g5437.t1	0
g5438.t1	0
g5439.t1	0
g5440.t1	0
g5442.t1	0
g5443.t1	0
g5444.t1	0
g5445.t1	0
g5446.t1	0
g5447.t1	0
g5448.t1	0
g5449.t1	0
g5450.t1	0
g5451.t1	0
g5452.t1	0
g5453.t1	0
g5454.t1	0
g5456.t1	0
g5457.t1	0
g5458.t1	0
g5459.t1	0
g5461.t1	0
g5462.t1	0
g5463.t1	0
g5466.t1	0
g5467.t1	0
g5469.t1	0
g5470.t1	0
g5473.t1	0
g5474.t1	0
g5475.t1	0
g5476.t1	0
g5477.t1	0
g5478.t1	0
g5479.t1	0
g5482.t1	0
g5483.t1	0
g5485.t1	0
g5486.t1	0
g5487.t1	0
g5488.t1	0
g5489.t1	0
g5491.t1	0
g5492.t1	0
g5493.t1	0
g5494.t1	0
g5497.t1	0
g5498.t1	0
g5499.t1	0
g5501.t1	0
g5502.t1	0
g5503.t1	0
g5504.t1	0
g5505.t1	0
g5507.t1	0
g5508.t1	0
g5509.t1	0
g5510.t1	0
g5511.t1	0
g5512.t1	0
g5514.t1	0
g5515.t1	0
g5516.t1	0
g5517.t1	0
g5518.t1	0
g5520.t1	0
g5521.t1	0
g5522.t1	0
g5523.t1	0
g5524.t1	0
g5526.t1	0
g5528.t1	0
g5529.t1	0
g5530.t1	0
g5531.t1	0
g5533.t1	0
g5534.t1	0
g5535.t1	0
g5536.t1	0
g5537.t1	0
g5538.t1	0
g5539.t1	0
g5540.t1	0
g5541.t1	0
g5542.t1	0
g5543.t1	0
g5544.t1	0
g5545.t1	0
g5549.t1	0
g5550.t1	0
g5551.t1	0
g5552.t1	0
g5553.t1	0
g5554.t1	0
g5556.t1	0
g5557.t1	0
g5560.t1	0
g5561.t1	0
g5562.t1	0
g5563.t1	0
g5564.t1	0
g5565.t1	0
g5566.t1	0
g5567.t1	0
g5568.t1	0
g5569.t1	0
g5570.t1	0
g5571.t1	0
g5572.t1	0
g5573.t1	0
g5574.t1	0
g5575.t1	0
g5577.t1	0
g5578.t1	0
g5579.t1	0
g5581.t1	0
g5582.t1	0
g5583.t1	0
g5584.t1	0
g5586.t1	0
g5587.t1	0
g5588.t1	0
g5589.t1	0
g5590.t1	0
g5592.t1	0
g5593.t1	0
g5594.t1	0
g5595.t1	0
g5596.t1	0
g5597.t1	0
g5598.t1	0
g5599.t1	0
g5600.t1	0
g5602.t1	0
g5603.t1	0
g5604.t1	0
g5605.t1	0
g5607.t1	0
g5608.t1	0
g5610.t1	0
g5611.t1	0
g5613.t1	0
g5614.t1	0
g5617.t1	0
g5618.t1	0
g5620.t1	0
g5621.t1	0
g5624.t1	0
g5626.t1	0
g5627.t1	0
g5628.t1	0
g5629.t1	0
g5630.t1	0
g5631.t1	0
g5632.t1	0
g5633.t1	0
g5634.t1	0
g5635.t1	0
g5637.t1	0
g5638.t1	0
g5639.t1	0
g5642.t1	0
g5643.t1	0
g5644.t1	0
g5645.t1	0
g5646.t1	0
g5647.t1	0
g5650.t1	0
g5651.t1	0
g5653.t1	0
g5654.t1	0
g5655.t1	0
g5656.t1	0
g5657.t1	0
g5658.t1	0
g5659.t1	0
g5661.t1	0
g5662.t1	0
g5664.t1	0
g5665.t1	0
g5666.t1	0
g5667.t1	0
g5669.t1	0
g5670.t1	0
g5671.t1	0
g5672.t1	0
g5673.t1	0
g5675.t1	0
g5676.t1	0
g5677.t1	0
g5678.t1	0
g5679.t1	0
g5680.t1	0
g5681.t1	0
g5682.t1	0
g5683.t1	0
g5684.t1	0
g5686.t1	0
g5687.t1	0
g5688.t1	0
g5689.t1	0
g5690.t1	0
g5691.t1	0
g5692.t1	0
g5693.t1	0
g5694.t1	0
g5695.t1	0
g5696.t1	0
g5698.t1	0
g5699.t1	0
g5701.t1	0
g5702.t1	0
g5704.t1	0
g5705.t1	0
g5706.t1	0
g5707.t1	0
g5708.t1	0
g5709.t1	0
g5710.t1	0
g5711.t1	0
g5712.t1	0
g5713.t1	0
g5714.t1	0
g5715.t1	0
g5716.t1	0
g5718.t1	0
g5719.t1	0
g5720.t1	0
g5722.t1	0
g5723.t1	0
g5724.t1	0
g5725.t1	0
g5726.t1	0
g5727.t1	0
g5729.t1	0
g5730.t1	0
g5731.t1	0
g5732.t1	0
g5733.t1	0
g5734.t1	0
g5735.t1	0
g5736.t1	0
g5737.t1	0
g5738.t1	0
g5739.t1	0
g5740.t1	0
g5742.t1	0
g5743.t1	0
g5744.t1	0
g5745.t1	0
g5746.t1	0
g5747.t1	0
g5750.t1	0
g5751.t1	0
g5752.t1	0
g5754.t1	0
g5756.t1	0
g5757.t1	0
g5758.t1	0
g5759.t1	0
g5760.t1	0
g5762.t1	0
g5763.t1	0
g5765.t1	0
g5766.t1	0
g5767.t1	0
g5768.t1	0
g5769.t1	0
g5770.t1	0
g5771.t1	0
g5772.t1	0
g5773.t1	0
g5774.t1	0
g5775.t1	0
g5776.t1	0
g5777.t1	0
g5778.t1	0
g5779.t1	0
g5780.t1	0
g5781.t1	0
g5782.t1	0
g5783.t1	0
g5784.t1	0
g5785.t1	0
g5786.t1	0
g5787.t1	0
g5788.t1	0
g5789.t1	0
g5790.t1	0
g5791.t1	0
g5792.t1	0
g5793.t1	0
g5794.t1	0
g5795.t1	0
g5796.t1	0
g5797.t1	0
g5798.t1	0
g5799.t1	0
g5800.t1	0
g5801.t1	0
g5802.t1	0
g5803.t1	0
g5804.t1	0
g5805.t1	0
g5806.t1	0
g5808.t1	0
g5809.t1	0
g5811.t1	0
g5812.t1	0
g5813.t1	0
g5814.t1	0
g5815.t1	0
g5816.t1	0
g5817.t1	0
g5818.t1	0
g5819.t1	0
g5820.t1	0
g5821.t1	0
g5822.t1	0
g5823.t1	0
g5824.t1	0
g5825.t1	0
g5826.t1	0
g5827.t1	0
g5828.t1	0
g5829.t1	0
g5830.t1	0
g5831.t1	0
g5832.t1	0
g5833.t1	0
g5834.t1	0
g5835.t1	0
g5836.t1	0
g5837.t1	0
g5838.t1	0
g5839.t1	0
g5840.t1	0
g5841.t1	0
g5842.t1	0
g5844.t1	0
g5845.t1	0
g5848.t1	0
g5849.t1	0
g5850.t1	0
g5851.t1	0
g5852.t1	0
g5853.t1	0
g5854.t1	0
g5855.t1	0
g5857.t1	0
g5858.t1	0
g5859.t1	0
g5860.t1	0
g5861.t1	0
g5862.t1	0
g5863.t1	0
g5864.t1	0
g5865.t1	0
g5866.t1	0
g5868.t1	0
g5869.t1	0
g5870.t1	0
g5872.t1	0
g5873.t1	0
g5874.t1	0
g5875.t1	0
g5876.t1	0
g5879.t1	0
g5880.t1	0
g5882.t1	0
g5883.t1	0
g5884.t1	0
g5885.t1	0
g5886.t1	0
g5888.t1	0
g5889.t1	0
g5890.t1	0
g5891.t1	0
g5892.t1	0
g5894.t1	0
g5895.t1	0
g5896.t1	0
g5897.t1	0
g5898.t1	0
g5900.t1	0
g5902.t1	0
g5903.t1	0
g5904.t1	0
g5905.t1	0
g5906.t1	0
g5907.t1	0
g5908.t1	0
g5909.t1	0
g5910.t1	0
g5911.t1	0
g5912.t1	0
g5913.t1	0
g5914.t1	0
g5915.t1	0
g5916.t1	0
g5917.t1	0
g5918.t1	0
g5919.t1	0
g5920.t1	0
g5922.t1	0
g5924.t1	0
g5925.t1	0
g5926.t1	0
g5927.t1	0
g5929.t1	0
g5930.t1	0
g5931.t1	0
g5932.t1	0
g5933.t1	0
g5934.t1	0
g5935.t1	0
g5936.t1	0
g5937.t1	0
g5938.t1	0
g5939.t1	0
g5940.t1	0
g5941.t1	0
g5942.t1	0
g5944.t1	0
g5945.t1	0
g5946.t1	0
g5947.t1	0
g5948.t1	0
g5950.t1	0
g5951.t1	0
g5952.t1	0
g5953.t1	0
g5954.t1	0
g5955.t1	0
g5956.t1	0
g5958.t1	0
g5959.t1	0
g5960.t1	0
g5962.t1	0
g5963.t1	0
g5964.t1	0
g5965.t1	0
g5966.t1	0
g5967.t1	0
g5968.t1	0
g5969.t1	0
g5971.t1	0
g5973.t1	0
g5974.t1	0
g5976.t1	0
g5977.t1	0
g5978.t1	0
g5979.t1	0
g5980.t1	0
g5983.t1	0
g5984.t1	0
g5985.t1	0
g5987.t1	0
g5991.t1	0
g5992.t1	0
g5993.t1	0
g5994.t1	0
g5999.t1	0
g6000.t1	0
g6001.t1	0
g6002.t1	0
g6003.t1	0
g6004.t1	0
g6005.t1	0
g6006.t1	0
g6007.t1	0
g6008.t1	0
g6009.t1	0
g6010.t1	0
g6011.t1	0
g6012.t1	0
g6013.t1	0
g6014.t1	0
g6015.t1	0
g6016.t1	0
g6017.t1	0
g6018.t1	0
g6019.t1	0
g6020.t1	0
g6022.t1	0
g6023.t1	0
g6024.t1	0
g6025.t1	0
g6026.t1	0
g6027.t1	0
g6028.t1	0
g6029.t1	0
g6030.t1	0
g6031.t1	0
g6034.t1	0
g6035.t1	0
g6036.t1	0
g6037.t1	0
g6038.t1	0
g6039.t1	0
g6041.t1	0
g6042.t1	0
g6043.t1	0
g6044.t1	0
g6045.t1	0
g6046.t1	0
g6047.t1	0
g6048.t1	0
g6049.t1	0
g6052.t1	0
g6053.t1	0
g6054.t1	0
g6055.t1	0
g6056.t1	0
g6058.t1	0
g6059.t1	0
g6060.t1	0
g6062.t1	0
g6063.t1	0
g6064.t1	0
g6065.t1	0
g6066.t1	0
g6067.t1	0
g6068.t1	0
g6069.t1	0
g6070.t1	0
g6071.t1	0
g6072.t1	0
g6074.t1	0
g6075.t1	0
g6077.t1	0
g6078.t1	0
g6079.t1	0
g6081.t1	0
g6082.t1	0
g6083.t1	0
g6084.t1	0
g6085.t1	0
g6086.t1	0
g6088.t1	0
g6090.t1	0
g6091.t1	0
g6092.t1	0
g6093.t1	0
g6095.t1	0
g6096.t1	0
g6097.t1	0
g6098.t1	0
g6099.t1	0
g6100.t1	0
g6102.t1	0
g6103.t1	0
g6104.t1	0
g6105.t1	0
g6108.t1	0
g6109.t1	0
g6110.t1	0
g6111.t1	0
g6112.t1	0
g6113.t1	0
g6114.t1	0
g6115.t1	0
g6117.t1	0
g6118.t1	0
g6119.t1	0
g6121.t1	0
g6122.t1	0
g6123.t1	0
g6126.t1	0
g6127.t1	0
g6128.t1	0
g6129.t1	0
g6130.t1	0
g6131.t1	0
g6132.t1	0
g6133.t1	0
g6134.t1	0
g6135.t1	0
g6136.t1	0
g6137.t1	0
g6138.t1	0
g6139.t1	0
g6141.t1	0
g6143.t1	0
g6144.t1	0
g6145.t1	0
g6146.t1	0
g6147.t1	0
g6148.t1	0
g6149.t1	0
g6150.t1	0
g6151.t1	0
g6152.t1	0
g6154.t1	0
g6156.t1	0
g6157.t1	0
g6158.t1	0
g6159.t1	0
g6160.t1	0
g6161.t1	0
g6164.t1	0
g6165.t1	0
g6167.t1	0
g6168.t1	0
g6169.t1	0
g6170.t1	0
g6171.t1	0
g6173.t1	0
g6176.t1	0
g6177.t1	0
g6179.t1	0
g6180.t1	0
g6181.t1	0
g6182.t1	0
g6184.t1	0
g6185.t1	0
g6186.t1	0
g6187.t1	0
g6188.t1	0
g6189.t1	0
g6192.t1	0
g6193.t1	0
g6194.t1	0
g6195.t1	0
g6196.t1	0
g6197.t1	0
g6199.t1	0
g6200.t1	0
g6201.t1	0
g6202.t1	0
g6204.t1	0
g6205.t1	0
g6206.t1	0
g6209.t1	0
g6210.t1	0
g6211.t1	0
g6212.t1	0
g6213.t1	0
g6214.t1	0
g6215.t1	0
g6216.t1	0
g6217.t1	0
g6218.t1	0
g6219.t1	0
g6221.t1	0
g6222.t1	0
g6224.t1	0
g6225.t1	0
g6227.t1	0
g6228.t1	0
g6229.t1	0
g6230.t1	0
g6231.t1	0
g6232.t1	0
g6233.t1	0
g6234.t1	0
g6236.t1	0
g6237.t1	0
g6238.t1	0
g6241.t1	0
g6242.t1	0
g6244.t1	0
g6245.t1	0
g6246.t1	0
g6247.t1	0
g6248.t1	0
g6249.t1	0
g6250.t1	0
g6251.t1	0
g6255.t1	0
g6256.t1	0
g6257.t1	0
g6258.t1	0
g6259.t1	0
g6260.t1	0
g6261.t1	0
g6263.t1	0
g6265.t1	0
g6266.t1	0
g6267.t1	0
g6268.t1	0
g6269.t1	0
g6271.t1	0
g6272.t1	0
g6274.t1	0
g6278.t1	0
g6279.t1	0
g6280.t1	0
g6281.t1	0
g6282.t1	0
g6283.t1	0
g6284.t1	0
g6285.t1	0
g6286.t1	0
g6288.t1	0
g6289.t1	0
g6290.t1	0
g6292.t1	0
g6293.t1	0
g6295.t1	0
g6296.t1	0
g6297.t1	0
g6298.t1	0
g6299.t1	0
g6300.t1	0
g6301.t1	0
g6302.t1	0
g6303.t1	0
g6304.t1	0
g6305.t1	0
g6306.t1	0
g6307.t1	0
g6309.t1	0
g6310.t1	0
g6311.t1	0
g6312.t1	0
g6314.t1	0
g6315.t1	0
g6316.t1	0
g6317.t1	0
g6318.t1	0
g6319.t1	0
g6320.t1	0
g6321.t1	0
g6322.t1	0
g6323.t1	0
g6324.t1	0
g6325.t1	0
g6326.t1	0
g6327.t1	0
g6328.t1	0
g6330.t1	0
g6331.t1	0
g6332.t1	0
g6334.t1	0
g6335.t1	0
g6336.t1	0
g6337.t1	0
g6338.t1	0
g6339.t1	0
g6340.t1	0
g6341.t1	0
g6342.t1	0
g6343.t1	0
g6344.t1	0
g6345.t1	0
g6347.t1	0
g6348.t1	0
g6349.t1	0
g6350.t1	0
g6351.t1	0
g6354.t1	0
g6356.t1	0
g6358.t1	0
g6359.t1	0
g6360.t1	0
g6361.t1	0
g6362.t1	0
g6363.t1	0
g6364.t1	0
g6365.t1	0
g6366.t1	0
g6367.t1	0
g6368.t1	0
g6369.t1	0
g6370.t1	0
g6371.t1	0
g6372.t1	0
g6373.t1	0
g6374.t1	0
g6376.t1	0
g6377.t1	0
g6378.t1	0
g6379.t1	0
g6381.t1	0
g6382.t1	0
g6383.t1	0
g6384.t1	0
g6386.t1	0
g6387.t1	0
g6388.t1	0
g6389.t1	0
g6390.t1	0
g6391.t1	0
g6392.t1	0
g6393.t1	0
g6394.t1	0
g6396.t1	0
g6397.t1	0
g6398.t1	0
g6399.t1	0
g6400.t1	0
g6402.t1	0
g6403.t1	0
g6404.t1	0
g6405.t1	0
g6407.t1	0
g6408.t1	0
g6410.t1	0
g6411.t1	0
g6412.t1	0
g6413.t1	0
g6414.t1	0
g6415.t1	0
g6416.t1	0
g6417.t1	0
g6418.t1	0
g6419.t1	0
g6421.t1	0
g6423.t1	0
g6424.t1	0
g6425.t1	0
g6426.t1	0
g6427.t1	0
g6428.t1	0
g6429.t1	0
g6430.t1	0
g6431.t1	0
g6432.t1	0
g6433.t1	0
g6434.t1	0
g6435.t1	0
g6436.t1	0
g6437.t1	0
g6438.t1	0
g6439.t1	0
g6440.t1	0
g6441.t1	0
g6442.t1	0
g6445.t1	0
g6446.t1	0
g6447.t1	0
g6448.t1	0
g6450.t1	0
g6451.t1	0
g6452.t1	0
g6453.t1	0
g6454.t1	0
g6455.t1	0
g6456.t1	0
g6457.t1	0
g6458.t1	0
g6459.t1	0
g6461.t1	0
g6462.t1	0
g6463.t1	0
g6464.t1	0
g6465.t1	0
g6466.t1	0
g6469.t1	0
g6470.t1	0
g6471.t1	0
g6472.t1	0
g6473.t1	0
g6475.t1	0
g6476.t1	0
g6477.t1	0
g6478.t1	0
g6480.t1	0
g6482.t1	0
g6483.t1	0
g6484.t1	0
g6485.t1	0
g6486.t1	0
g6487.t1	0
g6490.t1	0
g6492.t1	0
g6493.t1	0
g6495.t1	0
g6496.t1	0
g6497.t1	0
g6498.t1	0
g6500.t1	0
g6503.t1	0
g6504.t1	0
g6505.t1	0
g6506.t1	0
g6507.t1	0
[truncated: 14,503 more rows]
