# Supplementary material for: Genome Analyses of Two Blueberry Pathogens: Diaporthe amygdali CAA958 and Diaporthe eres CBS 160.32
Source: J Fungi (Basel). 2022 Jul 29;8(8):804. doi: 10.3390/jof8080804 (PMC9409727; doi:10.3390/jof8080804)
Supplement: Supplementary file 1 [file jof-08-00804-s001.zip › Table S5 - Predicted Secretome.xlsx]

## Sheet: D. amygdali
Table S5 - Secretome of Diaporthe amygdali CAA958 (Proteins with signal peptide, no transmebrane structure and effector candidates)
Gene ID	Cytoplasmic effector	Apoplastic effector	Non-effector	Prediction
g10051.t1	0.986	-	-	Cytoplasmic effector
g1024.t1	0.843	-	-	Cytoplasmic effector
g11424.t1	0.822	-	-	Cytoplasmic effector
g11684.t1	0.805	-	-	Cytoplasmic effector
g1190.t1	0.898	-	-	Cytoplasmic effector
g11949.t1	0.823	-	-	Cytoplasmic effector
g1210.t1	0.813	-	-	Cytoplasmic effector
g13238.t1	0.968	-	-	Cytoplasmic effector
g13395.t1	0.813	-	-	Cytoplasmic effector
g13612.t1	0.823	-	-	Cytoplasmic effector
g13881.t1	0.808	-	-	Cytoplasmic effector
g14246.t1	0.811	-	-	Cytoplasmic effector
g14341.t1	0.819	-	-	Cytoplasmic effector
g15188.t1	0.892	-	-	Cytoplasmic effector
g15403.t1	0.806	-	-	Cytoplasmic effector
g2497.t1	0.958	-	-	Cytoplasmic effector
g2538.t1	0.847	-	-	Cytoplasmic effector
g2644.t1	0.831	-	-	Cytoplasmic effector
g2713.t1	0.818	-	-	Cytoplasmic effector
g2817.t1	0.802	-	-	Cytoplasmic effector
g283.t1	0.892	-	-	Cytoplasmic effector
g2957.t1	0.803	-	-	Cytoplasmic effector
g3064.t1	0.866	-	-	Cytoplasmic effector
g3879.t1	0.85	-	-	Cytoplasmic effector
g5117.t1	0.901	-	-	Cytoplasmic effector
g5149.t1	0.893	-	-	Cytoplasmic effector
g566.t1	0.883	-	-	Cytoplasmic effector
g5955.t1	0.915	-	-	Cytoplasmic effector
g8827.t1	0.987	-	-	Cytoplasmic effector
g8920.t1	0.958	-	-	Cytoplasmic effector
g9239.t1	0.833	-	-	Cytoplasmic effector
g1000.t1	-	0.843	-	Apoplastic effector
g10278.t1	-	0.863	-	Apoplastic effector
g1050.t1	-	0.858	-	Apoplastic effector
g1052.t1	-	0.817	-	Apoplastic effector
g10667.t1	-	0.949	-	Apoplastic effector
g10845.t1	-	0.835	-	Apoplastic effector
g10927.t1	-	0.838	-	Apoplastic effector
g11362.t1	-	0.895	-	Apoplastic effector
g11464.t1	-	0.895	-	Apoplastic effector
g11527.t1	-	0.861	-	Apoplastic effector
g11544.t1	-	0.82	-	Apoplastic effector
g11633.t1	-	0.869	-	Apoplastic effector
g12218.t1	-	0.819	-	Apoplastic effector
g12339.t1	-	0.868	-	Apoplastic effector
g12553.t1	-	0.865	-	Apoplastic effector
g13100.t1	-	0.981	-	Apoplastic effector
g13288.t1	-	0.937	-	Apoplastic effector
g13353.t1	-	0.864	-	Apoplastic effector
g13836.t1	-	0.898	-	Apoplastic effector
g13971.t1	-	0.943	-	Apoplastic effector
g14431.t1	-	0.845	-	Apoplastic effector
g14547.t1	-	0.938	-	Apoplastic effector
g14823.t1	-	0.806	-	Apoplastic effector
g14894.t1	-	0.819	-	Apoplastic effector
g15123.t1	-	0.812	-	Apoplastic effector
g15163.t1	-	0.802	-	Apoplastic effector
g15414.t1	-	0.927	-	Apoplastic effector
g15525.t1	-	0.992	-	Apoplastic effector
g1598.t1	-	0.818	-	Apoplastic effector
g1730.t1	-	0.936	-	Apoplastic effector
g1756.t1	-	0.82	-	Apoplastic effector
g1938.t1	-	0.82	-	Apoplastic effector
g2241.t1	-	0.806	-	Apoplastic effector
g2535.t1	-	0.806	-	Apoplastic effector
g2549.t1	-	0.884	-	Apoplastic effector
g2605.t1	-	0.827	-	Apoplastic effector
g269.t1	-	0.801	-	Apoplastic effector
g314.t1	-	0.855	-	Apoplastic effector
g3142.t1	-	0.814	-	Apoplastic effector
g3338.t1	-	0.869	-	Apoplastic effector
g3387.t1	-	0.833	-	Apoplastic effector
g4005.t1	-	0.859	-	Apoplastic effector
g4141.t1	-	0.816	-	Apoplastic effector
g4444.t1	-	0.892	-	Apoplastic effector
g4485.t1	-	0.906	-	Apoplastic effector
g4563.t1	-	0.957	-	Apoplastic effector
g4571.t1	-	0.929	-	Apoplastic effector
g4595.t1	-	0.829	-	Apoplastic effector
g4600.t1	-	0.851	-	Apoplastic effector
g466.t1	-	0.849	-	Apoplastic effector
g4661.t1	-	0.919	-	Apoplastic effector
g4770.t1	-	0.872	-	Apoplastic effector
g4808.t1	-	0.855	-	Apoplastic effector
g4853.t1	-	0.921	-	Apoplastic effector
g5463.t1	-	0.886	-	Apoplastic effector
g5618.t1	-	0.804	-	Apoplastic effector
g575.t1	-	0.898	-	Apoplastic effector
g5767.t1	-	0.845	-	Apoplastic effector
g5905.t1	-	0.813	-	Apoplastic effector
g5936.t1	-	0.806	-	Apoplastic effector
g5938.t1	-	0.962	-	Apoplastic effector
g6459.t1	-	0.939	-	Apoplastic effector
g7142.t1	-	0.853	-	Apoplastic effector
g7606.t1	-	0.947	-	Apoplastic effector
g7686.t1	-	0.914	-	Apoplastic effector
g7993.t1	-	0.83	-	Apoplastic effector
g8243.t1	-	0.835	-	Apoplastic effector
g8255.t1	-	0.876	-	Apoplastic effector
g833.t1	-	0.806	-	Apoplastic effector
g8413.t1	-	0.826	-	Apoplastic effector
g8459.t1	-	0.821	-	Apoplastic effector
g8600.t1	-	0.868	-	Apoplastic effector
g8607.t1	-	0.814	-	Apoplastic effector
g8913.t1	-	0.808	-	Apoplastic effector
g8928.t1	-	0.925	-	Apoplastic effector
g8974.t1	-	0.823	-	Apoplastic effector
g9077.t1	-	0.889	-	Apoplastic effector
g9340.t1	-	0.872	-	Apoplastic effector
g9737.t1	-	0.863	-	Apoplastic effector
g10304.t1	Y (0.648)	0.825	-	Apoplastic/cytoplasmic effector
g11499.t1	Y (0.805)	0.86	-	Apoplastic/cytoplasmic effector
g12712.t1	Y (0.548)	0.943	-	Apoplastic/cytoplasmic effector
g12803.t1	Y (0.518)	0.831	-	Apoplastic/cytoplasmic effector
g13771.t1	Y (0.577)	0.884	-	Apoplastic/cytoplasmic effector
g14013.t1	Y (0.519)	0.923	-	Apoplastic/cytoplasmic effector
g14563.t1	Y (0.776)	0.848	-	Apoplastic/cytoplasmic effector
g2211.t1	Y (0.735)	0.997	-	Apoplastic/cytoplasmic effector
g2554.t1	Y (0.5)	0.993	-	Apoplastic/cytoplasmic effector
g3742.t1	Y (0.529)	0.866	-	Apoplastic/cytoplasmic effector
g4311.t1	Y (0.648)	0.802	-	Apoplastic/cytoplasmic effector
g4681.t1	Y (0.908)	0.92	-	Apoplastic/cytoplasmic effector
g4893.t1	Y (0.504)	0.945	-	Apoplastic/cytoplasmic effector
g5590.t1	Y (0.672)	0.871	-	Apoplastic/cytoplasmic effector
g7487.t1	Y (0.837)	0.89	-	Apoplastic/cytoplasmic effector
g8315.t1	Y (0.562)	0.946	-	Apoplastic/cytoplasmic effector
g8985.t1	Y (0.638)	0.855	-	Apoplastic/cytoplasmic effector
g9881.t1	Y (0.838)	0.962	-	Apoplastic/cytoplasmic effector
g10844.t1	Y (0.55)	0.884	-	Apoplastic/cytoplasmic effector
g10008.t1	Y (0.895)	0.827	-	Cytoplasmic/apoplastic effector
g10027.t1	-	0.704	-	Apoplastic effector
g10028.t1	-	0.559	-	Apoplastic effector
g10058.t1	-	0.506	-	Apoplastic effector
g10059.t1	-	0.771	-	Apoplastic effector
g10074.t1	-	0.516	-	Apoplastic effector
g10195.t1	-	0.652	-	Apoplastic effector
g10201.t1	-	0.653	-	Apoplastic effector
g10220.t1	-	0.573	-	Apoplastic effector
g10254.t1	-	0.647	-	Apoplastic effector
g10269.t1	-	0.558	-	Apoplastic effector
g10389.t1	-	0.759	-	Apoplastic effector
g10402.t1	-	0.54	-	Apoplastic effector
g10412.t1	-	0.531	-	Apoplastic effector
g10439.t1	-	0.579	-	Apoplastic effector
g10446.t1	-	0.549	-	Apoplastic effector
g10469.t1	-	0.628	-	Apoplastic effector
g10493.t1	-	0.654	-	Apoplastic effector
g10507.t1	-	0.621	-	Apoplastic effector
g10519.t1	-	0.505	-	Apoplastic effector
g10522.t1	-	0.641	-	Apoplastic effector
g10599.t1	-	0.555	-	Apoplastic effector
g10632.t1	-	0.537	-	Apoplastic effector
g107.t1	-	0.591	-	Apoplastic effector
g10706.t1	-	0.566	-	Apoplastic effector
g1079.t1	-	0.726	-	Apoplastic effector
g10801.t1	-	0.797	-	Apoplastic effector
g10807.t1	-	0.575	-	Apoplastic effector
g10869.t1	-	0.767	-	Apoplastic effector
g10903.t1	-	0.75	-	Apoplastic effector
g10977.t1	-	0.619	-	Apoplastic effector
g10990.t1	-	0.503	-	Apoplastic effector
g11035.t1	-	0.793	-	Apoplastic effector
g11048.t1	-	0.727	-	Apoplastic effector
g11057.t1	-	0.708	-	Apoplastic effector
g11370.t1	-	0.546	-	Apoplastic effector
g11387.t1	-	0.519	-	Apoplastic effector
g11415.t1	-	0.778	-	Apoplastic effector
g11423.t1	-	0.795	-	Apoplastic effector
g11478.t1	-	0.563	-	Apoplastic effector
g11479.t1	-	0.78	-	Apoplastic effector
g11528.t1	-	0.582	-	Apoplastic effector
g116.t1	-	0.632	-	Apoplastic effector
g11605.t1	-	0.797	-	Apoplastic effector
g11616.t1	-	0.669	-	Apoplastic effector
g11703.t1	-	0.604	-	Apoplastic effector
g11711.t1	-	0.59	-	Apoplastic effector
g11731.t1	-	0.778	-	Apoplastic effector
g11895.t1	-	0.533	-	Apoplastic effector
g11990.t1	-	0.505	-	Apoplastic effector
g12014.t1	-	0.708	-	Apoplastic effector
g12192.t1	-	0.558	-	Apoplastic effector
g12260.t1	-	0.663	-	Apoplastic effector
g12282.t1	-	0.559	-	Apoplastic effector
g123.t1	-	0.771	-	Apoplastic effector
g12430.t1	-	0.75	-	Apoplastic effector
g12446.t1	-	0.729	-	Apoplastic effector
g12482.t1	-	0.75	-	Apoplastic effector
g12500.t1	-	0.515	-	Apoplastic effector
g12556.t1	-	0.588	-	Apoplastic effector
g12586.t1	-	0.706	-	Apoplastic effector
g12664.t1	-	0.513	-	Apoplastic effector
g12702.t1	-	0.624	-	Apoplastic effector
g12718.t1	-	0.591	-	Apoplastic effector
g12784.t1	-	0.631	-	Apoplastic effector
g1283.t1	-	0.67	-	Apoplastic effector
g12915.t1	-	0.678	-	Apoplastic effector
g130.t1	-	0.6	-	Apoplastic effector
g13000.t1	-	0.524	-	Apoplastic effector
g13022.t1	-	0.771	-	Apoplastic effector
g13076.t1	-	0.674	-	Apoplastic effector
g13138.t1	-	0.511	-	Apoplastic effector
g13182.t1	-	0.764	-	Apoplastic effector
g13206.t1	-	0.538	-	Apoplastic effector
g13230.t1	-	0.573	-	Apoplastic effector
g13236.t1	-	0.634	-	Apoplastic effector
g13345.t1	-	0.621	-	Apoplastic effector
g13437.t1	-	0.675	-	Apoplastic effector
g13499.t1	-	0.788	-	Apoplastic effector
g13539.t1	-	0.773	-	Apoplastic effector
g13576.t1	-	0.735	-	Apoplastic effector
g13630.t1	-	0.548	-	Apoplastic effector
g13769.t1	-	0.724	-	Apoplastic effector
g13880.t1	-	0.672	-	Apoplastic effector
g13888.t1	-	0.606	-	Apoplastic effector
g13936.t1	-	0.725	-	Apoplastic effector
g14127.t1	-	0.569	-	Apoplastic effector
g14149.t1	-	0.786	-	Apoplastic effector
g14150.t1	-	0.502	-	Apoplastic effector
g14153.t1	-	0.687	-	Apoplastic effector
g14168.t1	-	0.781	-	Apoplastic effector
g14232.t1	-	0.515	-	Apoplastic effector
g1428.t1	-	0.624	-	Apoplastic effector
g14286.t1	-	0.607	-	Apoplastic effector
g14323.t1	-	0.799	-	Apoplastic effector
g14330.t1	-	0.53	-	Apoplastic effector
g14338.t1	-	0.605	-	Apoplastic effector
g14379.t1	-	0.633	-	Apoplastic effector
g14417.t1	-	0.8	-	Apoplastic effector
g14444.t1	-	0.791	-	Apoplastic effector
g1453.t1	-	0.616	-	Apoplastic effector
g14658.t1	-	0.781	-	Apoplastic effector
g14719.t1	-	0.791	-	Apoplastic effector
g14771.t1	-	0.514	-	Apoplastic effector
g14785.t1	-	0.784	-	Apoplastic effector
g14812.t1	-	0.553	-	Apoplastic effector
g14882.t1	-	0.529	-	Apoplastic effector
g14898.t1	-	0.527	-	Apoplastic effector
g14961.t1	-	0.632	-	Apoplastic effector
g150.t1	-	0.717	-	Apoplastic effector
g1501.t1	-	0.611	-	Apoplastic effector
g15063.t1	-	0.709	-	Apoplastic effector
g15078.t1	-	0.761	-	Apoplastic effector
g15088.t1	-	0.568	-	Apoplastic effector
g1517.t1	-	0.714	-	Apoplastic effector
g15255.t1	-	0.654	-	Apoplastic effector
g15268.t1	-	0.676	-	Apoplastic effector
g15274.t1	-	0.635	-	Apoplastic effector
g15313.t1	-	0.61	-	Apoplastic effector
g1533.t1	-	0.71	-	Apoplastic effector
g15409.t1	-	0.772	-	Apoplastic effector
g15417.t1	-	0.674	-	Apoplastic effector
g15424.t1	-	0.701	-	Apoplastic effector
g15475.t1	-	0.562	-	Apoplastic effector
g1548.t1	-	0.524	-	Apoplastic effector
g15507.t1	-	0.749	-	Apoplastic effector
g15537.t1	-	0.568	-	Apoplastic effector
g1669.t1	-	0.549	-	Apoplastic effector
g1699.t1	-	0.736	-	Apoplastic effector
g1723.t1	-	0.517	-	Apoplastic effector
g1736.t1	-	0.513	-	Apoplastic effector
g1827.t1	-	0.77	-	Apoplastic effector
g2062.t1	-	0.501	-	Apoplastic effector
g212.t1	-	0.501	-	Apoplastic effector
g2364.t1	-	0.624	-	Apoplastic effector
g2367.t1	-	0.502	-	Apoplastic effector
g241.t1	-	0.782	-	Apoplastic effector
g2456.t1	-	0.8	-	Apoplastic effector
g2501.t1	-	0.663	-	Apoplastic effector
g2546.t1	-	0.555	-	Apoplastic effector
g2584.t1	-	0.638	-	Apoplastic effector
g2595.t1	-	0.648	-	Apoplastic effector
g2616.t1	-	0.711	-	Apoplastic effector
g2714.t1	-	0.778	-	Apoplastic effector
g2726.t1	-	0.692	-	Apoplastic effector
g2805.t1	-	0.776	-	Apoplastic effector
g2845.t1	-	0.77	-	Apoplastic effector
g2960.t1	-	0.699	-	Apoplastic effector
g2971.t1	-	0.585	-	Apoplastic effector
g2990.t1	-	0.539	-	Apoplastic effector
g3085.t1	-	0.697	-	Apoplastic effector
g3187.t1	-	0.786	-	Apoplastic effector
g3215.t1	-	0.559	-	Apoplastic effector
g3285.t1	-	0.583	-	Apoplastic effector
g3294.t1	-	0.543	-	Apoplastic effector
g33.t1	-	0.564	-	Apoplastic effector
g3309.t1	-	0.722	-	Apoplastic effector
g340.t1	-	0.707	-	Apoplastic effector
g3407.t1	-	0.541	-	Apoplastic effector
g3604.t1	-	0.582	-	Apoplastic effector
g3634.t1	-	0.524	-	Apoplastic effector
g3716.t1	-	0.681	-	Apoplastic effector
g3741.t1	-	0.683	-	Apoplastic effector
g3885.t1	-	0.596	-	Apoplastic effector
g3902.t1	-	0.58	-	Apoplastic effector
g4103.t1	-	0.599	-	Apoplastic effector
g4234.t1	-	0.642	-	Apoplastic effector
g4247.t1	-	0.656	-	Apoplastic effector
g4419.t1	-	0.712	-	Apoplastic effector
g4432.t1	-	0.74	-	Apoplastic effector
g4461.t1	-	0.699	-	Apoplastic effector
g447.t1	-	0.519	-	Apoplastic effector
g4547.t1	-	0.56	-	Apoplastic effector
g4614.t1	-	0.526	-	Apoplastic effector
g4624.t1	-	0.642	-	Apoplastic effector
g4634.t1	-	0.703	-	Apoplastic effector
g4724.t1	-	0.519	-	Apoplastic effector
g4805.t1	-	0.544	-	Apoplastic effector
g4807.t1	-	0.716	-	Apoplastic effector
g4812.t1	-	0.568	-	Apoplastic effector
g4859.t1	-	0.58	-	Apoplastic effector
g4922.t1	-	0.577	-	Apoplastic effector
g493.t1	-	0.723	-	Apoplastic effector
g4930.t1	-	0.6	-	Apoplastic effector
g5074.t1	-	0.523	-	Apoplastic effector
g5098.t1	-	0.619	-	Apoplastic effector
g5135.t1	-	0.501	-	Apoplastic effector
g5165.t1	-	0.611	-	Apoplastic effector
g5211.t1	-	0.528	-	Apoplastic effector
g5239.t1	-	0.581	-	Apoplastic effector
g5251.t1	-	0.63	-	Apoplastic effector
g5286.t1	-	0.578	-	Apoplastic effector
g5304.t1	-	0.777	-	Apoplastic effector
g5315.t1	-	0.552	-	Apoplastic effector
g5419.t1	-	0.762	-	Apoplastic effector
g5431.t1	-	0.636	-	Apoplastic effector
g5437.t1	-	0.577	-	Apoplastic effector
g5452.t1	-	0.677	-	Apoplastic effector
g5509.t1	-	0.569	-	Apoplastic effector
g5511.t1	-	0.583	-	Apoplastic effector
g5607.t1	-	0.501	-	Apoplastic effector
g5634.t1	-	0.576	-	Apoplastic effector
g5658.t1	-	0.508	-	Apoplastic effector
g5671.t1	-	0.643	-	Apoplastic effector
g5680.t1	-	0.63	-	Apoplastic effector
g5761.t1	-	0.539	-	Apoplastic effector
g5785.t1	-	0.55	-	Apoplastic effector
g5814.t1	-	0.762	-	Apoplastic effector
g5842.t1	-	0.584	-	Apoplastic effector
g5850.t1	-	0.63	-	Apoplastic effector
g5960.t1	-	0.658	-	Apoplastic effector
g61.t1	-	0.514	-	Apoplastic effector
g6153.t1	-	0.554	-	Apoplastic effector
g6189.t1	-	0.531	-	Apoplastic effector
g6205.t1	-	0.551	-	Apoplastic effector
g6216.t1	-	0.56	-	Apoplastic effector
g6276.t1	-	0.713	-	Apoplastic effector
g6281.t1	-	0.505	-	Apoplastic effector
g6294.t1	-	0.729	-	Apoplastic effector
g6322.t1	-	0.604	-	Apoplastic effector
g6351.t1	-	0.695	-	Apoplastic effector
g6358.t1	-	0.631	-	Apoplastic effector
g6360.t1	-	0.639	-	Apoplastic effector
g6419.t1	-	0.575	-	Apoplastic effector
g6527.t1	-	0.633	-	Apoplastic effector
g6573.t1	-	0.762	-	Apoplastic effector
g6623.t1	-	0.516	-	Apoplastic effector
g6730.t1	-	0.799	-	Apoplastic effector
g676.t1	-	0.749	-	Apoplastic effector
g6895.t1	-	0.573	-	Apoplastic effector
g6920.t1	-	0.589	-	Apoplastic effector
g6980.t1	-	0.635	-	Apoplastic effector
g7036.t1	-	0.639	-	Apoplastic effector
g7055.t1	-	0.726	-	Apoplastic effector
g7099.t1	-	0.76	-	Apoplastic effector
g7437.t1	-	0.562	-	Apoplastic effector
g7618.t1	-	0.579	-	Apoplastic effector
g7619.t1	-	0.534	-	Apoplastic effector
g7624.t1	-	0.646	-	Apoplastic effector
g7634.t1	-	0.501	-	Apoplastic effector
g7652.t1	-	0.645	-	Apoplastic effector
g7654.t1	-	0.569	-	Apoplastic effector
g7661.t1	-	0.528	-	Apoplastic effector
g7691.t1	-	0.736	-	Apoplastic effector
g7705.t1	-	0.554	-	Apoplastic effector
g771.t1	-	0.583	-	Apoplastic effector
g774.t1	-	0.764	-	Apoplastic effector
g7779.t1	-	0.728	-	Apoplastic effector
g7893.t1	-	0.613	-	Apoplastic effector
g7938.t1	-	0.544	-	Apoplastic effector
g810.t1	-	0.656	-	Apoplastic effector
g8123.t1	-	0.51	-	Apoplastic effector
g8146.t1	-	0.589	-	Apoplastic effector
g8169.t1	-	0.623	-	Apoplastic effector
g8223.t1	-	0.512	-	Apoplastic effector
g8224.t1	-	0.745	-	Apoplastic effector
g8239.t1	-	0.657	-	Apoplastic effector
g8290.t1	-	0.579	-	Apoplastic effector
g8438.t1	-	0.575	-	Apoplastic effector
g8481.t1	-	0.645	-	Apoplastic effector
g8531.t1	-	0.576	-	Apoplastic effector
g8795.t1	-	0.708	-	Apoplastic effector
g8878.t1	-	0.67	-	Apoplastic effector
g8905.t1	-	0.733	-	Apoplastic effector
g9006.t1	-	0.741	-	Apoplastic effector
g9024.t1	-	0.784	-	Apoplastic effector
g9035.t1	-	0.649	-	Apoplastic effector
g9057.t1	-	0.579	-	Apoplastic effector
g9114.t1	-	0.516	-	Apoplastic effector
g9173.t1	-	0.71	-	Apoplastic effector
g92.t1	-	0.793	-	Apoplastic effector
g9252.t1	-	0.564	-	Apoplastic effector
g9260.t1	-	0.756	-	Apoplastic effector
g9292.t1	-	0.705	-	Apoplastic effector
g9303.t1	-	0.628	-	Apoplastic effector
g9305.t1	-	0.571	-	Apoplastic effector
g9320.t1	-	0.63	-	Apoplastic effector
g9376.t1	-	0.587	-	Apoplastic effector
g9406.t1	-	0.582	-	Apoplastic effector
g9439.t1	-	0.54	-	Apoplastic effector
g9516.t1	-	0.758	-	Apoplastic effector
g9565.t1	-	0.789	-	Apoplastic effector
g9716.t1	-	0.676	-	Apoplastic effector
g9746.t1	-	0.772	-	Apoplastic effector
g9759.t1	-	0.553	-	Apoplastic effector
g9828.t1	-	0.536	-	Apoplastic effector
g9829.t1	-	0.534	-	Apoplastic effector
g9868.t1	-	0.54	-	Apoplastic effector
g9903.t1	-	0.603	-	Apoplastic effector
g10070.t1	-	0.51	-	Apoplastic effector
g14209.t1	-	0.758	-	Apoplastic effector
g14261.t1	Y (0.64)	0.713	-	Apoplastic/cytoplasmic effector
g14599.t1	Y (0.638)	0.723	-	Apoplastic/cytoplasmic effector
g2237.t1	Y (0.502)	0.633	-	Apoplastic/cytoplasmic effector
g2242.t1	Y (0.562)	0.648	-	Apoplastic/cytoplasmic effector
g4980.t1	Y (0.576)	0.625	-	Apoplastic/cytoplasmic effector
g5739.t1	Y (0.585)	0.638	-	Apoplastic/cytoplasmic effector
g7076.t1	Y (0.501)	0.574	-	Apoplastic/cytoplasmic effector
g7662.t1	Y (0.597)	0.761	-	Apoplastic/cytoplasmic effector
g9300.t1	Y (0.515)	0.667	-	Apoplastic/cytoplasmic effector
g9898.t1	Y (0.513)	0.56	-	Apoplastic/cytoplasmic effector
g10242.t1	Y (0.626)	0.71	-	Apoplastic/cytoplasmic effector
g1062.t1	Y (0.502)	0.643	-	Apoplastic/cytoplasmic effector
g10719.t1	Y (0.64)	0.76	-	Apoplastic/cytoplasmic effector
g10805.t1	0.8	-	-	Cytoplasmic effector
g10920.t1	0.624	-	-	Cytoplasmic effector
g10960.t1	0.774	-	-	Cytoplasmic effector
g1118.t1	0.797	-	-	Cytoplasmic effector
g11333.t1	0.798	-	-	Cytoplasmic effector
g11579.t1	0.713	-	-	Cytoplasmic effector
g11749.t1	0.652	-	-	Cytoplasmic effector
g12140.t1	0.768	-	-	Cytoplasmic effector
g125.t1	0.628	-	-	Cytoplasmic effector
g12622.t1	0.726	-	-	Cytoplasmic effector
g129.t1	0.721	-	-	Cytoplasmic effector
g12973.t1	0.649	-	-	Cytoplasmic effector
g13020.t1	0.547	-	-	Cytoplasmic effector
g13347.t1	0.596	-	-	Cytoplasmic effector
g13603.t1	0.614	-	-	Cytoplasmic effector
g13703.t1	0.77	-	-	Cytoplasmic effector
g13924.t1	0.611	-	-	Cytoplasmic effector
g13956.t1	0.517	-	-	Cytoplasmic effector
g13991.t1	0.638	-	-	Cytoplasmic effector
g13992.t1	0.504	-	-	Cytoplasmic effector
g14363.t1	0.729	-	-	Cytoplasmic effector
g14873.t1	0.568	-	-	Cytoplasmic effector
g15081.t1	0.782	-	-	Cytoplasmic effector
g1886.t1	0.558	-	-	Cytoplasmic effector
g2325.t1	0.507	-	-	Cytoplasmic effector
g2657.t1	0.676	-	-	Cytoplasmic effector
g2716.t1	0.617	-	-	Cytoplasmic effector
g3036.t1	0.566	-	-	Cytoplasmic effector
g3101.t1	0.648	-	-	Cytoplasmic effector
g3425.t1	0.714	-	-	Cytoplasmic effector
g3655.t1	0.567	-	-	Cytoplasmic effector
g3732.t1	0.638	-	-	Cytoplasmic effector
g3743.t1	0.733	-	-	Cytoplasmic effector
g4396.t1	0.668	-	-	Cytoplasmic effector
g4611.t1	0.603	-	-	Cytoplasmic effector
g4829.t1	0.745	-	-	Cytoplasmic effector
g4830.t1	0.732	-	-	Cytoplasmic effector
g4894.t1	0.704	-	-	Cytoplasmic effector
g510.t1	0.545	-	-	Cytoplasmic effector
g5283.t1	0.769	-	-	Cytoplasmic effector
g5538.t1	0.683	-	-	Cytoplasmic effector
g5699.t1	0.594	-	-	Cytoplasmic effector
g5797.t1	0.659	-	-	Cytoplasmic effector
g5862.t1	0.663	-	-	Cytoplasmic effector
g5951.t1	0.716	-	-	Cytoplasmic effector
g5984.t1	0.584	-	-	Cytoplasmic effector
g62.t1	0.706	-	-	Cytoplasmic effector
g6326.t1	0.607	-	-	Cytoplasmic effector
g6798.t1	0.63	-	-	Cytoplasmic effector
g7075.t1	0.547	-	-	Cytoplasmic effector
g7094.t1	0.662	-	-	Cytoplasmic effector
g7103.t1	0.539	-	-	Cytoplasmic effector
g73.t1	0.544	-	-	Cytoplasmic effector
g7496.t1	0.717	-	-	Cytoplasmic effector
g780.t1	0.596	-	-	Cytoplasmic effector
g782.t1	0.596	-	-	Cytoplasmic effector
g7830.t1	0.683	-	-	Cytoplasmic effector
g7922.t1	0.744	-	-	Cytoplasmic effector
g8188.t1	0.583	-	-	Cytoplasmic effector
g8479.t1	0.5	-	-	Cytoplasmic effector
g8831.t1	0.546	-	-	Cytoplasmic effector
g9151.t1	0.792	-	-	Cytoplasmic effector
g9183.t1	0.504	-	-	Cytoplasmic effector
g9568.t1	0.664	-	-	Cytoplasmic effector
g9996.t1	0.604	-	-	Cytoplasmic effector
g11019.t1	0.631	-	-	Cytoplasmic effector
g11574.t1	0.658	-	-	Cytoplasmic effector
g12708.t1	0.761	-	-	Cytoplasmic effector
g12716.t1	0.51	-	-	Cytoplasmic effector
g13292.t1	Y (0.866)	0.764	-	Cytoplasmic/apoplastic effector
g13425.t1	Y (0.67)	0.545	-	Cytoplasmic/apoplastic effector
g1351.t1	Y (0.725)	0.5	-	Cytoplasmic/apoplastic effector
g13978.t1	Y (0.732)	0.551	-	Cytoplasmic/apoplastic effector
g14125.t1	Y (0.758)	0.586	-	Cytoplasmic/apoplastic effector
g14214.t1	Y (0.691)	0.522	-	Cytoplasmic/apoplastic effector
g14850.t1	Y (0.85)	0.688	-	Cytoplasmic/apoplastic effector
g14963.t1	Y (0.81)	0.533	-	Cytoplasmic/apoplastic effector
g2774.t1	Y (0.629)	0.575	-	Cytoplasmic/apoplastic effector
g4335.t1	Y (0.866)	0.749	-	Cytoplasmic/apoplastic effector
g4766.t1	Y (0.555)	0.516	-	Cytoplasmic/apoplastic effector
g4809.t1	Y (0.744)	0.555	-	Cytoplasmic/apoplastic effector
g4892.t1	Y (0.879)	0.695	-	Cytoplasmic/apoplastic effector
g5180.t1	Y (0.847)	0.757	-	Cytoplasmic/apoplastic effector
g675.t1	Y (0.782)	0.509	-	Cytoplasmic/apoplastic effector
g7077.t1	Y (0.925)	0.639	-	Cytoplasmic/apoplastic effector
g8460.t1	Y (0.6)	0.598	-	Cytoplasmic/apoplastic effector
g1001.t1	Y (0.759)	0.733	-	Cytoplasmic/apoplastic effector
g10037.t1	Y (0.637)	0.531	-	Cytoplasmic/apoplastic effector
g10040.t1	Y (0.638)	0.569	-	Cytoplasmic/apoplastic effector
g10054.t1	Y (0.604)	0.521	-	Cytoplasmic/apoplastic effector
g10075.t1	-	-	Y (0.646)	Non-effector
g10108.t1	-	-	Y (0.569)	Non-effector
g10141.t1	-	-	Y (0.703)	Non-effector
g10148.t1	-	-	Y (0.532)	Non-effector
g10153.t1	-	-	Y (0.963)	Non-effector
g10165.t1	-	-	Y (0.553)	Non-effector
g10178.t1	-	-	Y (0.859)	Non-effector
g10215.t1	-	-	Y (0.896)	Non-effector
g1025.t1	-	-	Y (0.871)	Non-effector
g10259.t1	-	-	Y (0.764)	Non-effector
g10284.t1	-	-	Y (0.844)	Non-effector
g1030.t1	-	-	Y (0.874)	Non-effector
g10302.t1	-	-	Y (0.7)	Non-effector
g10332.t1	-	-	Y (0.89)	Non-effector
g10348.t1	-	-	Y (0.761)	Non-effector
g10356.t1	-	-	Y (0.797)	Non-effector
g10358.t1	-	-	Y (0.796)	Non-effector
g1036.t1	-	-	Y (0.658)	Non-effector
g1037.t1	-	-	Y (0.56)	Non-effector
g10377.t1	-	-	Y (0.899)	Non-effector
g10404.t1	-	-	Y (0.835)	Non-effector
g10406.t1	-	-	Y (0.662)	Non-effector
g10411.t1	-	-	Y (0.617)	Non-effector
g1044.t1	-	-	Y (0.83)	Non-effector
g10443.t1	-	-	Y (0.89)	Non-effector
g10445.t1	-	-	Y (0.862)	Non-effector
g10447.t1	-	-	Y (0.825)	Non-effector
g10459.t1	-	-	Y (0.777)	Non-effector
g10462.t1	-	-	Y (0.659)	Non-effector
g10487.t1	-	-	Y (0.978)	Non-effector
g1051.t1	-	-	Y (0.59)	Non-effector
g10514.t1	-	-	Y (0.521)	Non-effector
g10523.t1	-	-	Y (0.724)	Non-effector
g10544.t1	-	-	Y (0.566)	Non-effector
g1055.t1	-	-	Y (0.696)	Non-effector
g10567.t1	-	-	Y (0.607)	Non-effector
g1058.t1	-	-	Y (0.684)	Non-effector
g1061.t1	-	-	Y (0.538)	Non-effector
g10657.t1	-	-	Y (0.794)	Non-effector
g10669.t1	-	-	Y (0.656)	Non-effector
g10671.t1	-	-	Y (0.82)	Non-effector
g10692.t1	-	-	Y (0.756)	Non-effector
g10704.t1	-	-	Y (0.92)	Non-effector
g10761.t1	-	-	Y (0.79)	Non-effector
g10770.t1	-	-	Y (0.519)	Non-effector
g10780.t1	-	-	Y (0.892)	Non-effector
g10785.t1	-	-	Y (0.696)	Non-effector
g10797.t1	-	-	Y (0.559)	Non-effector
g10808.t1	-	-	Y (0.928)	Non-effector
g10824.t1	-	-	Y (0.655)	Non-effector
g10825.t1	-	-	Y (0.583)	Non-effector
g10838.t1	-	-	Y (0.818)	Non-effector
g10843.t1	-	-	Y (0.949)	Non-effector
g10849.t1	-	-	Y (0.716)	Non-effector
g1088.t1	-	-	Y (0.842)	Non-effector
g1089.t1	-	-	Y (0.748)	Non-effector
g10930.t1	-	-	Y (0.711)	Non-effector
g10936.t1	-	-	Y (0.861)	Non-effector
g1094.t1	-	-	Y (0.671)	Non-effector
g10940.t1	-	-	Y (0.783)	Non-effector
g10946.t1	-	-	Y (0.563)	Non-effector
g10955.t1	-	-	Y (0.791)	Non-effector
g10965.t1	-	-	Y (0.899)	Non-effector
g10967.t1	-	-	Y (0.643)	Non-effector
g10973.t1	-	-	Y (0.573)	Non-effector
g10980.t1	-	-	Y (0.719)	Non-effector
g10982.t1	-	-	Y (0.622)	Non-effector
g10986.t1	-	-	Y (0.536)	Non-effector
g11020.t1	-	-	Y (0.781)	Non-effector
g11024.t1	-	-	Y (0.761)	Non-effector
g11028.t1	-	-	Y (0.516)	Non-effector
g11037.t1	-	-	Y (0.75)	Non-effector
g11058.t1	-	-	Y (0.807)	Non-effector
g11065.t1	-	-	Y (0.717)	Non-effector
g11078.t1	-	-	Y (0.695)	Non-effector
g11081.t1	-	-	Y (0.765)	Non-effector
g11087.t1	-	-	Y (0.534)	Non-effector
g11096.t1	-	-	Y (0.961)	Non-effector
g11097.t1	-	-	Y (0.532)	Non-effector
g11098.t1	-	-	Y (0.681)	Non-effector
g11220.t1	-	-	Y (0.87)	Non-effector
g11275.t1	-	-	Y (0.88)	Non-effector
g11283.t1	-	-	Y (0.951)	Non-effector
g11305.t1	-	-	Y (0.89)	Non-effector
g11312.t1	-	-	Y (0.835)	Non-effector
g11325.t1	-	-	Y (0.564)	Non-effector
g11328.t1	-	-	Y (0.874)	Non-effector
g11335.t1	-	-	Y (0.877)	Non-effector
g11374.t1	-	-	Y (0.676)	Non-effector
g11378.t1	-	-	Y (0.94)	Non-effector
g11386.t1	-	-	Y (0.83)	Non-effector
g11412.t1	-	-	Y (0.776)	Non-effector
g11416.t1	-	-	Y (0.941)	Non-effector
g11422.t1	-	-	Y (0.761)	Non-effector
g11432.t1	-	-	Y (0.834)	Non-effector
g11459.t1	-	-	Y (0.829)	Non-effector
g11469.t1	-	-	Y (0.934)	Non-effector
g11474.t1	-	-	Y (0.54)	Non-effector
g11505.t1	-	-	Y (0.757)	Non-effector
g11509.t1	-	-	Y (0.555)	Non-effector
g11510.t1	-	-	Y (0.853)	Non-effector
g11543.t1	-	-	Y (0.596)	Non-effector
g11552.t1	-	-	Y (0.831)	Non-effector
g11556.t1	-	-	Y (0.875)	Non-effector
g11562.t1	-	-	Y (0.8)	Non-effector
g11564.t1	-	-	Y (0.802)	Non-effector
g11596.t1	-	-	Y (0.815)	Non-effector
g11601.t1	-	-	Y (0.961)	Non-effector
g11604.t1	-	-	Y (0.76)	Non-effector
g11606.t1	-	-	Y (0.949)	Non-effector
g11612.t1	-	-	Y (0.986)	Non-effector
g11618.t1	-	-	Y (0.918)	Non-effector
g11640.t1	-	-	Y (0.571)	Non-effector
g11655.t1	-	-	Y (0.564)	Non-effector
g11680.t1	-	-	Y (0.664)	Non-effector
g11681.t1	-	-	Y (0.784)	Non-effector
g11699.t1	-	-	Y (0.926)	Non-effector
g11700.t1	-	-	Y (0.817)	Non-effector
g11705.t1	-	-	Y (0.768)	Non-effector
g11715.t1	-	-	Y (0.905)	Non-effector
g1172.t1	-	-	Y (0.73)	Non-effector
g11720.t1	-	-	Y (0.597)	Non-effector
g11760.t1	-	-	Y (0.786)	Non-effector
g11764.t1	-	-	Y (0.691)	Non-effector
g1177.t1	-	-	Y (0.938)	Non-effector
g11772.t1	-	-	Y (0.747)	Non-effector
g11774.t1	-	-	Y (0.976)	Non-effector
g11779.t1	-	-	Y (0.657)	Non-effector
g11782.t1	-	-	Y (0.901)	Non-effector
g11797.t1	-	-	Y (0.867)	Non-effector
g11870.t1	-	-	Y (0.515)	Non-effector
g11910.t1	-	-	Y (0.868)	Non-effector
g11920.t1	-	-	Y (0.734)	Non-effector
g11943.t1	-	-	Y (0.968)	Non-effector
g11946.t1	-	-	Y (0.94)	Non-effector
g11954.t1	-	-	Y (0.868)	Non-effector
g11959.t1	-	-	Y (0.745)	Non-effector
g11960.t1	-	-	Y (0.644)	Non-effector
g11977.t1	-	-	Y (0.747)	Non-effector
g11978.t1	-	-	Y (0.778)	Non-effector
g11988.t1	-	-	Y (0.897)	Non-effector
g11989.t1	-	-	Y (0.752)	Non-effector
g12022.t1	-	-	Y (0.938)	Non-effector
g12024.t1	-	-	Y (0.945)	Non-effector
g12029.t1	-	-	Y (0.818)	Non-effector
g12038.t1	-	-	Y (0.9)	Non-effector
g12052.t1	-	-	Y (0.913)	Non-effector
g12060.t1	-	-	Y (0.949)	Non-effector
g12075.t1	-	-	Y (0.851)	Non-effector
g12083.t1	-	-	Y (0.591)	Non-effector
g12084.t1	-	-	Y (0.905)	Non-effector
g12089.t1	-	-	Y (0.916)	Non-effector
g12090.t1	-	-	Y (0.805)	Non-effector
g12095.t1	-	-	Y (0.854)	Non-effector
g12098.t1	-	-	Y (0.513)	Non-effector
g12100.t1	-	-	Y (0.654)	Non-effector
g12102.t1	-	-	Y (0.92)	Non-effector
g12105.t1	-	-	Y (0.853)	Non-effector
g12149.t1	-	-	Y (0.907)	Non-effector
g12171.t1	-	-	Y (0.894)	Non-effector
g12196.t1	-	-	Y (0.917)	Non-effector
g122.t1	-	-	Y (0.525)	Non-effector
g1223.t1	-	-	Y (0.668)	Non-effector
g12238.t1	-	-	Y (0.85)	Non-effector
g12239.t1	-	-	Y (0.921)	Non-effector
g12248.t1	-	-	Y (0.926)	Non-effector
g1226.t1	-	-	Y (0.908)	Non-effector
g12279.t1	-	-	Y (0.966)	Non-effector
g12329.t1	-	-	Y (0.782)	Non-effector
g12345.t1	-	-	Y (0.888)	Non-effector
g12357.t1	-	-	Y (0.928)	Non-effector
g12358.t1	-	-	Y (0.95)	Non-effector
g12398.t1	-	-	Y (0.668)	Non-effector
g12399.t1	-	-	Y (0.973)	Non-effector
g124.t1	-	-	Y (0.863)	Non-effector
g12405.t1	-	-	Y (0.701)	Non-effector
g12443.t1	-	-	Y (0.967)	Non-effector
g12455.t1	-	-	Y (0.816)	Non-effector
g12457.t1	-	-	Y (0.857)	Non-effector
g12471.t1	-	-	Y (0.953)	Non-effector
g12485.t1	-	-	Y (0.871)	Non-effector
g12487.t1	-	-	Y (0.664)	Non-effector
g12489.t1	-	-	Y (0.638)	Non-effector
g12502.t1	-	-	Y (0.653)	Non-effector
g12503.t1	-	-	Y (0.946)	Non-effector
g12504.t1	-	-	Y (0.934)	Non-effector
g12505.t1	-	-	Y (0.782)	Non-effector
g12521.t1	-	-	Y (0.884)	Non-effector
g12532.t1	-	-	Y (0.962)	Non-effector
g12536.t1	-	-	Y (0.913)	Non-effector
g12554.t1	-	-	Y (0.564)	Non-effector
g12555.t1	-	-	Y (0.576)	Non-effector
g12589.t1	-	-	Y (0.928)	Non-effector
g12592.t1	-	-	Y (0.641)	Non-effector
g12593.t1	-	-	Y (0.973)	Non-effector
g12594.t1	-	-	Y (0.931)	Non-effector
g126.t1	-	-	Y (0.88)	Non-effector
g12600.t1	-	-	Y (0.577)	Non-effector
g1261.t1	-	-	Y (0.935)	Non-effector
g12615.t1	-	-	Y (0.901)	Non-effector
g12619.t1	-	-	Y (0.693)	Non-effector
g12629.t1	-	-	Y (0.699)	Non-effector
g12637.t1	-	-	Y (0.849)	Non-effector
g12646.t1	-	-	Y (0.764)	Non-effector
g12648.t1	-	-	Y (0.961)	Non-effector
g12699.t1	-	-	Y (0.692)	Non-effector
g12751.t1	-	-	Y (0.812)	Non-effector
g12757.t1	-	-	Y (0.509)	Non-effector
g12770.t1	-	-	Y (0.956)	Non-effector
g12780.t1	-	-	Y (0.962)	Non-effector
g12798.t1	-	-	Y (0.835)	Non-effector
g12805.t1	-	-	Y (0.688)	Non-effector
g12820.t1	-	-	Y (0.863)	Non-effector
g12830.t1	-	-	Y (0.737)	Non-effector
g12831.t1	-	-	Y (0.945)	Non-effector
g12835.t1	-	-	Y (0.711)	Non-effector
g12855.t1	-	-	Y (0.622)	Non-effector
g12874.t1	-	-	Y (0.673)	Non-effector
g12885.t1	-	-	Y (0.977)	Non-effector
g12927.t1	-	-	Y (0.83)	Non-effector
g12929.t1	-	-	Y (0.925)	Non-effector
g12948.t1	-	-	Y (0.643)	Non-effector
g12960.t1	-	-	Y (0.729)	Non-effector
g12974.t1	-	-	Y (0.844)	Non-effector
g13036.t1	-	-	Y (0.895)	Non-effector
g13055.t1	-	-	Y (0.716)	Non-effector
g13060.t1	-	-	Y (0.977)	Non-effector
g13078.t1	-	-	Y (0.562)	Non-effector
g13086.t1	-	-	Y (0.504)	Non-effector
g13098.t1	-	-	Y (0.934)	Non-effector
g13104.t1	-	-	Y (0.649)	Non-effector
g13130.t1	-	-	Y (0.637)	Non-effector
g13157.t1	-	-	Y (0.799)	Non-effector
g13160.t1	-	-	Y (0.544)	Non-effector
g13167.t1	-	-	Y (0.734)	Non-effector
g13205.t1	-	-	Y (0.776)	Non-effector
g13211.t1	-	-	Y (0.766)	Non-effector
g13216.t1	-	-	Y (0.907)	Non-effector
g13217.t1	-	-	Y (0.588)	Non-effector
g13237.t1	-	-	Y (0.878)	Non-effector
g13246.t1	-	-	Y (0.863)	Non-effector
g13252.t1	-	-	Y (0.953)	Non-effector
g13270.t1	-	-	Y (0.82)	Non-effector
g13283.t1	-	-	Y (0.614)	Non-effector
g13284.t1	-	-	Y (0.795)	Non-effector
g13302.t1	-	-	Y (0.508)	Non-effector
g13311.t1	-	-	Y (0.766)	Non-effector
g13318.t1	-	-	Y (0.901)	Non-effector
g13320.t1	-	-	Y (0.663)	Non-effector
g13321.t1	-	-	Y (0.629)	Non-effector
g13346.t1	-	-	Y (0.616)	Non-effector
g13379.t1	-	-	Y (0.786)	Non-effector
g13387.t1	-	-	Y (0.534)	Non-effector
g13423.t1	-	-	Y (0.597)	Non-effector
g13424.t1	-	-	Y (0.923)	Non-effector
g13448.t1	-	-	Y (0.508)	Non-effector
g13457.t1	-	-	Y (0.872)	Non-effector
g13458.t1	-	-	Y (0.512)	Non-effector
g13487.t1	-	-	Y (0.916)	Non-effector
g13488.t1	-	-	Y (0.96)	Non-effector
g13495.t1	-	-	Y (0.921)	Non-effector
g13516.t1	-	-	Y (0.85)	Non-effector
g13553.t1	-	-	Y (0.728)	Non-effector
g13558.t1	-	-	Y (0.633)	Non-effector
g13578.t1	-	-	Y (0.667)	Non-effector
g1358.t1	-	-	Y (0.591)	Non-effector
g13591.t1	-	-	Y (0.544)	Non-effector
g13599.t1	-	-	Y (0.769)	Non-effector
g13617.t1	-	-	Y (0.645)	Non-effector
g13624.t1	-	-	Y (0.898)	Non-effector
g13641.t1	-	-	Y (0.816)	Non-effector
g13652.t1	-	-	Y (0.682)	Non-effector
g13654.t1	-	-	Y (0.757)	Non-effector
g1366.t1	-	-	Y (0.629)	Non-effector
g13737.t1	-	-	Y (0.809)	Non-effector
g13785.t1	-	-	Y (0.881)	Non-effector
g13817.t1	-	-	Y (0.804)	Non-effector
g13819.t1	-	-	Y (0.958)	Non-effector
g13862.t1	-	-	Y (0.591)	Non-effector
g13874.t1	-	-	Y (0.659)	Non-effector
g13894.t1	-	-	Y (0.954)	Non-effector
g13903.t1	-	-	Y (0.678)	Non-effector
g13909.t1	-	-	Y (0.984)	Non-effector
g13922.t1	-	-	Y (0.569)	Non-effector
g13923.t1	-	-	Y (0.711)	Non-effector
g13928.t1	-	-	Y (0.505)	Non-effector
g13929.t1	-	-	Y (0.675)	Non-effector
g13934.t1	-	-	Y (0.818)	Non-effector
g13940.t1	-	-	Y (0.798)	Non-effector
g13973.t1	-	-	Y (0.854)	Non-effector
g1400.t1	-	-	Y (0.631)	Non-effector
g14001.t1	-	-	Y (0.644)	Non-effector
g1402.t1	-	-	Y (0.836)	Non-effector
g14090.t1	-	-	Y (0.769)	Non-effector
g14098.t1	-	-	Y (0.847)	Non-effector
g14101.t1	-	-	Y (0.895)	Non-effector
g14103.t1	-	-	Y (0.907)	Non-effector
g14112.t1	-	-	Y (0.532)	Non-effector
g14113.t1	-	-	Y (0.9)	Non-effector
g14118.t1	-	-	Y (0.955)	Non-effector
g1412.t1	-	-	Y (0.866)	Non-effector
g14142.t1	-	-	Y (0.766)	Non-effector
g14143.t1	-	-	Y (0.906)	Non-effector
g1416.t1	-	-	Y (0.684)	Non-effector
g14197.t1	-	-	Y (0.909)	Non-effector
g14237.t1	-	-	Y (0.879)	Non-effector
g14245.t1	-	-	Y (0.987)	Non-effector
g14248.t1	-	-	Y (0.598)	Non-effector
g14255.t1	-	-	Y (0.588)	Non-effector
g14282.t1	-	-	Y (0.955)	Non-effector
g14285.t1	-	-	Y (0.914)	Non-effector
g14305.t1	-	-	Y (0.87)	Non-effector
g14334.t1	-	-	Y (0.697)	Non-effector
g14336.t1	-	-	Y (0.758)	Non-effector
g14339.t1	-	-	Y (0.771)	Non-effector
g14371.t1	-	-	Y (0.961)	Non-effector
g14372.t1	-	-	Y (0.562)	Non-effector
g14381.t1	-	-	Y (0.517)	Non-effector
g14391.t1	-	-	Y (0.864)	Non-effector
g14393.t1	-	-	Y (0.987)	Non-effector
g14429.t1	-	-	Y (0.712)	Non-effector
g14433.t1	-	-	Y (0.768)	Non-effector
g14440.t1	-	-	Y (0.966)	Non-effector
g14443.t1	-	-	Y (0.961)	Non-effector
g14447.t1	-	-	Y (0.685)	Non-effector
g14451.t1	-	-	Y (0.96)	Non-effector
g14452.t1	-	-	Y (0.751)	Non-effector
g14457.t1	-	-	Y (0.988)	Non-effector
g1447.t1	-	-	Y (0.63)	Non-effector
g14472.t1	-	-	Y (0.88)	Non-effector
g14480.t1	-	-	Y (0.961)	Non-effector
g14481.t1	-	-	Y (0.639)	Non-effector
g14484.t1	-	-	Y (0.909)	Non-effector
g14491.t1	-	-	Y (0.895)	Non-effector
g14509.t1	-	-	Y (0.608)	Non-effector
g14510.t1	-	-	Y (0.961)	Non-effector
g14520.t1	-	-	Y (0.921)	Non-effector
g14522.t1	-	-	Y (0.956)	Non-effector
g14538.t1	-	-	Y (0.679)	Non-effector
g14544.t1	-	-	Y (0.584)	Non-effector
g14546.t1	-	-	Y (0.666)	Non-effector
g14548.t1	-	-	Y (0.744)	Non-effector
g14549.t1	-	-	Y (0.934)	Non-effector
g14556.t1	-	-	Y (0.942)	Non-effector
g1456.t1	-	-	Y (0.816)	Non-effector
g14561.t1	-	-	Y (0.969)	Non-effector
g14572.t1	-	-	Y (0.934)	Non-effector
g14594.t1	-	-	Y (0.811)	Non-effector
g14597.t1	-	-	Y (0.63)	Non-effector
g14616.t1	-	-	Y (0.75)	Non-effector
g14629.t1	-	-	Y (0.63)	Non-effector
g14630.t1	-	-	Y (0.653)	Non-effector
g14633.t1	-	-	Y (0.655)	Non-effector
g14634.t1	-	-	Y (0.533)	Non-effector
g14644.t1	-	-	Y (0.588)	Non-effector
g14666.t1	-	-	Y (0.987)	Non-effector
g14679.t1	-	-	Y (0.691)	Non-effector
g14684.t1	-	-	Y (0.892)	Non-effector
g14687.t1	-	-	Y (0.772)	Non-effector
g14698.t1	-	-	Y (0.926)	Non-effector
g14699.t1	-	-	Y (0.715)	Non-effector
g14714.t1	-	-	Y (0.907)	Non-effector
g14716.t1	-	-	Y (0.676)	Non-effector
g14725.t1	-	-	Y (0.578)	Non-effector
g14732.t1	-	-	Y (0.986)	Non-effector
g14739.t1	-	-	Y (0.535)	Non-effector
g1474.t1	-	-	Y (0.934)	Non-effector
g14753.t1	-	-	Y (0.599)	Non-effector
g14781.t1	-	-	Y (0.716)	Non-effector
g14786.t1	-	-	Y (0.631)	Non-effector
g14796.t1	-	-	Y (0.607)	Non-effector
g148.t1	-	-	Y (0.575)	Non-effector
g14820.t1	-	-	Y (0.747)	Non-effector
g14822.t1	-	-	Y (0.891)	Non-effector
g14833.t1	-	-	Y (0.856)	Non-effector
g14836.t1	-	-	Y (0.604)	Non-effector
g14840.t1	-	-	Y (0.688)	Non-effector
g14841.t1	-	-	Y (0.647)	Non-effector
g14845.t1	-	-	Y (0.622)	Non-effector
g14851.t1	-	-	Y (0.837)	Non-effector
g14861.t1	-	-	Y (0.89)	Non-effector
g14864.t1	-	-	Y (0.578)	Non-effector
g14865.t1	-	-	Y (0.79)	Non-effector
g14868.t1	-	-	Y (0.628)	Non-effector
g1487.t1	-	-	Y (0.926)	Non-effector
g14879.t1	-	-	Y (0.707)	Non-effector
g14885.t1	-	-	Y (0.677)	Non-effector
g14893.t1	-	-	Y (0.895)	Non-effector
g14895.t1	-	-	Y (0.636)	Non-effector
g14905.t1	-	-	Y (0.953)	Non-effector
g14926.t1	-	-	Y (0.987)	Non-effector
g14962.t1	-	-	Y (0.876)	Non-effector
g14965.t1	-	-	Y (0.62)	Non-effector
g14966.t1	-	-	Y (0.867)	Non-effector
g14973.t1	-	-	Y (0.969)	Non-effector
g14989.t1	-	-	Y (0.596)	Non-effector
g15051.t1	-	-	Y (0.915)	Non-effector
g15054.t1	-	-	Y (0.659)	Non-effector
g15056.t1	-	-	Y (0.649)	Non-effector
g15068.t1	-	-	Y (0.567)	Non-effector
g15084.t1	-	-	Y (0.772)	Non-effector
g15086.t1	-	-	Y (0.804)	Non-effector
g1511.t1	-	-	Y (0.684)	Non-effector
g15122.t1	-	-	Y (0.889)	Non-effector
g1514.t1	-	-	Y (0.748)	Non-effector
g1516.t1	-	-	Y (0.712)	Non-effector
g15167.t1	-	-	Y (0.772)	Non-effector
g15175.t1	-	-	Y (0.679)	Non-effector
g15184.t1	-	-	Y (0.934)	Non-effector
g1519.t1	-	-	Y (0.53)	Non-effector
g15194.t1	-	-	Y (0.781)	Non-effector
g15224.t1	-	-	Y (0.759)	Non-effector
g15227.t1	-	-	Y (0.874)	Non-effector
g15256.t1	-	-	Y (0.66)	Non-effector
g15271.t1	-	-	Y (0.655)	Non-effector
g15277.t1	-	-	Y (0.911)	Non-effector
g15280.t1	-	-	Y (0.572)	Non-effector
g15284.t1	-	-	Y (0.681)	Non-effector
g15293.t1	-	-	Y (0.721)	Non-effector
g15294.t1	-	-	Y (0.982)	Non-effector
g153.t1	-	-	Y (0.528)	Non-effector
g15307.t1	-	-	Y (0.615)	Non-effector
g15314.t1	-	-	Y (0.981)	Non-effector
g15317.t1	-	-	Y (0.667)	Non-effector
g15361.t1	-	-	Y (0.953)	Non-effector
g1538.t1	-	-	Y (0.878)	Non-effector
g15406.t1	-	-	Y (0.61)	Non-effector
g15408.t1	-	-	Y (0.942)	Non-effector
g15413.t1	-	-	Y (0.623)	Non-effector
g15425.t1	-	-	Y (0.524)	Non-effector
g15449.t1	-	-	Y (0.864)	Non-effector
g15453.t1	-	-	Y (0.954)	Non-effector
g15454.t1	-	-	Y (0.749)	Non-effector
g15459.t1	-	-	Y (0.58)	Non-effector
g15495.t1	-	-	Y (0.789)	Non-effector
g15505.t1	-	-	Y (0.642)	Non-effector
g15515.t1	-	-	Y (0.914)	Non-effector
g15521.t1	-	-	Y (0.931)	Non-effector
g1553.t1	-	-	Y (0.569)	Non-effector
g15530.t1	-	-	Y (0.682)	Non-effector
g15541.t1	-	-	Y (0.741)	Non-effector
g1573.t1	-	-	Y (0.939)	Non-effector
g1575.t1	-	-	Y (0.883)	Non-effector
g1582.t1	-	-	Y (0.764)	Non-effector
g1605.t1	-	-	Y (0.772)	Non-effector
g1635.t1	-	-	Y (0.722)	Non-effector
g1655.t1	-	-	Y (0.533)	Non-effector
g1670.t1	-	-	Y (0.564)	Non-effector
g1689.t1	-	-	Y (0.987)	Non-effector
g1696.t1	-	-	Y (0.904)	Non-effector
g1706.t1	-	-	Y (0.962)	Non-effector
g171.t1	-	-	Y (0.908)	Non-effector
g1738.t1	-	-	Y (0.947)	Non-effector
g175.t1	-	-	Y (0.739)	Non-effector
g1782.t1	-	-	Y (0.6)	Non-effector
g1789.t1	-	-	Y (0.958)	Non-effector
g1795.t1	-	-	Y (0.714)	Non-effector
g1828.t1	-	-	Y (0.825)	Non-effector
g1889.t1	-	-	Y (0.899)	Non-effector
g1912.t1	-	-	Y (0.932)	Non-effector
g1915.t1	-	-	Y (0.785)	Non-effector
g1937.t1	-	-	Y (0.969)	Non-effector
g1943.t1	-	-	Y (0.828)	Non-effector
g197.t1	-	-	Y (0.823)	Non-effector
g200.t1	-	-	Y (0.541)	Non-effector
g2014.t1	-	-	Y (0.588)	Non-effector
g2017.t1	-	-	Y (0.959)	Non-effector
g2026.t1	-	-	Y (0.986)	Non-effector
g2032.t1	-	-	Y (0.898)	Non-effector
g2034.t1	-	-	Y (0.715)	Non-effector
g2037.t1	-	-	Y (0.525)	Non-effector
g204.t1	-	-	Y (0.703)	Non-effector
g2066.t1	-	-	Y (0.522)	Non-effector
g210.t1	-	-	Y (0.987)	Non-effector
g2187.t1	-	-	Y (0.879)	Non-effector
g2212.t1	-	-	Y (0.751)	Non-effector
g2217.t1	-	-	Y (0.88)	Non-effector
g2229.t1	-	-	Y (0.52)	Non-effector
g2249.t1	-	-	Y (0.778)	Non-effector
g2253.t1	-	-	Y (0.515)	Non-effector
g2266.t1	-	-	Y (0.643)	Non-effector
g227.t1	-	-	Y (0.869)	Non-effector
g2272.t1	-	-	Y (0.644)	Non-effector
g2294.t1	-	-	Y (0.822)	Non-effector
g2296.t1	-	-	Y (0.829)	Non-effector
g2297.t1	-	-	Y (0.831)	Non-effector
g2301.t1	-	-	Y (0.63)	Non-effector
g2317.t1	-	-	Y (0.78)	Non-effector
g2328.t1	-	-	Y (0.815)	Non-effector
g2333.t1	-	-	Y (0.666)	Non-effector
g2355.t1	-	-	Y (0.897)	Non-effector
g236.t1	-	-	Y (0.665)	Non-effector
g2365.t1	-	-	Y (0.701)	Non-effector
g2376.t1	-	-	Y (0.955)	Non-effector
g2378.t1	-	-	Y (0.71)	Non-effector
g2391.t1	-	-	Y (0.54)	Non-effector
g2401.t1	-	-	Y (0.892)	Non-effector
g2406.t1	-	-	Y (0.697)	Non-effector
g2408.t1	-	-	Y (0.939)	Non-effector
g2426.t1	-	-	Y (0.814)	Non-effector
g2430.t1	-	-	Y (0.513)	Non-effector
g2442.t1	-	-	Y (0.818)	Non-effector
g2462.t1	-	-	Y (0.948)	Non-effector
g248.t1	-	-	Y (0.782)	Non-effector
g2513.t1	-	-	Y (0.906)	Non-effector
g2548.t1	-	-	Y (0.788)	Non-effector
g2550.t1	-	-	Y (0.936)	Non-effector
g2569.t1	-	-	Y (0.866)	Non-effector
g2570.t1	-	-	Y (0.817)	Non-effector
g2575.t1	-	-	Y (0.909)	Non-effector
g2583.t1	-	-	Y (0.703)	Non-effector
g2602.t1	-	-	Y (0.644)	Non-effector
g2618.t1	-	-	Y (0.769)	Non-effector
g2621.t1	-	-	Y (0.61)	Non-effector
g2622.t1	-	-	Y (0.597)	Non-effector
g2643.t1	-	-	Y (0.82)	Non-effector
g2669.t1	-	-	Y (0.717)	Non-effector
g2672.t1	-	-	Y (0.916)	Non-effector
g2682.t1	-	-	Y (0.714)	Non-effector
g2687.t1	-	-	Y (0.644)	Non-effector
g2688.t1	-	-	Y (0.761)	Non-effector
g2711.t1	-	-	Y (0.802)	Non-effector
g2724.t1	-	-	Y (0.731)	Non-effector
g2729.t1	-	-	Y (0.979)	Non-effector
g2731.t1	-	-	Y (0.851)	Non-effector
g2750.t1	-	-	Y (0.587)	Non-effector
g276.t1	-	-	Y (0.934)	Non-effector
g2763.t1	-	-	Y (0.809)	Non-effector
g2776.t1	-	-	Y (0.718)	Non-effector
g2806.t1	-	-	Y (0.504)	Non-effector
g2856.t1	-	-	Y (0.962)	Non-effector
g2868.t1	-	-	Y (0.527)	Non-effector
g29.t1	-	-	Y (0.615)	Non-effector
g290.t1	-	-	Y (0.934)	Non-effector
g2911.t1	-	-	Y (0.785)	Non-effector
g2913.t1	-	-	Y (0.891)	Non-effector
g2934.t1	-	-	Y (0.698)	Non-effector
g2962.t1	-	-	Y (0.91)	Non-effector
g2974.t1	-	-	Y (0.821)	Non-effector
g2975.t1	-	-	Y (0.817)	Non-effector
g2989.t1	-	-	Y (0.73)	Non-effector
g2991.t1	-	-	Y (0.765)	Non-effector
g2992.t1	-	-	Y (0.666)	Non-effector
g3006.t1	-	-	Y (0.626)	Non-effector
g3023.t1	-	-	Y (0.729)	Non-effector
g3027.t1	-	-	Y (0.692)	Non-effector
g3032.t1	-	-	Y (0.531)	Non-effector
g3034.t1	-	-	Y (0.735)	Non-effector
g3035.t1	-	-	Y (0.651)	Non-effector
g3041.t1	-	-	Y (0.846)	Non-effector
g3043.t1	-	-	Y (0.862)	Non-effector
g3048.t1	-	-	Y (0.514)	Non-effector
g3049.t1	-	-	Y (0.839)	Non-effector
g3071.t1	-	-	Y (0.962)	Non-effector
g3115.t1	-	-	Y (0.725)	Non-effector
g3125.t1	-	-	Y (0.889)	Non-effector
g3152.t1	-	-	Y (0.731)	Non-effector
g3154.t1	-	-	Y (0.981)	Non-effector
g3162.t1	-	-	Y (0.963)	Non-effector
g3176.t1	-	-	Y (0.974)	Non-effector
g3183.t1	-	-	Y (0.693)	Non-effector
g3194.t1	-	-	Y (0.746)	Non-effector
g3214.t1	-	-	Y (0.961)	Non-effector
g3218.t1	-	-	Y (0.784)	Non-effector
g3224.t1	-	-	Y (0.57)	Non-effector
g3225.t1	-	-	Y (0.783)	Non-effector
g3229.t1	-	-	Y (0.741)	Non-effector
g3231.t1	-	-	Y (0.86)	Non-effector
g3238.t1	-	-	Y (0.692)	Non-effector
g3245.t1	-	-	Y (0.652)	Non-effector
g3272.t1	-	-	Y (0.564)	Non-effector
g3277.t1	-	-	Y (0.796)	Non-effector
g3296.t1	-	-	Y (0.762)	Non-effector
g3298.t1	-	-	Y (0.928)	Non-effector
g3315.t1	-	-	Y (0.515)	Non-effector
g3321.t1	-	-	Y (0.581)	Non-effector
g334.t1	-	-	Y (0.643)	Non-effector
g335.t1	-	-	Y (0.649)	Non-effector
g3365.t1	-	-	Y (0.522)	Non-effector
g3373.t1	-	-	Y (0.928)	Non-effector
g338.t1	-	-	Y (0.871)	Non-effector
g3380.t1	-	-	Y (0.645)	Non-effector
g34.t1	-	-	Y (0.84)	Non-effector
g3418.t1	-	-	Y (0.507)	Non-effector
g3427.t1	-	-	Y (0.889)	Non-effector
g3429.t1	-	-	Y (0.782)	Non-effector
g3434.t1	-	-	Y (0.614)	Non-effector
g3445.t1	-	-	Y (0.78)	Non-effector
g3447.t1	-	-	Y (0.747)	Non-effector
g347.t1	-	-	Y (0.852)	Non-effector
g3515.t1	-	-	Y (0.516)	Non-effector
g3605.t1	-	-	Y (0.56)	Non-effector
g361.t1	-	-	Y (0.65)	Non-effector
g3652.t1	-	-	Y (0.671)	Non-effector
g3675.t1	-	-	Y (0.645)	Non-effector
g3689.t1	-	-	Y (0.848)	Non-effector
g3711.t1	-	-	Y (0.601)	Non-effector
g373.t1	-	-	Y (0.881)	Non-effector
g3736.t1	-	-	Y (0.757)	Non-effector
g3760.t1	-	-	Y (0.568)	Non-effector
g3825.t1	-	-	Y (0.797)	Non-effector
g383.t1	-	-	Y (0.586)	Non-effector
g3844.t1	-	-	Y (0.794)	Non-effector
g3848.t1	-	-	Y (0.618)	Non-effector
g3888.t1	-	-	Y (0.878)	Non-effector
g389.t1	-	-	Y (0.84)	Non-effector
g3892.t1	-	-	Y (0.914)	Non-effector
g3896.t1	-	-	Y (0.927)	Non-effector
g3903.t1	-	-	Y (0.648)	Non-effector
g391.t1	-	-	Y (0.853)	Non-effector
g3962.t1	-	-	Y (0.746)	Non-effector
g3990.t1	-	-	Y (0.81)	Non-effector
g3991.t1	-	-	Y (0.823)	Non-effector
g4006.t1	-	-	Y (0.929)	Non-effector
g403.t1	-	-	Y (0.947)	Non-effector
g4033.t1	-	-	Y (0.759)	Non-effector
g4042.t1	-	-	Y (0.787)	Non-effector
g4051.t1	-	-	Y (0.526)	Non-effector
g409.t1	-	-	Y (0.947)	Non-effector
g4195.t1	-	-	Y (0.962)	Non-effector
g4204.t1	-	-	Y (0.614)	Non-effector
g4205.t1	-	-	Y (0.746)	Non-effector
g4207.t1	-	-	Y (0.804)	Non-effector
g421.t1	-	-	Y (0.582)	Non-effector
g4236.t1	-	-	Y (0.569)	Non-effector
g4241.t1	-	-	Y (0.607)	Non-effector
g4248.t1	-	-	Y (0.723)	Non-effector
g4249.t1	-	-	Y (0.969)	Non-effector
g4254.t1	-	-	Y (0.987)	Non-effector
g4256.t1	-	-	Y (0.893)	Non-effector
g4258.t1	-	-	Y (0.622)	Non-effector
g4262.t1	-	-	Y (0.695)	Non-effector
g4284.t1	-	-	Y (0.553)	Non-effector
g4304.t1	-	-	Y (0.733)	Non-effector
g4305.t1	-	-	Y (0.813)	Non-effector
g4321.t1	-	-	Y (0.869)	Non-effector
g4322.t1	-	-	Y (0.557)	Non-effector
g4355.t1	-	-	Y (0.842)	Non-effector
g4357.t1	-	-	Y (0.519)	Non-effector
g4363.t1	-	-	Y (0.61)	Non-effector
g4378.t1	-	-	Y (0.873)	Non-effector
g4389.t1	-	-	Y (0.979)	Non-effector
g4395.t1	-	-	Y (0.803)	Non-effector
g4401.t1	-	-	Y (0.511)	Non-effector
g4403.t1	-	-	Y (0.988)	Non-effector
g4409.t1	-	-	Y (0.776)	Non-effector
g4433.t1	-	-	Y (0.932)	Non-effector
g4441.t1	-	-	Y (0.574)	Non-effector
g4455.t1	-	-	Y (0.677)	Non-effector
g4491.t1	-	-	Y (0.603)	Non-effector
g4510.t1	-	-	Y (0.855)	Non-effector
g4538.t1	-	-	Y (0.881)	Non-effector
g4548.t1	-	-	Y (0.555)	Non-effector
g4559.t1	-	-	Y (0.798)	Non-effector
g4561.t1	-	-	Y (0.825)	Non-effector
g4603.t1	-	-	Y (0.765)	Non-effector
g4610.t1	-	-	Y (0.543)	Non-effector
g4615.t1	-	-	Y (0.748)	Non-effector
g4630.t1	-	-	Y (0.755)	Non-effector
g4633.t1	-	-	Y (0.888)	Non-effector
g4652.t1	-	-	Y (0.731)	Non-effector
g4653.t1	-	-	Y (0.648)	Non-effector
g4680.t1	-	-	Y (0.607)	Non-effector
g4693.t1	-	-	Y (0.958)	Non-effector
g4697.t1	-	-	Y (0.593)	Non-effector
g4698.t1	-	-	Y (0.917)	Non-effector
g4699.t1	-	-	Y (0.901)	Non-effector
g47.t1	-	-	Y (0.798)	Non-effector
g4705.t1	-	-	Y (0.783)	Non-effector
g4727.t1	-	-	Y (0.954)	Non-effector
g4730.t1	-	-	Y (0.717)	Non-effector
g4734.t1	-	-	Y (0.844)	Non-effector
g4753.t1	-	-	Y (0.879)	Non-effector
g4772.t1	-	-	Y (0.791)	Non-effector
g4791.t1	-	-	Y (0.9)	Non-effector
g4793.t1	-	-	Y (0.857)	Non-effector
g4801.t1	-	-	Y (0.507)	Non-effector
g4811.t1	-	-	Y (0.861)	Non-effector
g4817.t1	-	-	Y (0.986)	Non-effector
g4826.t1	-	-	Y (0.928)	Non-effector
g4851.t1	-	-	Y (0.511)	Non-effector
g4890.t1	-	-	Y (0.819)	Non-effector
g4909.t1	-	-	Y (0.689)	Non-effector
g4918.t1	-	-	Y (0.934)	Non-effector
g4950.t1	-	-	Y (0.862)	Non-effector
g4970.t1	-	-	Y (0.848)	Non-effector
g5.t1	-	-	Y (0.932)	Non-effector
g50.t1	-	-	Y (0.938)	Non-effector
g5024.t1	-	-	Y (0.521)	Non-effector
g5036.t1	-	-	Y (0.897)	Non-effector
g507.t1	-	-	Y (0.562)	Non-effector
g5072.t1	-	-	Y (0.929)	Non-effector
g5108.t1	-	-	Y (0.93)	Non-effector
g5109.t1	-	-	Y (0.721)	Non-effector
g5130.t1	-	-	Y (0.53)	Non-effector
g5134.t1	-	-	Y (0.983)	Non-effector
g5162.t1	-	-	Y (0.9)	Non-effector
g5176.t1	-	-	Y (0.831)	Non-effector
g5186.t1	-	-	Y (0.699)	Non-effector
g5199.t1	-	-	Y (0.866)	Non-effector
g5218.t1	-	-	Y (0.743)	Non-effector
g5229.t1	-	-	Y (0.831)	Non-effector
g524.t1	-	-	Y (0.562)	Non-effector
g526.t1	-	-	Y (0.783)	Non-effector
g5273.t1	-	-	Y (0.73)	Non-effector
g5287.t1	-	-	Y (0.736)	Non-effector
g5312.t1	-	-	Y (0.934)	Non-effector
g5381.t1	-	-	Y (0.951)	Non-effector
g5389.t1	-	-	Y (0.558)	Non-effector
g5391.t1	-	-	Y (0.572)	Non-effector
g5395.t1	-	-	Y (0.55)	Non-effector
g540.t1	-	-	Y (0.702)	Non-effector
g541.t1	-	-	Y (0.766)	Non-effector
g5411.t1	-	-	Y (0.576)	Non-effector
g5424.t1	-	-	Y (0.892)	Non-effector
g5426.t1	-	-	Y (0.954)	Non-effector
g5434.t1	-	-	Y (0.932)	Non-effector
g5445.t1	-	-	Y (0.915)	Non-effector
g5456.t1	-	-	Y (0.935)	Non-effector
g5457.t1	-	-	Y (0.618)	Non-effector
g547.t1	-	-	Y (0.855)	Non-effector
g5479.t1	-	-	Y (0.673)	Non-effector
g5480.t1	-	-	Y (0.951)	Non-effector
g5489.t1	-	-	Y (0.723)	Non-effector
g5532.t1	-	-	Y (0.727)	Non-effector
g5534.t1	-	-	Y (0.865)	Non-effector
g5539.t1	-	-	Y (0.797)	Non-effector
g554.t1	-	-	Y (0.651)	Non-effector
g5542.t1	-	-	Y (0.549)	Non-effector
g5545.t1	-	-	Y (0.962)	Non-effector
g5547.t1	-	-	Y (0.964)	Non-effector
g5551.t1	-	-	Y (0.844)	Non-effector
g5561.t1	-	-	Y (0.755)	Non-effector
g5569.t1	-	-	Y (0.694)	Non-effector
g5570.t1	-	-	Y (0.671)	Non-effector
g5578.t1	-	-	Y (0.748)	Non-effector
g5598.t1	-	-	Y (0.865)	Non-effector
g5629.t1	-	-	Y (0.844)	Non-effector
g5635.t1	-	-	Y (0.893)	Non-effector
g5646.t1	-	-	Y (0.782)	Non-effector
g5650.t1	-	-	Y (0.928)	Non-effector
g5656.t1	-	-	Y (0.898)	Non-effector
g5676.t1	-	-	Y (0.987)	Non-effector
g5684.t1	-	-	Y (0.955)	Non-effector
g570.t1	-	-	Y (0.909)	Non-effector
g5714.t1	-	-	Y (0.789)	Non-effector
g5716.t1	-	-	Y (0.784)	Non-effector
g5734.t1	-	-	Y (0.644)	Non-effector
g5758.t1	-	-	Y (0.701)	Non-effector
g5760.t1	-	-	Y (0.823)	Non-effector
g5778.t1	-	-	Y (0.755)	Non-effector
g578.t1	-	-	Y (0.961)	Non-effector
g5783.t1	-	-	Y (0.84)	Non-effector
g5790.t1	-	-	Y (0.962)	Non-effector
g5793.t1	-	-	Y (0.928)	Non-effector
g5796.t1	-	-	Y (0.992)	Non-effector
g5799.t1	-	-	Y (0.824)	Non-effector
g5812.t1	-	-	Y (0.764)	Non-effector
g5826.t1	-	-	Y (0.961)	Non-effector
g583.t1	-	-	Y (0.7)	Non-effector
g5849.t1	-	-	Y (0.71)	Non-effector
g585.t1	-	-	Y (0.738)	Non-effector
g590.t1	-	-	Y (0.515)	Non-effector
g5902.t1	-	-	Y (0.659)	Non-effector
g591.t1	-	-	Y (0.552)	Non-effector
g5910.t1	-	-	Y (0.825)	Non-effector
g5915.t1	-	-	Y (0.91)	Non-effector
g5919.t1	-	-	Y (0.928)	Non-effector
g5937.t1	-	-	Y (0.524)	Non-effector
g5941.t1	-	-	Y (0.7)	Non-effector
g5948.t1	-	-	Y (0.587)	Non-effector
g595.t1	-	-	Y (0.672)	Non-effector
g5954.t1	-	-	Y (0.967)	Non-effector
g5957.t1	-	-	Y (0.979)	Non-effector
g6022.t1	-	-	Y (0.969)	Non-effector
g6036.t1	-	-	Y (0.968)	Non-effector
g6039.t1	-	-	Y (0.947)	Non-effector
g6056.t1	-	-	Y (0.667)	Non-effector
g6119.t1	-	-	Y (0.522)	Non-effector
g6127.t1	-	-	Y (0.711)	Non-effector
g6147.t1	-	-	Y (0.626)	Non-effector
g6151.t1	-	-	Y (0.718)	Non-effector
g6158.t1	-	-	Y (0.928)	Non-effector
g6163.t1	-	-	Y (0.743)	Non-effector
g6176.t1	-	-	Y (0.556)	Non-effector
g6177.t1	-	-	Y (0.814)	Non-effector
g6178.t1	-	-	Y (0.766)	Non-effector
g6180.t1	-	-	Y (0.894)	Non-effector
g6185.t1	-	-	Y (0.818)	Non-effector
g6199.t1	-	-	Y (0.928)	Non-effector
g6212.t1	-	-	Y (0.88)	Non-effector
g6213.t1	-	-	Y (0.79)	Non-effector
g6223.t1	-	-	Y (0.518)	Non-effector
g623.t1	-	-	Y (0.955)	Non-effector
g6233.t1	-	-	Y (0.831)	Non-effector
g6235.t1	-	-	Y (0.713)	Non-effector
g6252.t1	-	-	Y (0.591)	Non-effector
g6268.t1	-	-	Y (0.896)	Non-effector
g6280.t1	-	-	Y (0.516)	Non-effector
g6300.t1	-	-	Y (0.734)	Non-effector
g631.t1	-	-	Y (0.668)	Non-effector
g6310.t1	-	-	Y (0.829)	Non-effector
g6320.t1	-	-	Y (0.9)	Non-effector
g6332.t1	-	-	Y (0.841)	Non-effector
g6362.t1	-	-	Y (0.629)	Non-effector
g6374.t1	-	-	Y (0.883)	Non-effector
g6375.t1	-	-	Y (0.821)	Non-effector
g6376.t1	-	-	Y (0.976)	Non-effector
g6377.t1	-	-	Y (0.7)	Non-effector
g639.t1	-	-	Y (0.82)	Non-effector
g6391.t1	-	-	Y (0.528)	Non-effector
g6396.t1	-	-	Y (0.726)	Non-effector
g6405.t1	-	-	Y (0.605)	Non-effector
g6411.t1	-	-	Y (0.825)	Non-effector
g6416.t1	-	-	Y (0.689)	Non-effector
g6420.t1	-	-	Y (0.766)	Non-effector
g6433.t1	-	-	Y (0.796)	Non-effector
g6434.t1	-	-	Y (0.782)	Non-effector
g6446.t1	-	-	Y (0.901)	Non-effector
g6447.t1	-	-	Y (0.988)	Non-effector
g6449.t1	-	-	Y (0.575)	Non-effector
g646.t1	-	-	Y (0.657)	Non-effector
g6476.t1	-	-	Y (0.865)	Non-effector
g6480.t1	-	-	Y (0.893)	Non-effector
g6529.t1	-	-	Y (0.679)	Non-effector
g6531.t1	-	-	Y (0.944)	Non-effector
g6565.t1	-	-	Y (0.935)	Non-effector
g6568.t1	-	-	Y (0.698)	Non-effector
g6571.t1	-	-	Y (0.841)	Non-effector
g6574.t1	-	-	Y (0.914)	Non-effector
g6575.t1	-	-	Y (0.849)	Non-effector
g6576.t1	-	-	Y (0.727)	Non-effector
g6582.t1	-	-	Y (0.813)	Non-effector
g6588.t1	-	-	Y (0.74)	Non-effector
g6589.t1	-	-	Y (0.706)	Non-effector
g6594.t1	-	-	Y (0.791)	Non-effector
g6600.t1	-	-	Y (0.895)	Non-effector
g6631.t1	-	-	Y (0.552)	Non-effector
g6642.t1	-	-	Y (0.536)	Non-effector
g6646.t1	-	-	Y (0.967)	Non-effector
g6662.t1	-	-	Y (0.687)	Non-effector
g6672.t1	-	-	Y (0.657)	Non-effector
g6680.t1	-	-	Y (0.639)	Non-effector
g6746.t1	-	-	Y (0.666)	Non-effector
g6747.t1	-	-	Y (0.631)	Non-effector
g6753.t1	-	-	Y (0.888)	Non-effector
g6761.t1	-	-	Y (0.56)	Non-effector
g6763.t1	-	-	Y (0.519)	Non-effector
g6769.t1	-	-	Y (0.566)	Non-effector
g678.t1	-	-	Y (0.591)	Non-effector
g6793.t1	-	-	Y (0.637)	Non-effector
g6796.t1	-	-	Y (0.965)	Non-effector
g6828.t1	-	-	Y (0.626)	Non-effector
g6843.t1	-	-	Y (0.899)	Non-effector
g6863.t1	-	-	Y (0.54)	Non-effector
g6881.t1	-	-	Y (0.794)	Non-effector
g6884.t1	-	-	Y (0.928)	Non-effector
g6918.t1	-	-	Y (0.715)	Non-effector
g6921.t1	-	-	Y (0.881)	Non-effector
g6965.t1	-	-	Y (0.525)	Non-effector
g6967.t1	-	-	Y (0.92)	Non-effector
g6990.t1	-	-	Y (0.934)	Non-effector
g700.t1	-	-	Y (0.558)	Non-effector
g7038.t1	-	-	Y (0.984)	Non-effector
g7063.t1	-	-	Y (0.934)	Non-effector
g7096.t1	-	-	Y (0.951)	Non-effector
g7118.t1	-	-	Y (0.775)	Non-effector
g7122.t1	-	-	Y (0.901)	Non-effector
g7123.t1	-	-	Y (0.581)	Non-effector
g7155.t1	-	-	Y (0.523)	Non-effector
g7197.t1	-	-	Y (0.939)	Non-effector
g7204.t1	-	-	Y (0.755)	Non-effector
g7208.t1	-	-	Y (0.898)	Non-effector
g7239.t1	-	-	Y (0.892)	Non-effector
g7265.t1	-	-	Y (0.739)	Non-effector
g7271.t1	-	-	Y (0.662)	Non-effector
g7311.t1	-	-	Y (0.898)	Non-effector
g7359.t1	-	-	Y (0.868)	Non-effector
g7369.t1	-	-	Y (0.858)	Non-effector
g7379.t1	-	-	Y (0.946)	Non-effector
g7451.t1	-	-	Y (0.815)	Non-effector
g7488.t1	-	-	Y (0.889)	Non-effector
g7502.t1	-	-	Y (0.98)	Non-effector
g7547.t1	-	-	Y (0.903)	Non-effector
g7558.t1	-	-	Y (0.57)	Non-effector
g760.t1	-	-	Y (0.568)	Non-effector
g7625.t1	-	-	Y (0.683)	Non-effector
g7627.t1	-	-	Y (0.893)	Non-effector
g7629.t1	-	-	Y (0.838)	Non-effector
g7636.t1	-	-	Y (0.765)	Non-effector
g7638.t1	-	-	Y (0.84)	Non-effector
g7641.t1	-	-	Y (0.718)	Non-effector
g7685.t1	-	-	Y (0.675)	Non-effector
g7696.t1	-	-	Y (0.876)	Non-effector
g7698.t1	-	-	Y (0.908)	Non-effector
g7703.t1	-	-	Y (0.783)	Non-effector
g7708.t1	-	-	Y (0.573)	Non-effector
g7725.t1	-	-	Y (0.723)	Non-effector
g7734.t1	-	-	Y (0.816)	Non-effector
g7735.t1	-	-	Y (0.654)	Non-effector
g7738.t1	-	-	Y (0.689)	Non-effector
g7762.t1	-	-	Y (0.683)	Non-effector
g7769.t1	-	-	Y (0.788)	Non-effector
g7782.t1	-	-	Y (0.666)	Non-effector
g7804.t1	-	-	Y (0.726)	Non-effector
g7805.t1	-	-	Y (0.713)	Non-effector
g7829.t1	-	-	Y (0.934)	Non-effector
g7831.t1	-	-	Y (0.892)	Non-effector
g7833.t1	-	-	Y (0.609)	Non-effector
g7853.t1	-	-	Y (0.599)	Non-effector
g7889.t1	-	-	Y (0.795)	Non-effector
g7894.t1	-	-	Y (0.848)	Non-effector
g7900.t1	-	-	Y (0.902)	Non-effector
g7936.t1	-	-	Y (0.682)	Non-effector
g7940.t1	-	-	Y (0.839)	Non-effector
g7947.t1	-	-	Y (0.884)	Non-effector
g7949.t1	-	-	Y (0.558)	Non-effector
g7980.t1	-	-	Y (0.868)	Non-effector
g7985.t1	-	-	Y (0.718)	Non-effector
g8023.t1	-	-	Y (0.766)	Non-effector
g8035.t1	-	-	Y (0.596)	Non-effector
g8036.t1	-	-	Y (0.547)	Non-effector
g8045.t1	-	-	Y (0.853)	Non-effector
g8046.t1	-	-	Y (0.747)	Non-effector
g813.t1	-	-	Y (0.728)	Non-effector
g8145.t1	-	-	Y (0.796)	Non-effector
g8147.t1	-	-	Y (0.961)	Non-effector
g8178.t1	-	-	Y (0.545)	Non-effector
g8179.t1	-	-	Y (0.791)	Non-effector
g8195.t1	-	-	Y (0.965)	Non-effector
g82.t1	-	-	Y (0.926)	Non-effector
g8215.t1	-	-	Y (0.924)	Non-effector
g8226.t1	-	-	Y (0.743)	Non-effector
g8228.t1	-	-	Y (0.862)	Non-effector
g8242.t1	-	-	Y (0.587)	Non-effector
g8246.t1	-	-	Y (0.785)	Non-effector
g8251.t1	-	-	Y (0.889)	Non-effector
g8252.t1	-	-	Y (0.582)	Non-effector
g8253.t1	-	-	Y (0.804)	Non-effector
g8260.t1	-	-	Y (0.909)	Non-effector
g8262.t1	-	-	Y (0.906)	Non-effector
g8271.t1	-	-	Y (0.926)	Non-effector
g8285.t1	-	-	Y (0.552)	Non-effector
g8286.t1	-	-	Y (0.813)	Non-effector
g8287.t1	-	-	Y (0.653)	Non-effector
g8292.t1	-	-	Y (0.961)	Non-effector
g8306.t1	-	-	Y (0.705)	Non-effector
g8321.t1	-	-	Y (0.812)	Non-effector
g8336.t1	-	-	Y (0.908)	Non-effector
g8369.t1	-	-	Y (0.949)	Non-effector
g8371.t1	-	-	Y (0.89)	Non-effector
g8375.t1	-	-	Y (0.599)	Non-effector
g8383.t1	-	-	Y (0.811)	Non-effector
g8440.t1	-	-	Y (0.957)	Non-effector
g8456.t1	-	-	Y (0.566)	Non-effector
g8461.t1	-	-	Y (0.714)	Non-effector
g8464.t1	-	-	Y (0.636)	Non-effector
g8472.t1	-	-	Y (0.867)	Non-effector
g8473.t1	-	-	Y (0.933)	Non-effector
g8476.t1	-	-	Y (0.912)	Non-effector
g8478.t1	-	-	Y (0.769)	Non-effector
g8485.t1	-	-	Y (0.954)	Non-effector
g8496.t1	-	-	Y (0.548)	Non-effector
g8518.t1	-	-	Y (0.898)	Non-effector
g852.t1	-	-	Y (0.962)	Non-effector
g8520.t1	-	-	Y (0.904)	Non-effector
g8526.t1	-	-	Y (0.878)	Non-effector
g8532.t1	-	-	Y (0.736)	Non-effector
g8573.t1	-	-	Y (0.586)	Non-effector
g8663.t1	-	-	Y (0.917)	Non-effector
g868.t1	-	-	Y (0.679)	Non-effector
g8715.t1	-	-	Y (0.558)	Non-effector
g8830.t1	-	-	Y (0.816)	Non-effector
g8834.t1	-	-	Y (0.809)	Non-effector
g8879.t1	-	-	Y (0.95)	Non-effector
g8918.t1	-	-	Y (0.878)	Non-effector
g8926.t1	-	-	Y (0.856)	Non-effector
g8941.t1	-	-	Y (0.866)	Non-effector
g8966.t1	-	-	Y (0.825)	Non-effector
g8984.t1	-	-	Y (0.928)	Non-effector
g8986.t1	-	-	Y (0.736)	Non-effector
g8988.t1	-	-	Y (0.686)	Non-effector
g9007.t1	-	-	Y (0.828)	Non-effector
g9028.t1	-	-	Y (0.843)	Non-effector
g9040.t1	-	-	Y (0.787)	Non-effector
g9049.t1	-	-	Y (0.751)	Non-effector
g907.t1	-	-	Y (0.697)	Non-effector
g9109.t1	-	-	Y (0.829)	Non-effector
g920.t1	-	-	Y (0.822)	Non-effector
g9204.t1	-	-	Y (0.772)	Non-effector
g9205.t1	-	-	Y (0.552)	Non-effector
g9215.t1	-	-	Y (0.752)	Non-effector
g9235.t1	-	-	Y (0.654)	Non-effector
g9245.t1	-	-	Y (0.564)	Non-effector
g9309.t1	-	-	Y (0.916)	Non-effector
g9335.t1	-	-	Y (0.927)	Non-effector
g9348.t1	-	-	Y (0.874)	Non-effector
g9374.t1	-	-	Y (0.897)	Non-effector
g9375.t1	-	-	Y (0.962)	Non-effector
g9390.t1	-	-	Y (0.936)	Non-effector
g9410.t1	-	-	Y (0.579)	Non-effector
g9431.t1	-	-	Y (0.929)	Non-effector
g9435.t1	-	-	Y (0.722)	Non-effector
g9477.t1	-	-	Y (0.822)	Non-effector
g9492.t1	-	-	Y (0.747)	Non-effector
g9511.t1	-	-	Y (0.863)	Non-effector
g952.t1	-	-	Y (0.944)	Non-effector
g9520.t1	-	-	Y (0.579)	Non-effector
g9522.t1	-	-	Y (0.748)	Non-effector
g9536.t1	-	-	Y (0.776)	Non-effector
g9548.t1	-	-	Y (0.916)	Non-effector
g96.t1	-	-	Y (0.544)	Non-effector
g9639.t1	-	-	Y (0.984)	Non-effector
g9671.t1	-	-	Y (0.76)	Non-effector
g9683.t1	-	-	Y (0.833)	Non-effector
g9697.t1	-	-	Y (0.592)	Non-effector
g9707.t1	-	-	Y (0.592)	Non-effector
g9736.t1	-	-	Y (0.66)	Non-effector
g9755.t1	-	-	Y (0.726)	Non-effector
g9763.t1	-	-	Y (0.987)	Non-effector
g9765.t1	-	-	Y (0.724)	Non-effector
g9800.t1	-	-	Y (0.695)	Non-effector
g9820.t1	-	-	Y (0.717)	Non-effector
g9821.t1	-	-	Y (0.897)	Non-effector
g9833.t1	-	-	Y (0.628)	Non-effector
g985.t1	-	-	Y (0.562)	Non-effector
g986.t1	-	-	Y (0.847)	Non-effector
g9866.t1	-	-	Y (0.683)	Non-effector
g9875.t1	-	-	Y (0.684)	Non-effector
g988.t1	-	-	Y (0.961)	Non-effector
g990.t1	-	-	Y (0.715)	Non-effector
g9940.t1	-	-	Y (0.754)	Non-effector
g9943.t1	-	-	Y (0.832)	Non-effector
g9944.t1	-	-	Y (0.875)	Non-effector
g9948.t1	-	-	Y (0.888)	Non-effector
g9978.t1	-	-	Y (0.92)	Non-effector
g9979.t1	-	-	Y (0.951)	Non-effector
g9980.t1	-	-	Y (0.948)	Non-effector
g9997.t1	-	-	Y (0.917)	Non-effector

## Sheet: D. eres
Table S5 - Secretome of Diaporthe eres CBS 160.32 (Proteins with signal peptide, no transmebrane structure and effector candidates)
Gene ID	Cytoplasmic effector	Apoplastic effector	Non-effector	Prediction
g10031.t1	-	Y (0.735)	-	Apoplastic effector
g10160.t1	-	Y (0.756)	-	Apoplastic effector
g1018.t1	-	Y (0.546)	-	Apoplastic effector
g10226.t1	-	Y (0.908)	-	Apoplastic effector
g10251.t1	-	Y (0.855)	-	Apoplastic effector
g10257.t1	-	Y (0.628)	-	Apoplastic effector
g10270.t1	-	Y (0.601)	-	Apoplastic effector
g10313.t1	-	Y (0.816)	-	Apoplastic effector
g10318.t1	-	Y (0.755)	-	Apoplastic effector
g10394.t1	-	Y (0.791)	-	Apoplastic effector
g10407.t1	-	Y (0.512)	-	Apoplastic effector
g10471.t1	-	Y (0.744)	-	Apoplastic effector
g10504.t1	-	Y (0.684)	-	Apoplastic effector
g10511.t1	-	Y (0.587)	-	Apoplastic effector
g1054.t1	-	Y (0.607)	-	Apoplastic effector
g10541.t1	-	Y (0.523)	-	Apoplastic effector
g10558.t1	-	Y (0.92)	-	Apoplastic effector
g10568.t1	-	Y (0.539)	-	Apoplastic effector
g10698.t1	-	Y (0.877)	-	Apoplastic effector
g10723.t1	-	Y (0.541)	-	Apoplastic effector
g10769.t1	-	Y (0.556)	-	Apoplastic effector
g10785.t1	-	Y (0.927)	-	Apoplastic effector
g1079.t1	-	Y (0.815)	-	Apoplastic effector
g10799.t1	-	Y (0.566)	-	Apoplastic effector
g1081.t1	-	Y (0.648)	-	Apoplastic effector
g10823.t1	-	Y (0.822)	-	Apoplastic effector
g10825.t1	-	Y (0.582)	-	Apoplastic effector
g10838.t1	-	Y (0.708)	-	Apoplastic effector
g1084.t1	-	Y (0.579)	-	Apoplastic effector
g10861.t1	-	Y (0.808)	-	Apoplastic effector
g10873.t1	-	Y (0.582)	-	Apoplastic effector
g10878.t1	-	Y (0.714)	-	Apoplastic effector
g10932.t1	-	Y (0.592)	-	Apoplastic effector
g11025.t1	-	Y (0.814)	-	Apoplastic effector
g11060.t1	-	Y (0.796)	-	Apoplastic effector
g11073.t1	-	Y (0.746)	-	Apoplastic effector
g11116.t1	-	Y (0.848)	-	Apoplastic effector
g11120.t1	-	Y (0.511)	-	Apoplastic effector
g11137.t1	-	Y (0.571)	-	Apoplastic effector
g11189.t1	-	Y (0.818)	-	Apoplastic effector
g11214.t1	-	Y (0.718)	-	Apoplastic effector
g11241.t1	-	Y (0.786)	-	Apoplastic effector
g11298.t1	-	Y (0.613)	-	Apoplastic effector
g11359.t1	-	Y (0.74)	-	Apoplastic effector
g11407.t1	-	Y (0.914)	-	Apoplastic effector
g11419.t1	-	Y (0.695)	-	Apoplastic effector
g11451.t1	-	Y (0.745)	-	Apoplastic effector
g11482.t1	-	Y (0.605)	-	Apoplastic effector
g11485.t1	-	Y (0.639)	-	Apoplastic effector
g11499.t1	-	Y (0.636)	-	Apoplastic effector
g11564.t1	-	Y (0.544)	-	Apoplastic effector
g11671.t1	-	Y (0.931)	-	Apoplastic effector
g1168.t1	-	Y (0.755)	-	Apoplastic effector
g11724.t1	-	Y (0.655)	-	Apoplastic effector
g11980.t1	-	Y (0.611)	-	Apoplastic effector
g12000.t1	-	Y (0.528)	-	Apoplastic effector
g12066.t1	-	Y (0.822)	-	Apoplastic effector
g12093.t1	-	Y (0.838)	-	Apoplastic effector
g12147.t1	-	Y (0.534)	-	Apoplastic effector
g12158.t1	-	Y (0.666)	-	Apoplastic effector
g12167.t1	-	Y (0.694)	-	Apoplastic effector
g12212.t1	-	Y (0.853)	-	Apoplastic effector
g12213.t1	-	Y (0.933)	-	Apoplastic effector
g12242.t1	-	Y (0.831)	-	Apoplastic effector
g12271.t1	-	Y (0.805)	-	Apoplastic effector
g12319.t1	-	Y (0.548)	-	Apoplastic effector
g12344.t1	-	Y (0.728)	-	Apoplastic effector
g12455.t1	-	Y (0.796)	-	Apoplastic effector
g12480.t1	-	Y (0.666)	-	Apoplastic effector
g1250.t1	-	Y (0.615)	-	Apoplastic effector
g12510.t1	-	Y (0.784)	-	Apoplastic effector
g12515.t1	-	Y (0.809)	-	Apoplastic effector
g12521.t1	-	Y (0.574)	-	Apoplastic effector
g12541.t1	-	Y (0.944)	-	Apoplastic effector
g12561.t1	-	Y (0.875)	-	Apoplastic effector
g12572.t1	-	Y (0.515)	-	Apoplastic effector
g12594.t1	-	Y (0.549)	-	Apoplastic effector
g1266.t1	-	Y (0.815)	-	Apoplastic effector
g12714.t1	-	Y (0.732)	-	Apoplastic effector
g12725.t1	-	Y (0.67)	-	Apoplastic effector
g12759.t1	-	Y (0.768)	-	Apoplastic effector
g12770.t1	-	Y (0.516)	-	Apoplastic effector
g12798.t1	-	Y (0.565)	-	Apoplastic effector
g12916.t1	-	Y (0.824)	-	Apoplastic effector
g1297.t1	-	Y (0.672)	-	Apoplastic effector
g13043.t1	-	Y (0.529)	-	Apoplastic effector
g13060.t1	-	Y (0.612)	-	Apoplastic effector
g13067.t1	-	Y (0.544)	-	Apoplastic effector
g13149.t1	-	Y (0.811)	-	Apoplastic effector
g13150.t1	-	Y (0.599)	-	Apoplastic effector
g13246.t1	-	Y (0.609)	-	Apoplastic effector
g13424.t1	-	Y (0.561)	-	Apoplastic effector
g13537.t1	-	Y (0.597)	-	Apoplastic effector
g13586.t1	-	Y (0.528)	-	Apoplastic effector
g13598.t1	-	Y (0.599)	-	Apoplastic effector
g13674.t1	-	Y (0.891)	-	Apoplastic effector
g13778.t1	-	Y (0.531)	-	Apoplastic effector
g13831.t1	-	Y (0.544)	-	Apoplastic effector
g13852.t1	-	Y (0.79)	-	Apoplastic effector
g13941.t1	-	Y (0.941)	-	Apoplastic effector
g13958.t1	-	Y (0.746)	-	Apoplastic effector
g14118.t1	-	Y (0.712)	-	Apoplastic effector
g14194.t1	-	Y (0.522)	-	Apoplastic effector
g14208.t1	-	Y (0.545)	-	Apoplastic effector
g14217.t1	-	Y (0.838)	-	Apoplastic effector
g14252.t1	-	Y (0.51)	-	Apoplastic effector
g14268.t1	-	Y (0.608)	-	Apoplastic effector
g14270.t1	-	Y (0.72)	-	Apoplastic effector
g14314.t1	-	Y (0.776)	-	Apoplastic effector
g14384.t1	-	Y (0.888)	-	Apoplastic effector
g144.t1	-	Y (0.574)	-	Apoplastic effector
g14438.t1	-	Y (0.964)	-	Apoplastic effector
g14530.t1	-	Y (0.843)	-	Apoplastic effector
g14548.t1	-	Y (0.795)	-	Apoplastic effector
g14598.t1	-	Y (0.798)	-	Apoplastic effector
g14600.t1	-	Y (0.796)	-	Apoplastic effector
g14615.t1	-	Y (0.657)	-	Apoplastic effector
g14636.t1	-	Y (0.528)	-	Apoplastic effector
g14660.t1	-	Y (0.549)	-	Apoplastic effector
g14683.t1	-	Y (0.734)	-	Apoplastic effector
g14770.t1	-	Y (0.555)	-	Apoplastic effector
g14856.t1	-	Y (0.642)	-	Apoplastic effector
g14873.t1	-	Y (0.669)	-	Apoplastic effector
g14876.t1	-	Y (0.773)	-	Apoplastic effector
g14883.t1	-	Y (0.651)	-	Apoplastic effector
g14974.t1	-	Y (0.591)	-	Apoplastic effector
g14977.t1	-	Y (0.864)	-	Apoplastic effector
g15003.t1	-	Y (0.589)	-	Apoplastic effector
g15036.t1	-	Y (0.664)	-	Apoplastic effector
g15116.t1	-	Y (0.558)	-	Apoplastic effector
g15120.t1	-	Y (0.575)	-	Apoplastic effector
g15168.t1	-	Y (0.83)	-	Apoplastic effector
g15175.t1	-	Y (0.855)	-	Apoplastic effector
g15230.t1	-	Y (0.571)	-	Apoplastic effector
g15234.t1	-	Y (0.549)	-	Apoplastic effector
g15239.t1	-	Y (0.691)	-	Apoplastic effector
g15266.t1	-	Y (0.847)	-	Apoplastic effector
g15300.t1	-	Y (0.728)	-	Apoplastic effector
g15313.t1	-	Y (0.503)	-	Apoplastic effector
g15401.t1	-	Y (0.537)	-	Apoplastic effector
g15428.t1	-	Y (0.764)	-	Apoplastic effector
g15481.t1	-	Y (0.949)	-	Apoplastic effector
g15505.t1	-	Y (0.703)	-	Apoplastic effector
g15610.t1	-	Y (0.692)	-	Apoplastic effector
g15705.t1	-	Y (0.524)	-	Apoplastic effector
g15795.t1	-	Y (0.633)	-	Apoplastic effector
g15817.t1	-	Y (0.54)	-	Apoplastic effector
g15820.t1	-	Y (0.895)	-	Apoplastic effector
g15883.t1	-	Y (0.744)	-	Apoplastic effector
g15955.t1	-	Y (0.553)	-	Apoplastic effector
g15959.t1	-	Y (0.562)	-	Apoplastic effector
g15960.t1	-	Y (0.537)	-	Apoplastic effector
g16005.t1	-	Y (0.721)	-	Apoplastic effector
g16028.t1	-	Y (0.962)	-	Apoplastic effector
g16030.t1	-	Y (0.839)	-	Apoplastic effector
g16067.t1	-	Y (0.892)	-	Apoplastic effector
g16091.t1	-	Y (0.76)	-	Apoplastic effector
g16143.t1	-	Y (0.583)	-	Apoplastic effector
g1617.t1	-	Y (0.918)	-	Apoplastic effector
g16191.t1	-	Y (0.578)	-	Apoplastic effector
g16224.t1	-	Y (0.509)	-	Apoplastic effector
g16286.t1	-	Y (0.694)	-	Apoplastic effector
g16295.t1	-	Y (0.856)	-	Apoplastic effector
g16333.t1	-	Y (0.621)	-	Apoplastic effector
g16338.t1	-	Y (0.631)	-	Apoplastic effector
g16380.t1	-	Y (0.925)	-	Apoplastic effector
g16385.t1	-	Y (0.511)	-	Apoplastic effector
g1644.t1	-	Y (0.504)	-	Apoplastic effector
g1698.t1	-	Y (0.876)	-	Apoplastic effector
g1716.t1	-	Y (0.829)	-	Apoplastic effector
g1749.t1	-	Y (0.864)	-	Apoplastic effector
g1757.t1	-	Y (0.658)	-	Apoplastic effector
g1758.t1	-	Y (0.746)	-	Apoplastic effector
g1784.t1	-	Y (0.725)	-	Apoplastic effector
g1801.t1	-	Y (0.795)	-	Apoplastic effector
g1871.t1	-	Y (0.599)	-	Apoplastic effector
g1876.t1	-	Y (0.607)	-	Apoplastic effector
g1884.t1	-	Y (0.533)	-	Apoplastic effector
g1932.t1	-	Y (0.862)	-	Apoplastic effector
g2061.t1	-	Y (0.909)	-	Apoplastic effector
g2146.t1	-	Y (0.707)	-	Apoplastic effector
g2189.t1	-	Y (0.673)	-	Apoplastic effector
g2378.t1	-	Y (0.577)	-	Apoplastic effector
g241.t1	-	Y (0.765)	-	Apoplastic effector
g2423.t1	-	Y (0.767)	-	Apoplastic effector
g2454.t1	-	Y (0.761)	-	Apoplastic effector
g2557.t1	-	Y (0.706)	-	Apoplastic effector
g258.t1	-	Y (0.509)	-	Apoplastic effector
g2653.t1	-	Y (0.518)	-	Apoplastic effector
g271.t1	-	Y (0.532)	-	Apoplastic effector
g2815.t1	-	Y (0.523)	-	Apoplastic effector
g2964.t1	-	Y (0.75)	-	Apoplastic effector
g2991.t1	-	Y (0.592)	-	Apoplastic effector
g3001.t1	-	Y (0.754)	-	Apoplastic effector
g3104.t1	-	Y (0.787)	-	Apoplastic effector
g3128.t1	-	Y (0.596)	-	Apoplastic effector
g3230.t1	-	Y (0.505)	-	Apoplastic effector
g3237.t1	-	Y (0.853)	-	Apoplastic effector
g3275.t1	-	Y (0.809)	-	Apoplastic effector
g3427.t1	-	Y (0.516)	-	Apoplastic effector
g3586.t1	-	Y (0.788)	-	Apoplastic effector
g3637.t1	-	Y (0.832)	-	Apoplastic effector
g3652.t1	-	Y (0.525)	-	Apoplastic effector
g3662.t1	-	Y (0.773)	-	Apoplastic effector
g3823.t1	-	Y (0.715)	-	Apoplastic effector
g3831.t1	-	Y (0.604)	-	Apoplastic effector
g3869.t1	-	Y (0.739)	-	Apoplastic effector
g3917.t1	-	Y (0.874)	-	Apoplastic effector
g4059.t1	-	Y (0.743)	-	Apoplastic effector
g4150.t1	-	Y (0.53)	-	Apoplastic effector
g4157.t1	-	Y (0.932)	-	Apoplastic effector
g4170.t1	-	Y (0.746)	-	Apoplastic effector
g4173.t1	-	Y (0.517)	-	Apoplastic effector
g4196.t1	-	Y (0.924)	-	Apoplastic effector
g4209.t1	-	Y (0.873)	-	Apoplastic effector
g4278.t1	-	Y (0.69)	-	Apoplastic effector
g4283.t1	-	Y (0.611)	-	Apoplastic effector
g4318.t1	-	Y (0.895)	-	Apoplastic effector
g4347.t1	-	Y (0.527)	-	Apoplastic effector
g4448.t1	-	Y (0.959)	-	Apoplastic effector
g4451.t1	-	Y (0.657)	-	Apoplastic effector
g4741.t1	-	Y (0.61)	-	Apoplastic effector
g4754.t1	-	Y (0.599)	-	Apoplastic effector
g4781.t1	-	Y (0.833)	-	Apoplastic effector
g481.t1	-	Y (0.779)	-	Apoplastic effector
g4813.t1	-	Y (0.589)	-	Apoplastic effector
g4834.t1	-	Y (0.673)	-	Apoplastic effector
g486.t1	-	Y (0.757)	-	Apoplastic effector
g4862.t1	-	Y (0.818)	-	Apoplastic effector
g4913.t1	-	Y (0.814)	-	Apoplastic effector
g4914.t1	-	Y (0.519)	-	Apoplastic effector
g4934.t1	-	Y (0.817)	-	Apoplastic effector
g5033.t1	-	Y (0.539)	-	Apoplastic effector
g5063.t1	-	Y (0.634)	-	Apoplastic effector
g5073.t1	-	Y (0.651)	-	Apoplastic effector
g5112.t1	-	Y (0.55)	-	Apoplastic effector
g521.t1	-	Y (0.589)	-	Apoplastic effector
g5225.t1	-	Y (0.582)	-	Apoplastic effector
g5282.t1	-	Y (0.544)	-	Apoplastic effector
g5296.t1	-	Y (0.718)	-	Apoplastic effector
g5297.t1	-	Y (0.631)	-	Apoplastic effector
g5442.t1	-	Y (0.63)	-	Apoplastic effector
g5457.t1	-	Y (0.564)	-	Apoplastic effector
g5476.t1	-	Y (0.803)	-	Apoplastic effector
g5479.t1	-	Y (0.93)	-	Apoplastic effector
g5522.t1	-	Y (0.852)	-	Apoplastic effector
g5610.t1	-	Y (0.584)	-	Apoplastic effector
g5645.t1	-	Y (0.72)	-	Apoplastic effector
g5657.t1	-	Y (0.832)	-	Apoplastic effector
g5665.t1	-	Y (0.791)	-	Apoplastic effector
g5692.t1	-	Y (0.726)	-	Apoplastic effector
g5704.t1	-	Y (0.5)	-	Apoplastic effector
g5708.t1	-	Y (0.792)	-	Apoplastic effector
g5720.t1	-	Y (0.758)	-	Apoplastic effector
g5731.t1	-	Y (0.551)	-	Apoplastic effector
g5858.t1	-	Y (0.747)	-	Apoplastic effector
g5865.t1	-	Y (0.511)	-	Apoplastic effector
g5890.t1	-	Y (0.875)	-	Apoplastic effector
g6056.t1	-	Y (0.59)	-	Apoplastic effector
g61.t1	-	Y (0.716)	-	Apoplastic effector
g6136.t1	-	Y (0.795)	-	Apoplastic effector
g6229.t1	-	Y (0.641)	-	Apoplastic effector
g6238.t1	-	Y (0.628)	-	Apoplastic effector
g6269.t1	-	Y (0.61)	-	Apoplastic effector
g6378.t1	-	Y (0.553)	-	Apoplastic effector
g6452.t1	-	Y (0.64)	-	Apoplastic effector
g6497.t1	-	Y (0.604)	-	Apoplastic effector
g6559.t1	-	Y (0.84)	-	Apoplastic effector
g6567.t1	-	Y (0.654)	-	Apoplastic effector
g6586.t1	-	Y (0.504)	-	Apoplastic effector
g6658.t1	-	Y (0.647)	-	Apoplastic effector
g6749.t1	-	Y (0.665)	-	Apoplastic effector
g6832.t1	-	Y (0.538)	-	Apoplastic effector
g6900.t1	-	Y (0.854)	-	Apoplastic effector
g6915.t1	-	Y (0.598)	-	Apoplastic effector
g6983.t1	-	Y (0.63)	-	Apoplastic effector
g6997.t1	-	Y (0.681)	-	Apoplastic effector
g7155.t1	-	Y (0.587)	-	Apoplastic effector
g7242.t1	-	Y (0.501)	-	Apoplastic effector
g7396.t1	-	Y (0.801)	-	Apoplastic effector
g7406.t1	-	Y (0.791)	-	Apoplastic effector
g749.t1	-	Y (0.801)	-	Apoplastic effector
g7498.t1	-	Y (0.843)	-	Apoplastic effector
g7578.t1	-	Y (0.95)	-	Apoplastic effector
g7629.t1	-	Y (0.535)	-	Apoplastic effector
g7634.t1	-	Y (0.644)	-	Apoplastic effector
g7640.t1	-	Y (0.897)	-	Apoplastic effector
g7654.t1	-	Y (0.539)	-	Apoplastic effector
g7676.t1	-	Y (0.709)	-	Apoplastic effector
g7684.t1	-	Y (0.897)	-	Apoplastic effector
g7711.t1	-	Y (0.87)	-	Apoplastic effector
g7745.t1	-	Y (0.554)	-	Apoplastic effector
g7758.t1	-	Y (0.506)	-	Apoplastic effector
g7763.t1	-	Y (0.801)	-	Apoplastic effector
g7786.t1	-	Y (0.734)	-	Apoplastic effector
g8007.t1	-	Y (0.503)	-	Apoplastic effector
g8035.t1	-	Y (0.649)	-	Apoplastic effector
g8037.t1	-	Y (0.595)	-	Apoplastic effector
g8043.t1	-	Y (0.734)	-	Apoplastic effector
g806.t1	-	Y (0.532)	-	Apoplastic effector
g8109.t1	-	Y (0.504)	-	Apoplastic effector
g8135.t1	-	Y (0.588)	-	Apoplastic effector
g8143.t1	-	Y (0.695)	-	Apoplastic effector
g83.t1	-	Y (0.914)	-	Apoplastic effector
g8325.t1	-	Y (0.912)	-	Apoplastic effector
g8343.t1	-	Y (0.51)	-	Apoplastic effector
g840.t1	-	Y (0.563)	-	Apoplastic effector
g8428.t1	-	Y (0.704)	-	Apoplastic effector
g8444.t1	-	Y (0.541)	-	Apoplastic effector
g8520.t1	-	Y (0.693)	-	Apoplastic effector
g8606.t1	-	Y (0.671)	-	Apoplastic effector
g8671.t1	-	Y (0.762)	-	Apoplastic effector
g8689.t1	-	Y (0.849)	-	Apoplastic effector
g8737.t1	-	Y (0.801)	-	Apoplastic effector
g8744.t1	-	Y (0.518)	-	Apoplastic effector
g8774.t1	-	Y (0.586)	-	Apoplastic effector
g8776.t1	-	Y (0.918)	-	Apoplastic effector
g8786.t1	-	Y (0.587)	-	Apoplastic effector
g8787.t1	-	Y (0.571)	-	Apoplastic effector
g8802.t1	-	Y (0.523)	-	Apoplastic effector
g8906.t1	-	Y (0.751)	-	Apoplastic effector
g8910.t1	-	Y (0.776)	-	Apoplastic effector
g9086.t1	-	Y (0.702)	-	Apoplastic effector
g9102.t1	-	Y (0.769)	-	Apoplastic effector
g9186.t1	-	Y (0.782)	-	Apoplastic effector
g9304.t1	-	Y (0.856)	-	Apoplastic effector
g931.t1	-	Y (0.625)	-	Apoplastic effector
g9320.t1	-	Y (0.56)	-	Apoplastic effector
g9330.t1	-	Y (0.543)	-	Apoplastic effector
g9333.t1	-	Y (0.51)	-	Apoplastic effector
g937.t1	-	Y (0.922)	-	Apoplastic effector
g9373.t1	-	Y (0.631)	-	Apoplastic effector
g9403.t1	-	Y (0.575)	-	Apoplastic effector
g9452.t1	-	Y (0.501)	-	Apoplastic effector
g9477.t1	-	Y (0.519)	-	Apoplastic effector
g9479.t1	-	Y (0.544)	-	Apoplastic effector
g9548.t1	-	Y (0.591)	-	Apoplastic effector
g971.t1	-	Y (0.675)	-	Apoplastic effector
g9781.t1	-	Y (0.76)	-	Apoplastic effector
g9789.t1	-	Y (0.5)	-	Apoplastic effector
g9851.t1	-	Y (0.506)	-	Apoplastic effector
g9853.t1	-	Y (0.581)	-	Apoplastic effector
g988.t1	-	Y (0.544)	-	Apoplastic effector
g9905.t1	-	Y (0.686)	-	Apoplastic effector
g10390.t1	Y (0.503)	Y (0.545)	-	Apoplastic/cytoplasmic effector
g10572.t1	Y (0.535)	Y (0.806)	-	Apoplastic/cytoplasmic effector
g10657.t1	Y (0.598)	Y (0.924)	-	Apoplastic/cytoplasmic effector
g10796.t1	Y (0.511)	Y (0.833)	-	Apoplastic/cytoplasmic effector
g10835.t1	Y (0.572)	Y (0.935)	-	Apoplastic/cytoplasmic effector
g10998.t1	Y (0.787)	Y (0.826)	-	Apoplastic/cytoplasmic effector
g11006.t1	Y (0.805)	Y (0.862)	-	Apoplastic/cytoplasmic effector
g11324.t1	Y (0.532)	Y (0.881)	-	Apoplastic/cytoplasmic effector
g12884.t1	Y (0.605)	Y (0.829)	-	Apoplastic/cytoplasmic effector
g13042.t1	Y (0.81)	Y (0.811)	-	Apoplastic/cytoplasmic effector
g13291.t1	Y (0.722)	Y (0.852)	-	Apoplastic/cytoplasmic effector
g1344.t1	Y (0.548)	Y (0.944)	-	Apoplastic/cytoplasmic effector
g13750.t1	Y (0.513)	Y (0.905)	-	Apoplastic/cytoplasmic effector
g13909.t1	Y (0.541)	Y (0.569)	-	Apoplastic/cytoplasmic effector
g14163.t1	Y (0.513)	Y (0.599)	-	Apoplastic/cytoplasmic effector
g14274.t1	Y (0.767)	Y (0.803)	-	Apoplastic/cytoplasmic effector
g14383.t1	Y (0.641)	Y (0.925)	-	Apoplastic/cytoplasmic effector
g1508.t1	Y (0.522)	Y (0.959)	-	Apoplastic/cytoplasmic effector
g15169.t1	Y (0.641)	Y (0.899)	-	Apoplastic/cytoplasmic effector
g15427.t1	Y (0.828)	Y (0.996)	-	Apoplastic/cytoplasmic effector
g15731.t1	Y (0.55)	Y (0.767)	-	Apoplastic/cytoplasmic effector
g15773.t1	Y (0.511)	Y (0.983)	-	Apoplastic/cytoplasmic effector
g15848.t1	Y (0.515)	Y (0.518)	-	Apoplastic/cytoplasmic effector
g15967.t1	Y (0.592)	Y (0.809)	-	Apoplastic/cytoplasmic effector
g16392.t1	Y (0.737)	Y (0.903)	-	Apoplastic/cytoplasmic effector
g1739.t1	Y (0.551)	Y (0.563)	-	Apoplastic/cytoplasmic effector
g2503.t1	Y (0.509)	Y (0.854)	-	Apoplastic/cytoplasmic effector
g3149.t1	Y (0.51)	Y (0.746)	-	Apoplastic/cytoplasmic effector
g3442.t1	Y (0.683)	Y (0.784)	-	Apoplastic/cytoplasmic effector
g376.t1	Y (0.646)	Y (0.652)	-	Apoplastic/cytoplasmic effector
g4214.t1	Y (0.562)	Y (0.902)	-	Apoplastic/cytoplasmic effector
g547.t1	Y (0.644)	Y (0.939)	-	Apoplastic/cytoplasmic effector
g7643.t1	Y (0.632)	Y (0.671)	-	Apoplastic/cytoplasmic effector
g7840.t1	Y (0.581)	Y (0.71)	-	Apoplastic/cytoplasmic effector
g7931.t1	Y (0.756)	Y (0.926)	-	Apoplastic/cytoplasmic effector
g8622.t1	Y (0.799)	Y (0.964)	-	Apoplastic/cytoplasmic effector
g8764.t1	Y (0.574)	Y (0.97)	-	Apoplastic/cytoplasmic effector
g9051.t1	Y (0.709)	Y (0.892)	-	Apoplastic/cytoplasmic effector
g9332.t1	Y (0.73)	Y (0.963)	-	Apoplastic/cytoplasmic effector
g9554.t1	Y (0.703)	Y (0.718)	-	Apoplastic/cytoplasmic effector
g10175.t1	Y (0.582)	-	-	Cytoplasmic effector
g10179.t1	Y (0.755)	-	-	Cytoplasmic effector
g10260.t1	Y (0.928)	-	-	Cytoplasmic effector
g10294.t1	Y (0.984)	-	-	Cytoplasmic effector
g1031.t1	Y (0.894)	-	-	Cytoplasmic effector
g10346.t1	Y (0.674)	-	-	Cytoplasmic effector
g10579.t1	Y (0.551)	-	-	Cytoplasmic effector
g10620.t1	Y (0.783)	-	-	Cytoplasmic effector
g10635.t1	Y (0.834)	-	-	Cytoplasmic effector
g10941.t1	Y (0.705)	-	-	Cytoplasmic effector
g11279.t1	Y (0.577)	-	-	Cytoplasmic effector
g11612.t1	Y (0.674)	-	-	Cytoplasmic effector
g12092.t1	Y (0.735)	-	-	Cytoplasmic effector
g12313.t1	Y (0.5)	-	-	Cytoplasmic effector
g12386.t1	Y (0.571)	-	-	Cytoplasmic effector
g12517.t1	Y (0.817)	-	-	Cytoplasmic effector
g12575.t1	Y (0.803)	-	-	Cytoplasmic effector
g12621.t1	Y (0.922)	-	-	Cytoplasmic effector
g12690.t1	Y (0.703)	-	-	Cytoplasmic effector
g12719.t1	Y (0.568)	-	-	Cytoplasmic effector
g12818.t1	Y (0.554)	-	-	Cytoplasmic effector
g12836.t1	Y (0.747)	-	-	Cytoplasmic effector
g12863.t1	Y (0.511)	-	-	Cytoplasmic effector
g13175.t1	Y (0.85)	-	-	Cytoplasmic effector
g13204.t1	Y (0.892)	-	-	Cytoplasmic effector
g13261.t1	Y (0.839)	-	-	Cytoplasmic effector
g13286.t1	Y (0.767)	-	-	Cytoplasmic effector
g13422.t1	Y (0.557)	-	-	Cytoplasmic effector
g13458.t1	Y (0.777)	-	-	Cytoplasmic effector
g13532.t1	Y (0.507)	-	-	Cytoplasmic effector
g13722.t1	Y (0.825)	-	-	Cytoplasmic effector
g13832.t1	Y (0.617)	-	-	Cytoplasmic effector
g14223.t1	Y (0.701)	-	-	Cytoplasmic effector
g14392.t1	Y (0.725)	-	-	Cytoplasmic effector
g14430.t1	Y (0.851)	-	-	Cytoplasmic effector
g14444.t1	Y (0.724)	-	-	Cytoplasmic effector
g14945.t1	Y (0.84)	-	-	Cytoplasmic effector
g15146.t1	Y (0.556)	-	-	Cytoplasmic effector
g15153.t1	Y (0.765)	-	-	Cytoplasmic effector
g15274.t1	Y (0.549)	-	-	Cytoplasmic effector
g15338.t1	Y (0.956)	-	-	Cytoplasmic effector
g15379.t1	Y (0.679)	-	-	Cytoplasmic effector
g16111.t1	Y (0.663)	-	-	Cytoplasmic effector
g16205.t1	Y (0.686)	-	-	Cytoplasmic effector
g16215.t1	Y (0.621)	-	-	Cytoplasmic effector
g16307.t1	Y (0.7)	-	-	Cytoplasmic effector
g16414.t1	Y (0.686)	-	-	Cytoplasmic effector
g16434.t1	Y (0.893)	-	-	Cytoplasmic effector
g16482.t1	Y (0.708)	-	-	Cytoplasmic effector
g1963.t1	Y (0.796)	-	-	Cytoplasmic effector
g1981.t1	Y (0.897)	-	-	Cytoplasmic effector
g2372.t1	Y (0.953)	-	-	Cytoplasmic effector
g2603.t1	Y (0.519)	-	-	Cytoplasmic effector
g2713.t1	Y (0.527)	-	-	Cytoplasmic effector
g2818.t1	Y (0.61)	-	-	Cytoplasmic effector
g285.t1	Y (0.6)	-	-	Cytoplasmic effector
g2920.t1	Y (0.623)	-	-	Cytoplasmic effector
g3011.t1	Y (0.722)	-	-	Cytoplasmic effector
g3125.t1	Y (0.716)	-	-	Cytoplasmic effector
g3165.t1	Y (0.762)	-	-	Cytoplasmic effector
g3413.t1	Y (0.823)	-	-	Cytoplasmic effector
g3549.t1	Y (0.504)	-	-	Cytoplasmic effector
g360.t1	Y (0.586)	-	-	Cytoplasmic effector
g3682.t1	Y (0.741)	-	-	Cytoplasmic effector
g3863.t1	Y (0.509)	-	-	Cytoplasmic effector
g3891.t1	Y (0.68)	-	-	Cytoplasmic effector
g3923.t1	Y (0.884)	-	-	Cytoplasmic effector
g4188.t1	Y (0.653)	-	-	Cytoplasmic effector
g4199.t1	Y (0.863)	-	-	Cytoplasmic effector
g4833.t1	Y (0.686)	-	-	Cytoplasmic effector
g4849.t1	Y (0.701)	-	-	Cytoplasmic effector
g5109.t1	Y (0.552)	-	-	Cytoplasmic effector
g5429.t1	Y (0.71)	-	-	Cytoplasmic effector
g5494.t1	Y (0.596)	-	-	Cytoplasmic effector
g5497.t1	Y (0.866)	-	-	Cytoplasmic effector
g5498.t1	Y (0.701)	-	-	Cytoplasmic effector
g5590.t1	Y (0.66)	-	-	Cytoplasmic effector
g5661.t1	Y (0.827)	-	-	Cytoplasmic effector
g5705.t1	Y (0.589)	-	-	Cytoplasmic effector
g5706.t1	Y (0.844)	-	-	Cytoplasmic effector
g5841.t1	Y (0.666)	-	-	Cytoplasmic effector
g6029.t1	Y (0.541)	-	-	Cytoplasmic effector
g6090.t1	Y (0.623)	-	-	Cytoplasmic effector
g6215.t1	Y (0.827)	-	-	Cytoplasmic effector
g6759.t1	Y (0.774)	-	-	Cytoplasmic effector
g7169.t1	Y (0.746)	-	-	Cytoplasmic effector
g7183.t1	Y (0.508)	-	-	Cytoplasmic effector
g7404.t1	Y (0.917)	-	-	Cytoplasmic effector
g746.t1	Y (0.806)	-	-	Cytoplasmic effector
g8117.t1	Y (0.745)	-	-	Cytoplasmic effector
g8445.t1	Y (0.886)	-	-	Cytoplasmic effector
g8673.t1	Y (0.571)	-	-	Cytoplasmic effector
g8693.t1	Y (0.742)	-	-	Cytoplasmic effector
g8798.t1	Y (0.683)	-	-	Cytoplasmic effector
g8874.t1	Y (0.642)	-	-	Cytoplasmic effector
g9020.t1	Y (0.515)	-	-	Cytoplasmic effector
g9100.t1	Y (0.593)	-	-	Cytoplasmic effector
g9224.t1	Y (0.722)	-	-	Cytoplasmic effector
g9262.t1	Y (0.504)	-	-	Cytoplasmic effector
g9495.t1	Y (0.6)	-	-	Cytoplasmic effector
g950.t1	Y (0.701)	-	-	Cytoplasmic effector
g9521.t1	Y (0.504)	-	-	Cytoplasmic effector
g9563.t1	Y (0.536)	-	-	Cytoplasmic effector
g9832.t1	Y (0.838)	-	-	Cytoplasmic effector
g9908.t1	Y (0.829)	-	-	Cytoplasmic effector
g9943.t1	Y (0.584)	-	-	Cytoplasmic effector
g10098.t1	Y (0.723)	Y (0.632)	-	Cytoplasmic/apoplastic effector
g10728.t1	Y (0.587)	Y (0.56)	-	Cytoplasmic/apoplastic effector
g10999.t1	Y (0.908)	Y (0.881)	-	Cytoplasmic/apoplastic effector
g12270.t1	Y (0.732)	Y (0.697)	-	Cytoplasmic/apoplastic effector
g12879.t1	Y (0.796)	Y (0.504)	-	Cytoplasmic/apoplastic effector
g13161.t1	Y (0.989)	Y (0.683)	-	Cytoplasmic/apoplastic effector
g13531.t1	Y (0.632)	Y (0.605)	-	Cytoplasmic/apoplastic effector
g2459.t1	Y (0.893)	Y (0.798)	-	Cytoplasmic/apoplastic effector
g5254.t1	Y (0.555)	Y (0.531)	-	Cytoplasmic/apoplastic effector
g5550.t1	Y (0.626)	Y (0.504)	-	Cytoplasmic/apoplastic effector
g8359.t1	Y (0.675)	Y (0.555)	-	Cytoplasmic/apoplastic effector
g9225.t1	Y (0.657)	Y (0.526)	-	Cytoplasmic/apoplastic effector
g9655.t1	Y (0.704)	Y (0.683)	-	Cytoplasmic/apoplastic effector
g10004.t1	-	-	Y (0.547)	Non-effector
g10006.t1	-	-	Y (0.8)	Non-effector
g10022.t1	-	-	Y (0.788)	Non-effector
g10041.t1	-	-	Y (0.627)	Non-effector
g10054.t1	-	-	Y (0.917)	Non-effector
g10059.t1	-	-	Y (0.526)	Non-effector
g10091.t1	-	-	Y (0.791)	Non-effector
g10107.t1	-	-	Y (0.845)	Non-effector
g10110.t1	-	-	Y (0.788)	Non-effector
g10118.t1	-	-	Y (0.578)	Non-effector
g10126.t1	-	-	Y (0.917)	Non-effector
g10141.t1	-	-	Y (0.735)	Non-effector
g10171.t1	-	-	Y (0.64)	Non-effector
g10180.t1	-	-	Y (0.918)	Non-effector
g10202.t1	-	-	Y (0.796)	Non-effector
g10204.t1	-	-	Y (0.583)	Non-effector
g10217.t1	-	-	Y (0.636)	Non-effector
g10218.t1	-	-	Y (0.532)	Non-effector
g10219.t1	-	-	Y (0.86)	Non-effector
g10225.t1	-	-	Y (0.736)	Non-effector
g10250.t1	-	-	Y (0.953)	Non-effector
g10267.t1	-	-	Y (0.771)	Non-effector
g10279.t1	-	-	Y (0.929)	Non-effector
g1028.t1	-	-	Y (0.988)	Non-effector
g10286.t1	-	-	Y (0.631)	Non-effector
g10291.t1	-	-	Y (0.9)	Non-effector
g10326.t1	-	-	Y (0.582)	Non-effector
g10327.t1	-	-	Y (0.874)	Non-effector
g10337.t1	-	-	Y (0.605)	Non-effector
g10340.t1	-	-	Y (0.812)	Non-effector
g10365.t1	-	-	Y (0.677)	Non-effector
g10376.t1	-	-	Y (0.611)	Non-effector
g10377.t1	-	-	Y (0.639)	Non-effector
g1038.t1	-	-	Y (0.566)	Non-effector
g10396.t1	-	-	Y (0.613)	Non-effector
g10421.t1	-	-	Y (0.781)	Non-effector
g1045.t1	-	-	Y (0.751)	Non-effector
g10458.t1	-	-	Y (0.981)	Non-effector
g10481.t1	-	-	Y (0.927)	Non-effector
g10498.t1	-	-	Y (0.787)	Non-effector
g1050.t1	-	-	Y (0.598)	Non-effector
g10501.t1	-	-	Y (0.925)	Non-effector
g10507.t1	-	-	Y (0.838)	Non-effector
g10528.t1	-	-	Y (0.894)	Non-effector
g10566.t1	-	-	Y (0.586)	Non-effector
g10570.t1	-	-	Y (0.934)	Non-effector
g10573.t1	-	-	Y (0.849)	Non-effector
g10575.t1	-	-	Y (0.755)	Non-effector
g10615.t1	-	-	Y (0.932)	Non-effector
g10638.t1	-	-	Y (0.718)	Non-effector
g10639.t1	-	-	Y (0.87)	Non-effector
g10647.t1	-	-	Y (0.986)	Non-effector
g10648.t1	-	-	Y (0.707)	Non-effector
g10650.t1	-	-	Y (0.873)	Non-effector
g10679.t1	-	-	Y (0.966)	Non-effector
g10691.t1	-	-	Y (0.696)	Non-effector
g10699.t1	-	-	Y (0.953)	Non-effector
g10712.t1	-	-	Y (0.891)	Non-effector
g10719.t1	-	-	Y (0.685)	Non-effector
g10729.t1	-	-	Y (0.579)	Non-effector
g10754.t1	-	-	Y (0.978)	Non-effector
g10757.t1	-	-	Y (0.964)	Non-effector
g10768.t1	-	-	Y (0.91)	Non-effector
g1077.t1	-	-	Y (0.642)	Non-effector
g10782.t1	-	-	Y (0.922)	Non-effector
g10784.t1	-	-	Y (0.928)	Non-effector
g10819.t1	-	-	Y (0.527)	Non-effector
g10874.t1	-	-	Y (0.967)	Non-effector
g10902.t1	-	-	Y (0.768)	Non-effector
g10908.t1	-	-	Y (0.742)	Non-effector
g10909.t1	-	-	Y (0.819)	Non-effector
g10914.t1	-	-	Y (0.787)	Non-effector
g1092.t1	-	-	Y (0.645)	Non-effector
g10956.t1	-	-	Y (0.549)	Non-effector
g10981.t1	-	-	Y (0.961)	Non-effector
g11009.t1	-	-	Y (0.539)	Non-effector
g11010.t1	-	-	Y (0.928)	Non-effector
g11024.t1	-	-	Y (0.827)	Non-effector
g11042.t1	-	-	Y (0.956)	Non-effector
g11046.t1	-	-	Y (0.64)	Non-effector
g11047.t1	-	-	Y (0.682)	Non-effector
g11052.t1	-	-	Y (0.806)	Non-effector
g11076.t1	-	-	Y (0.532)	Non-effector
g11077.t1	-	-	Y (0.967)	Non-effector
g11085.t1	-	-	Y (0.812)	Non-effector
g11086.t1	-	-	Y (0.96)	Non-effector
g11109.t1	-	-	Y (0.756)	Non-effector
g11117.t1	-	-	Y (0.695)	Non-effector
g11119.t1	-	-	Y (0.58)	Non-effector
g11132.t1	-	-	Y (0.559)	Non-effector
g11136.t1	-	-	Y (0.82)	Non-effector
g11142.t1	-	-	Y (0.717)	Non-effector
g11186.t1	-	-	Y (0.882)	Non-effector
g11191.t1	-	-	Y (0.699)	Non-effector
g11209.t1	-	-	Y (0.741)	Non-effector
g11212.t1	-	-	Y (0.598)	Non-effector
g11249.t1	-	-	Y (0.787)	Non-effector
g11259.t1	-	-	Y (0.672)	Non-effector
g11275.t1	-	-	Y (0.549)	Non-effector
g11276.t1	-	-	Y (0.826)	Non-effector
g11335.t1	-	-	Y (0.868)	Non-effector
g11339.t1	-	-	Y (0.641)	Non-effector
g1134.t1	-	-	Y (0.959)	Non-effector
g11340.t1	-	-	Y (0.543)	Non-effector
g11342.t1	-	-	Y (0.906)	Non-effector
g1135.t1	-	-	Y (0.856)	Non-effector
g11356.t1	-	-	Y (0.934)	Non-effector
g11361.t1	-	-	Y (0.773)	Non-effector
g11379.t1	-	-	Y (0.945)	Non-effector
g11402.t1	-	-	Y (0.835)	Non-effector
g1141.t1	-	-	Y (0.953)	Non-effector
g11423.t1	-	-	Y (0.9)	Non-effector
g11427.t1	-	-	Y (0.593)	Non-effector
g11434.t1	-	-	Y (0.82)	Non-effector
g11437.t1	-	-	Y (0.916)	Non-effector
g11439.t1	-	-	Y (0.879)	Non-effector
g11455.t1	-	-	Y (0.927)	Non-effector
g11477.t1	-	-	Y (0.545)	Non-effector
g11496.t1	-	-	Y (0.716)	Non-effector
g11505.t1	-	-	Y (0.856)	Non-effector
g11508.t1	-	-	Y (0.962)	Non-effector
g11511.t1	-	-	Y (0.85)	Non-effector
g11522.t1	-	-	Y (0.852)	Non-effector
g11537.t1	-	-	Y (0.89)	Non-effector
g11543.t1	-	-	Y (0.87)	Non-effector
g11548.t1	-	-	Y (0.987)	Non-effector
g11551.t1	-	-	Y (0.63)	Non-effector
g11568.t1	-	-	Y (0.935)	Non-effector
g11574.t1	-	-	Y (0.7)	Non-effector
g11588.t1	-	-	Y (0.582)	Non-effector
g11589.t1	-	-	Y (0.987)	Non-effector
g11604.t1	-	-	Y (0.553)	Non-effector
g11641.t1	-	-	Y (0.868)	Non-effector
g11662.t1	-	-	Y (0.954)	Non-effector
g11672.t1	-	-	Y (0.963)	Non-effector
g11676.t1	-	-	Y (0.78)	Non-effector
g11691.t1	-	-	Y (0.74)	Non-effector
g1170.t1	-	-	Y (0.827)	Non-effector
g11720.t1	-	-	Y (0.96)	Non-effector
g11725.t1	-	-	Y (0.709)	Non-effector
g11750.t1	-	-	Y (0.941)	Non-effector
g11763.t1	-	-	Y (0.735)	Non-effector
g11780.t1	-	-	Y (0.637)	Non-effector
g11784.t1	-	-	Y (0.704)	Non-effector
g11796.t1	-	-	Y (0.531)	Non-effector
g11797.t1	-	-	Y (0.645)	Non-effector
g11819.t1	-	-	Y (0.911)	Non-effector
g11828.t1	-	-	Y (0.958)	Non-effector
g1185.t1	-	-	Y (0.911)	Non-effector
g11862.t1	-	-	Y (0.702)	Non-effector
g11863.t1	-	-	Y (0.783)	Non-effector
g11876.t1	-	-	Y (0.882)	Non-effector
g11878.t1	-	-	Y (0.697)	Non-effector
g11879.t1	-	-	Y (0.962)	Non-effector
g11882.t1	-	-	Y (0.822)	Non-effector
g11883.t1	-	-	Y (0.579)	Non-effector
g11889.t1	-	-	Y (0.963)	Non-effector
g11962.t1	-	-	Y (0.704)	Non-effector
g11965.t1	-	-	Y (0.834)	Non-effector
g11970.t1	-	-	Y (0.555)	Non-effector
g11976.t1	-	-	Y (0.659)	Non-effector
g11985.t1	-	-	Y (0.744)	Non-effector
g11993.t1	-	-	Y (0.563)	Non-effector
g12002.t1	-	-	Y (0.914)	Non-effector
g12035.t1	-	-	Y (0.821)	Non-effector
g1204.t1	-	-	Y (0.92)	Non-effector
g12050.t1	-	-	Y (0.698)	Non-effector
g12056.t1	-	-	Y (0.851)	Non-effector
g1208.t1	-	-	Y (0.855)	Non-effector
g12095.t1	-	-	Y (0.934)	Non-effector
g12144.t1	-	-	Y (0.896)	Non-effector
g12149.t1	-	-	Y (0.662)	Non-effector
g12151.t1	-	-	Y (0.767)	Non-effector
g122.t1	-	-	Y (0.817)	Non-effector
g12285.t1	-	-	Y (0.797)	Non-effector
g12297.t1	-	-	Y (0.608)	Non-effector
g12315.t1	-	-	Y (0.938)	Non-effector
g12317.t1	-	-	Y (0.858)	Non-effector
g12321.t1	-	-	Y (0.859)	Non-effector
g12384.t1	-	-	Y (0.758)	Non-effector
g12397.t1	-	-	Y (0.844)	Non-effector
g12398.t1	-	-	Y (0.787)	Non-effector
g12412.t1	-	-	Y (0.627)	Non-effector
g12415.t1	-	-	Y (0.764)	Non-effector
g12483.t1	-	-	Y (0.632)	Non-effector
g1249.t1	-	-	Y (0.699)	Non-effector
g12501.t1	-	-	Y (0.851)	Non-effector
g12514.t1	-	-	Y (0.928)	Non-effector
g12526.t1	-	-	Y (0.749)	Non-effector
g12538.t1	-	-	Y (0.747)	Non-effector
g12540.t1	-	-	Y (0.934)	Non-effector
g12545.t1	-	-	Y (0.984)	Non-effector
g12546.t1	-	-	Y (0.509)	Non-effector
g12552.t1	-	-	Y (0.812)	Non-effector
g12557.t1	-	-	Y (0.654)	Non-effector
g12568.t1	-	-	Y (0.876)	Non-effector
g12569.t1	-	-	Y (0.951)	Non-effector
g12570.t1	-	-	Y (0.846)	Non-effector
g12574.t1	-	-	Y (0.881)	Non-effector
g12590.t1	-	-	Y (0.637)	Non-effector
g12618.t1	-	-	Y (0.537)	Non-effector
g1262.t1	-	-	Y (0.961)	Non-effector
g12640.t1	-	-	Y (0.901)	Non-effector
g12643.t1	-	-	Y (0.659)	Non-effector
g12655.t1	-	-	Y (0.746)	Non-effector
g12678.t1	-	-	Y (0.863)	Non-effector
g12681.t1	-	-	Y (0.549)	Non-effector
g12698.t1	-	-	Y (0.942)	Non-effector
g12731.t1	-	-	Y (0.565)	Non-effector
g12740.t1	-	-	Y (0.962)	Non-effector
g12742.t1	-	-	Y (0.933)	Non-effector
g12758.t1	-	-	Y (0.729)	Non-effector
g12763.t1	-	-	Y (0.704)	Non-effector
g12779.t1	-	-	Y (0.915)	Non-effector
g12795.t1	-	-	Y (0.667)	Non-effector
g1281.t1	-	-	Y (0.945)	Non-effector
g12817.t1	-	-	Y (0.695)	Non-effector
g12819.t1	-	-	Y (0.928)	Non-effector
g12828.t1	-	-	Y (0.738)	Non-effector
g1283.t1	-	-	Y (0.94)	Non-effector
g12833.t1	-	-	Y (0.943)	Non-effector
g12835.t1	-	-	Y (0.522)	Non-effector
g12840.t1	-	-	Y (0.838)	Non-effector
g12842.t1	-	-	Y (0.531)	Non-effector
g12859.t1	-	-	Y (0.56)	Non-effector
g12874.t1	-	-	Y (0.613)	Non-effector
g12880.t1	-	-	Y (0.9)	Non-effector
g12889.t1	-	-	Y (0.732)	Non-effector
g12891.t1	-	-	Y (0.716)	Non-effector
g12908.t1	-	-	Y (0.606)	Non-effector
g12912.t1	-	-	Y (0.833)	Non-effector
g12917.t1	-	-	Y (0.84)	Non-effector
g12931.t1	-	-	Y (0.641)	Non-effector
g12963.t1	-	-	Y (0.93)	Non-effector
g12968.t1	-	-	Y (0.902)	Non-effector
g1300.t1	-	-	Y (0.764)	Non-effector
g13008.t1	-	-	Y (0.884)	Non-effector
g13009.t1	-	-	Y (0.52)	Non-effector
g13041.t1	-	-	Y (0.651)	Non-effector
g1308.t1	-	-	Y (0.773)	Non-effector
g13105.t1	-	-	Y (0.951)	Non-effector
g13110.t1	-	-	Y (0.646)	Non-effector
g13111.t1	-	-	Y (0.967)	Non-effector
g13125.t1	-	-	Y (0.745)	Non-effector
g13147.t1	-	-	Y (0.688)	Non-effector
g1316.t1	-	-	Y (0.923)	Non-effector
g13170.t1	-	-	Y (0.857)	Non-effector
g13171.t1	-	-	Y (0.809)	Non-effector
g13182.t1	-	-	Y (0.831)	Non-effector
g13184.t1	-	-	Y (0.505)	Non-effector
g13208.t1	-	-	Y (0.934)	Non-effector
g13215.t1	-	-	Y (0.941)	Non-effector
g13223.t1	-	-	Y (0.854)	Non-effector
g13224.t1	-	-	Y (0.852)	Non-effector
g13242.t1	-	-	Y (0.962)	Non-effector
g13251.t1	-	-	Y (0.693)	Non-effector
g13272.t1	-	-	Y (0.698)	Non-effector
g13298.t1	-	-	Y (0.685)	Non-effector
g13304.t1	-	-	Y (0.861)	Non-effector
g13361.t1	-	-	Y (0.596)	Non-effector
g13384.t1	-	-	Y (0.571)	Non-effector
g13386.t1	-	-	Y (0.928)	Non-effector
g13387.t1	-	-	Y (0.886)	Non-effector
g13395.t1	-	-	Y (0.895)	Non-effector
g13398.t1	-	-	Y (0.709)	Non-effector
g13402.t1	-	-	Y (0.597)	Non-effector
g13415.t1	-	-	Y (0.876)	Non-effector
g13417.t1	-	-	Y (0.811)	Non-effector
g13429.t1	-	-	Y (0.9)	Non-effector
g13433.t1	-	-	Y (0.872)	Non-effector
g13446.t1	-	-	Y (0.808)	Non-effector
g13453.t1	-	-	Y (0.609)	Non-effector
g13457.t1	-	-	Y (0.755)	Non-effector
g13461.t1	-	-	Y (0.901)	Non-effector
g13480.t1	-	-	Y (0.505)	Non-effector
g13495.t1	-	-	Y (0.882)	Non-effector
g13523.t1	-	-	Y (0.986)	Non-effector
g13528.t1	-	-	Y (0.892)	Non-effector
g13566.t1	-	-	Y (0.774)	Non-effector
g13590.t1	-	-	Y (0.816)	Non-effector
g13592.t1	-	-	Y (0.51)	Non-effector
g13602.t1	-	-	Y (0.655)	Non-effector
g13610.t1	-	-	Y (0.934)	Non-effector
g13623.t1	-	-	Y (0.962)	Non-effector
g13649.t1	-	-	Y (0.732)	Non-effector
g13667.t1	-	-	Y (0.762)	Non-effector
g13670.t1	-	-	Y (0.789)	Non-effector
g13677.t1	-	-	Y (0.881)	Non-effector
g1369.t1	-	-	Y (0.602)	Non-effector
g1370.t1	-	-	Y (0.628)	Non-effector
g13706.t1	-	-	Y (0.606)	Non-effector
g13729.t1	-	-	Y (0.77)	Non-effector
g13731.t1	-	-	Y (0.932)	Non-effector
g13760.t1	-	-	Y (0.828)	Non-effector
g13772.t1	-	-	Y (0.894)	Non-effector
g1378.t1	-	-	Y (0.904)	Non-effector
g13780.t1	-	-	Y (0.629)	Non-effector
g13799.t1	-	-	Y (0.945)	Non-effector
g13814.t1	-	-	Y (0.943)	Non-effector
g13830.t1	-	-	Y (0.539)	Non-effector
g1384.t1	-	-	Y (0.928)	Non-effector
g13844.t1	-	-	Y (0.741)	Non-effector
g1385.t1	-	-	Y (0.884)	Non-effector
g13859.t1	-	-	Y (0.813)	Non-effector
g13869.t1	-	-	Y (0.556)	Non-effector
g13890.t1	-	-	Y (0.689)	Non-effector
g13892.t1	-	-	Y (0.513)	Non-effector
g13900.t1	-	-	Y (0.823)	Non-effector
g13904.t1	-	-	Y (0.54)	Non-effector
g13906.t1	-	-	Y (0.811)	Non-effector
g13907.t1	-	-	Y (0.798)	Non-effector
g13910.t1	-	-	Y (0.932)	Non-effector
g13912.t1	-	-	Y (0.927)	Non-effector
g13936.t1	-	-	Y (0.819)	Non-effector
g1396.t1	-	-	Y (0.574)	Non-effector
g13963.t1	-	-	Y (0.985)	Non-effector
g13973.t1	-	-	Y (0.602)	Non-effector
g13974.t1	-	-	Y (0.932)	Non-effector
g13982.t1	-	-	Y (0.979)	Non-effector
g14051.t1	-	-	Y (0.774)	Non-effector
g14057.t1	-	-	Y (0.878)	Non-effector
g14072.t1	-	-	Y (0.985)	Non-effector
g14080.t1	-	-	Y (0.812)	Non-effector
g14085.t1	-	-	Y (0.787)	Non-effector
g14088.t1	-	-	Y (0.867)	Non-effector
g14090.t1	-	-	Y (0.726)	Non-effector
g14120.t1	-	-	Y (0.61)	Non-effector
g14124.t1	-	-	Y (0.82)	Non-effector
g14128.t1	-	-	Y (0.732)	Non-effector
g14133.t1	-	-	Y (0.672)	Non-effector
g14134.t1	-	-	Y (0.895)	Non-effector
g14138.t1	-	-	Y (0.541)	Non-effector
g1414.t1	-	-	Y (0.845)	Non-effector
g14146.t1	-	-	Y (0.856)	Non-effector
g14154.t1	-	-	Y (0.67)	Non-effector
g14156.t1	-	-	Y (0.613)	Non-effector
g14186.t1	-	-	Y (0.762)	Non-effector
g14187.t1	-	-	Y (0.831)	Non-effector
g14189.t1	-	-	Y (0.932)	Non-effector
g14193.t1	-	-	Y (0.86)	Non-effector
g14201.t1	-	-	Y (0.518)	Non-effector
g14205.t1	-	-	Y (0.962)	Non-effector
g14214.t1	-	-	Y (0.764)	Non-effector
g14219.t1	-	-	Y (0.658)	Non-effector
g1422.t1	-	-	Y (0.866)	Non-effector
g14237.t1	-	-	Y (0.636)	Non-effector
g14245.t1	-	-	Y (0.956)	Non-effector
g1426.t1	-	-	Y (0.668)	Non-effector
g14266.t1	-	-	Y (0.561)	Non-effector
g14273.t1	-	-	Y (0.632)	Non-effector
g14279.t1	-	-	Y (0.882)	Non-effector
g14284.t1	-	-	Y (0.501)	Non-effector
g14294.t1	-	-	Y (0.893)	Non-effector
g14353.t1	-	-	Y (0.728)	Non-effector
g14354.t1	-	-	Y (0.658)	Non-effector
g14363.t1	-	-	Y (0.848)	Non-effector
g14368.t1	-	-	Y (0.928)	Non-effector
g14371.t1	-	-	Y (0.881)	Non-effector
g14375.t1	-	-	Y (0.862)	Non-effector
g14379.t1	-	-	Y (0.895)	Non-effector
g14411.t1	-	-	Y (0.728)	Non-effector
g14421.t1	-	-	Y (0.827)	Non-effector
g14425.t1	-	-	Y (0.848)	Non-effector
g14451.t1	-	-	Y (0.962)	Non-effector
g14458.t1	-	-	Y (0.936)	Non-effector
g14467.t1	-	-	Y (0.747)	Non-effector
g14491.t1	-	-	Y (0.61)	Non-effector
g14498.t1	-	-	Y (0.853)	Non-effector
g14509.t1	-	-	Y (0.678)	Non-effector
g14533.t1	-	-	Y (0.921)	Non-effector
g1454.t1	-	-	Y (0.924)	Non-effector
g14549.t1	-	-	Y (0.525)	Non-effector
g14557.t1	-	-	Y (0.989)	Non-effector
g14567.t1	-	-	Y (0.951)	Non-effector
g14568.t1	-	-	Y (0.634)	Non-effector
g14572.t1	-	-	Y (0.909)	Non-effector
g14609.t1	-	-	Y (0.923)	Non-effector
g14625.t1	-	-	Y (0.933)	Non-effector
g14627.t1	-	-	Y (0.946)	Non-effector
g14632.t1	-	-	Y (0.907)	Non-effector
g14662.t1	-	-	Y (0.933)	Non-effector
g14664.t1	-	-	Y (0.791)	Non-effector
g1467.t1	-	-	Y (0.924)	Non-effector
g14697.t1	-	-	Y (0.725)	Non-effector
g14728.t1	-	-	Y (0.714)	Non-effector
g14772.t1	-	-	Y (0.647)	Non-effector
g14789.t1	-	-	Y (0.776)	Non-effector
g14790.t1	-	-	Y (0.767)	Non-effector
g14792.t1	-	-	Y (0.547)	Non-effector
g14795.t1	-	-	Y (0.809)	Non-effector
g14806.t1	-	-	Y (0.602)	Non-effector
g14812.t1	-	-	Y (0.609)	Non-effector
g14820.t1	-	-	Y (0.592)	Non-effector
g14844.t1	-	-	Y (0.89)	Non-effector
g14854.t1	-	-	Y (0.697)	Non-effector
g14857.t1	-	-	Y (0.9)	Non-effector
g14861.t1	-	-	Y (0.781)	Non-effector
g14870.t1	-	-	Y (0.673)	Non-effector
g14908.t1	-	-	Y (0.931)	Non-effector
g14909.t1	-	-	Y (0.651)	Non-effector
g14928.t1	-	-	Y (0.899)	Non-effector
g14948.t1	-	-	Y (0.933)	Non-effector
g14960.t1	-	-	Y (0.584)	Non-effector
g14966.t1	-	-	Y (0.791)	Non-effector
g14971.t1	-	-	Y (0.614)	Non-effector
g14985.t1	-	-	Y (0.868)	Non-effector
g14996.t1	-	-	Y (0.877)	Non-effector
g15000.t1	-	-	Y (0.531)	Non-effector
g15011.t1	-	-	Y (0.772)	Non-effector
g15049.t1	-	-	Y (0.614)	Non-effector
g15066.t1	-	-	Y (0.507)	Non-effector
g1507.t1	-	-	Y (0.841)	Non-effector
g15086.t1	-	-	Y (0.827)	Non-effector
g15087.t1	-	-	Y (0.513)	Non-effector
g15125.t1	-	-	Y (0.662)	Non-effector
g15127.t1	-	-	Y (0.927)	Non-effector
g15136.t1	-	-	Y (0.96)	Non-effector
g15142.t1	-	-	Y (0.819)	Non-effector
g15143.t1	-	-	Y (0.639)	Non-effector
g15152.t1	-	-	Y (0.916)	Non-effector
g15179.t1	-	-	Y (0.844)	Non-effector
g15205.t1	-	-	Y (0.591)	Non-effector
g15206.t1	-	-	Y (0.598)	Non-effector
g15220.t1	-	-	Y (0.974)	Non-effector
g15229.t1	-	-	Y (0.509)	Non-effector
g15241.t1	-	-	Y (0.78)	Non-effector
g15269.t1	-	-	Y (0.987)	Non-effector
g15277.t1	-	-	Y (0.511)	Non-effector
g15305.t1	-	-	Y (0.895)	Non-effector
g15362.t1	-	-	Y (0.776)	Non-effector
g15366.t1	-	-	Y (0.928)	Non-effector
g15374.t1	-	-	Y (0.754)	Non-effector
g15375.t1	-	-	Y (0.986)	Non-effector
g15376.t1	-	-	Y (0.522)	Non-effector
g15391.t1	-	-	Y (0.643)	Non-effector
g15397.t1	-	-	Y (0.977)	Non-effector
g15404.t1	-	-	Y (0.947)	Non-effector
g15408.t1	-	-	Y (0.546)	Non-effector
g15412.t1	-	-	Y (0.723)	Non-effector
g15413.t1	-	-	Y (0.57)	Non-effector
g15423.t1	-	-	Y (0.558)	Non-effector
g15461.t1	-	-	Y (0.879)	Non-effector
g15462.t1	-	-	Y (0.775)	Non-effector
g15467.t1	-	-	Y (0.639)	Non-effector
g15471.t1	-	-	Y (0.927)	Non-effector
g15478.t1	-	-	Y (0.629)	Non-effector
g15483.t1	-	-	Y (0.7)	Non-effector
g15489.t1	-	-	Y (0.697)	Non-effector
g15495.t1	-	-	Y (0.84)	Non-effector
g15509.t1	-	-	Y (0.894)	Non-effector
g15554.t1	-	-	Y (0.934)	Non-effector
g15578.t1	-	-	Y (0.859)	Non-effector
g15581.t1	-	-	Y (0.867)	Non-effector
g15582.t1	-	-	Y (0.683)	Non-effector
g15600.t1	-	-	Y (0.733)	Non-effector
g1562.t1	-	-	Y (0.877)	Non-effector
g15621.t1	-	-	Y (0.732)	Non-effector
g15667.t1	-	-	Y (0.623)	Non-effector
g15679.t1	-	-	Y (0.605)	Non-effector
g15681.t1	-	-	Y (0.92)	Non-effector
g15701.t1	-	-	Y (0.586)	Non-effector
g15704.t1	-	-	Y (0.57)	Non-effector
g15739.t1	-	-	Y (0.861)	Non-effector
g15759.t1	-	-	Y (0.568)	Non-effector
g1577.t1	-	-	Y (0.57)	Non-effector
g15789.t1	-	-	Y (0.755)	Non-effector
g15791.t1	-	-	Y (0.539)	Non-effector
g15802.t1	-	-	Y (0.635)	Non-effector
g15822.t1	-	-	Y (0.869)	Non-effector
g15846.t1	-	-	Y (0.722)	Non-effector
g15847.t1	-	-	Y (0.959)	Non-effector
g15853.t1	-	-	Y (0.584)	Non-effector
g15855.t1	-	-	Y (0.75)	Non-effector
g15896.t1	-	-	Y (0.941)	Non-effector
g15908.t1	-	-	Y (0.898)	Non-effector
g15911.t1	-	-	Y (0.717)	Non-effector
g15920.t1	-	-	Y (0.767)	Non-effector
g15922.t1	-	-	Y (0.562)	Non-effector
g15923.t1	-	-	Y (0.561)	Non-effector
g15925.t1	-	-	Y (0.944)	Non-effector
g15931.t1	-	-	Y (0.79)	Non-effector
g15948.t1	-	-	Y (0.959)	Non-effector
g15953.t1	-	-	Y (0.58)	Non-effector
g15956.t1	-	-	Y (0.951)	Non-effector
g15986.t1	-	-	Y (0.829)	Non-effector
g15989.t1	-	-	Y (0.596)	Non-effector
g15993.t1	-	-	Y (0.707)	Non-effector
g16004.t1	-	-	Y (0.927)	Non-effector
g16026.t1	-	-	Y (0.962)	Non-effector
g16029.t1	-	-	Y (0.787)	Non-effector
g16078.t1	-	-	Y (0.519)	Non-effector
g16081.t1	-	-	Y (0.63)	Non-effector
g16094.t1	-	-	Y (0.908)	Non-effector
g16106.t1	-	-	Y (0.794)	Non-effector
g16107.t1	-	-	Y (0.868)	Non-effector
g16108.t1	-	-	Y (0.685)	Non-effector
g16114.t1	-	-	Y (0.599)	Non-effector
g1613.t1	-	-	Y (0.524)	Non-effector
g16135.t1	-	-	Y (0.723)	Non-effector
g16136.t1	-	-	Y (0.781)	Non-effector
g16159.t1	-	-	Y (0.842)	Non-effector
g16171.t1	-	-	Y (0.922)	Non-effector
g16175.t1	-	-	Y (0.611)	Non-effector
g16178.t1	-	-	Y (0.686)	Non-effector
g16193.t1	-	-	Y (0.857)	Non-effector
g16196.t1	-	-	Y (0.74)	Non-effector
g16216.t1	-	-	Y (0.603)	Non-effector
g16220.t1	-	-	Y (0.728)	Non-effector
g16222.t1	-	-	Y (0.967)	Non-effector
g16241.t1	-	-	Y (0.753)	Non-effector
g16243.t1	-	-	Y (0.718)	Non-effector
g16272.t1	-	-	Y (0.854)	Non-effector
g16287.t1	-	-	Y (0.776)	Non-effector
g16289.t1	-	-	Y (0.934)	Non-effector
g16297.t1	-	-	Y (0.965)	Non-effector
g16302.t1	-	-	Y (0.664)	Non-effector
g16303.t1	-	-	Y (0.947)	Non-effector
g16304.t1	-	-	Y (0.695)	Non-effector
g16312.t1	-	-	Y (0.894)	Non-effector
g16315.t1	-	-	Y (0.549)	Non-effector
g16319.t1	-	-	Y (0.903)	Non-effector
g16334.t1	-	-	Y (0.912)	Non-effector
g1634.t1	-	-	Y (0.799)	Non-effector
g16342.t1	-	-	Y (0.813)	Non-effector
g16358.t1	-	-	Y (0.688)	Non-effector
g1638.t1	-	-	Y (0.654)	Non-effector
g16383.t1	-	-	Y (0.552)	Non-effector
g16390.t1	-	-	Y (0.936)	Non-effector
g16419.t1	-	-	Y (0.513)	Non-effector
g16443.t1	-	-	Y (0.975)	Non-effector
g1675.t1	-	-	Y (0.694)	Non-effector
g1681.t1	-	-	Y (0.926)	Non-effector
g1692.t1	-	-	Y (0.716)	Non-effector
g1726.t1	-	-	Y (0.719)	Non-effector
g1732.t1	-	-	Y (0.926)	Non-effector
g1735.t1	-	-	Y (0.854)	Non-effector
g1764.t1	-	-	Y (0.628)	Non-effector
g1795.t1	-	-	Y (0.653)	Non-effector
g1807.t1	-	-	Y (0.545)	Non-effector
g1808.t1	-	-	Y (0.583)	Non-effector
g1811.t1	-	-	Y (0.928)	Non-effector
g1812.t1	-	-	Y (0.952)	Non-effector
g1821.t1	-	-	Y (0.742)	Non-effector
g1824.t1	-	-	Y (0.898)	Non-effector
g1828.t1	-	-	Y (0.831)	Non-effector
g1833.t1	-	-	Y (0.969)	Non-effector
g1840.t1	-	-	Y (0.689)	Non-effector
g1844.t1	-	-	Y (0.603)	Non-effector
g1849.t1	-	-	Y (0.501)	Non-effector
g1874.t1	-	-	Y (0.745)	Non-effector
g1879.t1	-	-	Y (0.576)	Non-effector
g1901.t1	-	-	Y (0.714)	Non-effector
g1903.t1	-	-	Y (0.659)	Non-effector
g1931.t1	-	-	Y (0.611)	Non-effector
g1947.t1	-	-	Y (0.934)	Non-effector
g1966.t1	-	-	Y (0.704)	Non-effector
g197.t1	-	-	Y (0.643)	Non-effector
g2020.t1	-	-	Y (0.97)	Non-effector
g2062.t1	-	-	Y (0.794)	Non-effector
g2103.t1	-	-	Y (0.654)	Non-effector
g2239.t1	-	-	Y (0.983)	Non-effector
g2349.t1	-	-	Y (0.772)	Non-effector
g2355.t1	-	-	Y (0.949)	Non-effector
g2367.t1	-	-	Y (0.987)	Non-effector
g2371.t1	-	-	Y (0.579)	Non-effector
g2374.t1	-	-	Y (0.71)	Non-effector
g2390.t1	-	-	Y (0.827)	Non-effector
g2396.t1	-	-	Y (0.733)	Non-effector
g2442.t1	-	-	Y (0.565)	Non-effector
g245.t1	-	-	Y (0.962)	Non-effector
g2473.t1	-	-	Y (0.83)	Non-effector
g2560.t1	-	-	Y (0.904)	Non-effector
g2575.t1	-	-	Y (0.618)	Non-effector
g2601.t1	-	-	Y (0.952)	Non-effector
g2606.t1	-	-	Y (0.972)	Non-effector
g2627.t1	-	-	Y (0.756)	Non-effector
g2635.t1	-	-	Y (0.849)	Non-effector
g2660.t1	-	-	Y (0.934)	Non-effector
g2662.t1	-	-	Y (0.905)	Non-effector
g2668.t1	-	-	Y (0.688)	Non-effector
g2684.t1	-	-	Y (0.775)	Non-effector
g2727.t1	-	-	Y (0.682)	Non-effector
g273.t1	-	-	Y (0.797)	Non-effector
g274.t1	-	-	Y (0.516)	Non-effector
g2741.t1	-	-	Y (0.793)	Non-effector
g2759.t1	-	-	Y (0.562)	Non-effector
g2762.t1	-	-	Y (0.757)	Non-effector
g2764.t1	-	-	Y (0.694)	Non-effector
g2778.t1	-	-	Y (0.645)	Non-effector
g2814.t1	-	-	Y (0.959)	Non-effector
g2829.t1	-	-	Y (0.987)	Non-effector
g2855.t1	-	-	Y (0.502)	Non-effector
g2883.t1	-	-	Y (0.873)	Non-effector
g2893.t1	-	-	Y (0.892)	Non-effector
g2901.t1	-	-	Y (0.593)	Non-effector
g2956.t1	-	-	Y (0.891)	Non-effector
g2967.t1	-	-	Y (0.745)	Non-effector
g2975.t1	-	-	Y (0.703)	Non-effector
g2976.t1	-	-	Y (0.856)	Non-effector
g2979.t1	-	-	Y (0.882)	Non-effector
g2983.t1	-	-	Y (0.961)	Non-effector
g3013.t1	-	-	Y (0.62)	Non-effector
g3014.t1	-	-	Y (0.892)	Non-effector
g302.t1	-	-	Y (0.978)	Non-effector
g303.t1	-	-	Y (0.7)	Non-effector
g3038.t1	-	-	Y (0.844)	Non-effector
g3074.t1	-	-	Y (0.63)	Non-effector
g3078.t1	-	-	Y (0.987)	Non-effector
g3086.t1	-	-	Y (0.606)	Non-effector
g309.t1	-	-	Y (0.655)	Non-effector
g3098.t1	-	-	Y (0.677)	Non-effector
g310.t1	-	-	Y (0.951)	Non-effector
g3101.t1	-	-	Y (0.662)	Non-effector
g3112.t1	-	-	Y (0.699)	Non-effector
g3122.t1	-	-	Y (0.893)	Non-effector
g3163.t1	-	-	Y (0.851)	Non-effector
g3170.t1	-	-	Y (0.574)	Non-effector
g3173.t1	-	-	Y (0.922)	Non-effector
g3186.t1	-	-	Y (0.656)	Non-effector
g3193.t1	-	-	Y (0.845)	Non-effector
g3221.t1	-	-	Y (0.627)	Non-effector
g3226.t1	-	-	Y (0.951)	Non-effector
g3239.t1	-	-	Y (0.579)	Non-effector
g3240.t1	-	-	Y (0.646)	Non-effector
g3243.t1	-	-	Y (0.963)	Non-effector
g3256.t1	-	-	Y (0.847)	Non-effector
g3257.t1	-	-	Y (0.672)	Non-effector
g3258.t1	-	-	Y (0.869)	Non-effector
g3267.t1	-	-	Y (0.641)	Non-effector
g3274.t1	-	-	Y (0.867)	Non-effector
g3293.t1	-	-	Y (0.866)	Non-effector
g3315.t1	-	-	Y (0.978)	Non-effector
g3324.t1	-	-	Y (0.715)	Non-effector
g3330.t1	-	-	Y (0.739)	Non-effector
g3331.t1	-	-	Y (0.929)	Non-effector
g3342.t1	-	-	Y (0.909)	Non-effector
g3350.t1	-	-	Y (0.514)	Non-effector
g3351.t1	-	-	Y (0.699)	Non-effector
g3363.t1	-	-	Y (0.522)	Non-effector
g3373.t1	-	-	Y (0.788)	Non-effector
g3383.t1	-	-	Y (0.832)	Non-effector
g3397.t1	-	-	Y (0.79)	Non-effector
g340.t1	-	-	Y (0.581)	Non-effector
g3404.t1	-	-	Y (0.73)	Non-effector
g3426.t1	-	-	Y (0.671)	Non-effector
g3439.t1	-	-	Y (0.601)	Non-effector
g3475.t1	-	-	Y (0.778)	Non-effector
g348.t1	-	-	Y (0.512)	Non-effector
g3482.t1	-	-	Y (0.655)	Non-effector
g3483.t1	-	-	Y (0.97)	Non-effector
g3542.t1	-	-	Y (0.974)	Non-effector
g3547.t1	-	-	Y (0.654)	Non-effector
g3550.t1	-	-	Y (0.937)	Non-effector
g3564.t1	-	-	Y (0.813)	Non-effector
g3569.t1	-	-	Y (0.934)	Non-effector
g3574.t1	-	-	Y (0.928)	Non-effector
g3576.t1	-	-	Y (0.678)	Non-effector
g3581.t1	-	-	Y (0.601)	Non-effector
g3589.t1	-	-	Y (0.928)	Non-effector
g3619.t1	-	-	Y (0.865)	Non-effector
g3624.t1	-	-	Y (0.855)	Non-effector
g3635.t1	-	-	Y (0.961)	Non-effector
g3645.t1	-	-	Y (0.589)	Non-effector
g3649.t1	-	-	Y (0.869)	Non-effector
g3658.t1	-	-	Y (0.947)	Non-effector
g3685.t1	-	-	Y (0.962)	Non-effector
g3686.t1	-	-	Y (0.546)	Non-effector
g3687.t1	-	-	Y (0.827)	Non-effector
g3712.t1	-	-	Y (0.705)	Non-effector
g3764.t1	-	-	Y (0.932)	Non-effector
g377.t1	-	-	Y (0.541)	Non-effector
g381.t1	-	-	Y (0.891)	Non-effector
g3815.t1	-	-	Y (0.799)	Non-effector
g3837.t1	-	-	Y (0.853)	Non-effector
g3850.t1	-	-	Y (0.824)	Non-effector
g3870.t1	-	-	Y (0.571)	Non-effector
g3873.t1	-	-	Y (0.963)	Non-effector
g3895.t1	-	-	Y (0.564)	Non-effector
g3898.t1	-	-	Y (0.801)	Non-effector
g3904.t1	-	-	Y (0.596)	Non-effector
g3905.t1	-	-	Y (0.637)	Non-effector
g3906.t1	-	-	Y (0.548)	Non-effector
g3916.t1	-	-	Y (0.764)	Non-effector
g3924.t1	-	-	Y (0.766)	Non-effector
g3930.t1	-	-	Y (0.679)	Non-effector
g3931.t1	-	-	Y (0.551)	Non-effector
g3947.t1	-	-	Y (0.649)	Non-effector
g3958.t1	-	-	Y (0.849)	Non-effector
g3991.t1	-	-	Y (0.988)	Non-effector
g40.t1	-	-	Y (0.577)	Non-effector
g4014.t1	-	-	Y (0.769)	Non-effector
g4018.t1	-	-	Y (0.779)	Non-effector
g4034.t1	-	-	Y (0.959)	Non-effector
g404.t1	-	-	Y (0.58)	Non-effector
g4070.t1	-	-	Y (0.726)	Non-effector
g4102.t1	-	-	Y (0.787)	Non-effector
g4121.t1	-	-	Y (0.906)	Non-effector
g4126.t1	-	-	Y (0.88)	Non-effector
g4139.t1	-	-	Y (0.782)	Non-effector
g4149.t1	-	-	Y (0.88)	Non-effector
g4152.t1	-	-	Y (0.556)	Non-effector
g4158.t1	-	-	Y (0.794)	Non-effector
g4161.t1	-	-	Y (0.928)	Non-effector
g4165.t1	-	-	Y (0.948)	Non-effector
g4168.t1	-	-	Y (0.792)	Non-effector
g4171.t1	-	-	Y (0.928)	Non-effector
g4172.t1	-	-	Y (0.557)	Non-effector
g4179.t1	-	-	Y (0.931)	Non-effector
g4185.t1	-	-	Y (0.701)	Non-effector
g4187.t1	-	-	Y (0.991)	Non-effector
g4193.t1	-	-	Y (0.649)	Non-effector
g4201.t1	-	-	Y (0.906)	Non-effector
g4206.t1	-	-	Y (0.745)	Non-effector
g4208.t1	-	-	Y (0.577)	Non-effector
g4210.t1	-	-	Y (0.809)	Non-effector
g4241.t1	-	-	Y (0.647)	Non-effector
g4242.t1	-	-	Y (0.577)	Non-effector
g4248.t1	-	-	Y (0.853)	Non-effector
g4256.t1	-	-	Y (0.636)	Non-effector
g4257.t1	-	-	Y (0.612)	Non-effector
g4270.t1	-	-	Y (0.914)	Non-effector
g4281.t1	-	-	Y (0.917)	Non-effector
g4313.t1	-	-	Y (0.742)	Non-effector
g4338.t1	-	-	Y (0.885)	Non-effector
g4348.t1	-	-	Y (0.855)	Non-effector
g4353.t1	-	-	Y (0.867)	Non-effector
g4365.t1	-	-	Y (0.662)	Non-effector
g4390.t1	-	-	Y (0.659)	Non-effector
g4454.t1	-	-	Y (0.859)	Non-effector
g4482.t1	-	-	Y (0.951)	Non-effector
g453.t1	-	-	Y (0.75)	Non-effector
g4532.t1	-	-	Y (0.954)	Non-effector
g4536.t1	-	-	Y (0.911)	Non-effector
g4623.t1	-	-	Y (0.859)	Non-effector
g4645.t1	-	-	Y (0.734)	Non-effector
g4665.t1	-	-	Y (0.845)	Non-effector
g468.t1	-	-	Y (0.837)	Non-effector
g4712.t1	-	-	Y (0.554)	Non-effector
g4719.t1	-	-	Y (0.799)	Non-effector
g4726.t1	-	-	Y (0.945)	Non-effector
g4745.t1	-	-	Y (0.61)	Non-effector
g4775.t1	-	-	Y (0.871)	Non-effector
g4795.t1	-	-	Y (0.963)	Non-effector
g4810.t1	-	-	Y (0.926)	Non-effector
g4842.t1	-	-	Y (0.75)	Non-effector
g4844.t1	-	-	Y (0.704)	Non-effector
g4856.t1	-	-	Y (0.74)	Non-effector
g4858.t1	-	-	Y (0.953)	Non-effector
g4863.t1	-	-	Y (0.505)	Non-effector
g4866.t1	-	-	Y (0.636)	Non-effector
g4872.t1	-	-	Y (0.826)	Non-effector
g4888.t1	-	-	Y (0.667)	Non-effector
g4896.t1	-	-	Y (0.742)	Non-effector
g4909.t1	-	-	Y (0.915)	Non-effector
g4911.t1	-	-	Y (0.626)	Non-effector
g4929.t1	-	-	Y (0.712)	Non-effector
g4930.t1	-	-	Y (0.758)	Non-effector
g4973.t1	-	-	Y (0.877)	Non-effector
g4986.t1	-	-	Y (0.564)	Non-effector
g4996.t1	-	-	Y (0.979)	Non-effector
g5013.t1	-	-	Y (0.74)	Non-effector
g5016.t1	-	-	Y (0.968)	Non-effector
g5019.t1	-	-	Y (0.715)	Non-effector
g5043.t1	-	-	Y (0.541)	Non-effector
g5044.t1	-	-	Y (0.865)	Non-effector
g5045.t1	-	-	Y (0.59)	Non-effector
g5046.t1	-	-	Y (0.691)	Non-effector
g5061.t1	-	-	Y (0.639)	Non-effector
g5082.t1	-	-	Y (0.921)	Non-effector
g5083.t1	-	-	Y (0.924)	Non-effector
g5084.t1	-	-	Y (0.89)	Non-effector
g5094.t1	-	-	Y (0.686)	Non-effector
g5108.t1	-	-	Y (0.843)	Non-effector
g5115.t1	-	-	Y (0.724)	Non-effector
g5121.t1	-	-	Y (0.862)	Non-effector
g5128.t1	-	-	Y (0.742)	Non-effector
g5182.t1	-	-	Y (0.959)	Non-effector
g5233.t1	-	-	Y (0.53)	Non-effector
g5253.t1	-	-	Y (0.934)	Non-effector
g5267.t1	-	-	Y (0.579)	Non-effector
g5287.t1	-	-	Y (0.742)	Non-effector
g5291.t1	-	-	Y (0.537)	Non-effector
g5298.t1	-	-	Y (0.638)	Non-effector
g5317.t1	-	-	Y (0.759)	Non-effector
g5324.t1	-	-	Y (0.772)	Non-effector
g533.t1	-	-	Y (0.801)	Non-effector
g5349.t1	-	-	Y (0.72)	Non-effector
g5418.t1	-	-	Y (0.939)	Non-effector
g5436.t1	-	-	Y (0.672)	Non-effector
g5443.t1	-	-	Y (0.748)	Non-effector
g5454.t1	-	-	Y (0.901)	Non-effector
g5502.t1	-	-	Y (0.731)	Non-effector
g5504.t1	-	-	Y (0.988)	Non-effector
g5507.t1	-	-	Y (0.764)	Non-effector
g5515.t1	-	-	Y (0.702)	Non-effector
g5529.t1	-	-	Y (0.928)	Non-effector
g5534.t1	-	-	Y (0.949)	Non-effector
g5561.t1	-	-	Y (0.947)	Non-effector
g5563.t1	-	-	Y (0.857)	Non-effector
g5566.t1	-	-	Y (0.843)	Non-effector
g5571.t1	-	-	Y (0.793)	Non-effector
g5581.t1	-	-	Y (0.802)	Non-effector
g5584.t1	-	-	Y (0.615)	Non-effector
g563.t1	-	-	Y (0.776)	Non-effector
g5646.t1	-	-	Y (0.715)	Non-effector
g5664.t1	-	-	Y (0.617)	Non-effector
g5669.t1	-	-	Y (0.69)	Non-effector
g5689.t1	-	-	Y (0.661)	Non-effector
g5693.t1	-	-	Y (0.662)	Non-effector
g5707.t1	-	-	Y (0.845)	Non-effector
g5712.t1	-	-	Y (0.912)	Non-effector
g5742.t1	-	-	Y (0.848)	Non-effector
g5744.t1	-	-	Y (0.701)	Non-effector
g5756.t1	-	-	Y (0.735)	Non-effector
g5759.t1	-	-	Y (0.747)	Non-effector
g580.t1	-	-	Y (0.782)	Non-effector
g5815.t1	-	-	Y (0.967)	Non-effector
g5819.t1	-	-	Y (0.589)	Non-effector
g5820.t1	-	-	Y (0.934)	Non-effector
g5823.t1	-	-	Y (0.906)	Non-effector
g5834.t1	-	-	Y (0.666)	Non-effector
g5838.t1	-	-	Y (0.515)	Non-effector
g5864.t1	-	-	Y (0.529)	Non-effector
g5869.t1	-	-	Y (0.813)	Non-effector
g5875.t1	-	-	Y (0.691)	Non-effector
g5876.t1	-	-	Y (0.609)	Non-effector
g5900.t1	-	-	Y (0.512)	Non-effector
g5911.t1	-	-	Y (0.815)	Non-effector
g5915.t1	-	-	Y (0.554)	Non-effector
g5917.t1	-	-	Y (0.583)	Non-effector
g5918.t1	-	-	Y (0.644)	Non-effector
g5919.t1	-	-	Y (0.707)	Non-effector
g5940.t1	-	-	Y (0.744)	Non-effector
g5960.t1	-	-	Y (0.836)	Non-effector
g5964.t1	-	-	Y (0.964)	Non-effector
g5967.t1	-	-	Y (0.608)	Non-effector
g5984.t1	-	-	Y (0.644)	Non-effector
g5992.t1	-	-	Y (0.555)	Non-effector
g60.t1	-	-	Y (0.56)	Non-effector
g6013.t1	-	-	Y (0.607)	Non-effector
g6036.t1	-	-	Y (0.641)	Non-effector
g6048.t1	-	-	Y (0.927)	Non-effector
g6053.t1	-	-	Y (0.584)	Non-effector
g6055.t1	-	-	Y (0.737)	Non-effector
g6119.t1	-	-	Y (0.536)	Non-effector
g6170.t1	-	-	Y (0.766)	Non-effector
g6177.t1	-	-	Y (0.941)	Non-effector
g6179.t1	-	-	Y (0.928)	Non-effector
g6185.t1	-	-	Y (0.768)	Non-effector
g6211.t1	-	-	Y (0.665)	Non-effector
g6217.t1	-	-	Y (0.883)	Non-effector
g6222.t1	-	-	Y (0.73)	Non-effector
g6236.t1	-	-	Y (0.987)	Non-effector
g6292.t1	-	-	Y (0.98)	Non-effector
g632.t1	-	-	Y (0.871)	Non-effector
g6332.t1	-	-	Y (0.966)	Non-effector
g6339.t1	-	-	Y (0.816)	Non-effector
g6343.t1	-	-	Y (0.741)	Non-effector
g6345.t1	-	-	Y (0.524)	Non-effector
g6351.t1	-	-	Y (0.689)	Non-effector
g6359.t1	-	-	Y (0.958)	Non-effector
g6363.t1	-	-	Y (0.819)	Non-effector
g6364.t1	-	-	Y (0.749)	Non-effector
g6388.t1	-	-	Y (0.962)	Non-effector
g6389.t1	-	-	Y (0.955)	Non-effector
g6391.t1	-	-	Y (0.606)	Non-effector
g6397.t1	-	-	Y (0.67)	Non-effector
g6407.t1	-	-	Y (0.837)	Non-effector
g641.t1	-	-	Y (0.885)	Non-effector
g6410.t1	-	-	Y (0.875)	Non-effector
g6413.t1	-	-	Y (0.751)	Non-effector
g6425.t1	-	-	Y (0.843)	Non-effector
g6429.t1	-	-	Y (0.507)	Non-effector
g6447.t1	-	-	Y (0.886)	Non-effector
g6453.t1	-	-	Y (0.876)	Non-effector
g6455.t1	-	-	Y (0.775)	Non-effector
g6456.t1	-	-	Y (0.724)	Non-effector
g6457.t1	-	-	Y (0.95)	Non-effector
g6458.t1	-	-	Y (0.77)	Non-effector
g6459.t1	-	-	Y (0.932)	Non-effector
g6463.t1	-	-	Y (0.882)	Non-effector
g6464.t1	-	-	Y (0.608)	Non-effector
g6472.t1	-	-	Y (0.813)	Non-effector
g6493.t1	-	-	Y (0.6)	Non-effector
g6498.t1	-	-	Y (0.923)	Non-effector
g6500.t1	-	-	Y (0.606)	Non-effector
g6518.t1	-	-	Y (0.8)	Non-effector
g6534.t1	-	-	Y (0.683)	Non-effector
g6553.t1	-	-	Y (0.584)	Non-effector
g6572.t1	-	-	Y (0.566)	Non-effector
g6574.t1	-	-	Y (0.961)	Non-effector
g6625.t1	-	-	Y (0.842)	Non-effector
g6634.t1	-	-	Y (0.58)	Non-effector
g6649.t1	-	-	Y (0.92)	Non-effector
g6656.t1	-	-	Y (0.551)	Non-effector
g6664.t1	-	-	Y (0.762)	Non-effector
g6676.t1	-	-	Y (0.702)	Non-effector
g6737.t1	-	-	Y (0.978)	Non-effector
g6740.t1	-	-	Y (0.987)	Non-effector
g6778.t1	-	-	Y (0.597)	Non-effector
g6797.t1	-	-	Y (0.529)	Non-effector
g6813.t1	-	-	Y (0.924)	Non-effector
g6824.t1	-	-	Y (0.928)	Non-effector
g6825.t1	-	-	Y (0.887)	Non-effector
g6828.t1	-	-	Y (0.617)	Non-effector
g6838.t1	-	-	Y (0.801)	Non-effector
g6842.t1	-	-	Y (0.909)	Non-effector
g6846.t1	-	-	Y (0.531)	Non-effector
g6860.t1	-	-	Y (0.825)	Non-effector
g6863.t1	-	-	Y (0.705)	Non-effector
g6868.t1	-	-	Y (0.575)	Non-effector
g6885.t1	-	-	Y (0.813)	Non-effector
g6898.t1	-	-	Y (0.881)	Non-effector
g69.t1	-	-	Y (0.556)	Non-effector
g6923.t1	-	-	Y (0.724)	Non-effector
g6924.t1	-	-	Y (0.852)	Non-effector
g6925.t1	-	-	Y (0.776)	Non-effector
g6966.t1	-	-	Y (0.876)	Non-effector
g6968.t1	-	-	Y (0.962)	Non-effector
g6979.t1	-	-	Y (0.561)	Non-effector
g6994.t1	-	-	Y (0.952)	Non-effector
g7060.t1	-	-	Y (0.854)	Non-effector
g7109.t1	-	-	Y (0.836)	Non-effector
g7116.t1	-	-	Y (0.647)	Non-effector
g7129.t1	-	-	Y (0.799)	Non-effector
g7130.t1	-	-	Y (0.665)	Non-effector
g7148.t1	-	-	Y (0.811)	Non-effector
g7162.t1	-	-	Y (0.824)	Non-effector
g7176.t1	-	-	Y (0.607)	Non-effector
g7194.t1	-	-	Y (0.931)	Non-effector
g7229.t1	-	-	Y (0.849)	Non-effector
g7284.t1	-	-	Y (0.601)	Non-effector
g7301.t1	-	-	Y (0.726)	Non-effector
g7305.t1	-	-	Y (0.787)	Non-effector
g7307.t1	-	-	Y (0.855)	Non-effector
g7318.t1	-	-	Y (0.984)	Non-effector
g7337.t1	-	-	Y (0.882)	Non-effector
g7349.t1	-	-	Y (0.895)	Non-effector
g7353.t1	-	-	Y (0.9)	Non-effector
g7355.t1	-	-	Y (0.818)	Non-effector
g7409.t1	-	-	Y (0.586)	Non-effector
g7428.t1	-	-	Y (0.78)	Non-effector
g7464.t1	-	-	Y (0.83)	Non-effector
g7465.t1	-	-	Y (0.927)	Non-effector
g7468.t1	-	-	Y (0.712)	Non-effector
g7474.t1	-	-	Y (0.544)	Non-effector
g7489.t1	-	-	Y (0.831)	Non-effector
g7508.t1	-	-	Y (0.778)	Non-effector
g7610.t1	-	-	Y (0.536)	Non-effector
g7622.t1	-	-	Y (0.961)	Non-effector
g7624.t1	-	-	Y (0.616)	Non-effector
g7637.t1	-	-	Y (0.928)	Non-effector
g7672.t1	-	-	Y (0.906)	Non-effector
g7685.t1	-	-	Y (0.807)	Non-effector
g7710.t1	-	-	Y (0.962)	Non-effector
g7743.t1	-	-	Y (0.864)	Non-effector
g7753.t1	-	-	Y (0.718)	Non-effector
g7762.t1	-	-	Y (0.854)	Non-effector
g7774.t1	-	-	Y (0.834)	Non-effector
g7791.t1	-	-	Y (0.861)	Non-effector
g7793.t1	-	-	Y (0.84)	Non-effector
g7834.t1	-	-	Y (0.905)	Non-effector
g7837.t1	-	-	Y (0.934)	Non-effector
g7846.t1	-	-	Y (0.594)	Non-effector
g7885.t1	-	-	Y (0.691)	Non-effector
g7886.t1	-	-	Y (0.841)	Non-effector
g7895.t1	-	-	Y (0.738)	Non-effector
g7928.t1	-	-	Y (0.776)	Non-effector
g7934.t1	-	-	Y (0.548)	Non-effector
g7937.t1	-	-	Y (0.642)	Non-effector
g7951.t1	-	-	Y (0.913)	Non-effector
g7975.t1	-	-	Y (0.855)	Non-effector
g7983.t1	-	-	Y (0.839)	Non-effector
g7989.t1	-	-	Y (0.74)	Non-effector
g8001.t1	-	-	Y (0.8)	Non-effector
g8008.t1	-	-	Y (0.834)	Non-effector
g8010.t1	-	-	Y (0.766)	Non-effector
g8023.t1	-	-	Y (0.707)	Non-effector
g8026.t1	-	-	Y (0.86)	Non-effector
g805.t1	-	-	Y (0.804)	Non-effector
g8061.t1	-	-	Y (0.891)	Non-effector
g8089.t1	-	-	Y (0.857)	Non-effector
g8110.t1	-	-	Y (0.77)	Non-effector
g8133.t1	-	-	Y (0.866)	Non-effector
g8152.t1	-	-	Y (0.762)	Non-effector
g8172.t1	-	-	Y (0.716)	Non-effector
g8186.t1	-	-	Y (0.873)	Non-effector
g8217.t1	-	-	Y (0.571)	Non-effector
g8223.t1	-	-	Y (0.961)	Non-effector
g8235.t1	-	-	Y (0.865)	Non-effector
g8247.t1	-	-	Y (0.622)	Non-effector
g8249.t1	-	-	Y (0.987)	Non-effector
g8250.t1	-	-	Y (0.665)	Non-effector
g8254.t1	-	-	Y (0.952)	Non-effector
g8287.t1	-	-	Y (0.531)	Non-effector
g8303.t1	-	-	Y (0.706)	Non-effector
g8311.t1	-	-	Y (0.675)	Non-effector
g8318.t1	-	-	Y (0.962)	Non-effector
g8352.t1	-	-	Y (0.843)	Non-effector
g8360.t1	-	-	Y (0.772)	Non-effector
g8370.t1	-	-	Y (0.715)	Non-effector
g84.t1	-	-	Y (0.944)	Non-effector
g8427.t1	-	-	Y (0.933)	Non-effector
g8434.t1	-	-	Y (0.794)	Non-effector
g8436.t1	-	-	Y (0.724)	Non-effector
g845.t1	-	-	Y (0.716)	Non-effector
g8465.t1	-	-	Y (0.784)	Non-effector
g847.t1	-	-	Y (0.967)	Non-effector
g849.t1	-	-	Y (0.517)	Non-effector
g8499.t1	-	-	Y (0.928)	Non-effector
g8512.t1	-	-	Y (0.748)	Non-effector
g8525.t1	-	-	Y (0.814)	Non-effector
g8549.t1	-	-	Y (0.78)	Non-effector
g8584.t1	-	-	Y (0.884)	Non-effector
g8589.t1	-	-	Y (0.909)	Non-effector
g860.t1	-	-	Y (0.661)	Non-effector
g8601.t1	-	-	Y (0.668)	Non-effector
g8608.t1	-	-	Y (0.831)	Non-effector
g8609.t1	-	-	Y (0.608)	Non-effector
g863.t1	-	-	Y (0.792)	Non-effector
g8644.t1	-	-	Y (0.708)	Non-effector
g8668.t1	-	-	Y (0.914)	Non-effector
g8683.t1	-	-	Y (0.766)	Non-effector
g8688.t1	-	-	Y (0.866)	Non-effector
g8716.t1	-	-	Y (0.808)	Non-effector
g872.t1	-	-	Y (0.54)	Non-effector
g8761.t1	-	-	Y (0.706)	Non-effector
g8777.t1	-	-	Y (0.754)	Non-effector
g8785.t1	-	-	Y (0.555)	Non-effector
g8801.t1	-	-	Y (0.595)	Non-effector
g8827.t1	-	-	Y (0.712)	Non-effector
g8859.t1	-	-	Y (0.663)	Non-effector
g8860.t1	-	-	Y (0.901)	Non-effector
g8862.t1	-	-	Y (0.945)	Non-effector
g8880.t1	-	-	Y (0.65)	Non-effector
g8907.t1	-	-	Y (0.962)	Non-effector
g8912.t1	-	-	Y (0.564)	Non-effector
g8921.t1	-	-	Y (0.614)	Non-effector
g8952.t1	-	-	Y (0.655)	Non-effector
g8970.t1	-	-	Y (0.746)	Non-effector
g8989.t1	-	-	Y (0.641)	Non-effector
g8992.t1	-	-	Y (0.962)	Non-effector
g8996.t1	-	-	Y (0.707)	Non-effector
g9024.t1	-	-	Y (0.514)	Non-effector
g9025.t1	-	-	Y (0.926)	Non-effector
g9032.t1	-	-	Y (0.502)	Non-effector
g9034.t1	-	-	Y (0.599)	Non-effector
g9040.t1	-	-	Y (0.589)	Non-effector
g9042.t1	-	-	Y (0.621)	Non-effector
g9048.t1	-	-	Y (0.93)	Non-effector
g9057.t1	-	-	Y (0.936)	Non-effector
g9058.t1	-	-	Y (0.942)	Non-effector
g9091.t1	-	-	Y (0.733)	Non-effector
g9099.t1	-	-	Y (0.619)	Non-effector
g915.t1	-	-	Y (0.555)	Non-effector
g9191.t1	-	-	Y (0.657)	Non-effector
g9214.t1	-	-	Y (0.862)	Non-effector
g9250.t1	-	-	Y (0.925)	Non-effector
g9296.t1	-	-	Y (0.604)	Non-effector
g9297.t1	-	-	Y (0.939)	Non-effector
g9305.t1	-	-	Y (0.597)	Non-effector
g9307.t1	-	-	Y (0.91)	Non-effector
g9309.t1	-	-	Y (0.952)	Non-effector
g9340.t1	-	-	Y (0.565)	Non-effector
g9343.t1	-	-	Y (0.922)	Non-effector
g9344.t1	-	-	Y (0.553)	Non-effector
g9355.t1	-	-	Y (0.951)	Non-effector
g9358.t1	-	-	Y (0.624)	Non-effector
g938.t1	-	-	Y (0.565)	Non-effector
g9397.t1	-	-	Y (0.875)	Non-effector
g9400.t1	-	-	Y (0.885)	Non-effector
g9427.t1	-	-	Y (0.823)	Non-effector
g943.t1	-	-	Y (0.686)	Non-effector
g9442.t1	-	-	Y (0.858)	Non-effector
g9450.t1	-	-	Y (0.517)	Non-effector
g9465.t1	-	-	Y (0.522)	Non-effector
g9526.t1	-	-	Y (0.501)	Non-effector
g9558.t1	-	-	Y (0.526)	Non-effector
g9559.t1	-	-	Y (0.71)	Non-effector
g9566.t1	-	-	Y (0.636)	Non-effector
g9567.t1	-	-	Y (0.962)	Non-effector
g9568.t1	-	-	Y (0.981)	Non-effector
g9569.t1	-	-	Y (0.542)	Non-effector
g957.t1	-	-	Y (0.652)	Non-effector
g9609.t1	-	-	Y (0.756)	Non-effector
g9631.t1	-	-	Y (0.864)	Non-effector
g9639.t1	-	-	Y (0.985)	Non-effector
g9647.t1	-	-	Y (0.962)	Non-effector
g9705.t1	-	-	Y (0.534)	Non-effector
g9727.t1	-	-	Y (0.72)	Non-effector
g9732.t1	-	-	Y (0.546)	Non-effector
g9737.t1	-	-	Y (0.65)	Non-effector
g9749.t1	-	-	Y (0.633)	Non-effector
g9790.t1	-	-	Y (0.83)	Non-effector
g9792.t1	-	-	Y (0.816)	Non-effector
g9798.t1	-	-	Y (0.705)	Non-effector
g9811.t1	-	-	Y (0.579)	Non-effector
g9812.t1	-	-	Y (0.895)	Non-effector
g9822.t1	-	-	Y (0.934)	Non-effector
g9844.t1	-	-	Y (0.778)	Non-effector
g9861.t1	-	-	Y (0.889)	Non-effector
g9862.t1	-	-	Y (0.934)	Non-effector
g987.t1	-	-	Y (0.977)	Non-effector
g989.t1	-	-	Y (0.519)	Non-effector
g9896.t1	-	-	Y (0.944)	Non-effector
g9941.t1	-	-	Y (0.95)	Non-effector
g996.t1	-	-	Y (0.803)	Non-effector
g9960.t1	-	-	Y (0.91)	Non-effector
g9964.t1	-	-	Y (0.933)	Non-effector
g9965.t1	-	-	Y (0.731)	Non-effector
g9970.t1	-	-	Y (0.51)	Non-effector
g9974.t1	-	-	Y (0.852)	Non-effector
g998.t1	-	-	Y (0.985)	Non-effector
