# Supplementary material for: Genome Analyses of Two Blueberry Pathogens: Diaporthe amygdali CAA958 and Diaporthe eres CBS 160.32
Source: J Fungi (Basel). 2022 Jul 29;8(8):804. doi: 10.3390/jof8080804 (PMC9409727; doi:10.3390/jof8080804)
Supplement: Supplementary file 1 [file jof-08-00804-s001.zip › Table S6 - Pathogen-Host Interaction.xlsx]

## Sheet: D. amygdali
Table S6 - Plant-host Interactions of Diaporthe amygdali CAA958
Query	Name		Bit-Score	E Value	Grade	Hit end	Hit start	Max Sequence Length	Mean Coverage	Min Sequence Length		Query coverage	Query end	Query start
g1701.t1	A0A0A2ILW0#PHI_7664#LysM1#27334#Penicillium_expansum#effector__plant_avirulence_determinant_		144.427	7.48e-36	57.2%	226	45	182	2.0	170		64.39%	231	62
g12718.t1	A0A0A2ILW0#PHI_7664#LysM1#27334#Penicillium_expansum#effector__plant_avirulence_determinant_		85.47	6.67e-18	49.6%	224	1	224	2.0	222		99.11%	222	1
g9259.t1	A0A0A2J5T2#PHI_8718#PeCrt#27334#Penicillium_expansum#reduced_virulence		126.189	2.16e-29	61.8%	573	39	613	2.0	535		73.50%	687	75
g10241.t1	A0A0A2JPI4#PHI_8719#PePpi#27334#Penicillium_expansum#unaffected_pathogenicity		176.239	1.19e-45	69.6%	288	14	275	2.0	266		89.26%	287	22
g1883.t1	A0A0A2JZB1#PHI_8722__PHI_8724#PeCat__PeSat#27334#Penicillium_expansum#unaffected_pathogenicity__reduced_virulence		954.134	0	90.0%	572	1	573	2.0	572		99.83%	573	1
g2051.t1	A0A0A2KRU1#PHI_6881#laeA#27334#Penicillium_expansum#reduced_virulence		86.7424	4.73e-18	47.4%	414	129	286	2.0	269		94.72%	281	13
g5502.t1	A0A0A2KRU1#PHI_6881#laeA#27334#Penicillium_expansum#reduced_virulence		140.61	2.83e-34	60.4%	427	141	294	2.0	287		70.84%	404	111
g8509.t1	A0A0A2KRU1#PHI_6881#laeA#27334#Penicillium_expansum#reduced_virulence		93.1047	1.15e-19	28.4%	427	141	287	2.0	283		56.71%	455	173
g8972.t1	A0A0B5JJZ6#PHI_4608#BxCYP33C4#6326#Bursaphelenchus_xylophilus#reduced_virulence		71.8971	2.86e-13	19.3%	422	225	225	2.0	198		38.66%	557	333
g7016.t1	A0A0C4DHR8#PHI_7682#nit1#5507#Fusarium_oxysporum#unaffected_pathogenicity		1211.59	0	81.1%	904	19	895	2.0	886		98.68%	907	13
g9773.t1	A0A0C4DHR8#PHI_7682#nit1#5507#Fusarium_oxysporum#unaffected_pathogenicity		130.006	8.23e-31	57.0%	459	103	357	2.0	334		63.98%	445	112
g6433.t1	A0A0C4DHY4#PHI_4880#pgx6#5507#Fusarium_oxysporum#unaffected_pathogenicity__reduced_virulence		690.311	0	82.7%	453	14	450	2.0	440		95.74%	461	12
g6738.t1	A0A0D1CL60#PHI_9206#Doa10__UMAG_10911_#5270#Ustilago_maydis#unaffected_pathogenicity		211.867	7.61e-55	44.3%	1456	838	671	2.0	619		38.61%	1733	1063
g7399.t1	A0A0D1D175#PHI_9205#Hrd1__UMAG_00542_#5270#Ustilago_maydis#unaffected_pathogenicity		143.155	1.55e-34	34.0%	383	208	176	2.0	152		17.97%	397	246
g8743.t1	A0A0D1E0M1#PHI_9208#Der2__UMAG_11402_#5270#Ustilago_maydis#unaffected_pathogenicity		174.542	1.04e-45	62.9%	197	6	192	2.0	185		75.82%	204	20
g1642.t1	A0A0D1E4M7#PHI_9204#Spp1__UMAG_02729_#5270#Ustilago_maydis#loss_of_pathogenicity		83.3492	1.21e-16	22.7%	294	79	265	2.0	216		45.38%	361	97
g3845.t1	A0A0D2X8F5#PHI_9192#Foatg22#5507#Fusarium_oxysporum#reduced_virulence__increased_virulence__hypervirulence_		847.248	0	81.6%	650	12	660	2.0	639		99.25%	662	3
g11050.t1	A0A0D2XEI7#PHI_9050#FolVam7__FOXG_02319_#5507#Fusarium_oxysporum#reduced_virulence		423.944	3.37e-124	79.1%	361	1	380	2.0	361		99.48%	380	1
g1539.t1	A0A0D2XHJ2#PHI_9288#rec8__FOXG_03390_#5507#Fusarium_oxysporum#unaffected_pathogenicity		319.602	3.85e-88	74.6%	685	1	712	2.0	685		99.16%	712	1
g8990.t1	A0A0D2XJY4#PHI_4723#gnn1#5507#Fusarium_oxysporum#unaffected_pathogenicity		778.959	0	76.3%	787	1	807	2.0	787		99.75%	807	1
g9183.t1	A0A0D2XVZ5#PHI_5236#Dnj1#5507#Fusarium_oxysporum#reduced_virulence		641.534	0	79.4%	521	1	524	2.0	521		100.00%	524	1
g12343.t1	A0A0D2XVZ5#PHI_5236#Dnj1#5507#Fusarium_oxysporum#reduced_virulence		133.399	1.25e-31	53.5%	521	52	470	2.0	438		56.96%	649	212
g13831.t1	A0A0D2XVZ5#PHI_5236#Dnj1#5507#Fusarium_oxysporum#reduced_virulence		46.448	7.41e-06	17.7%	490	405	106	2.0	86		35.45%	111	6
g4550.t1	A0A0D2XWJ8#PHI_4727#gdb1#5507#Fusarium_oxysporum#reduced_virulence__unaffected_pathogenicity		2509.92	0	86.9%	1554	4	1551	2.0	1541		99.04%	1543	3
g1296.t1	A0A0D2YC96#PHI_4725#gbe1#5507#Fusarium_oxysporum#unaffected_pathogenicity		873.969	0	74.0%	525	70	456	2.0	456		62.13%	734	279
g5182.t1	A0A0D2YD74#PHI_5483#FTF1#5507#Fusarium_oxysporum#reduced_virulence		211.443	1.18e-55	50.1%	1024	891	178	2.0	134		42.38%	400	223
g13306.t1	A0A0D2YG10#PHI_6936#fub1#5507#Fusarium_oxysporum#reduced_virulence		57.4759	8.70e-10	45.1%	2399	2299	101	2.0	101		90.18%	108	8
g10027.t1	A0A0D3LX64#PHI_4618#PcPL15#4784#Phytophthora_capsici#increased_virulence__hypervirulence___reduced_virulence		259.797	6.97e-71	69.7%	397	39	359	2.0	354		89.39%	389	36
g685.t1	A0A0D5BX39#PHI_4750#ChPMA2#80884#Colletotrichum_higginsianum#loss_of_pathogenicity		849.368	0	71.0%	998	104	895	2.0	849		92.08%	920	72
g6841.t1	A0A0D5BX39#PHI_4750#ChPMA2#80884#Colletotrichum_higginsianum#loss_of_pathogenicity		1622.17	0	87.6%	1015	1	1018	2.0	1015		99.80%	1018	1
g6428.t1	A0A0D5YKF1#PHI_8812#CopA__ABUW_2707_#470#Acinetobacter_baumannii#unaffected_pathogenicity__reduced_virulence		292.88	1.83e-79	50.0%	817	15	803	2.0	802		49.97%	1602	801
g2204.t1	A0A0E0S1S6#PHI_9097#Fgist1__FGSG_12578_#5518#Fusarium_graminearum#reduced_virulence		330.63	1.75e-100	90.0%	206	1	209	2.0	206		100.00%	209	1
g1045.t1	A0A0E0S4Y5#PHI_9104#FGRRES_16221#5518#Fusarium_graminearum#reduced_virulence		221.623	7.19e-59	64.9%	417	19	405	2.0	399		79.72%	426	22
g12537.t1	A0A0E0S4Y5#PHI_9104#FGRRES_16221#5518#Fusarium_graminearum#reduced_virulence		211.867	5.36e-56	73.8%	433	5	432	2.0	429		97.52%	441	10
g840.t1	A0A0E0S4Y7#PHI_8646#FgLDHL2__FGSG_16220_#5518#Fusarium_graminearum#reduced_virulence		55.7793	1.80e-08	6.4%	51	3	49	2.0	49		12.73%	57	9
g3025.t1	A0A0E0S4Y7#PHI_8646#FgLDHL2__FGSG_16220_#5518#Fusarium_graminearum#reduced_virulence		55.7793	2.45e-09	27.1%	58	2	57	2.0	57		54.29%	60	4
g9564.t1	A0A0E0S4Y7#PHI_8646#FgLDHL2__FGSG_16220_#5518#Fusarium_graminearum#reduced_virulence		548.644	1.77e-162	73.6%	456	1	458	2.0	456		93.09%	458	1
g10506.t1	A0A0E0S4Y7#PHI_8646#FgLDHL2__FGSG_16220_#5518#Fusarium_graminearum#reduced_virulence		285.246	3.03e-78	72.6%	457	6	474	2.0	452		95.18%	478	5
g13586.t1	A0A0E0S4Y7#PHI_8646#FgLDHL2__FGSG_16220_#5518#Fusarium_graminearum#reduced_virulence		48.5687	8.08e-06	5.1%	54	20	35	2.0	35		3.15%	883	849
g14879.t1	A0A0E0S4Y7#PHI_8646#FgLDHL2__FGSG_16220_#5518#Fusarium_graminearum#reduced_virulence		197.022	1.64e-51	66.7%	444	102	343	2.0	322		83.42%	364	43
g8020.t1	A0A0E0S648#PHI_5780#Fgsg04051#5518#Fusarium_graminearum#unaffected_pathogenicity		196.598	9.94e-52	71.2%	314	12	303	2.0	300		92.31%	323	24
g11103.t1	A0A0E0S648#PHI_5780#Fgsg04051#5518#Fusarium_graminearum#unaffected_pathogenicity		419.702	3.58e-125	80.1%	314	1	326	2.0	314		100.00%	326	1
g13890.t1	A0A0E0S648#PHI_5780#Fgsg04051#5518#Fusarium_graminearum#unaffected_pathogenicity		200.839	3.56e-53	72.8%	306	30	277	2.0	277		95.52%	278	2
g1396.t1	A0A0E0SA40#PHI_7025#FgRav2#5518#Fusarium_graminearum#loss_of_pathogenicity		266.583	3.12e-73	71.7%	344	16	330	2.0	329		93.48%	350	21
g9560.t1	A0A0E0SEE4#PHI_6259#DOHH#5518#Fusarium_graminearum#reduced_virulence__unaffected_pathogenicity		491.808	1.68e-150	86.3%	335	10	326	2.0	323		99.08%	326	4
g9658.t1	A0A0F6AZ25#PHI_7211#STM14_1002#28901#Salmonella_enterica#reduced_virulence		223.319	1.47e-60	74.0%	279	34	253	2.0	246		98.06%	254	2
g9688.t1	A0A0F6AZ26#PHI_7212#STM14_1003#28901#Salmonella_enterica#reduced_virulence		259.797	2.52e-71	69.3%	315	3	313	2.0	310		88.57%	348	39
g6491.t1	A0A0F6AZ27#PHI_7214#STM14_1005#28901#Salmonella_enterica#reduced_virulence		97.3462	8.50e-21	21.5%	347	36	312	2.0	291		35.40%	770	480
g13751.t1	A0A0F6AZ27#PHI_7214#STM14_1005#28901#Salmonella_enterica#reduced_virulence		313.664	1.62e-87	73.5%	387	12	388	2.0	376		97.00%	400	13
g11573.t1	A0A0F6AZ29#PHI_7216#STM14_1007#28901#Salmonella_enterica#reduced_virulence		498.17	1.52e-143	71.9%	558	26	536	2.0	533		93.71%	569	34
g11873.t1	A0A0F7A0T2#PHI_7697#BphP1#317#Pseudomonas_syringae#increased_virulence__hypervirulence_		185.57	5.13e-47	45.6%	743	136	619	2.0	608		41.18%	1071	453
g2840.t1	A0A0G4J7R2#PHI_7735#PbCYP3#318829#Magnaporthe_oryzae#reduced_virulence		205.929	1.26e-56	64.0%	163	3	170	2.0	161		67.73%	250	81
g14461.t1	A0A0G4J7R2#PHI_7735#PbCYP3#318829#Magnaporthe_oryzae#reduced_virulence		221.623	1.96e-61	53.3%	163	2	169	2.0	162		43.22%	178	10
g3532.t1	A0A0H2ZGI5#PHI_7297__PHI_7304#PhzF1__PhzF2#287#Pseudomonas_aeruginosa#reduced_virulence		67.6556	2.57e-12	44.2%	246	3	290	2.0	244		88.41%	291	2
g2930.t1	A0A0H2ZL76#PHI_7301#PhzC2#287#Pseudomonas_aeruginosa#reduced_virulence		240.286	1.43e-64	71.5%	382	9	461	2.0	374		92.94%	479	19
g9707.t1	A0A0H2ZQ21#PHI_6501#BglA3#1313#Streptococcus_pneumoniae#reduced_virulence		137.217	4.80e-33	65.5%	446	3	484	2.0	444		81.07%	583	100
g11997.t1	A0A0H2ZQ21#PHI_6501#BglA3#1313#Streptococcus_pneumoniae#reduced_virulence		182.177	1.25e-46	64.3%	453	4	474	2.0	450		78.61%	597	124
g1751.t1	A0A0H3KBS1#PHI_7917#NWMN_0826#1280#Staphylococcus_aureus#reduced_virulence		114.312	2.64e-26	69.4%	336	8	364	2.0	329		88.78%	376	13
g7843.t1	A0A0H3KBS1#PHI_7917#NWMN_0826#1280#Staphylococcus_aureus#reduced_virulence		101.588	1.79e-22	68.7%	336	7	361	2.0	330		88.26%	377	17
g9237.t1	A0A0H3KBS1#PHI_7917#NWMN_0826#1280#Staphylococcus_aureus#reduced_virulence		105.405	1.62e-23	47.7%	210	3	224	2.0	208		45.53%	263	40
g9363.t1	A0A0H3KBS1#PHI_7917#NWMN_0826#1280#Staphylococcus_aureus#reduced_virulence		98.6187	1.50e-21	62.1%	362	20	350	2.0	343		81.78%	409	60
g10637.t1	A0A0H3KBS1#PHI_7917#NWMN_0826#1280#Staphylococcus_aureus#reduced_virulence		86.3183	8.70e-18	39.6%	310	8	303	2.0	296		79.14%	301	6
g10914.t1	A0A0H3KBS1#PHI_7917#NWMN_0826#1280#Staphylococcus_aureus#reduced_virulence		103.709	1.39e-22	43.4%	344	12	367	2.0	333		37.45%	944	578
g11995.t1	A0A0H3KBS1#PHI_7917#NWMN_0826#1280#Staphylococcus_aureus#reduced_virulence		94.8013	2.57e-20	37.0%	309	17	320	2.0	293		74.07%	385	66
g13381.t1	A0A0H3KBS1#PHI_7917#NWMN_0826#1280#Staphylococcus_aureus#reduced_virulence		117.281	3.14e-27	63.3%	311	20	300	2.0	292		76.53%	317	18
g15071.t1	A0A0H3KBS1#PHI_7917#NWMN_0826#1280#Staphylococcus_aureus#reduced_virulence		107.102	3.47e-24	70.9%	353	19	341	2.0	335		91.91%	357	17
g1297.t1	A0A0H3LK50#PHI_9184#bscN#518#Bordetella_bronchiseptica#unaffected_pathogenicity		157.576	2.42e-39	57.8%	421	91	338	2.0	331		65.50%	451	114
g2174.t1	A0A0H3LPR7#PHI_9188#BB_RS07570__BB1518_#518#Bordetella_bronchiseptica#unaffected_pathogenicity		132.975	2.70e-32	64.3%	304	80	225	2.0	221		78.65%	280	60
g2509.t1	A0A0H3LPR7#PHI_9188#BB_RS07570__BB1518_#518#Bordetella_bronchiseptica#unaffected_pathogenicity		127.885	9.41e-31	64.5%	300	77	224	2.0	223		79.08%	277	55
g11140.t1	A0A0H3LPR7#PHI_9188#BB_RS07570__BB1518_#518#Bordetella_bronchiseptica#unaffected_pathogenicity		149.941	1.77e-37	62.9%	300	80	221	2.0	220		75.86%	284	65
g11923.t1	A0A0H3LPR7#PHI_9188#BB_RS07570__BB1518_#518#Bordetella_bronchiseptica#unaffected_pathogenicity		80.3802	5.72e-17	42.8%	300	200	101	2.0	101		85.59%	113	13
g12892.t1	A0A0H3LPR7#PHI_9188#BB_RS07570__BB1518_#518#Bordetella_bronchiseptica#unaffected_pathogenicity		158.0	5.78e-40	63.0%	302	80	225	2.0	223		76.01%	293	69
g13756.t1	A0A0H3LPR7#PHI_9188#BB_RS07570__BB1518_#518#Bordetella_bronchiseptica#unaffected_pathogenicity		118.554	4.08e-28	67.0%	292	90	203	2.0	194		83.98%	203	10
g14161.t1	A0A0H3LPR7#PHI_9188#BB_RS07570__BB1518_#518#Bordetella_bronchiseptica#unaffected_pathogenicity		125.34	4.93e-30	61.2%	303	122	183	2.0	182		72.33%	248	66
g3929.t1	A0A0H6FRN3#PHI_6701#gntK#666#Vibrio_cholerae#reduced_virulence		67.2314	9.40e-13	16.6%	75	1	79	2.0	75		33.19%	215	137
g7649.t1	A0A0H6FRN3#PHI_6701#gntK#666#Vibrio_cholerae#reduced_virulence		70.2005	7.89e-14	22.7%	79	1	85	2.0	79		45.45%	173	89
g13626.t1	A0A0J9ULI2#PHI_7683#nit2#5507#Fusarium_oxysporum#unaffected_pathogenicity		181.753	2.29e-46	56.0%	625	236	405	2.0	390		61.93%	608	204
g4079.t1	A0A0J9W5C7#PHI_9287#rad21nc__FOXG_15850_#5507#Fusarium_oxysporum#unaffected_pathogenicity		554.158	1.54e-161	71.6%	519	1	597	2.0	519		93.28%	597	1
g7942.t1	A0A0J9WWZ9#PHI_6956#gigX4#347#Xanthomonas_oryzae#increased_virulence__hypervirulence_		53.2344	7.71e-08	12.7%	226	140	87	2.0	82		25.31%	257	176
g8236.t1	A0A0J9WX00#PHI_6957#gigX5#347#Xanthomonas_oryzae#increased_virulence__hypervirulence_		57.9001	2.79e-09	29.1%	174	16	179	2.0	159		58.12%	217	39
g9374.t1	A0A0K0GLN5#PHI_8992#PXO_RS14605#347#Xanthomonas_oryzae#unaffected_pathogenicity		109.647	3.52e-24	36.0%	1047	796	309	2.0	252		21.93%	957	649
g4940.t1	A0A0K0GME1#PHI_8987#PXO_RS15740#347#Xanthomonas_oryzae#unaffected_pathogenicity		98.6187	3.48e-21	23.1%	110	10	101	2.0	101		13.54%	452	352
g7745.t1	A0A0L0VJ47#PHI_9250#PsRPs26#27350#Puccinia_striiformis#reduced_virulence		190.66	4.11e-55	85.5%	112	1	112	2.0	112		94.12%	112	1
g5775.t1	A0A0L9JQ40#PHI_6892#iscU#28901#Salmonella_enterica#reduced_virulence		181.753	5.08e-50	66.4%	124	2	124	2.0	123		64.25%	163	40
g2081.t1	A0A0Q0B337#PHI_6649#iaaM#29438#Pseudomonas_savastanoi#reduced_virulence		47.7204	5.93e-06	9.5%	115	19	97	2.0	96		19.09%	110	15
g7701.t1	A0A0Q0B337#PHI_6649#iaaM#29438#Pseudomonas_savastanoi#reduced_virulence		49.417	2.65e-06	7.4%	117	25	93	2.0	89		14.81%	198	110
g11975.t1	A0A0R1BRS8#PHI_6090#katE#106654#Acinetobacter_nosocomialis#increased_virulence__hypervirulence_		586.818	8.28e-170	73.9%	704	28	708	2.0	677		97.79%	714	7
g7227.t1	A0A0U5BRC2#PHI_7866#Lon#346#Xanthomonas_citri#increased_virulence__hypervirulence___reduced_virulence__unaffected_pathogenicity		503.684	1.42e-143	55.8%	801	162	687	2.0	640		61.50%	1096	410
g11292.t1	A0A1B4XMK3#PHI_8586#mntH1#1351#Enterococcus_faecalis#unaffected_pathogenicity__reduced_virulence		209.747	5.50e-55	67.6%	504	22	484	2.0	483		85.21%	552	69
g13910.t1	A0A1C3YI15#PHI_5833#Fgsg00994#5518#Fusarium_graminearum#unaffected_pathogenicity		292.88	1.51e-81	74.3%	361	1	361	2.0	330		98.51%	330	1
g13149.t1	A0A1C3YJ88#PHI_5855#GCD3#5518#Fusarium_graminearum#unaffected_pathogenicity		228.409	5.33e-61	63.3%	380	28	353	2.0	349		76.54%	370	22
g15176.t1	A0A1C3YJ88#PHI_5855#GCD3#5518#Fusarium_graminearum#unaffected_pathogenicity		70.2005	7.60e-13	30.2%	366	163	229	2.0	204		60.42%	334	106
g2719.t1	A0A1C3YJ97#PHI_5796#Fgsg02569#5518#Fusarium_graminearum#unaffected_pathogenicity		203.384	1.75e-53	70.0%	384	9	376	2.0	361		90.02%	384	24
g14494.t1	A0A1C3YJ97#PHI_5796#Fgsg02569#5518#Fusarium_graminearum#unaffected_pathogenicity		254.283	5.85e-69	58.3%	297	2	296	2.0	296		66.52%	308	13
g10607.t1	A0A1C3YJF1#PHI_5804#Fgsg05006#5518#Fusarium_graminearum#unaffected_pathogenicity		243.255	3.71e-65	68.4%	583	51	533	2.0	503		86.87%	545	43
g8538.t1	A0A1C3YK62#PHI_5869#Fgsg11598#5518#Fusarium_graminearum#unaffected_pathogenicity		236.892	1.48e-63	57.8%	324	5	320	2.0	316		65.56%	319	4
g12074.t1	A0A1C3YKC6#PHI_5871#Fgsg11080#5518#Fusarium_graminearum#unaffected_pathogenicity		155.879	3.63e-39	74.0%	351	1	351	2.0	345		98.01%	345	1
g2712.t1	A0A1C3YKY7#PHI_5818#Fgsg07136#5518#Fusarium_graminearum#unaffected_pathogenicity		85.47	1.30e-17	40.8%	307	17	291	2.0	290		81.69%	301	12
g6166.t1	A0A1C3YKY7#PHI_5818#Fgsg07136#5518#Fusarium_graminearum#unaffected_pathogenicity		150.789	1.69e-37	59.2%	277	22	257	2.0	256		68.35%	272	16
g8900.t1	A0A1C3YKY7#PHI_5818#Fgsg07136#5518#Fusarium_graminearum#unaffected_pathogenicity		404.857	6.10e-116	65.8%	358	3	364	2.0	356		77.94%	365	2
g6495.t1	A0A1C3YL50#PHI_5839#Fgsg07489#5518#Fusarium_graminearum#unaffected_pathogenicity		96.0738	6.12e-21	38.1%	344	166	179	2.0	178		56.87%	265	88
g2439.t1	A0A1C3YMJ9#PHI_5787#Fgsg03064#5518#Fusarium_graminearum#unaffected_pathogenicity		325.116	1.91e-92	76.1%	404	109	296	2.0	283		96.59%	284	2
g4282.t1	A0A1C3YMM6#PHI_5794#Fgsg12490#5518#Fusarium_graminearum#unaffected_pathogenicity		157.576	7.01e-40	57.3%	148	14	135	2.0	134		49.08%	142	9
g6788.t1	A0A1C3YMR4#PHI_5866#Fgsg03237#5518#Fusarium_graminearum#unaffected_pathogenicity		143.579	2.68e-35	74.3%	377	11	368	2.0	367		98.66%	373	6
g5128.t1	A0A1C3YMS1#PHI_5868#Fgsg12463#5518#Fusarium_graminearum#unaffected_pathogenicity		140.61	2.93e-34	58.5%	320	26	295	2.0	289		67.05%	294	6
g9523.t1	A0A1C3YMS1#PHI_5868#Fgsg12463#5518#Fusarium_graminearum#unaffected_pathogenicity		235.196	2.66e-63	71.3%	395	26	370	2.0	361		92.56%	385	25
g14000.t1	A0A1C3YMS1#PHI_5868#Fgsg12463#5518#Fusarium_graminearum#unaffected_pathogenicity		188.539	5.69e-49	72.6%	370	26	354	2.0	345		95.16%	365	12
g15291.t1	A0A1C3YMS1#PHI_5868#Fgsg12463#5518#Fusarium_graminearum#unaffected_pathogenicity		196.598	1.83e-51	61.4%	310	26	285	2.0	279		72.85%	296	18
g4715.t1	A0A1C3YMZ2#PHI_5859#GCD7#5518#Fusarium_graminearum#unaffected_pathogenicity		76.1386	8.13e-15	33.1%	348	116	233	2.0	232		66.29%	269	38
g12216.t1	A0A1C3YMZ2#PHI_5859#GCD7#5518#Fusarium_graminearum#unaffected_pathogenicity		102.86	8.04e-23	68.6%	421	108	314	2.0	312		87.64%	339	28
g12781.t1	A0A1C3YMZ2#PHI_5859#GCD7#5518#Fusarium_graminearum#unaffected_pathogenicity		125.34	1.29e-29	72.7%	418	6	413	2.0	407		95.32%	418	12
g15148.t1	A0A1C3YMZ2#PHI_5859#GCD7#5518#Fusarium_graminearum#unaffected_pathogenicity		240.286	1.08e-64	68.8%	408	29	380	2.0	380		87.56%	385	6
g7041.t1	A0A1D8PCN8#PHI_9225#CaPsy2#5476#Candida_albicans#increased_virulence__hypervirulence_		243.679	6.78e-65	47.9%	521	27	495	2.0	439		45.73%	536	98
g13051.t1	A0A1D8PF23#PHI_7012#arl3#5476#Candida_albicans#unaffected_pathogenicity		148.669	1.69e-37	74.3%	252	1	252	2.0	209		98.58%	209	1
g11291.t1	A0A1D8PKM5#PHI_8896#Pem2__C3_06570C_A_#5476#Candida_albicans#increased_virulence__hypervirulence_		215.685	4.00e-59	72.3%	220	36	185	2.0	184		87.20%	195	12
g13878.t1	A0A1D8PKX3#PHI_8905#VMA6#5476#Candida_albicans#reduced_virulence		381.104	3.47e-110	75.2%	348	1	365	2.0	348		100.00%	365	1
g2441.t1	A0A1D8PP43#PHI_9524#ADH1#5476#Candida_albicans#reduced_virulence		130.854	2.47e-31	70.2%	349	1	364	2.0	349		90.32%	364	1
g2749.t1	A0A1D8PP43#PHI_9524#ADH1#5476#Candida_albicans#reduced_virulence		84.1975	2.34e-17	49.0%	343	10	334	2.0	291		97.98%	292	2
g14611.t1	A0A1D8PP43#PHI_9524#ADH1#5476#Candida_albicans#reduced_virulence		104.981	1.54e-23	74.8%	350	10	370	2.0	341		99.73%	371	2
g15350.t1	A0A1D8PP43#PHI_9524#ADH1#5476#Candida_albicans#reduced_virulence		230.53	4.90e-62	72.6%	350	3	358	2.0	348		95.21%	374	17
g7074.t1	A0A1D8PSJ8#PHI_9226#CaPph3#5476#Candida_albicans#increased_virulence__hypervirulence_		255.555	7.71e-70	54.3%	156	1	156	2.0	156		36.79%	156	1
g3520.t1	A0A1D9Q1W2#PHI_8813#SsC6TF1__Sscle04g036970_#5180#Sclerotinia_sclerotiorum#reduced_virulence		116.857	2.24e-27	52.3%	187	32	156	2.0	154		54.61%	254	101
g1486.t1	A0A1D9QMN1#PHI_7737__PHI_9520#SsNsd1__Ssnsd1#5180#Sclerotinia_sclerotiorum#loss_of_pathogenicity__reduced_virulence		57.4759	3.04e-09	9.6%	462	418	45	2.0	44		15.77%	274	231
g5193.t1	A0A1D9QMN1#PHI_7737__PHI_9520#SsNsd1__Ssnsd1#5180#Sclerotinia_sclerotiorum#loss_of_pathogenicity__reduced_virulence		162.666	7.01e-41	73.3%	454	1	455	2.0	454		96.60%	455	1
g5956.t1	A0A1S6JYV9#PHI_7447#CpSlt2#5116#Cryphonectria_parasitica#reduced_virulence		763.265	0	85.1%	397	1	397	2.0	386		80.42%	386	1
g380.t1	A0A1S7DPR5#PHI_8508#AS87_RS09170__bioF_#34085#Riemerella_anatipestifer#increased_virulence__hypervirulence___reduced_virulence		156.303	5.39e-39	67.2%	368	5	396	2.0	364		84.43%	423	28
g1419.t1	A0A1S7DPR5#PHI_8508#AS87_RS09170__bioF_#34085#Riemerella_anatipestifer#increased_virulence__hypervirulence___reduced_virulence		122.371	9.87e-29	64.1%	384	18	367	2.0	332		78.12%	393	62
g7089.t1	A0A1S7DPR5#PHI_8508#AS87_RS09170__bioF_#34085#Riemerella_anatipestifer#increased_virulence__hypervirulence___reduced_virulence		203.384	1.75e-53	61.4%	275	11	293	2.0	265		72.70%	310	18
g7798.t1	A0A1S7DPR5#PHI_8508#AS87_RS09170__bioF_#34085#Riemerella_anatipestifer#increased_virulence__hypervirulence___reduced_virulence		137.217	3.46e-33	62.7%	369	17	385	2.0	353		75.34%	463	79
g7872.t1	A0A1S7DPR5#PHI_8508#AS87_RS09170__bioF_#34085#Riemerella_anatipestifer#increased_virulence__hypervirulence___reduced_virulence		147.82	1.95e-36	67.5%	368	5	398	2.0	364		85.04%	426	29
g10323.t1	A0A2I7YRH9#PHI_8856#CgAzf1__KY581593_#474922#Colletotrichum_gloeosporioides#reduced_virulence		128.309	1.84e-30	68.7%	475	1	475	2.0	401		87.36%	401	1
g7156.t1	A0A2P1E328#PHI_7712#CgRGS1#474922#Colletotrichum_gloeosporioides#reduced_virulence		977.887	0	78.9%	735	108	637	2.0	628		82.62%	771	135
g997.t1	A0A016PTV5#PHI_5393#GLX#5518#Fusarium_graminearum#reduced_virulence		110.071	2.97e-25	72.3%	254	17	238	2.0	224		94.51%	235	12
g9455.t1	A0A016PTV5#PHI_5393#GLX#5518#Fusarium_graminearum#reduced_virulence		64.6865	1.35e-11	29.3%	269	172	102	2.0	98		58.62%	117	16
g9565.t1	A0A016PTV5#PHI_5393#GLX#5518#Fusarium_graminearum#reduced_virulence		103.284	2.96e-23	71.1%	373	146	228	2.0	215		92.27%	230	16
g12782.t1	A0A016PTV5#PHI_5393#GLX#5518#Fusarium_graminearum#reduced_virulence		117.706	2.17e-27	56.4%	267	40	228	2.0	206		62.80%	314	109
g14520.t1	A0A016PTV5#PHI_5393#GLX#5518#Fusarium_graminearum#reduced_virulence		144.851	4.06e-35	48.3%	373	29	345	2.0	335		46.53%	719	385
g651.t1	A0A016PUA3#PHI_3659#NPS1#5518#Fusarium_graminearum#unaffected_pathogenicity__reduced_virulence		5413.25	0	78.1%	4715	10	4731	2.0	4706		99.60%	4739	9
g5718.t1	A0A016PW58#PHI_3658#NPS2#5518#Fusarium_graminearum#unaffected_pathogenicity__reduced_virulence		4220.11	0	74.8%	4819	5	4848	2.0	4815		99.59%	4866	19
g2741.t1	A0A016PX00#PHI_4602#FDB2#5518#Fusarium_graminearum#reduced_virulence		1006.73	0	74.8%	2072	149	1924	2.0	1890		99.68%	1893	4
g9539.t1	A0A016PX00#PHI_4602#FDB2#5518#Fusarium_graminearum#reduced_virulence		3675.92	0	89.4%	2099	1	2102	2.0	2099		99.81%	2102	1
g2117.t1	A0A016Q4W5#PHI_3657#NPS6#5518#Fusarium_graminearum#reduced_virulence		432.002	1.34e-121	48.1%	691	203	489	2.0	480		46.15%	485	6
g4469.t1	A0A016Q4W5#PHI_3657#NPS6#5518#Fusarium_graminearum#reduced_virulence		1596.72	0	71.4%	2069	142	1944	2.0	1928		92.75%	2087	144
g3514.t1	A0A024CHY2#PHI_2935#cifB#36746#Pseudomonas_cichorii#reduced_virulence		317.905	8.67e-87	64.8%	1495	193	1303	2.0	1296		79.56%	1623	328
g7878.t1	A0A024CHY2#PHI_2935#cifB#36746#Pseudomonas_cichorii#reduced_virulence		222.047	3.26e-58	73.5%	2537	1503	1035	2.0	1000		96.99%	1012	13
g11954.t1	A0A059UDR8#PHI_2897__PHI_9472#BEC1019#34373__29850#Blumeria_graminis__Gaeumannomyces_graminis#reduced_virulence__effector__plant_avirulence_determinan		253.01	2.15e-69	74.0%	315	4	312	2.0	298		98.03%	303	6
g5555.t1	A0A063BQI0#PHI_9481#UvCDC2__KDB_12816.1_#1159556#Ustilaginoidea_virens#reduced_virulence		595.301	0	92.2%	319	1	319	2.0	319		99.38%	319	1
g1672.t1	A0A063C0A1#PHI_9163#UvBI-1#1159556#Ustilaginoidea_virens#loss_of_pathogenicity		444.303	5.24e-137	87.3%	278	6	278	2.0	273		99.64%	279	2
g2294.t1	A0A068B0X0#PHI_7257#Rs-scp-1#46012#Radopholus_similis#reduced_virulence		91.4081	3.36e-19	16.3%	211	40	180	2.0	172		32.55%	246	67
g5532.t1	A0A068B0X0#PHI_7257#Rs-scp-1#46012#Radopholus_similis#reduced_virulence		114.736	2.56e-26	46.7%	230	23	208	2.0	208		43.33%	255	48
g5844.t1	A0A068B0X0#PHI_7257#Rs-scp-1#46012#Radopholus_similis#reduced_virulence		100.315	7.21e-22	61.5%	484	39	452	2.0	446		76.61%	511	60
g6056.t1	A0A068B0X0#PHI_7257#Rs-scp-1#46012#Radopholus_similis#reduced_virulence		96.4979	1.02e-20	40.3%	484	39	446	2.0	446		80.51%	522	77
g6680.t1	A0A068B0X0#PHI_7257#Rs-scp-1#46012#Radopholus_similis#reduced_virulence		138.489	2.04e-33	63.6%	466	26	441	2.0	421		77.25%	524	104
g8023.t1	A0A068B0X0#PHI_7257#Rs-scp-1#46012#Radopholus_similis#reduced_virulence		80.8043	6.86e-16	8.5%	140	35	112	2.0	106		16.92%	158	47
g8599.t1	A0A068B0X0#PHI_7257#Rs-scp-1#46012#Radopholus_similis#reduced_virulence		78.2594	3.96e-15	15.2%	209	13	197	2.0	190		30.50%	240	51
g10108.t1	A0A068B0X0#PHI_7257#Rs-scp-1#46012#Radopholus_similis#reduced_virulence		88.0149	4.55e-18	33.7%	419	45	386	2.0	375		67.36%	441	56
g10841.t1	A0A068B0X0#PHI_7257#Rs-scp-1#46012#Radopholus_similis#reduced_virulence		95.6496	1.52e-20	13.8%	187	52	137	2.0	136		27.57%	181	45
g12780.t1	A0A068B0X0#PHI_7257#Rs-scp-1#46012#Radopholus_similis#reduced_virulence		102.012	2.88e-22	41.6%	227	47	213	2.0	181		34.58%	264	52
g14181.t1	A0A068B0X0#PHI_7257#Rs-scp-1#46012#Radopholus_similis#reduced_virulence		143.579	6.06e-35	59.1%	466	11	456	2.0	434		68.13%	448	15
g14716.t1	A0A068B0X0#PHI_7257#Rs-scp-1#46012#Radopholus_similis#reduced_virulence		96.9221	7.60e-21	34.5%	374	52	323	2.0	301		57.01%	389	89
g14895.t1	A0A068B0X0#PHI_7257#Rs-scp-1#46012#Radopholus_similis#reduced_virulence		88.0149	6.15e-18	28.8%	430	66	401	2.0	365		57.53%	484	84
g15122.t1	A0A068B0X0#PHI_7257#Rs-scp-1#46012#Radopholus_similis#reduced_virulence		88.0149	5.18e-18	40.9%	486	4	524	2.0	483		81.88%	540	17
g15453.t1	A0A068B0X0#PHI_7257#Rs-scp-1#46012#Radopholus_similis#reduced_virulence		116.009	1.14e-26	47.8%	250	32	222	2.0	219		45.59%	288	67
g3969.t1	A0A075TRB3#PHI_3301#patN#27334#Penicillium_expansum#unaffected_pathogenicity		79.956	4.67e-16	45.8%	255	9	274	2.0	247		91.64%	291	18
g5752.t1	A0A075TRB3#PHI_3301#patN#27334#Penicillium_expansum#unaffected_pathogenicity		79.956	3.77e-16	50.0%	258	1	274	2.0	258		100.00%	274	1
g6392.t1	A0A075TRB3#PHI_3301#patN#27334#Penicillium_expansum#unaffected_pathogenicity		171.573	2.10e-44	74.4%	259	6	254	2.0	252		98.82%	255	4
g14306.t1	A0A075TXZ8#PHI_3300__PHI_4504__PHI_5352#patL__PePatL#27334#Penicillium_expansum#unaffected_pathogenicity__reduced_virulence		396.798	2.83e-111	74.7%	799	1	871	2.0	799		99.32%	871	1
g42.t1	A0A076ZHT9#PHI_7511#VK055_1961#573#Klebsiella_pneumoniae#unaffected_pathogenicity		80.8043	2.31e-16	34.6%	201	1	201	2.0	196		69.26%	201	6
g5163.t1	A0A076ZHT9#PHI_7511#VK055_1961#573#Klebsiella_pneumoniae#unaffected_pathogenicity		104.557	1.18e-23	70.4%	238	1	246	2.0	238		90.77%	253	8
g11253.t1	A0A076ZHT9#PHI_7511#VK055_1961#573#Klebsiella_pneumoniae#unaffected_pathogenicity		161.817	1.49e-40	38.3%	239	1	249	2.0	239		26.55%	263	15
g474.t1	A0A076ZMY5#PHI_7520#VK055_1952#573#Klebsiella_pneumoniae#unaffected_pathogenicity		224.592	8.64e-60	72.7%	477	16	462	2.0	454		95.38%	472	19
g9043.t1	A0A076ZMY5#PHI_7520#VK055_1952#573#Klebsiella_pneumoniae#unaffected_pathogenicity		191.508	1.39e-49	71.6%	476	5	472	2.0	466		93.20%	496	31
g10970.t1	A0A076ZMY5#PHI_7520#VK055_1952#573#Klebsiella_pneumoniae#unaffected_pathogenicity		537.616	4.34e-158	75.7%	487	14	481	2.0	474		95.06%	503	23
g12267.t1	A0A076ZMY5#PHI_7520#VK055_1952#573#Klebsiella_pneumoniae#unaffected_pathogenicity		115.161	3.98e-27	66.8%	480	313	168	2.0	168		83.58%	194	27
g13452.t1	A0A076ZMY5#PHI_7520#VK055_1952#573#Klebsiella_pneumoniae#unaffected_pathogenicity		123.22	6.88e-29	61.2%	470	162	324	2.0	309		72.48%	431	108
g13538.t1	A0A076ZMY5#PHI_7520#VK055_1952#573#Klebsiella_pneumoniae#unaffected_pathogenicity		311.967	2.34e-86	72.8%	476	5	476	2.0	472		95.58%	492	17
g8890.t1	A0A095C2M1#PHI_4556#Ure4#552467#Cryptococcus_gattii_vgiii#reduced_virulence		93.953	2.54e-20	30.1%	254	36	219	2.0	203		60.24%	238	36
g8081.t1	A0A095CIZ4#PHI_6188#Ubp5#552467#Cryptococcus_gattii_vgiii#reduced_virulence		882.028	0	69.5%	1105	21	1117	2.0	1085		89.00%	1247	131
g15211.t1	A0A095EN78#PHI_4555#URE1#552467#Cryptococcus_gattii_vgiii#reduced_virulence		1088.17	0	80.4%	833	1	836	2.0	833		100.00%	836	1
g10794.t1	A0A097BQG4#PHI_5539#CpBck1#5116#Cryphonectria_parasitica#reduced_virulence		2246.1	0	79.4%	1618	1	1653	2.0	1618		87.60%	1886	234
g25.t1	A0A098DCR9#PHI_5838#Fgsg08408#5518#Fusarium_graminearum#unaffected_pathogenicity		370.076	5.45e-105	74.2%	412	1	419	2.0	412		98.36%	419	1
g440.t1	A0A098DCR9#PHI_5838#Fgsg08408#5518#Fusarium_graminearum#unaffected_pathogenicity		91.4081	2.25e-19	35.8%	403	125	279	2.0	269		71.54%	370	102
g1695.t1	A0A098DCR9#PHI_5838#Fgsg08408#5518#Fusarium_graminearum#unaffected_pathogenicity		133.823	1.33e-32	72.7%	253	5	249	2.0	232		95.47%	239	8
g2092.t1	A0A098DCR9#PHI_5838#Fgsg08408#5518#Fusarium_graminearum#unaffected_pathogenicity		111.343	2.27e-25	60.8%	336	11	326	2.0	305		71.60%	311	7
g3082.t1	A0A098DCR9#PHI_5838#Fgsg08408#5518#Fusarium_graminearum#unaffected_pathogenicity		282.277	6.16e-78	70.3%	348	1	348	2.0	316		90.54%	316	1
g4679.t1	A0A098DCR9#PHI_5838#Fgsg08408#5518#Fusarium_graminearum#unaffected_pathogenicity		100.739	4.00e-22	55.6%	393	124	270	2.0	262		63.29%	329	68
g4393.t1	A0A098DG53#PHI_5847#Fgsg16316#5518#Fusarium_graminearum#unaffected_pathogenicity		82.9251	6.54e-17	29.6%	277	94	201	2.0	184		59.29%	243	43
g10906.t1	A0A098DG53#PHI_5847#Fgsg16316#5518#Fusarium_graminearum#unaffected_pathogenicity		74.8662	2.75e-14	20.7%	341	191	156	2.0	151		41.49%	338	183
g13374.t1	A0A098DG53#PHI_5847#Fgsg16316#5518#Fusarium_graminearum#unaffected_pathogenicity		94.8013	1.61e-20	39.1%	287	1	287	2.0	274		78.29%	274	1
g1178.t1	A0A098DK45#PHI_7123#Fgvps39#5518#Fusarium_graminearum#reduced_virulence		2441.64	0	65.0%	1979	60	1985	2.0	1920		68.28%	2816	832
g11477.t1	A0A098DK45#PHI_7123#Fgvps39#5518#Fusarium_graminearum#reduced_virulence		65.5348	1.37e-11	11.8%	1915	1851	65	2.0	65		23.55%	276	212
g5507.t1	A0A098DM90#PHI_5864#GCD12#5518#Fusarium_graminearum#unaffected_pathogenicity		147.396	2.54e-36	64.9%	363	36	328	2.0	322		79.70%	327	6
g6381.t1	A0A098DM90#PHI_5864#GCD12#5518#Fusarium_graminearum#unaffected_pathogenicity		186.842	1.76e-48	63.2%	437	156	288	2.0	282		76.39%	315	28
g11468.t1	A0A098DM90#PHI_5864#GCD12#5518#Fusarium_graminearum#unaffected_pathogenicity		201.264	1.05e-52	67.1%	393	22	372	2.0	360		84.11%	372	13
g12088.t1	A0A098DM90#PHI_5864#GCD12#5518#Fusarium_graminearum#unaffected_pathogenicity		296.698	5.32e-82	70.1%	445	22	424	2.0	374		90.12%	400	27
g13759.t1	A0A098DM90#PHI_5864#GCD12#5518#Fusarium_graminearum#unaffected_pathogenicity		197.022	2.43e-51	70.6%	417	25	420	2.0	393		91.11%	459	40
g5288.t1	A0A098DMJ4#PHI_5801#Fgsg04628#5518#Fusarium_graminearum#unaffected_pathogenicity		556.703	3.34e-161	58.0%	571	4	568	2.0	562		65.96%	564	3
g3424.t1	A0A098DRE2#PHI_5846#Fgsg07655#5518#Fusarium_graminearum#unaffected_pathogenicity		208.474	7.08e-55	49.8%	273	24	250	2.0	250		49.60%	275	26
g11911.t1	A0A098DTB5#PHI_5802#PRE1#5518#Fusarium_graminearum#unaffected_pathogenicity		197.446	2.98e-51	63.1%	465	35	431	2.0	426		76.21%	453	28
g5459.t1	A0A116Q7Z1#PHI_8932#adhE#1307#Streptococcus_suis#reduced_virulence		116.433	9.57e-27	52.0%	745	494	265	2.0	252		54.08%	359	95
g363.t1	A0A171JTK6#PHI_6512#lplA1#1639#Listeria_monocytogenes#reduced_virulence		108.798	1.06e-24	58.7%	252	4	274	2.0	249		67.49%	320	47
g2768.t1	A0A177DU44#PHI_8000#csn5#5599#Alternaria_alternata#reduced_virulence		139.337	3.77e-34	54.9%	258	50	209	2.0	200		59.70%	232	33
g8767.t1	A0A177DU44#PHI_8000#csn5#5599#Alternaria_alternata#reduced_virulence		406.129	4.40e-119	76.6%	336	3	334	2.0	333		97.08%	337	5
g4506.t1	A0A177DXG4#PHI_8537#AaMFS54#5599#Alternaria_alternata#reduced_virulence		211.867	1.17e-55	70.1%	512	7	506	2.0	502		90.13%	505	4
g7424.t1	A0A177DXG4#PHI_8537#AaMFS54#5599#Alternaria_alternata#reduced_virulence		151.638	2.20e-37	69.4%	512	7	506	2.0	503		88.87%	539	37
g9457.t1	A0A177DXG4#PHI_8537#AaMFS54#5599#Alternaria_alternata#reduced_virulence		177.935	2.27e-45	67.4%	465	28	450	2.0	438		84.75%	461	12
g15065.t1	A0A177DXG4#PHI_8537#AaMFS54#5599#Alternaria_alternata#reduced_virulence		350.141	8.70e-98	65.4%	512	11	503	2.0	502		80.87%	583	81
g11512.t1	A0A192GP70#PHI_7281#PsINV#27350#Puccinia_striiformis#reduced_virulence		195.75	1.31e-50	73.9%	745	73	673	2.0	595		97.86%	607	13
g14799.t1	A0A192GP70#PHI_7281#PsINV#27350#Puccinia_striiformis#reduced_virulence		158.424	2.49e-39	74.0%	698	70	629	2.0	615		97.93%	618	4
g2553.t1	A0A290WFC9#PHI_7708#VEDA_05198#27337#Verticillium_dahliae#reduced_virulence__unaffected_pathogenicity__increased_virulence__hypervirulence_		158.424	6.43e-40	73.7%	333	1	336	2.0	333		97.39%	344	9
g5860.t1	A0A290WFC9#PHI_7708#VEDA_05198#27337#Verticillium_dahliae#reduced_virulence__unaffected_pathogenicity__increased_virulence__hypervirulence_		272.097	4.61e-75	73.3%	331	1	342	2.0	331		96.61%	350	9
g9368.t1	A0A290WFC9#PHI_7708#VEDA_05198#27337#Verticillium_dahliae#reduced_virulence__unaffected_pathogenicity__increased_virulence__hypervirulence_		230.954	4.74e-62	63.3%	312	1	312	2.0	312		76.66%	316	5
g9758.t1	A0A290WFC9#PHI_7708#VEDA_05198#27337#Verticillium_dahliae#reduced_virulence__unaffected_pathogenicity__increased_virulence__hypervirulence_		77.4111	3.64e-15	26.6%	205	21	188	2.0	185		53.11%	207	20
g12009.t1	A0A290WFC9#PHI_7708#VEDA_05198#27337#Verticillium_dahliae#reduced_virulence__unaffected_pathogenicity__increased_virulence__hypervirulence_		275.49	4.38e-76	72.8%	331	1	340	2.0	331		95.51%	352	13
g12714.t1	A0A290WFC9#PHI_7708#VEDA_05198#27337#Verticillium_dahliae#reduced_virulence__unaffected_pathogenicity__increased_virulence__hypervirulence_		80.3802	4.51e-16	31.2%	203	1	215	2.0	203		62.32%	220	6
g12997.t1	A0A290WFC9#PHI_7708#VEDA_05198#27337#Verticillium_dahliae#reduced_virulence__unaffected_pathogenicity__increased_virulence__hypervirulence_		86.7424	4.70e-18	26.7%	200	14	190	2.0	187		53.37%	204	15
g1766.t1	A0A290WFK0#PHI_7709#VEDA_05199#27337#Verticillium_dahliae#reduced_virulence__unaffected_pathogenicity		401.888	1.75e-115	71.8%	395	6	390	2.0	390		92.20%	423	34
g11336.t1	A0A290WFK0#PHI_7709#VEDA_05199#27337#Verticillium_dahliae#reduced_virulence__unaffected_pathogenicity		421.399	3.43e-122	74.9%	395	9	409	2.0	387		99.51%	411	3
g9943.t1	A0A290WGZ0#PHI_7703#VEDA_05193#27337#Verticillium_dahliae#reduced_virulence__unaffected_pathogenicity		250.465	4.88e-68	74.6%	367	1	410	2.0	367		99.27%	410	1
g13534.t1	A0A290WGZ0#PHI_7703#VEDA_05193#27337#Verticillium_dahliae#reduced_virulence__unaffected_pathogenicity		212.716	2.13e-56	71.1%	371	19	364	2.0	353		92.15%	392	29
g1016.t1	A0A290WH42#PHI_7707#VEDA_05197#27337#Verticillium_dahliae#reduced_virulence__unaffected_pathogenicity__increased_virulence__hypervirulence_		188.539	3.59e-49	71.1%	343	20	324	2.0	318		92.17%	338	21
g4967.t1	A0A290WH42#PHI_7707#VEDA_05197#27337#Verticillium_dahliae#reduced_virulence__unaffected_pathogenicity__increased_virulence__hypervirulence_		247.496	1.59e-67	72.5%	332	1	332	2.0	308		95.06%	308	1
g5869.t1	A0A290WH42#PHI_7707#VEDA_05197#27337#Verticillium_dahliae#reduced_virulence__unaffected_pathogenicity__increased_virulence__hypervirulence_		79.5318	7.10e-16	47.7%	343	20	324	2.0	293		95.44%	303	11
g8213.t1	A0A290WH42#PHI_7707#VEDA_05197#27337#Verticillium_dahliae#reduced_virulence__unaffected_pathogenicity__increased_virulence__hypervirulence_		329.782	1.91e-93	73.7%	340	1	340	2.0	332		97.36%	332	1
g8800.t1	A0A290WH42#PHI_7707#VEDA_05197#27337#Verticillium_dahliae#reduced_virulence__unaffected_pathogenicity__increased_virulence__hypervirulence_		190.66	8.12e-50	69.6%	340	31	315	2.0	310		89.24%	327	13
g1371.t1	A0A290WHN4#PHI_7704#VEDA_05194#27337#Verticillium_dahliae#reduced_virulence__unaffected_pathogenicity		257.676	7.36e-71	74.7%	312	4	309	2.0	306		99.35%	308	3
g2058.t1	A0A290WHN4#PHI_7704#VEDA_05194#27337#Verticillium_dahliae#reduced_virulence__unaffected_pathogenicity		194.477	4.06e-51	73.7%	305	3	304	2.0	303		97.44%	305	2
g2604.t1	A0A290WHN4#PHI_7704#VEDA_05194#27337#Verticillium_dahliae#reduced_virulence__unaffected_pathogenicity		102.436	8.14e-23	68.6%	279	1	283	2.0	279		87.62%	283	1
g9073.t1	A0A290WHN4#PHI_7704#VEDA_05194#27337#Verticillium_dahliae#reduced_virulence__unaffected_pathogenicity		148.669	5.58e-37	73.4%	307	2	306	2.0	306		96.84%	308	3
g9969.t1	A0A290WHN4#PHI_7704#VEDA_05194#27337#Verticillium_dahliae#reduced_virulence__unaffected_pathogenicity		83.7734	3.21e-17	38.7%	246	1	253	2.0	246		77.37%	253	1
g10168.t1	A0A290WHN4#PHI_7704#VEDA_05194#27337#Verticillium_dahliae#reduced_virulence__unaffected_pathogenicity		98.6187	1.28e-21	69.3%	310	4	337	2.0	307		94.93%	344	8
g13680.t1	A0A290WHN4#PHI_7704#VEDA_05194#27337#Verticillium_dahliae#reduced_virulence__unaffected_pathogenicity		64.2624	2.93e-11	20.9%	129	16	114	2.0	114		41.76%	121	8
g14997.t1	A0A290WHN4#PHI_7704#VEDA_05194#27337#Verticillium_dahliae#reduced_virulence__unaffected_pathogenicity		99.0429	9.29e-22	70.6%	305	4	329	2.0	302		95.92%	331	3
g4363.t1	A0A290WHP2#PHI_7705#VEDA_05195#27337#Verticillium_dahliae#reduced_virulence__unaffected_pathogenicity		272.521	4.95e-75	48.0%	286	13	288	2.0	274		46.08%	299	12
g10259.t1	A0A290WHP2#PHI_7705#VEDA_05195#27337#Verticillium_dahliae#reduced_virulence__unaffected_pathogenicity		113.04	7.98e-26	36.1%	284	185	100	2.0	99		20.20%	169	71
g12504.t1	A0A290WHP2#PHI_7705#VEDA_05195#27337#Verticillium_dahliae#reduced_virulence__unaffected_pathogenicity		117.281	4.60e-27	46.5%	232	8	236	2.0	225		43.07%	246	11
g15056.t1	A0A290WHP2#PHI_7705#VEDA_05195#27337#Verticillium_dahliae#reduced_virulence__unaffected_pathogenicity		144.003	3.73e-35	45.7%	269	10	290	2.0	260		41.31%	306	17
g4827.t1	A0A290WI18#PHI_7706#VEDA_05196#27337#Verticillium_dahliae#reduced_virulence__unaffected_pathogenicity__increased_virulence__hypervirulence_		51.9619	5.00e-07	13.9%	193	12	184	2.0	182		27.75%	282	99
g4937.t1	A0A290WI18#PHI_7706#VEDA_05196#27337#Verticillium_dahliae#reduced_virulence__unaffected_pathogenicity__increased_virulence__hypervirulence_		595.301	6.47e-176	71.0%	485	1	486	2.0	485		83.94%	553	68
g5608.t1	A0A290WI18#PHI_7706#VEDA_05196#27337#Verticillium_dahliae#reduced_virulence__unaffected_pathogenicity__increased_virulence__hypervirulence_		185.994	1.09e-47	59.6%	468	2	469	2.0	467		69.28%	515	47
g8127.t1	A0A290WI18#PHI_7706#VEDA_05196#27337#Verticillium_dahliae#reduced_virulence__unaffected_pathogenicity__increased_virulence__hypervirulence_		706.005	0	73.6%	487	1	487	2.0	487		78.55%	556	70
g14054.t1	A0A290WI18#PHI_7706#VEDA_05196#27337#Verticillium_dahliae#reduced_virulence__unaffected_pathogenicity__increased_virulence__hypervirulence_		552.886	6.05e-162	71.1%	487	1	488	2.0	487		86.37%	551	64
g15214.t1	A0A290WI18#PHI_7706#VEDA_05196#27337#Verticillium_dahliae#reduced_virulence__unaffected_pathogenicity__increased_virulence__hypervirulence_		193.205	2.15e-49	39.8%	462	2	470	2.0	461		29.60%	535	66
g11142.t1	A0A384JDU6#PHI_9297#Bcexo70#40559#Botrytis_cinerea#reduced_virulence		778.535	0	78.7%	653	18	636	2.0	635		99.84%	635	1
g2008.t1	A0A384JIS4#PHI_9282#mfsG__BCIN_06g00026_#40559#Botrytis_cinerea#reduced_virulence		271.249	5.23e-74	67.8%	419	3	419	2.0	417		85.51%	481	63
g2617.t1	A0A384JIS4#PHI_9282#mfsG__BCIN_06g00026_#40559#Botrytis_cinerea#reduced_virulence		130.854	1.27e-30	39.2%	382	9	374	2.0	373		28.43%	408	36
g4427.t1	A0A384JIS4#PHI_9282#mfsG__BCIN_06g00026_#40559#Botrytis_cinerea#reduced_virulence		236.468	1.94e-63	72.5%	423	9	418	2.0	415		95.00%	436	19
g9107.t1	A0A384JIS4#PHI_9282#mfsG__BCIN_06g00026_#40559#Botrytis_cinerea#reduced_virulence		335.296	1.03e-93	62.1%	421	31	391	2.0	363		74.23%	479	117
g13977.t1	A0A384JIS4#PHI_9282#mfsG__BCIN_06g00026_#40559#Botrytis_cinerea#reduced_virulence		332.327	7.90e-93	69.4%	419	2	429	2.0	418		88.82%	474	46
g14402.t1	A0A384JIS4#PHI_9282#mfsG__BCIN_06g00026_#40559#Botrytis_cinerea#reduced_virulence		214.836	4.49e-57	74.5%	424	24	401	2.0	365		98.92%	369	5
g4861.t1	A0A384JRT5#PHI_8606#BcXyl1#40559#Botrytis_cinerea#reduced_virulence		132.975	2.37e-32	73.5%	257	7	256	2.0	251		96.97%	260	5
g6331.t1	A0A384JRT5#PHI_8606#BcXyl1#40559#Botrytis_cinerea#reduced_virulence		113.888	2.71e-26	56.7%	253	51	226	2.0	203		63.48%	355	130
g7154.t1	A0A384JRT5#PHI_8606#BcXyl1#40559#Botrytis_cinerea#reduced_virulence		125.34	2.93e-30	74.5%	257	49	212	2.0	209		99.07%	214	3
g9376.t1	A0A384JRT5#PHI_8606#BcXyl1#40559#Botrytis_cinerea#reduced_virulence		124.492	1.17e-29	62.2%	250	50	204	2.0	201		74.45%	260	57
g8952.t1	A0A384JU41#PHI_9149#Bcbag1__Bcin10g01250.1		226.713	6.33e-61	63.1%	291	1	324	2.0	291		76.24%	420	97
g10825.t1	A0A455ZLU4#PHI_9098#spnA#1314#Streptococcus_pyogenes#reduced_virulence		211.867	1.81e-55	72.6%	845	290	580	2.0	556		95.24%	599	20
g876.t1	A0MAR2#PHI_2858#FvVE1#117187#Fusarium_verticillioides#loss_of_pathogenicity		332.327	2.26e-92	74.6%	526	1	554	2.0	526		99.28%	554	1
g6635.t1	A0N0D1#PHI_2216#PemG1#318829#Magnaporthe_oryzae#effector__plant_avirulence_determinant_		177.087	1.91e-45	54.5%	242	1	256	2.0	242		55.17%	388	133
g1341.t1	A0ST41#PHI_1049#CTB2#29003#Cercospora_nicotianae#reduced_virulence		168.18	1.51e-42	64.9%	440	9	432	2.0	425		79.89%	518	94
g2664.t1	A0ST41#PHI_1049#CTB2#29003#Cercospora_nicotianae#reduced_virulence		177.087	2.44e-45	73.2%	438	15	424	2.0	406		96.44%	419	14
g7526.t1	A0ST41#PHI_1049#CTB2#29003#Cercospora_nicotianae#reduced_virulence		103.284	5.51e-23	66.4%	320	12	309	2.0	306		83.15%	317	12
g5992.t1	A0ST42#PHI_737__PHI_2329#CTB4#29003#Cercospora_nicotianae#reduced_virulence		314.936	6.35e-87	62.0%	508	29	482	2.0	480		74.04%	645	164
g7863.t1	A0ST42#PHI_737__PHI_2329#CTB4#29003#Cercospora_nicotianae#reduced_virulence		85.0458	6.14e-18	42.5%	205	70	136	2.0	136		85.00%	138	3
g10126.t1	A0ST42#PHI_737__PHI_2329#CTB4#29003#Cercospora_nicotianae#reduced_virulence		54.5069	5.87e-08	43.2%	503	59	497	2.0	445		86.43%	543	47
g12255.t1	A0ST42#PHI_737__PHI_2329#CTB4#29003#Cercospora_nicotianae#reduced_virulence		307.726	3.33e-85	73.8%	473	51	424	2.0	423		97.70%	433	10
g24.t1	A0ST43#PHI_1046#CTB5#29003#Cercospora_nicotianae#reduced_virulence		162.666	7.46e-41	67.8%	458	1	458	2.0	454		85.66%	522	69
g1177.t1	A0ST43#PHI_1046#CTB5#29003#Cercospora_nicotianae#reduced_virulence		142.731	8.15e-35	67.4%	458	12	447	2.0	431		84.84%	507	77
g1509.t1	A0ST43#PHI_1046#CTB5#29003#Cercospora_nicotianae#reduced_virulence		163.514	4.76e-41	50.4%	262	4	259	2.0	254		50.80%	311	58
g1696.t1	A0ST43#PHI_1046#CTB5#29003#Cercospora_nicotianae#reduced_virulence		173.694	2.99e-44	69.7%	457	1	457	2.0	447		89.40%	499	53
g2196.t1	A0ST43#PHI_1046#CTB5#29003#Cercospora_nicotianae#reduced_virulence		232.227	4.10e-62	71.5%	457	1	457	2.0	445		92.90%	478	34
g3083.t1	A0ST43#PHI_1046#CTB5#29003#Cercospora_nicotianae#reduced_virulence		153.759	5.44e-38	58.2%	441	3	439	2.0	425		66.30%	483	59
g4517.t1	A0ST43#PHI_1046#CTB5#29003#Cercospora_nicotianae#reduced_virulence		217.806	1.03e-57	71.5%	456	2	455	2.0	442		93.05%	473	32
g4521.t1	A0ST43#PHI_1046#CTB5#29003#Cercospora_nicotianae#reduced_virulence		139.761	7.36e-34	63.2%	442	13	430	2.0	381		76.35%	429	49
g4985.t1	A0ST43#PHI_1046#CTB5#29003#Cercospora_nicotianae#reduced_virulence		162.666	1.09e-40	62.4%	456	1	456	2.0	442		74.79%	583	142
g5551.t1	A0ST43#PHI_1046#CTB5#29003#Cercospora_nicotianae#reduced_virulence		169.452	5.94e-43	69.1%	457	3	455	2.0	452		88.28%	511	60
g5714.t1	A0ST43#PHI_1046#CTB5#29003#Cercospora_nicotianae#reduced_virulence		198.295	1.08e-51	68.5%	448	3	450	2.0	446		87.04%	508	59
g7782.t1	A0ST43#PHI_1046#CTB5#29003#Cercospora_nicotianae#reduced_virulence		142.731	8.56e-35	69.7%	456	5	452	2.0	452		89.33%	505	54
g8311.t1	A0ST43#PHI_1046#CTB5#29003#Cercospora_nicotianae#reduced_virulence		190.236	2.54e-49	71.7%	456	3	454	2.0	447		93.32%	478	32
g9351.t1	A0ST43#PHI_1046#CTB5#29003#Cercospora_nicotianae#reduced_virulence		102.86	1.62e-22	36.1%	193	20	174	2.0	168		23.05%	474	307
g9820.t1	A0ST43#PHI_1046#CTB5#29003#Cercospora_nicotianae#reduced_virulence		89.7115	9.98e-19	20.9%	228	14	215	2.0	200		41.75%	271	72
g10161.t1	A0ST43#PHI_1046#CTB5#29003#Cercospora_nicotianae#reduced_virulence		208.898	7.49e-55	66.2%	457	1	457	2.0	423		82.46%	468	46
g10546.t1	A0ST43#PHI_1046#CTB5#29003#Cercospora_nicotianae#reduced_virulence		131.278	6.68e-31	46.2%	459	2	458	2.0	416		42.36%	453	38
g11072.t1	A0ST43#PHI_1046#CTB5#29003#Cercospora_nicotianae#reduced_virulence		130.006	5.64e-31	70.5%	446	15	432	2.0	430		90.91%	460	31
g11431.t1	A0ST43#PHI_1046#CTB5#29003#Cercospora_nicotianae#reduced_virulence		155.031	1.78e-38	70.3%	455	3	457	2.0	453		90.67%	501	45
g11432.t1	A0ST43#PHI_1046#CTB5#29003#Cercospora_nicotianae#reduced_virulence		255.979	2.37e-69	72.0%	457	1	457	2.0	442		94.04%	470	29
g13322.t1	A0ST43#PHI_1046#CTB5#29003#Cercospora_nicotianae#reduced_virulence		163.514	4.37e-41	70.2%	459	3	457	2.0	440		90.35%	487	48
g14781.t1	A0ST43#PHI_1046#CTB5#29003#Cercospora_nicotianae#reduced_virulence		142.731	9.27e-35	71.8%	459	3	457	2.0	448		93.53%	478	31
g15432.t1	A0ST43#PHI_1046#CTB5#29003#Cercospora_nicotianae#reduced_virulence		209.747	1.09e-54	44.0%	442	3	440	2.0	419		37.99%	453	35
g15674.t1	A0ST43#PHI_1046#CTB5#29003#Cercospora_nicotianae#reduced_virulence		121.523	2.17e-28	67.4%	457	43	415	2.0	405		84.73%	477	73
g1218.t1	A0ST44#PHI_1047#CTB6#29003#Cercospora_nicotianae#reduced_virulence		98.1945	1.54e-21	69.8%	339	6	334	2.0	332		97.36%	335	4
g2436.t1	A0ST44#PHI_1047#CTB6#29003#Cercospora_nicotianae#reduced_virulence		85.47	1.22e-17	29.7%	217	4	214	2.0	207		59.48%	217	11
g7022.t1	A0ST44#PHI_1047#CTB6#29003#Cercospora_nicotianae#reduced_virulence		139.761	3.68e-34	74.5%	351	1	363	2.0	351		98.91%	363	1
g10203.t1	A0ST44#PHI_1047#CTB6#29003#Cercospora_nicotianae#reduced_virulence		221.199	4.30e-59	69.4%	350	5	348	2.0	346		88.78%	357	10
g10679.t1	A0ST44#PHI_1047#CTB6#29003#Cercospora_nicotianae#reduced_virulence		96.0738	9.14e-21	51.6%	348	1	367	2.0	348		98.92%	367	1
g14171.t1	A0ST44#PHI_1047#CTB6#29003#Cercospora_nicotianae#reduced_virulence		95.6496	1.07e-20	48.7%	347	6	342	2.0	334		97.38%	342	9
g15288.t1	A0ST44#PHI_1047#CTB6#29003#Cercospora_nicotianae#reduced_virulence		79.956	5.45e-16	36.1%	257	4	254	2.0	249		72.17%	263	15
g6266.t1	A0ST45#PHI_1048#CTB7#29003#Cercospora_nicotianae#reduced_virulence		169.028	6.03e-43	74.4%	450	4	447	2.0	423		98.83%	424	2
g8194.t1	A0ST45#PHI_1048#CTB7#29003#Cercospora_nicotianae#reduced_virulence		168.18	1.12e-42	70.6%	423	7	417	2.0	386		91.25%	390	5
g8815.t1	A0ST45#PHI_1048#CTB7#29003#Cercospora_nicotianae#reduced_virulence		202.96	3.05e-53	71.1%	431	7	425	2.0	394		92.27%	398	5
g13357.t1	A0ST45#PHI_1048#CTB7#29003#Cercospora_nicotianae#reduced_virulence		173.27	3.31e-44	71.6%	434	8	427	2.0	405		93.10%	410	6
g14739.t1	A0ST45#PHI_1048#CTB7#29003#Cercospora_nicotianae#reduced_virulence		186.418	4.10e-48	70.5%	450	1	450	2.0	433		90.97%	476	44
g14047.t1	A0ST46#PHI_1050#CTB8#29003#Cercospora_nicotianae#reduced_virulence		73.5937	8.70e-14	38.7%	340	22	399	2.0	319		77.48%	432	34
g1466.t1	A0SXQ6#PHI_1061#MgRho3#318829#Magnaporthe_oryzae#loss_of_pathogenicity		354.383	2.17e-109	88.6%	210	9	202	2.0	197		97.04%	203	7
g960.t1	A3M1G3#PHI_7860#RpoB#470#Acinetobacter_baumannii#reduced_virulence		68.5039	8.67e-12	3.4%	1148	1070	79	2.0	79		6.83%	977	899
g5123.t1	A3M1G3#PHI_7860#RpoB#470#Acinetobacter_baumannii#reduced_virulence		107.95	1.26e-23	32.9%	1324	1068	257	2.0	203		15.88%	1215	1013
g9883.t1	A3QX02#PHI_864#ZafA#746128#Aspergillus_fumigatus#loss_of_pathogenicity		64.2624	3.58e-11	15.8%	544	466	93	2.0	79		31.63%	291	199
g4455.t1	A3RH09#PHI_3865#GOX2#27334#Penicillium_expansum#reduced_virulence		159.272	1.14e-39	72.8%	569	13	599	2.0	557		95.53%	617	19
g4951.t1	A3RH09#PHI_3865#GOX2#27334#Penicillium_expansum#reduced_virulence		156.303	1.02e-38	61.0%	454	28	427	2.0	424		71.99%	446	23
g9829.t1	A3RH09#PHI_3865#GOX2#27334#Penicillium_expansum#reduced_virulence		69.7763	4.65e-13	38.5%	162	2	170	2.0	161		76.92%	182	13
g6551.t1	A4HTK3#PHI_2643#CFAS#5671#Leishmania_infantum#reduced_virulence		162.242	1.09e-40	63.4%	467	118	359	2.0	350		76.71%	447	89
g7338.t1	A4HTK3#PHI_2643#CFAS#5671#Leishmania_infantum#reduced_virulence		93.5289	5.45e-20	36.5%	395	153	253	2.0	243		72.91%	255	3
g12467.t1	A4HTK3#PHI_2643#CFAS#5671#Leishmania_infantum#reduced_virulence		134.247	2.53e-32	69.2%	467	100	389	2.0	368		88.41%	421	33
g6225.t1	A4QTE3#PHI_8927#MoSCAD1__MGG_05096_#318829#Magnaporthe_oryzae#reduced_virulence__loss_of_pathogenicity		508.35	1.69e-156	84.8%	330	8	325	2.0	323		97.89%	331	7
g15096.t1	A4QTE3#PHI_8927#MoSCAD1__MGG_05096_#318829#Magnaporthe_oryzae#reduced_virulence__loss_of_pathogenicity		99.0429	9.96e-22	66.7%	319	14	313	2.0	306		88.42%	343	31
g9422.t1	A4QUT2#PHI_2183#CPXB#318829#Magnaporthe_oryzae#unaffected_pathogenicity		1002.06	0	81.5%	783	9	775	2.0	769		98.84%	778	10
g3873.t1	A4QVH4#PHI_5187#MoCCP1#318829#Magnaporthe_oryzae#reduced_virulence		547.796	5.22e-169	87.0%	362	1	362	2.0	356		100.00%	356	1
g9018.t1	A4R5F6#PHI_5234#MoARG7#318829#Magnaporthe_oryzae#reduced_virulence		677.587	0	84.9%	464	15	451	2.0	450		98.26%	459	9
g8614.t1	A4RJV3#PHI_6135__PHI_6636#PEF1__MoMdv1#318829#Magnaporthe_oryzae#reduced_virulence		102.012	2.75e-22	38.2%	576	333	244	2.0	179		27.84%	532	354
g9649.t1	A4RJV3#PHI_6135__PHI_6636#PEF1__MoMdv1#318829#Magnaporthe_oryzae#reduced_virulence		1026.66	0	86.3%	661	1	661	2.0	651		100.00%	651	1
g570.t1	A4VTH6#PHI_4076#BgaC#1307#Streptococcus_suis#unaffected_pathogenicity		122.795	2.41e-28	40.6%	311	10	317	2.0	302		31.17%	368	52
g1741.t1	A4VTH6#PHI_4076#BgaC#1307#Streptococcus_suis#unaffected_pathogenicity		132.975	2.28e-31	40.3%	311	10	320	2.0	302		30.68%	419	100
g6147.t1	A4VTH6#PHI_4076#BgaC#1307#Streptococcus_suis#unaffected_pathogenicity		267.007	4.07e-72	61.6%	572	5	579	2.0	568		73.20%	603	25
g14820.t1	A4VTH6#PHI_4076#BgaC#1307#Streptococcus_suis#unaffected_pathogenicity		110.919	1.10e-24	43.5%	353	10	381	2.0	344		36.92%	429	49
g10350.t1	A4VWD1#PHI_9270#mnmE#1307#Streptococcus_suis#reduced_virulence		166.059	8.31e-42	56.8%	353	7	373	2.0	347		63.65%	443	71
g10770.t1	A4VXV9#PHI_6276#SspA-1#1307#Streptococcus_suis#reduced_virulence		56.2035	3.52e-08	14.0%	868	610	259	2.0	258		27.95%	764	507
g4342.t1	A4VY17#PHI_9338#pdh#1307#Streptococcus_suis#reduced_virulence		77.8352	3.50e-15	46.8%	321	3	409	2.0	319		93.59%	419	11
g109.t1	A4ZGP3#PHI_1161#MgMfs1#1047171#Zymoseptoria_tritici#chemistry_target__sensitivity_to_chemical__unaffected_pathogenicity		216.957	2.92e-57	66.0%	529	78	452	2.0	448		82.05%	461	14
g2319.t1	A4ZGP3#PHI_1161#MgMfs1#1047171#Zymoseptoria_tritici#chemistry_target__sensitivity_to_chemical__unaffected_pathogenicity		269.128	4.36e-73	70.9%	582	27	556	2.0	528		91.83%	529	2
g2481.t1	A4ZGP3#PHI_1161#MgMfs1#1047171#Zymoseptoria_tritici#chemistry_target__sensitivity_to_chemical__unaffected_pathogenicity		397.222	3.60e-112	71.3%	577	54	524	2.0	524		92.58%	542	19
g2799.t1	A4ZGP3#PHI_1161#MgMfs1#1047171#Zymoseptoria_tritici#chemistry_target__sensitivity_to_chemical__unaffected_pathogenicity		580.456	1.20e-169	75.0%	583	13	594	2.0	571		100.00%	594	1
g3519.t1	A4ZGP3#PHI_1161#MgMfs1#1047171#Zymoseptoria_tritici#chemistry_target__sensitivity_to_chemical__unaffected_pathogenicity		228.833	9.58e-61	72.9%	583	35	549	2.0	546		95.79%	549	4
g4463.t1	A4ZGP3#PHI_1161#MgMfs1#1047171#Zymoseptoria_tritici#chemistry_target__sensitivity_to_chemical__unaffected_pathogenicity		199.567	6.85e-52	72.5%	562	19	550	2.0	544		94.99%	554	5
g6379.t1	A4ZGP3#PHI_1161#MgMfs1#1047171#Zymoseptoria_tritici#chemistry_target__sensitivity_to_chemical__unaffected_pathogenicity		141.882	2.51e-34	65.2%	517	7	514	2.0	511		80.31%	552	39
g8325.t1	A4ZGP3#PHI_1161#MgMfs1#1047171#Zymoseptoria_tritici#chemistry_target__sensitivity_to_chemical__unaffected_pathogenicity		353.958	6.11e-99	71.4%	548	19	530	2.0	522		92.72%	530	9
g9102.t1	A4ZGP3#PHI_1161#MgMfs1#1047171#Zymoseptoria_tritici#chemistry_target__sensitivity_to_chemical__unaffected_pathogenicity		173.694	5.10e-44	69.6%	579	57	523	2.0	511		89.18%	541	31
g11230.t1	A4ZGP3#PHI_1161#MgMfs1#1047171#Zymoseptoria_tritici#chemistry_target__sensitivity_to_chemical__unaffected_pathogenicity		493.505	4.50e-142	71.4%	574	46	529	2.0	528		92.79%	541	14
g12251.t1	A4ZGP3#PHI_1161#MgMfs1#1047171#Zymoseptoria_tritici#chemistry_target__sensitivity_to_chemical__unaffected_pathogenicity		174.542	2.76e-44	71.2%	561	36	528	2.0	526		92.47%	538	11
g14552.t1	A4ZGP3#PHI_1161#MgMfs1#1047171#Zymoseptoria_tritici#chemistry_target__sensitivity_to_chemical__unaffected_pathogenicity		152.062	1.75e-37	68.5%	516	39	486	2.0	478		87.10%	500	15
g14904.t1	A4ZGP3#PHI_1161#MgMfs1#1047171#Zymoseptoria_tritici#chemistry_target__sensitivity_to_chemical__unaffected_pathogenicity		49.417	3.24e-07	36.9%	130	46	87	2.0	85		73.73%	112	26
g15404.t1	A4ZGP3#PHI_1161#MgMfs1#1047171#Zymoseptoria_tritici#chemistry_target__sensitivity_to_chemical__unaffected_pathogenicity		138.913	2.33e-33	57.7%	502	32	488	2.0	471		65.42%	543	56
g178.t1	A5CVB7#PHI_3028#Vatr2#28447#Clavibacter_michiganensis#reduced_virulence		71.8971	2.19e-13	29.1%	266	45	265	2.0	222		58.24%	274	10
g3842.t1	A5CVB7#PHI_3028#Vatr2#28447#Clavibacter_michiganensis#reduced_virulence		116.009	2.47e-26	41.1%	408	114	343	2.0	295		32.24%	1058	716
g7865.t1	A5CVB7#PHI_3028#Vatr2#28447#Clavibacter_michiganensis#reduced_virulence		131.703	1.88e-31	68.4%	414	30	462	2.0	385		86.84%	531	70
g10121.t1	A5CVB7#PHI_3028#Vatr2#28447#Clavibacter_michiganensis#reduced_virulence		90.5598	7.88e-19	36.2%	403	79	460	2.0	325		72.33%	595	136
g12153.t1	A5CVB7#PHI_3028#Vatr2#28447#Clavibacter_michiganensis#reduced_virulence		113.464	6.32e-26	74.0%	408	8	502	2.0	401		98.05%	507	6
g8259.t1	A5F6S0#PHI_4108#fadD#666#Vibrio_cholerae#reduced_virulence__unaffected_pathogenicity		105.829	3.11e-23	49.7%	503	73	451	2.0	431		49.61%	524	74
g9574.t1	A5F6S0#PHI_4108#fadD#666#Vibrio_cholerae#reduced_virulence__unaffected_pathogenicity		105.405	3.22e-23	55.8%	459	69	427	2.0	391		61.71%	554	128
g11979.t1	A5F6S0#PHI_4108#fadD#666#Vibrio_cholerae#reduced_virulence__unaffected_pathogenicity		157.152	6.57e-39	60.5%	566	57	510	2.0	506		71.07%	567	62
g41.t1	A5H456#PHI_867__PHI_1159#MgAtr7#1047171#Zymoseptoria_tritici#unaffected_pathogenicity__chemistry_target__sensitivity_to_chemical		350.989	1.59e-97	51.8%	332	20	313	2.0	311		48.14%	351	41
g8835.t1	A5HF03#PHI_1057#MTP1#318829#Magnaporthe_oryzae#unaffected_pathogenicity		653.834	0	80.8%	520	14	509	2.0	507		100.00%	509	1
g2225.t1	A5IXN3#PHI_4610#pdhB#2110#Mycoplasma_agalactiae#reduced_virulence		173.694	1.57e-44	65.8%	319	11	311	2.0	309		81.63%	369	59
g10640.t1	A5IYL7#PHI_6517#adhT#2110#Mycoplasma_agalactiae#reduced_virulence		146.972	2.74e-36	65.1%	340	24	320	2.0	317		80.20%	383	64
g13037.t1	A5IYL7#PHI_6517#adhT#2110#Mycoplasma_agalactiae#reduced_virulence		95.2255	1.27e-20	41.4%	293	2	303	2.0	292		82.79%	313	11
g13067.t1	A5IYL7#PHI_6517#adhT#2110#Mycoplasma_agalactiae#reduced_virulence		127.037	2.77e-30	64.9%	306	24	286	2.0	283		79.89%	319	34
g14258.t1	A5IYL7#PHI_6517#adhT#2110#Mycoplasma_agalactiae#reduced_virulence		130.43	2.83e-31	64.1%	329	26	308	2.0	304		78.17%	338	31
g14492.t1	A5IYL7#PHI_6517#adhT#2110#Mycoplasma_agalactiae#reduced_virulence		137.217	2.15e-33	67.4%	325	24	307	2.0	302		84.81%	339	33
g14923.t1	A5IYL7#PHI_6517#adhT#2110#Mycoplasma_agalactiae#reduced_virulence		127.037	2.92e-30	70.7%	341	10	340	2.0	332		91.40%	369	30
g15539.t1	A5IYL7#PHI_6517#adhT#2110#Mycoplasma_agalactiae#reduced_virulence		156.303	2.75e-39	71.1%	340	21	320	2.0	305		92.15%	328	24
g9670.t1	A6N6J8#PHI_1021__PHI_2981#CTF1__Ctf1#5507#Fusarium_oxysporum#unaffected_pathogenicity__reduced_virulence		1418.58	0	83.2%	901	31	917	2.0	871		93.48%	978	62
g14345.t1	A6N6J8#PHI_1021__PHI_2981#CTF1__Ctf1#5507#Fusarium_oxysporum#unaffected_pathogenicity__reduced_virulence		116.009	2.34e-26	64.9%	591	45	587	2.0	547		79.76%	601	15
g1295.t1	A6QHK8#PHI_3004#ClpX#1280#Staphylococcus_aureus#reduced_virulence		207.202	2.40e-54	54.7%	412	110	354	2.0	303		59.40%	562	209
g11263.t1	A6RSE2#PHI_7159#bcelp4#40559#Botrytis_cinerea#reduced_virulence		350.565	3.17e-99	73.9%	382	1	382	2.0	372		96.62%	372	1
g8469.t1	A6ZIB8#PHI_859#NOX2#318829#Magnaporthe_oryzae#loss_of_pathogenicity		1098.77	0	94.2%	582	14	569	2.0	568		98.61%	576	9
g9613.t1	A7E9D9#PHI_9212#SsSvf1__SS1G_01919_#5180#Sclerotinia_sclerotiorum#reduced_virulence		402.736	1.26e-116	74.5%	380	2	379	2.0	377		98.95%	379	3
g1210.t1	A7EB00#PHI_3936#Ss-caf1#5180#Sclerotinia_sclerotiorum#loss_of_pathogenicity		222.471	7.21e-62	76.4%	203	8	200	2.0	196		98.52%	201	2
g8111.t1	A7ED62#PHI_8748#Ssams2__SS1G_03252_#5180#Sclerotinia_sclerotiorum#reduced_virulence		548.22	1.13e-156	73.5%	1169	33	1204	2.0	1137		97.02%	1230	27
g3311.t1	A7EKI7#PHI_5583#FoxE2#5180#Sclerotinia_sclerotiorum#unaffected_pathogenicity		130.006	8.84e-31	41.4%	363	124	240	2.0	235		32.82%	520	286
g402.t1	A7EKS0#PHI_2807#Ss-Sl2#5180#Sclerotinia_sclerotiorum#unaffected_pathogenicity		75.7145	6.85e-15	39.3%	232	76	168	2.0	157		78.50%	206	39
g4890.t1	A7EKS0#PHI_2807#Ss-Sl2#5180#Sclerotinia_sclerotiorum#unaffected_pathogenicity		105.829	1.20e-23	55.6%	300	86	260	2.0	215		61.18%	342	83
g6300.t1	A7EKS0#PHI_2807#Ss-Sl2#5180#Sclerotinia_sclerotiorum#unaffected_pathogenicity		108.798	1.41e-24	58.7%	335	85	299	2.0	251		67.49%	356	58
g12084.t1	A7EKS0#PHI_2807#Ss-Sl2#5180#Sclerotinia_sclerotiorum#unaffected_pathogenicity		177.935	6.38e-46	66.7%	348	75	290	2.0	274		83.33%	334	45
g2432.t1	A7ESB3#PHI_3329#Ss-oah1#5180#Sclerotinia_sclerotiorum#reduced_virulence		144.851	9.23e-36	62.6%	305	44	262	2.0	260		75.14%	306	47
g8696.t1	A7ESB3#PHI_3329#Ss-oah1#5180#Sclerotinia_sclerotiorum#reduced_virulence		269.128	6.68e-74	59.1%	319	35	290	2.0	285		68.08%	407	118
g10999.t1	A7ESB3#PHI_3329#Ss-oah1#5180#Sclerotinia_sclerotiorum#reduced_virulence		395.525	2.01e-115	71.1%	326	42	285	2.0	273		76.69%	344	72
g171.t1	A7EU07#PHI_4508#Ss-odc1#5180#Sclerotinia_sclerotiorum#unaffected_pathogenicity		344.203	1.69e-96	63.2%	431	71	361	2.0	357		76.45%	427	71
g1523.t1	A7EXS0#PHI_9519#SsFdh1__SS1G_10135_#5180#Sclerotinia_sclerotiorum#reduced_virulence		124.492	1.89e-29	73.7%	372	11	363	2.0	362		97.32%	371	9
g3881.t1	A7EXS0#PHI_9519#SsFdh1__SS1G_10135_#5180#Sclerotinia_sclerotiorum#reduced_virulence		704.308	0	93.2%	376	1	385	2.0	376		100.00%	385	1
g5633.t1	A7EXS0#PHI_9519#SsFdh1__SS1G_10135_#5180#Sclerotinia_sclerotiorum#reduced_virulence		164.786	9.51e-42	73.7%	373	22	370	2.0	352		97.37%	378	9
g11750.t1	A7EXS0#PHI_9519#SsFdh1__SS1G_10135_#5180#Sclerotinia_sclerotiorum#reduced_virulence		125.34	1.12e-29	74.5%	372	7	372	2.0	366		98.94%	374	3
g2333.t1	A7EZM9#PHI_4509#Ss-odc2#5180#Sclerotinia_sclerotiorum#reduced_virulence		268.704	2.82e-73	68.4%	480	105	378	2.0	376		86.90%	421	44
g10148.t1	A7EZM9#PHI_4509#Ss-odc2#5180#Sclerotinia_sclerotiorum#reduced_virulence		655.531	0	77.7%	495	1	495	2.0	494		91.82%	494	1
g14833.t1	A7EZM9#PHI_4509#Ss-odc2#5180#Sclerotinia_sclerotiorum#reduced_virulence		313.664	3.43e-87	68.5%	484	130	355	2.0	352		86.91%	403	52
g6115.t1	A7F6T5#PHI_7696#THR1#5180#Sclerotinia_sclerotiorum#unaffected_pathogenicity		302.636	2.34e-86	76.3%	264	7	258	2.0	258		92.14%	277	20
g9811.t1	A7F6T5#PHI_7696#THR1#5180#Sclerotinia_sclerotiorum#unaffected_pathogenicity		267.431	8.74e-75	76.8%	264	1	269	2.0	264		99.26%	269	1
g12242.t1	A7F6T5#PHI_7696#THR1#5180#Sclerotinia_sclerotiorum#unaffected_pathogenicity		85.0458	9.59e-18	47.8%	264	3	262	2.0	239		95.60%	246	8
g14163.t1	A7F6T5#PHI_7696#THR1#5180#Sclerotinia_sclerotiorum#unaffected_pathogenicity		92.2564	7.13e-20	49.2%	264	11	260	2.0	254		98.48%	260	1
g14422.t1	A7F6T5#PHI_7696#THR1#5180#Sclerotinia_sclerotiorum#unaffected_pathogenicity		78.6835	5.82e-16	46.9%	192	11	182	2.0	181		93.78%	185	5
g1251.t1	A7F6V9#PHI_2911#Ss-pth2#5180#Sclerotinia_sclerotiorum#reduced_virulence		237.317	4.68e-63	55.0%	545	65	514	2.0	481		60.05%	580	67
g4667.t1	A7F946#PHI_2411#Ss-ggt1#5180#Sclerotinia_sclerotiorum#reduced_virulence		322.147	1.58e-89	60.3%	494	130	365	2.0	357		70.69%	505	149
g6212.t1	A7F946#PHI_2411#Ss-ggt1#5180#Sclerotinia_sclerotiorum#reduced_virulence		443.455	6.62e-127	61.4%	494	130	365	2.0	358		62.70%	571	214
g590.t1	A7U5U4#PHI_2058#LHS1#318829#Magnaporthe_oryzae#reduced_virulence		1260.8	0	79.8%	998	1	1015	2.0	998		98.83%	1020	6
g1714.t1	A7U5U4#PHI_2058#LHS1#318829#Magnaporthe_oryzae#reduced_virulence		84.1975	6.24e-17	26.7%	415	80	336	2.0	306		53.50%	368	63
g11216.t1	A8QJI7#PHI_1020__PHI_1022__PHI_2362#XlnR__XLNR#5507#Fusarium_oxysporum#unaffected_pathogenicity		1004.61	0	75.7%	938	117	822	2.0	820		90.71%	904	85
g3960.t1	A8YY71#PHI_8019#atpG#1280#Staphylococcus_aureus#reduced_virulence		108.374	9.37e-25	69.4%	286	1	286	2.0	269		88.78%	299	31
g8774.t1	B0BER8#PHI_1025#bcnoxR#40559#Botrytis_cinerea#reduced_virulence		756.479	0	84.3%	537	1	537	2.0	520		99.24%	520	1
g326.t1	B0JFC8#PHI_2304#BCFHG1#40559#Botrytis_cinerea#unaffected_pathogenicity		379.832	4.63e-108	71.7%	412	2	411	2.0	406		93.33%	432	27
g1064.t1	B0LFQ7#PHI_3523#Bx-Prx#6326#Bursaphelenchus_xylophilus#loss_of_pathogenicity		284.822	1.34e-81	57.1%	195	1	197	2.0	195		47.70%	197	1
g2660.t1	B0LLU1#PHI_1134#ipa#5022#Leptosphaeria_maculans#increased_virulence__hypervirulence_		574.518	4.74e-166	72.8%	687	5	683	2.0	682		95.65%	691	10
g1353.t1	B0XPT3#PHI_6977#Erg4A#746128#Aspergillus_fumigatus#unaffected_pathogenicity		83.3492	6.44e-17	44.9%	558	255	329	2.0	304		89.89%	366	38
g4029.t1	B0XQR1#PHI_9183#ssdA__AFUB_010850_#746128#Aspergillus_fumigatus#reduced_virulence__increased_virulence__hypervirulence_		250.041	1.34e-66	56.7%	1169	429	741	2.0	671		63.36%	994	324
g892.t1	B0XTA5#PHI_2293#cycA#746128#Aspergillus_fumigatus#reduced_virulence		171.573	3.24e-47	86.0%	162	61	103	2.0	102		95.37%	103	1
g2411.t1	B0XUP5#PHI_3238#ctrC#746128#Aspergillus_fumigatus#unaffected_pathogenicity		161.393	1.72e-41	70.1%	235	43	202	2.0	193		90.18%	202	1
g3217.t1	B0XUP5#PHI_3238#ctrC#746128#Aspergillus_fumigatus#unaffected_pathogenicity		146.124	2.05e-36	59.8%	227	58	206	2.0	170		69.59%	277	72
g13107.t1	B0XUP5#PHI_3238#ctrC#746128#Aspergillus_fumigatus#unaffected_pathogenicity		194.053	8.20e-52	67.1%	225	33	193	2.0	177		81.19%	198	22
g9790.t1	B0XVF7#PHI_2292#aoxA#746128#Aspergillus_fumigatus#unaffected_pathogenicity		371.773	4.84e-107	73.2%	352	24	332	2.0	329		92.74%	358	27
g6566.t1	B0Y2J9#PHI_6976#Erg4B#746128#Aspergillus_fumigatus#unaffected_pathogenicity		130.43	5.17e-31	74.7%	457	1	481	2.0	457		99.38%	481	1
g3459.t1	B0Y6V5#PHI_7334#aarA#746128#Aspergillus_fumigatus#unaffected_pathogenicity		303.484	1.21e-82	59.5%	1258	264	995	2.0	886		69.00%	898	13
g4428.t1	B0YCA2#PHI_7121#tslA#746128#Aspergillus_fumigatus#increased_virulence__hypervirulence_		989.339	0	75.4%	917	1	917	2.0	913		99.02%	913	1
g1806.t1	B0YDG4#PHI_3237#ctrA2#746128#Aspergillus_fumigatus#unaffected_pathogenicity		160.969	7.96e-42	65.1%	185	23	163	2.0	162		80.20%	202	41
g7029.t1	B0YE73#PHI_7591#erg25B#746128#Aspergillus_fumigatus#unaffected_pathogenicity		458.3	4.50e-140	82.4%	296	3	298	2.0	294		94.60%	315	18
g2393.t1	B1GVX4#PHI_2289#BcBOA2#40559#Botrytis_cinerea#reduced_virulence		150.789	4.42e-37	60.8%	421	17	419	2.0	405		71.62%	463	45
g2527.t1	B1GVX4#PHI_2289#BcBOA2#40559#Botrytis_cinerea#reduced_virulence		169.028	2.13e-42	51.9%	461	20	462	2.0	442		53.85%	796	335
g2529.t1	B1GVX4#PHI_2289#BcBOA2#40559#Botrytis_cinerea#reduced_virulence		140.186	6.64e-34	58.1%	422	20	409	2.0	403		66.18%	487	79
g3650.t1	B1GVX4#PHI_2289#BcBOA2#40559#Botrytis_cinerea#reduced_virulence		161.817	2.11e-40	61.4%	428	20	421	2.0	409		72.71%	452	32
g4437.t1	B1GVX4#PHI_2289#BcBOA2#40559#Botrytis_cinerea#reduced_virulence		167.331	3.77e-42	63.9%	485	17	469	2.0	439		77.84%	454	16
g4898.t1	B1GVX4#PHI_2289#BcBOA2#40559#Botrytis_cinerea#reduced_virulence		185.146	1.50e-47	67.6%	488	19	470	2.0	462		85.24%	467	6
g9968.t1	B1GVX4#PHI_2289#BcBOA2#40559#Botrytis_cinerea#reduced_virulence		73.5937	8.97e-14	12.9%	157	20	138	2.0	136		25.71%	180	45
g10732.t1	B1GVX4#PHI_2289#BcBOA2#40559#Botrytis_cinerea#reduced_virulence		167.331	3.68e-42	66.2%	487	31	460	2.0	457		82.44%	472	13
g12122.t1	B1GVX4#PHI_2289#BcBOA2#40559#Botrytis_cinerea#reduced_virulence		179.208	9.46e-46	64.9%	483	20	464	2.0	463		79.83%	495	33
g12865.t1	B1GVX4#PHI_2289#BcBOA2#40559#Botrytis_cinerea#reduced_virulence		112.192	6.12e-26	65.0%	256	19	238	2.0	204		80.00%	208	5
g13593.t1	B1GVX4#PHI_2289#BcBOA2#40559#Botrytis_cinerea#reduced_virulence		150.789	4.35e-37	58.0%	427	21	409	2.0	407		66.07%	482	74
g14649.t1	B1GVX4#PHI_2289#BcBOA2#40559#Botrytis_cinerea#reduced_virulence		188.963	9.32e-49	66.5%	488	19	470	2.0	462		82.94%	471	10
g325.t1	B1GVX7#PHI_2290#BcBOA6#40559#Botrytis_cinerea#reduced_virulence		1338.84	0	74.2%	2449	3	2447	2.0	2429		98.42%	2456	28
g8190.t1	B2HHI1#PHI_3364#MMAR_1663#1781#Mycobacterium_marinum#reduced_virulence		57.4759	3.58e-09	18.2%	175	77	101	2.0	99		36.46%	140	40
g9375.t1	B2RKU3#PHI_4103#DPPIV#837#Porphyromonas_gingivalis#reduced_virulence		300.515	3.01e-82	67.0%	721	94	662	2.0	628		83.90%	760	99
g13099.t1	B2RKU3#PHI_4103#DPPIV#837#Porphyromonas_gingivalis#reduced_virulence		328.509	1.79e-90	51.1%	719	98	653	2.0	622		52.16%	891	239
g1902.t1	B2SI02#PHI_1139#raxQ#347#Xanthomonas_oryzae#increased_virulence__hypervirulence_		142.731	9.36e-35	70.8%	398	1	421	2.0	398		91.52%	437	17
g4158.t1	B2SI02#PHI_1139#raxQ#347#Xanthomonas_oryzae#increased_virulence__hypervirulence_		202.536	2.50e-54	72.7%	594	405	198	2.0	190		94.74%	199	2
g5700.t1	B2SI02#PHI_1139#raxQ#347#Xanthomonas_oryzae#increased_virulence__hypervirulence_		135.096	3.09e-32	44.9%	301	1	310	2.0	301		39.85%	686	377
g7498.t1	B2SI02#PHI_1139#raxQ#347#Xanthomonas_oryzae#increased_virulence__hypervirulence_		76.5628	1.01e-14	12.5%	139	31	110	2.0	109		24.94%	181	72
g11801.t1	B2SI02#PHI_1139#raxQ#347#Xanthomonas_oryzae#increased_virulence__hypervirulence_		88.0149	8.90e-18	10.3%	197	1	209	2.0	197		20.59%	500	292
g11854.t1	B2W4L0#PHI_3859#GLU1#45151#Pyrenophora_tritici-repentis#reduced_virulence		187.691	3.66e-48	51.2%	406	29	403	2.0	378		52.47%	742	340
g1467.t1	B2ZAW3#PHI_3989#cpkk3#5116#Cryphonectria_parasitica#unaffected_pathogenicity		994.004	0	88.0%	650	1	657	2.0	650		99.55%	657	1
g14777.t1	B2ZRQ4#PHI_2802#3hnr#93612#Exserohilum_turcicum#unaffected_pathogenicity		127.461	9.78e-31	73.1%	267	9	259	2.0	249		96.14%	258	10
g6481.t1	B3GXB6#PHI_7075#pdxS#715#Actinobacillus_pleuropneumoniae#reduced_virulence		381.952	1.89e-112	76.5%	295	9	291	2.0	287		90.37%	322	32
g6482.t1	B3GXB7#PHI_7076#pdxT#715#Actinobacillus_pleuropneumoniae#reduced_virulence		117.281	8.89e-28	73.7%	189	7	259	2.0	183		97.37%	261	3
g10053.t1	B3LDT4#PHI_1041#Lmpma1#5022#Leptosphaeria_maculans#loss_of_pathogenicity		1384.65	0	83.2%	1002	2	1009	2.0	1001		98.92%	1020	12
g7980.t1	B3VBK9#PHI_5495__PHI_5543__PHI_5576#Ecp6#5499__5507#Passalora_fulva__Fusarium_oxysporum#effector__plant_avirulence_determinant_		128.309	4.81e-31	57.3%	227	46	186	2.0	182		64.58%	261	76
g8974.t1	B3VBK9#PHI_5495__PHI_5543__PHI_5576#Ecp6#5499__5507#Passalora_fulva__Fusarium_oxysporum#effector__plant_avirulence_determinant_		93.953	1.57e-20	49.3%	228	1	228	2.0	224		98.68%	224	1
g5955.t1	B4EDS9#PHI_5297#BCAL2200#95486#Burkholderia_cenocepacia#reduced_virulence		104.981	1.89e-24	69.9%	151	4	151	2.0	148		89.88%	157	7
g1231.t1	B5DBZ7#PHI_1040#Lmgpi15#5022#Leptosphaeria_maculans#reduced_virulence		138.489	3.50e-34	47.7%	223	116	112	2.0	108		39.16%	284	173
g10033.t1	B5F7U8#PHI_8862#LeuB#28901#Salmonella_enterica#reduced_virulence		200.415	9.32e-53	71.2%	352	2	351	2.0	340		92.39%	346	7
g14400.t1	B5F7U8#PHI_8862#LeuB#28901#Salmonella_enterica#reduced_virulence		121.947	1.27e-28	66.7%	340	4	337	2.0	320		83.33%	365	46
g866.t1	B5F8I0#PHI_8863#ArgD#28901#Salmonella_enterica#reduced_virulence		273.794	7.36e-75	66.0%	401	17	392	2.0	385		82.01%	474	83
g2967.t1	B5F8I0#PHI_8863#ArgD#28901#Salmonella_enterica#reduced_virulence		130.006	5.62e-31	63.2%	346	31	347	2.0	316		76.43%	387	41
g6948.t1	B5M4A8#PHI_2116__PHI_2301#CHS7#318829#Magnaporthe_oryzae#reduced_virulence		965.586	0	80.2%	805	75	783	2.0	731		99.62%	783	1
g4121.t1	B5QZL1#PHI_5109#prt#28901#Salmonella_enterica#reduced_virulence		130.43	1.80e-31	73.0%	296	6	319	2.0	291		96.08%	328	10
g3956.t1	B5TM01#PHI_2158#MoCMK1#318829#Magnaporthe_oryzae#reduced_virulence		717.881	0	89.5%	403	1	407	2.0	403		97.84%	414	8
g9713.t1	B6RIT9#PHI_2296#tmpL#29001#Alternaria_brassicicola#reduced_virulence		761.569	0	75.0%	1025	6	1020	2.0	1015		99.90%	1016	2
g15798.t1	B6RIT9#PHI_2296#tmpL#29001#Alternaria_brassicicola#reduced_virulence		340.81	1.60e-95	73.9%	1025	642	384	2.0	383		97.70%	392	10
g274.t1	B8NHY6#PHI_3534#DmtA#5059#Aspergillus_flavus#reduced_virulence		130.43	3.68e-31	63.8%	383	37	347	2.0	339		77.57%	413	75
g2169.t1	B8NHY6#PHI_3534#DmtA#5059#Aspergillus_flavus#reduced_virulence		166.907	2.48e-42	64.2%	384	65	330	2.0	320		78.38%	419	90
g2666.t1	B8NHY6#PHI_3534#DmtA#5059#Aspergillus_flavus#reduced_virulence		200.415	1.22e-52	73.3%	372	6	367	2.0	362		96.53%	362	1
g4636.t1	B8NHY6#PHI_3534#DmtA#5059#Aspergillus_flavus#reduced_virulence		181.753	7.71e-47	65.1%	385	61	332	2.0	325		80.19%	413	82
g4644.t1	B8NHY6#PHI_3534#DmtA#5059#Aspergillus_flavus#reduced_virulence		206.353	1.86e-54	68.3%	384	44	350	2.0	341		86.63%	402	53
g4904.t1	B8NHY6#PHI_3534#DmtA#5059#Aspergillus_flavus#reduced_virulence		201.688	5.01e-53	66.6%	384	44	341	2.0	335		83.13%	398	64
g7264.t1	B8NHY6#PHI_3534#DmtA#5059#Aspergillus_flavus#reduced_virulence		170.725	1.83e-43	62.9%	363	57	321	2.0	307		75.71%	400	80
g7527.t1	B8NHY6#PHI_3534#DmtA#5059#Aspergillus_flavus#reduced_virulence		334.023	4.72e-94	75.0%	384	6	384	2.0	379		100.00%	384	1
g8330.t1	B8NHY6#PHI_3534#DmtA#5059#Aspergillus_flavus#reduced_virulence		281.428	1.34e-77	71.9%	384	24	361	2.0	354		93.90%	377	24
g9812.t1	B8NHY6#PHI_3534#DmtA#5059#Aspergillus_flavus#reduced_virulence		170.725	1.61e-43	66.9%	382	50	338	2.0	333		83.87%	401	64
g12840.t1	B8NHY6#PHI_3534#DmtA#5059#Aspergillus_flavus#reduced_virulence		246.224	1.25e-66	71.1%	371	7	370	2.0	365		92.27%	387	18
g6787.t1	B8NKR0#PHI_7316#dot1#5059#Aspergillus_flavus#reduced_virulence		322.147	1.41e-88	41.8%	489	13	499	2.0	477		33.51%	1488	990
g6866.t1	B8NRT5#PHI_9218#ppci1__AFLA_050760_#5059#Aspergillus_flavus#increased_virulence__hypervirulence_		105.405	1.29e-24	49.9%	122	31	94	2.0	92		43.52%	139	46
g10429.t1	B9DR51#PHI_1133#Lmepi#5022#Leptosphaeria_maculans#loss_of_pathogenicity		551.189	4.28e-169	85.3%	372	3	375	2.0	370		99.21%	378	4
g5942.t1	B9J010#PHI_4077#entA#1396#Bacillus_cereus#reduced_virulence		60.0208	4.74e-10	44.5%	236	9	228	2.0	220		89.07%	230	11
g467.t1	B9JV05#PHI_2895#F-avi4330#373#Agrobacterium_vitis#loss_of_pathogenicity		90.984	3.68e-19	33.4%	2046	1807	240	2.0	237		66.76%	287	51
g2907.t1	B9JV05#PHI_2895#F-avi4330#373#Agrobacterium_vitis#loss_of_pathogenicity		87.1666	2.22e-17	11.6%	2129	1809	321	2.0	320		23.10%	343	24
g9967.t1	B9JV05#PHI_2895#F-avi4330#373#Agrobacterium_vitis#loss_of_pathogenicity		88.8632	1.50e-18	49.1%	2109	1788	322	2.0	321		98.17%	323	3
g513.t1	B9XXL6#PHI_8011#rhpa#210#Helicobacter_pylori#reduced_virulence		186.842	4.09e-48	57.9%	393	22	381	2.0	372		65.80%	483	103
g1793.t1	B9XXL6#PHI_8011#rhpa#210#Helicobacter_pylori#reduced_virulence		211.019	2.39e-55	53.9%	362	22	373	2.0	341		57.83%	530	158
g6382.t1	B9XXL6#PHI_8011#rhpa#210#Helicobacter_pylori#reduced_virulence		193.629	3.29e-50	59.8%	365	3	392	2.0	363		69.63%	461	70
g11054.t1	B9XXL6#PHI_8011#rhpa#210#Helicobacter_pylori#reduced_virulence		226.289	7.14e-60	47.6%	367	21	354	2.0	347		45.21%	589	236
g3902.t1	C0NFK7#PHI_6265#Eng1#5037#Histoplasma_capsulatum#reduced_virulence		240.71	2.96e-65	67.2%	329	34	299	2.0	296		84.46%	319	21
g8083.t1	C0NFK7#PHI_6265#Eng1#5037#Histoplasma_capsulatum#reduced_virulence		192.356	5.26e-50	51.4%	321	31	294	2.0	291		52.78%	548	255
g8212.t1	C0NFK7#PHI_6265#Eng1#5037#Histoplasma_capsulatum#reduced_virulence		183.873	4.36e-47	41.8%	327	59	280	2.0	269		33.65%	775	496
g9590.t1	C0NFK7#PHI_6265#Eng1#5037#Histoplasma_capsulatum#reduced_virulence		169.028	1.32e-42	42.6%	328	35	294	2.0	290		35.28%	291	2
g13819.t1	C0NFK7#PHI_6265#Eng1#5037#Histoplasma_capsulatum#reduced_virulence		148.245	7.00e-37	60.1%	289	59	239	2.0	231		70.29%	328	90
g762.t1	C3JXE8#PHI_2835#RED2#5016#Bipolaris_maydis#reduced_virulence		101.164	5.06e-22	34.1%	265	82	184	2.0	181		20.71%	782	602
g4438.t1	C3JXE8#PHI_2835#RED2#5016#Bipolaris_maydis#reduced_virulence		123.22	2.92e-29	52.7%	259	75	187	2.0	185		55.33%	244	58
g6177.t1	C3JXE8#PHI_2835#RED2#5016#Bipolaris_maydis#reduced_virulence		147.82	6.03e-37	61.9%	265	54	219	2.0	212		73.74%	266	48
g9254.t1	C3JXE8#PHI_2835#RED2#5016#Bipolaris_maydis#reduced_virulence		188.539	2.71e-49	51.2%	260	63	201	2.0	198		52.34%	271	71
g2702.t1	C3PTB1#PHI_2834#LAM1#5016#Bipolaris_maydis#reduced_virulence		192.781	1.99e-50	73.3%	474	170	305	2.0	293		96.70%	302	10
g6740.t1	C3PTB1#PHI_2834#LAM1#5016#Bipolaris_maydis#reduced_virulence		433.275	1.03e-123	63.3%	474	4	471	2.0	460		76.67%	599	140
g8078.t1	C4YFX2#PHI_211__PHI_6806#CaTUP1__tup1#5476#Candida_albicans#reduced_virulence		95.6496	4.05e-20	14.9%	476	189	288	2.0	268		29.74%	555	288
g8270.t1	C4YFX2#PHI_211__PHI_6806#CaTUP1__tup1#5476#Candida_albicans#reduced_virulence		151.638	5.45e-37	35.9%	506	197	310	2.0	282		21.89%	1177	896
g12062.t1	C4YFX2#PHI_211__PHI_6806#CaTUP1__tup1#5476#Candida_albicans#reduced_virulence		85.8941	2.43e-17	10.8%	439	265	175	2.0	159		21.52%	556	398
g826.t1	C4YGV6#PHI_3370#vph1#5476#Candida_albicans#reduced_virulence		847.248	0	74.4%	821	1	849	2.0	821		98.84%	849	1
g6937.t1	C4YN44#PHI_4903#Fdh3#5476#Candida_albicans#unaffected_pathogenicity__reduced_virulence		73.5937	4.95e-14	45.2%	366	18	349	2.0	317		90.31%	326	10
g10491.t1	C4YN44#PHI_4903#Fdh3#5476#Candida_albicans#unaffected_pathogenicity__reduced_virulence		50.2653	7.03e-07	38.9%	260	23	262	2.0	238		77.74%	277	16
g460.t1	C4YR40#PHI_4904#Glr1#5476#Candida_albicans#reduced_virulence		543.13	3.46e-160	78.6%	515	26	490	2.0	467		99.79%	467	1
g12027.t1	C5A9K4#PHI_4250#aroB#337#Burkholderia_glumae#reduced_virulence		96.4979	7.97e-21	33.0%	309	48	272	2.0	262		55.85%	333	62
g1362.t1	C5BAT0#PHI_2961#gcvP#67780#Edwardsiella_ictaluri#reduced_virulence		914.688	0	71.6%	958	12	976	2.0	947		92.69%	1046	71
g2948.t1	C5BDL7#PHI_2960#frdA#67780#Edwardsiella_ictaluri#reduced_virulence		93.5289	1.15e-19	28.3%	415	114	354	2.0	302		56.55%	463	110
g10455.t1	C5BF98#PHI_2959#mdh#67780#Edwardsiella_ictaluri#reduced_virulence		293.729	3.36e-82	71.8%	312	2	312	2.0	311		91.76%	336	25
g13015.t1	C5BF98#PHI_2959#mdh#67780#Edwardsiella_ictaluri#reduced_virulence		262.766	2.11e-72	74.1%	311	1	331	2.0	311		98.22%	332	2
g14378.t1	C5BF98#PHI_2959#mdh#67780#Edwardsiella_ictaluri#reduced_virulence		199.567	1.07e-52	74.4%	310	2	313	2.0	309		98.74%	315	3
g13003.t1	C5M7A4#PHI_7811#CaTpk2__CTRG_01736_#5482#Candida_tropicalis#loss_of_pathogenicity__unaffected_pathogenicity		86.7424	3.74e-17	6.1%	319	115	210	2.0	205		12.20%	1618	1409
g1722.t1	C5P3X6#PHI_479#MEP1#199306#Coccidioides_posadasii#reduced_virulence		169.028	2.38e-43	69.4%	276	1	307	2.0	276		88.73%	345	39
g3125.t1	C5P3X6#PHI_479#MEP1#199306#Coccidioides_posadasii#reduced_virulence		173.27	7.70e-45	74.0%	273	1	281	2.0	273		97.91%	283	3
g5024.t1	C5P3X6#PHI_479#MEP1#199306#Coccidioides_posadasii#reduced_virulence		206.353	4.19e-55	73.0%	276	10	282	2.0	267		95.92%	294	13
g5534.t1	C5P3X6#PHI_479#MEP1#199306#Coccidioides_posadasii#reduced_virulence		184.722	1.95e-48	72.1%	276	22	257	2.0	255		94.14%	273	17
g11057.t1	C5P3X6#PHI_479#MEP1#199306#Coccidioides_posadasii#reduced_virulence		288.639	9.17e-82	73.8%	274	17	262	2.0	258		94.93%	273	12
g8976.t1	C6GZ42#PHI_2274#Mid1#5111#Claviceps_purpurea#loss_of_pathogenicity		419.702	8.74e-119	75.0%	653	1	653	2.0	635		100.00%	635	1
g6076.t1	C6KED4#PHI_1135#LmIFRD#5022#Leptosphaeria_maculans#loss_of_pathogenicity		217.806	8.41e-58	74.5%	437	1	437	2.0	433		99.08%	433	1
g13954.t1	C6KEF5#PHI_1076__PHI_2127#STE20__MGSTE20p#1047171#Zymoseptoria_tritici#unaffected_pathogenicity		59.5967	1.24e-09	7.4%	271	211	63	2.0	61		14.86%	363	301
g1021.t1	C6ZRH8#PHI_2976#CgOPT1#474922#Colletotrichum_gloeosporioides#reduced_virulence		613.964	7.23e-178	70.5%	729	9	726	2.0	721		91.09%	733	8
g1455.t1	C6ZRH8#PHI_2976#CgOPT1#474922#Colletotrichum_gloeosporioides#reduced_virulence		197.87	3.56e-51	64.0%	651	44	636	2.0	608		77.94%	682	47
g1703.t1	C6ZRH8#PHI_2976#CgOPT1#474922#Colletotrichum_gloeosporioides#reduced_virulence		689.039	0	70.9%	729	1	734	2.0	729		91.86%	734	1
g2195.t1	C6ZRH8#PHI_2976#CgOPT1#474922#Colletotrichum_gloeosporioides#reduced_virulence		378.135	3.07e-105	46.7%	678	16	691	2.0	663		43.35%	736	46
g2264.t1	C6ZRH8#PHI_2976#CgOPT1#474922#Colletotrichum_gloeosporioides#reduced_virulence		341.658	1.40e-94	67.8%	729	21	757	2.0	709		85.54%	814	58
g2557.t1	C6ZRH8#PHI_2976#CgOPT1#474922#Colletotrichum_gloeosporioides#reduced_virulence		176.663	1.02e-44	69.6%	721	50	688	2.0	672		89.12%	716	29
g3259.t1	C6ZRH8#PHI_2976#CgOPT1#474922#Colletotrichum_gloeosporioides#reduced_virulence		461.269	1.03e-130	54.3%	729	4	726	2.0	725		58.56%	739	15
g6461.t1	C6ZRH8#PHI_2976#CgOPT1#474922#Colletotrichum_gloeosporioides#reduced_virulence		190.236	6.76e-49	70.6%	729	21	709	2.0	667		91.24%	675	9
g6859.t1	C6ZRH8#PHI_2976#CgOPT1#474922#Colletotrichum_gloeosporioides#reduced_virulence		177.087	6.76e-45	70.0%	727	48	680	2.0	630		90.00%	650	21
g7203.t1	C6ZRH8#PHI_2976#CgOPT1#474922#Colletotrichum_gloeosporioides#reduced_virulence		431.578	1.31e-121	51.1%	729	43	765	2.0	687		52.25%	1008	244
g9411.t1	C6ZRH8#PHI_2976#CgOPT1#474922#Colletotrichum_gloeosporioides#reduced_virulence		264.886	2.13e-71	65.6%	729	64	725	2.0	666		81.28%	826	102
g10763.t1	C6ZRH8#PHI_2976#CgOPT1#474922#Colletotrichum_gloeosporioides#reduced_virulence		275.066	1.67e-74	67.8%	675	14	668	2.0	662		85.64%	669	2
g10966.t1	C6ZRH8#PHI_2976#CgOPT1#474922#Colletotrichum_gloeosporioides#reduced_virulence		947.772	0	76.7%	729	1	734	2.0	729		91.64%	734	1
g11981.t1	C6ZRH8#PHI_2976#CgOPT1#474922#Colletotrichum_gloeosporioides#reduced_virulence		740.785	0	70.5%	729	1	755	2.0	729		90.96%	755	1
g12583.t1	C6ZRH8#PHI_2976#CgOPT1#474922#Colletotrichum_gloeosporioides#reduced_virulence		1142.46	0	81.9%	729	1	735	2.0	729		91.76%	735	1
g12962.t1	C6ZRH8#PHI_2976#CgOPT1#474922#Colletotrichum_gloeosporioides#reduced_virulence		624.992	0	64.4%	727	61	667	2.0	667		78.84%	779	113
g14842.t1	C6ZRH8#PHI_2976#CgOPT1#474922#Colletotrichum_gloeosporioides#reduced_virulence		1066.53	0	80.0%	729	1	732	2.0	729		91.84%	732	1
g15272.t1	C6ZRH8#PHI_2976#CgOPT1#474922#Colletotrichum_gloeosporioides#reduced_virulence		412.491	2.35e-116	66.8%	689	67	623	2.0	612		83.61%	663	52
g14267.t1	C8V0N8#PHI_5268#Uge3#162425#Aspergillus_nidulans#increased_virulence__hypervirulence_		415.885	2.00e-126	83.9%	280	1	280	2.0	280		100.00%	280	1
g6118.t1	C9W7X1#PHI_3933__PHI_9080#CgPKS1__Cgpks1#31870#Colletotrichum_graminicola#loss_of_pathogenicity__reduced_virulence		3428.21	0	86.2%	2176	1	2176	2.0	2166		99.95%	2166	1
g1200.t1	D0E2X6#PHI_3896#Clt-1#5503#Curvularia_lunata#reduced_virulence		79.5318	7.98e-16	35.9%	374	159	230	2.0	216		71.88%	315	86
g6681.t1	D0ERY7#PHI_2202__PHI_7327#PdeH__MopdeH#318829#Magnaporthe_oryzae#reduced_virulence__loss_of_pathogenicity		838.34	0	75.0%	889	1	889	2.0	824		100.00%	824	1
g6621.t1	D0ERY8#PHI_2201__PHI_7328#PdeL__MopdeL#318829#Magnaporthe_oryzae#unaffected_pathogenicity__loss_of_pathogenicity__reduced_virulence		510.895	8.83e-148	75.0%	583	51	533	2.0	530		99.62%	530	1
g5977.t1	D0KML5#PHI_2735#RsmA#55208#Pectobacterium_wasabiae#increased_virulence__hypervirulence_		114.736	1.71e-26	54.1%	256	16	241	2.0	236		58.27%	280	45
g11697.t1	D0ZPH9#PHI_3771#sspH2#28901#Salmonella_enterica#effector__plant_avirulence_determinant_		52.3861	6.90e-07	9.5%	489	246	244	2.0	223		18.95%	863	641
g63.t1	D2E9W7#PHI_2376#DEP2#29001#Alternaria_brassicicola#reduced_virulence__unaffected_pathogenicity		156.728	3.85e-39	73.6%	440	7	437	2.0	434		97.11%	441	5
g6745.t1	D2E9W7#PHI_2376#DEP2#29001#Alternaria_brassicicola#reduced_virulence__unaffected_pathogenicity		174.542	1.39e-44	69.0%	406	8	399	2.0	374		88.00%	376	3
g8803.t1	D2E9W7#PHI_2376#DEP2#29001#Alternaria_brassicicola#reduced_virulence__unaffected_pathogenicity		176.663	8.20e-45	50.9%	446	1	446	2.0	427		51.82%	427	1
g10039.t1	D2E9W7#PHI_2376#DEP2#29001#Alternaria_brassicicola#reduced_virulence__unaffected_pathogenicity		177.511	2.11e-45	70.7%	401	1	408	2.0	401		91.48%	408	1
g11470.t1	D2E9W7#PHI_2376#DEP2#29001#Alternaria_brassicicola#reduced_virulence__unaffected_pathogenicity		149.941	5.32e-37	68.1%	405	1	421	2.0	405		86.27%	421	1
g11706.t1	D2E9W7#PHI_2376#DEP2#29001#Alternaria_brassicicola#reduced_virulence__unaffected_pathogenicity		177.935	1.42e-45	72.6%	429	6	424	2.0	421		95.25%	422	2
g11963.t1	D2E9W7#PHI_2376#DEP2#29001#Alternaria_brassicicola#reduced_virulence__unaffected_pathogenicity		177.087	2.19e-45	71.8%	364	7	358	2.0	350		93.58%	355	6
g12138.t1	D2E9W7#PHI_2376#DEP2#29001#Alternaria_brassicicola#reduced_virulence__unaffected_pathogenicity		135.52	8.29e-33	73.0%	327	8	320	2.0	317		96.06%	322	6
g12215.t1	D2E9W7#PHI_2376#DEP2#29001#Alternaria_brassicicola#reduced_virulence__unaffected_pathogenicity		138.065	2.61e-33	65.4%	394	1	412	2.0	394		80.78%	412	1
g13056.t1	D2E9W7#PHI_2376#DEP2#29001#Alternaria_brassicicola#reduced_virulence__unaffected_pathogenicity		75.2903	2.52e-14	38.0%	339	7	333	2.0	333		76.03%	338	6
g13482.t1	D2E9W7#PHI_2376#DEP2#29001#Alternaria_brassicicola#reduced_virulence__unaffected_pathogenicity		160.545	7.97e-40	47.4%	436	6	436	2.0	431		44.81%	937	502
g15443.t1	D2E9W7#PHI_2376#DEP2#29001#Alternaria_brassicicola#reduced_virulence__unaffected_pathogenicity		280.58	9.96e-77	70.5%	438	6	433	2.0	433		90.97%	440	8
g15618.t1	D2E9W7#PHI_2376#DEP2#29001#Alternaria_brassicicola#reduced_virulence__unaffected_pathogenicity		141.034	3.36e-34	59.9%	403	1	413	2.0	403		69.88%	413	1
g7971.t1	D2E9W8#PHI_2377#DEP3#29001#Alternaria_brassicicola#reduced_virulence__unaffected_pathogenicity		377.287	3.69e-106	72.5%	529	10	526	2.0	520		94.95%	529	4
g10248.t1	D2E9W8#PHI_2377#DEP3#29001#Alternaria_brassicicola#reduced_virulence__unaffected_pathogenicity		336.568	1.21e-93	71.8%	527	8	526	2.0	520		93.59%	530	5
g10648.t1	D2E9W8#PHI_2377#DEP3#29001#Alternaria_brassicicola#reduced_virulence__unaffected_pathogenicity		348.869	1.86e-97	71.9%	556	40	522	2.0	517		93.72%	555	34
g12763.t1	D2E9W8#PHI_2377#DEP3#29001#Alternaria_brassicicola#reduced_virulence__unaffected_pathogenicity		498.17	1.05e-143	69.8%	525	35	491	2.0	491		89.60%	512	22
g14300.t1	D2E9W8#PHI_2377#DEP3#29001#Alternaria_brassicicola#reduced_virulence__unaffected_pathogenicity		324.268	8.15e-90	73.1%	564	9	562	2.0	556		96.23%	582	21
g15444.t1	D2E9W8#PHI_2377#DEP3#29001#Alternaria_brassicicola#reduced_virulence__unaffected_pathogenicity		499.867	3.53e-144	72.3%	523	1	525	2.0	523		94.59%	525	1
g14355.t1	D2E9W9#PHI_2378#DEP4#29001#Alternaria_brassicicola#reduced_virulence__unaffected_pathogenicity		236.044	6.38e-63	70.1%	557	1	589	2.0	557		90.20%	589	1
g15380.t1	D2E9W9#PHI_2378#DEP4#29001#Alternaria_brassicicola#reduced_virulence__unaffected_pathogenicity		229.258	5.74e-61	74.1%	554	3	563	2.0	552		98.25%	567	5
g15445.t1	D2E9W9#PHI_2378#DEP4#29001#Alternaria_brassicicola#reduced_virulence__unaffected_pathogenicity		531.254	1.85e-153	69.4%	569	2	594	2.0	568		88.79%	616	23
g15446.t1	D2E9X0#PHI_2379#DEP5#29001#Alternaria_brassicicola#reduced_virulence__unaffected_pathogenicity		2199.87	0	74.1%	2370	39	2447	2.0	2332		98.27%	2487	41
g600.t1	D2EAX7#PHI_2582__PHI_2603#Rim20#5270#Ustilago_maydis#unaffected_pathogenicity		431.578	7.06e-122	68.8%	807	4	804	2.0	750		87.62%	754	5
g2076.t1	D2SZX7#PHI_2837#OXI1#5016#Bipolaris_maydis#reduced_virulence		130.854	7.99e-32	67.7%	229	6	224	2.0	224		85.50%	260	37
g2987.t1	D2SZX7#PHI_2837#OXI1#5016#Bipolaris_maydis#reduced_virulence		53.6586	4.89e-08	26.8%	191	32	163	2.0	160		53.62%	226	64
g8575.t1	D2SZX7#PHI_2837#OXI1#5016#Bipolaris_maydis#reduced_virulence		159.272	1.09e-40	67.7%	229	6	224	2.0	224		85.50%	259	36
g12517.t1	D2SZX7#PHI_2837#OXI1#5016#Bipolaris_maydis#reduced_virulence		82.0768	1.58e-16	18.1%	171	9	174	2.0	163		36.17%	210	37
g2290.t1	D2SZX8#PHI_2838#TOX9#5016#Bipolaris_maydis#reduced_virulence		97.7704	1.49e-21	69.0%	271	10	262	2.0	245		95.33%	249	5
g7858.t1	D2SZX8#PHI_2838#TOX9#5016#Bipolaris_maydis#reduced_virulence		119.826	2.57e-28	70.2%	272	17	256	2.0	237		90.46%	257	21
g1126.t1	D2TI55#PHI_9334#map#67825#Citrobacter_rodentium#effector__plant_avirulence_determinant_		153.334	1.24e-38	63.4%	249	12	238	2.0	222		76.82%	260	39
g3361.t1	D2TI55#PHI_9334#map#67825#Citrobacter_rodentium#effector__plant_avirulence_determinant_		204.233	4.17e-54	55.2%	255	14	243	2.0	242		60.45%	387	145
g2083.t1	D3QJB2#PHI_3526#lacA#28901#Salmonella_enterica#reduced_virulence		143.579	2.96e-36	74.3%	186	3	197	2.0	184		98.50%	197	1
g5690.t1	D3QJB2#PHI_3526#lacA#28901#Salmonella_enterica#reduced_virulence		153.759	3.07e-39	65.1%	186	7	186	2.0	180		80.17%	213	28
g11953.t1	D3W9Z8#PHI_3907#ZrfC#746128#Aspergillus_fumigatus#reduced_virulence__loss_of_pathogenicity		534.223	1.15e-156	75.2%	522	20	503	2.0	467		95.31%	490	24
g13641.t1	D4ALV9#PHI_6569#SUB6#523103#Trichophyton_mentagrophytes#reduced_virulence		291.184	2.27e-80	64.3%	373	33	341	2.0	335		78.64%	384	50
g1755.t1	D4HUC7#PHI_9309#pfkA#552#Erwinia_amylovora#reduced_virulence		182.177	1.20e-46	46.9%	305	3	343	2.0	303		43.81%	348	6
g4946.t1	D4HUI1#PHI_9318#ilvA#552#Erwinia_amylovora#reduced_virulence		93.953	4.19e-20	41.5%	324	42	318	2.0	283		83.03%	377	60
g5255.t1	D4HYW4#PHI_9327#asnB#552#Erwinia_amylovora#unaffected_pathogenicity		566.883	1.10e-165	74.7%	554	1	576	2.0	554		99.31%	576	1
g14773.t1	D4HYW4#PHI_9327#asnB#552#Erwinia_amylovora#unaffected_pathogenicity		150.365	7.69e-37	55.0%	367	1	402	2.0	367		59.91%	402	1
g6204.t1	D4I2T0#PHI_9310#pgi#552#Erwinia_amylovora#reduced_virulence		580.456	1.85e-170	75.9%	547	10	554	2.0	538		98.40%	561	8
g3578.t1	D4I229#PHI_7094__PHI_7438#clpV-2__EAMY__3222#552#Erwinia_amylovora#reduced_virulence__unaffected_pathogenicity__increased_virulence__hypervirulence_		468.48	3.43e-133	69.6%	868	193	708	2.0	676		89.28%	791	84
g15021.t1	D4I229#PHI_7094__PHI_7438#clpV-2__EAMY__3222#552#Erwinia_amylovora#reduced_virulence__unaffected_pathogenicity__increased_virulence__hypervirulence_		498.594	3.46e-142	64.0%	884	196	722	2.0	689		78.05%	900	179
g2993.t1	D4I307#PHI_3126__PHI_9305#argD#552#Erwinia_amylovora#loss_of_pathogenicity__reduced_virulence__unaffected_pathogenicity		107.526	3.30e-24	55.1%	323	44	280	2.0	273		60.26%	355	83
g7610.t1	D4I307#PHI_3126__PHI_9305#argD#552#Erwinia_amylovora#loss_of_pathogenicity__reduced_virulence__unaffected_pathogenicity		155.455	7.63e-39	69.3%	384	13	384	2.0	372		88.68%	405	22
g8694.t1	D4I307#PHI_3126__PHI_9305#argD#552#Erwinia_amylovora#loss_of_pathogenicity__reduced_virulence__unaffected_pathogenicity		228.833	3.15e-61	69.2%	400	21	394	2.0	380		88.34%	435	42
g11143.t1	D4I307#PHI_3126__PHI_9305#argD#552#Erwinia_amylovora#loss_of_pathogenicity__reduced_virulence__unaffected_pathogenicity		118.13	1.66e-27	64.7%	354	113	273	2.0	242		79.36%	274	2
g11486.t1	D4I307#PHI_3126__PHI_9305#argD#552#Erwinia_amylovora#loss_of_pathogenicity__reduced_virulence__unaffected_pathogenicity		127.461	3.20e-30	63.3%	339	39	335	2.0	301		76.66%	368	34
g14982.t1	D4I307#PHI_3126__PHI_9305#argD#552#Erwinia_amylovora#loss_of_pathogenicity__reduced_virulence__unaffected_pathogenicity		145.7	8.83e-36	63.9%	361	40	352	2.0	322		77.70%	377	26
g9044.t1	D4III8#PHI_2227#pao#5270#Ustilago_maydis#reduced_virulence__loss_of_pathogenicity		64.2624	5.87e-11	33.1%	342	18	325	2.0	324		66.12%	359	36
g11504.t1	D4III8#PHI_2227#pao#5270#Ustilago_maydis#reduced_virulence__loss_of_pathogenicity		48.1446	5.45e-06	3.3%	59	20	40	2.0	40		6.57%	187	148
g6111.t1	D5LHI2#PHI_8857#slnCl1__GU907087_#290576#Colletotrichum_lindemuthianum#reduced_virulence		1398.22	0	79.7%	1145	3	1143	2.0	1139		97.27%	1139	1
g2608.t1	D7UQ40#PHI_3347#sol5#48100#Alternaria_solani#unaffected_pathogenicity		105.405	1.50e-23	73.7%	514	58	457	2.0	414		97.41%	422	9
g3523.t1	D7UQ40#PHI_3347#sol5#48100#Alternaria_solani#unaffected_pathogenicity		115.161	2.05e-26	68.1%	515	95	454	2.0	421		86.15%	527	74
g3605.t1	D7UQ40#PHI_3347#sol5#48100#Alternaria_solani#unaffected_pathogenicity		155.879	1.11e-38	71.5%	514	58	479	2.0	457		93.01%	508	30
g4304.t1	D7UQ40#PHI_3347#sol5#48100#Alternaria_solani#unaffected_pathogenicity		165.211	1.54e-41	73.3%	514	8	522	2.0	507		96.67%	527	6
g4820.t1	D7UQ40#PHI_3347#sol5#48100#Alternaria_solani#unaffected_pathogenicity		79.1077	1.18e-15	27.5%	260	88	173	2.0	173		55.10%	203	31
g7696.t1	D7UQ40#PHI_3347#sol5#48100#Alternaria_solani#unaffected_pathogenicity		56.2035	1.54e-08	21.9%	265	50	222	2.0	216		43.70%	242	21
g8984.t1	D7UQ40#PHI_3347#sol5#48100#Alternaria_solani#unaffected_pathogenicity		180.056	3.97e-46	71.8%	514	58	473	2.0	457		93.66%	505	33
g8986.t1	D7UQ40#PHI_3347#sol5#48100#Alternaria_solani#unaffected_pathogenicity		169.452	7.56e-43	71.8%	514	52	470	2.0	463		93.63%	500	31
g9291.t1	D7UQ40#PHI_3347#sol5#48100#Alternaria_solani#unaffected_pathogenicity		96.4979	9.02e-21	29.6%	355	65	291	2.0	282		54.23%	366	85
g11557.t1	D7UQ40#PHI_3347#sol5#48100#Alternaria_solani#unaffected_pathogenicity		172.845	6.83e-44	72.9%	514	60	467	2.0	455		95.89%	481	15
g12502.t1	D7UQ40#PHI_3347#sol5#48100#Alternaria_solani#unaffected_pathogenicity		66.8073	1.03e-11	16.8%	260	95	166	2.0	166		33.60%	235	70
g12830.t1	D7UQ40#PHI_3347#sol5#48100#Alternaria_solani#unaffected_pathogenicity		59.1725	2.28e-09	18.1%	277	95	186	2.0	183		36.19%	251	66
g15135.t1	D7UQ40#PHI_3347#sol5#48100#Alternaria_solani#unaffected_pathogenicity		149.517	6.41e-37	72.5%	514	79	442	2.0	436		95.05%	465	24
g3763.t1	D9J222#PHI_2453#Snt2#5507#Fusarium_oxysporum#reduced_virulence		1532.25	0	67.8%	1333	6	1416	2.0	1328		80.50%	1469	54
g2906.t1	E0SB00#PHI_8580#purL__Dda3937_03379_#204038#Dickeya_dadantii#reduced_virulence		1261.64	0	74.9%	1295	3	1356	2.0	1293		99.78%	1359	4
g3356.t1	E0SDK2#PHI_8574#cysJ__Dda3937_00209_#204038#Dickeya_dadantii#reduced_virulence		146.548	1.31e-35	67.4%	607	74	624	2.0	534		84.90%	734	111
g5318.t1	E0SDK2#PHI_8574#cysJ__Dda3937_00209_#204038#Dickeya_dadantii#reduced_virulence		166.059	2.48e-41	43.1%	607	245	385	2.0	363		36.12%	1066	682
g11185.t1	E0SDK2#PHI_8574#cysJ__Dda3937_00209_#204038#Dickeya_dadantii#reduced_virulence		207.202	4.39e-54	70.2%	606	70	626	2.0	537		90.46%	690	65
g13717.t1	E0SGC8#PHI_8570#metB__Dda3937_03888_#204038#Dickeya_dadantii#reduced_virulence		252.162	2.02e-68	70.2%	385	6	385	2.0	380		90.38%	419	35
g80.t1	E2EAF6#PHI_2357#CYP52X1#176275#Beauveria_bassiana#reduced_virulence		107.95	2.71e-25	73.2%	456	316	141	2.0	134		96.40%	135	2
g1264.t1	E2EAF6#PHI_2357#CYP52X1#176275#Beauveria_bassiana#reduced_virulence		302.636	1.71e-83	65.7%	528	92	437	2.0	420		81.40%	509	90
g3292.t1	E2EAF6#PHI_2357#CYP52X1#176275#Beauveria_bassiana#reduced_virulence		92.2564	1.97e-19	23.1%	495	274	224	2.0	222		46.28%	436	213
g3836.t1	E2EAF6#PHI_2357#CYP52X1#176275#Beauveria_bassiana#reduced_virulence		326.813	8.83e-91	68.4%	528	65	472	2.0	464		86.76%	540	69
g4502.t1	E2EAF6#PHI_2357#CYP52X1#176275#Beauveria_bassiana#reduced_virulence		341.234	3.87e-95	63.9%	520	88	433	2.0	426		77.88%	538	113
g4867.t1	E2EAF6#PHI_2357#CYP52X1#176275#Beauveria_bassiana#reduced_virulence		289.911	6.74e-80	70.7%	499	153	361	2.0	347		91.39%	361	1
g5111.t1	E2EAF6#PHI_2357#CYP52X1#176275#Beauveria_bassiana#reduced_virulence		404.433	2.83e-115	71.5%	469	63	407	2.0	407		91.87%	441	35
g5113.t1	E2EAF6#PHI_2357#CYP52X1#176275#Beauveria_bassiana#reduced_virulence		90.1357	9.30e-19	16.8%	496	315	184	2.0	182		33.52%	517	334
g5592.t1	E2EAF6#PHI_2357#CYP52X1#176275#Beauveria_bassiana#reduced_virulence		301.364	5.02e-83	72.5%	525	11	515	2.0	509		94.96%	533	25
g9042.t1	E2EAF6#PHI_2357#CYP52X1#176275#Beauveria_bassiana#reduced_virulence		332.751	1.12e-92	74.0%	523	10	514	2.0	502		98.05%	510	9
g9416.t1	E2EAF6#PHI_2357#CYP52X1#176275#Beauveria_bassiana#reduced_virulence		515.985	5.55e-150	74.6%	525	1	525	2.0	522		99.24%	522	1
g9506.t1	E2EAF6#PHI_2357#CYP52X1#176275#Beauveria_bassiana#reduced_virulence		349.293	1.11e-97	64.8%	528	104	425	2.0	423		79.66%	528	106
g11789.t1	E2EAF6#PHI_2357#CYP52X1#176275#Beauveria_bassiana#reduced_virulence		103.284	9.40e-23	73.0%	525	17	514	2.0	509		96.44%	525	12
g12468.t1	E2EAF6#PHI_2357#CYP52X1#176275#Beauveria_bassiana#reduced_virulence		171.997	1.61e-43	57.4%	495	97	419	2.0	399		64.86%	504	86
g14697.t1	E2EAF6#PHI_2357#CYP52X1#176275#Beauveria_bassiana#reduced_virulence		365.411	1.41e-102	68.8%	500	3	498	2.0	488		87.61%	520	33
g14793.t1	E2EAF6#PHI_2357#CYP52X1#176275#Beauveria_bassiana#reduced_virulence		355.655	4.63e-99	49.3%	522	1	522	2.0	522		48.65%	1069	548
g14890.t1	E2EAF6#PHI_2357#CYP52X1#176275#Beauveria_bassiana#reduced_virulence		89.2874	1.59e-18	14.7%	489	315	175	2.0	162		29.35%	516	355
g15215.t1	E2EAF6#PHI_2357#CYP52X1#176275#Beauveria_bassiana#reduced_virulence		253.01	2.00e-68	72.1%	487	1	487	2.0	425		94.24%	443	19
g1980.t1	E2GL14#PHI_2334#BcNma#40559#Botrytis_cinerea#reduced_virulence		77.8352	2.18e-15	24.1%	368	237	132	2.0	129		48.13%	148	20
g11147.t1	E2GL14#PHI_2334#BcNma#40559#Botrytis_cinerea#reduced_virulence		1625.57	0	82.2%	1013	1	1022	2.0	1013		89.73%	1134	113
g14735.t1	E3Q2L6#PHI_6825#GPI12#31870#Colletotrichum_graminicola#loss_of_pathogenicity		336.992	2.92e-96	76.7%	317	1	317	2.0	309		99.04%	309	1
g6119.t1	E3Q7G1#PHI_2921__PHI_9075#FET3-2__fet3-2#31870#Colletotrichum_graminicola#reduced_virulence		444.727	7.79e-127	70.6%	540	26	515	2.0	510		91.23%	528	19
g8369.t1	E3QHX9#PHI_6227#KRE5#31870#Colletotrichum_graminicola#reduced_virulence		1985.67	0	81.5%	1492	1	1500	2.0	1492		100.00%	1500	1
g9138.t1	E3QI05#PHI_6826#GAA1#31870#Colletotrichum_graminicola#loss_of_pathogenicity		901.963	0	84.2%	602	1	612	2.0	602		99.35%	612	1
g10759.t1	E3QI14#PHI_9116#GLS1#31870#Colletotrichum_graminicola#reduced_virulence		3316.24	0	89.9%	1940	1	1940	2.0	1936		100.00%	1936	1
g10417.t1	E3QJK7#PHI_6827#GPI8#31870#Colletotrichum_graminicola#loss_of_pathogenicity		679.283	0	50.3%	399	1	399	2.0	395		21.39%	938	544
g1410.t1	E3QNW8#PHI_6228#KRE6#31870#Colletotrichum_graminicola#reduced_virulence		549.917	8.95e-164	76.2%	477	84	394	2.0	392		87.89%	441	50
g12086.t1	E3QNW8#PHI_6228#KRE6#31870#Colletotrichum_graminicola#reduced_virulence		365.835	2.25e-103	73.1%	475	74	414	2.0	402		96.28%	429	16
g7070.t1	E3QQT6#PHI_9111#Cgtrpf3#31870#Colletotrichum_graminicola#unaffected_pathogenicity		1169.6	0	75.1%	1141	41	1112	2.0	1101		94.24%	1148	37
g832.t1	E3QRA4#PHI_2920__PHI_9074#FET3-1__fet3-1#31870#Colletotrichum_graminicola#reduced_virulence		918.929	0	82.8%	597	6	592	2.0	591		93.96%	599	9
g4491.t1	E3QRA4#PHI_2920__PHI_9074#FET3-1__fet3-1#31870#Colletotrichum_graminicola#reduced_virulence		133.823	6.45e-32	71.2%	502	7	566	2.0	496		92.33%	573	8
g6305.t1	E3QV14#PHI_9112#Cgtrpf4#31870#Colletotrichum_graminicola#unaffected_pathogenicity		454.058	4.30e-129	69.4%	657	18	640	2.0	637		88.72%	641	5
g7220.t1	E3QV14#PHI_9112#Cgtrpf4#31870#Colletotrichum_graminicola#unaffected_pathogenicity		846.823	0	78.8%	683	1	702	2.0	683		97.36%	702	1
g10738.t1	E3QXS6#PHI_9110#Cgtrpf2#31870#Colletotrichum_graminicola#unaffected_pathogenicity		569.852	2.36e-164	62.3%	640	46	595	2.0	594		74.62%	642	49
g5716.t1	E7Q5D7#PHI_5043#Hsp150p#4932#Saccharomyces_cerevisiae#increased_virulence__hypervirulence_		111.343	1.85e-25	40.4%	362	273	90	2.0	89		25.21%	157	69
g6232.t1	E9DS54#PHI_8769#MaPpt1#92637#Metarhizium_acridum#unaffected_pathogenicity		68.0797	2.24e-12	17.5%	97	3	95	2.0	95		34.93%	98	4
g7327.t1	E9DS54#PHI_8769#MaPpt1#92637#Metarhizium_acridum#unaffected_pathogenicity		831.978	0	73.6%	475	5	471	2.0	471		68.26%	481	11
g10471.t1	E9DS54#PHI_8769#MaPpt1#92637#Metarhizium_acridum#unaffected_pathogenicity		79.1077	1.23e-15	19.8%	146	4	148	2.0	143		39.57%	261	114
g3988.t1	E9ECB5#PHI_9489#MaChsIV__XP_007813853.1_#92637#Metarhizium_acridum#unaffected_pathogenicity		1888.12	0	86.1%	1226	1	1226	2.0	1218		100.00%	1218	1
g6537.t1	E9EE69#PHI_9488#MaChsII__XP_007814507.1_#92637#Metarhizium_acridum#unaffected_pathogenicity		1611.15	0	81.7%	1001	7	1010	2.0	995		88.36%	1142	133
g6048.t1	E9EJG5#PHI_7756#Mrpct__MAA_00035_#568076#Metarhizium_robertsii#reduced_virulence		81.2285	3.33e-16	16.6%	275	125	151	2.0	145		33.26%	151	7
g14185.t1	E9EJG5#PHI_7756#Mrpct__MAA_00035_#568076#Metarhizium_robertsii#reduced_virulence		564.338	2.57e-169	79.9%	428	1	472	2.0	428		100.00%	472	1
g9708.t1	E9EMQ0#PHI_3328#MrKu70#568076#Metarhizium_robertsii#unaffected_pathogenicity		689.463	0	75.9%	643	9	648	2.0	635		98.03%	657	10
g11294.t1	E9EQM1#PHI_3817#mrGAT#568076#Metarhizium_robertsii#reduced_virulence		1019.45	0	49.9%	739	14	732	2.0	726		31.20%	1841	1110
g6692.t1	E9ETZ6#PHI_7251#Mrtdc#568076#Metarhizium_robertsii#reduced_virulence		1135.67	0	84.9%	760	1	760	2.0	760		100.00%	760	1
g8487.t1	E9EU30#PHI_5433#Mero-Ste11#568076#Metarhizium_robertsii#unaffected_pathogenicity		109.223	4.98e-25	71.5%	877	625	253	2.0	238		92.97%	252	15
g14590.t1	E9EU30#PHI_5433#Mero-Ste11#568076#Metarhizium_robertsii#unaffected_pathogenicity		65.5348	2.99e-11	15.2%	893	738	164	2.0	156		30.31%	299	136
g12338.t1	E9F1A7#PHI_6380#mrLPAAT1#568076#Metarhizium_robertsii#reduced_virulence		395.525	7.40e-118	80.1%	292	7	286	2.0	286		96.62%	291	6
g6940.t1	E9F2M8#PHI_7757#Mrpem__MAA_06426_#568076#Metarhizium_robertsii#unaffected_pathogenicity		1320.6	0	82.1%	969	1	969	2.0	946		99.58%	946	1
g14943.t1	E9R5E2#PHI_2513#GFA1#746128#Aspergillus_fumigatus#lethal__loss_of_pathogenicity		1253.59	0	91.8%	694	1	703	2.0	694		100.00%	703	1
g5740.t1	E9R863#PHI_5267#UgeB#162425#Aspergillus_nidulans#increased_virulence__hypervirulence_		384.497	3.53e-109	67.5%	421	48	402	2.0	374		84.99%	463	62
g12243.t1	E9RBG1#PHI_4230__PHI_8901#abcB__abcG1#746128#Aspergillus_fumigatus#reduced_virulence__unaffected_pathogenicity		1736.27	0	77.7%	1494	18	1477	2.0	1474		99.73%	1476	3
g5622.t1	F0XP73#PHI_2693#GcABC-G1#226899#Grosmannia_clavigera#reduced_virulence		2307.18	0	84.8%	1537	1	1547	2.0	1537		99.94%	1547	1
g442.t1	F5B5Y4#PHI_6206#BbCypC#176275#Beauveria_bassiana#unaffected_pathogenicity		139.337	2.16e-35	71.1%	150	4	153	2.0	147		92.17%	154	2
g1643.t1	F5B5Y4#PHI_6206#BbCypC#176275#Beauveria_bassiana#unaffected_pathogenicity		267.431	2.79e-80	86.2%	161	1	163	2.0	161		97.60%	163	1
g10305.t1	F5B5Y4#PHI_6206#BbCypC#176275#Beauveria_bassiana#unaffected_pathogenicity		162.242	1.17e-42	68.1%	157	5	163	2.0	153		85.34%	191	29
g13778.t1	F5B5Y4#PHI_6206#BbCypC#176275#Beauveria_bassiana#unaffected_pathogenicity		150.789	5.70e-38	37.2%	156	3	154	2.0	152		24.36%	624	473
g11787.t1	F5HAA8#PHI_424#PCK1#5207#Cryptococcus_neoformans#reduced_virulence		746.723	0	77.7%	549	5	545	2.0	539		90.74%	593	55
g7567.t1	F6K8L6#PHI_2841#CnSEC14-2#5207#Cryptococcus_neoformans#unaffected_pathogenicity		227.985	8.21e-62	59.9%	253	8	246	2.0	245		69.80%	274	30
g9498.t1	F6K8L6#PHI_2841#CnSEC14-2#5207#Cryptococcus_neoformans#unaffected_pathogenicity		94.8013	2.34e-20	27.3%	253	9	272	2.0	245		54.62%	306	35
g3024.t1	F6K8L7#PHI_2842#CnSFH5#5207#Cryptococcus_neoformans#unaffected_pathogenicity__reduced_virulence		169.452	3.20e-43	55.7%	280	25	266	2.0	256		61.43%	415	150
g13090.t1	F6MFB4#PHI_2704#Tri12#5518#Fusarium_graminearum#reduced_virulence		170.3	5.54e-43	67.1%	556	43	514	2.0	511		84.18%	588	78
g14780.t1	F6MFB4#PHI_2704#Tri12#5518#Fusarium_graminearum#reduced_virulence		540.161	1.48e-156	71.7%	574	1	574	2.0	571		93.30%	610	40
g4364.t1	F8R4X8#PHI_2313#SCD#5530#Metarhizium_anisopliae#increased_virulence__hypervirulence_		234.347	2.05e-67	79.7%	173	9	165	2.0	165		97.63%	169	5
g4366.t1	F8R4X8#PHI_2313#SCD#5530#Metarhizium_anisopliae#increased_virulence__hypervirulence_		128.309	1.12e-31	73.8%	172	8	165	2.0	160		97.56%	164	5
g14043.t1	F8R4X8#PHI_2313#SCD#5530#Metarhizium_anisopliae#increased_virulence__hypervirulence_		181.753	2.64e-49	72.9%	160	9	152	2.0	152		93.25%	160	9
g14473.t1	F8R4X8#PHI_2313#SCD#5530#Metarhizium_anisopliae#increased_virulence__hypervirulence_		243.679	6.79e-71	81.5%	169	8	162	2.0	162		98.18%	165	4
g2379.t1	F8SM03#PHI_2179#Moplaa#318829#Magnaporthe_oryzae#reduced_virulence		680.98	0	73.1%	768	4	774	2.0	765		96.27%	776	3
g8508.t1	F8U971#PHI_6157#bcdh#40559#Botrytis_cinerea#unaffected_pathogenicity		717.033	0	87.0%	430	8	423	2.0	409		95.56%	422	14
g1856.t1	F9FUE8#PHI_9485#Foatg3#5507#Fusarium_oxysporum#reduced_virulence__unaffected_pathogenicity		549.068	4.75e-170	89.1%	347	2	351	2.0	346		98.87%	355	5
g7943.t1	F9WWD1#PHI_7558#ZtGT2#1047171#Zymoseptoria_tritici#loss_of_pathogenicity		92.6806	6.06e-20	24.1%	168	32	139	2.0	137		48.26%	164	26
g14829.t1	F9WWD1#PHI_7558#ZtGT2#1047171#Zymoseptoria_tritici#loss_of_pathogenicity		146.124	3.18e-36	67.0%	295	62	241	2.0	234		83.97%	243	3
g13748.t1	F9WWR1#PHI_4966#sdi1#1047171#Zymoseptoria_tritici#unaffected_pathogenicity		1158.15	0	88.5%	641	17	625	2.0	624		90.83%	642	19
g728.t1	F9WZ47#PHI_6548#Zt89160#1047171#Zymoseptoria_tritici#increased_virulence__hypervirulence_		90.984	2.07e-19	35.9%	389	151	239	2.0	217		71.85%	298	82
g12321.t1	F9X9S4#PHI_4944#KU80#1047171#Zymoseptoria_tritici#unaffected_pathogenicity		625.84	0	74.7%	719	1	737	2.0	719		99.33%	737	1
g7681.t1	F9X691#PHI_4914#ZtCBR1#1047171#Zymoseptoria_tritici#reduced_virulence		117.706	1.42e-27	62.1%	284	45	240	2.0	237		74.29%	288	52
g9086.t1	F9X691#PHI_4914#ZtCBR1#1047171#Zymoseptoria_tritici#reduced_virulence		155.031	7.08e-39	63.8%	288	20	269	2.0	262		77.51%	308	47
g13821.t1	F9X691#PHI_4914#ZtCBR1#1047171#Zymoseptoria_tritici#reduced_virulence		213.564	1.12e-56	52.0%	313	57	257	2.0	249		54.01%	461	213
g14994.t1	F9X691#PHI_4914#ZtCBR1#1047171#Zymoseptoria_tritici#reduced_virulence		384.497	3.02e-113	76.2%	313	53	261	2.0	257		82.64%	311	55
g3131.t1	F9XFI6#PHI_8596#ZtPks7#1047171#Zymoseptoria_tritici#unaffected_pathogenicity		1734.15	0	74.2%	2383	64	2323	2.0	2320		98.31%	2358	36
g9861.t1	F9XFI6#PHI_8596#ZtPks7#1047171#Zymoseptoria_tritici#unaffected_pathogenicity		410.795	1.21e-114	65.4%	2382	549	1834	2.0	1825		80.82%	2245	421
g5827.t1	F9XHT2#PHI_7446#Myco4#1047171#Zymoseptoria_tritici#reduced_virulence		459.996	4.12e-134	74.6%	428	4	431	2.0	425		98.18%	438	8
g853.t1	F9XJV5#PHI_2441#MgAlg2#1047171#Zymoseptoria_tritici#loss_of_pathogenicity		442.606	2.53e-127	71.8%	436	2	435	2.0	428		91.06%	435	8
g647.t1	F9XNZ8#PHI_8592#ZtPpt#1047171#Zymoseptoria_tritici#loss_of_pathogenicity		102.86	1.87e-23	73.5%	401	227	175	2.0	173		97.19%	175	3
g1193.t1	F9XNZ8#PHI_8592#ZtPpt#1047171#Zymoseptoria_tritici#loss_of_pathogenicity		422.247	6.43e-124	82.8%	413	91	323	2.0	322		97.58%	328	7
g4642.t1	F9XNZ8#PHI_8592#ZtPpt#1047171#Zymoseptoria_tritici#loss_of_pathogenicity		182.177	3.86e-47	74.0%	397	74	342	2.0	324		97.99%	343	2
g14577.t1	F9XNZ8#PHI_8592#ZtPpt#1047171#Zymoseptoria_tritici#loss_of_pathogenicity		86.3183	1.14e-18	47.3%	401	277	125	2.0	125		94.70%	129	5
g15755.t1	F9XNZ8#PHI_8592#ZtPpt#1047171#Zymoseptoria_tritici#loss_of_pathogenicity		190.236	1.16e-49	71.9%	401	80	322	2.0	322		93.88%	340	19
g10785.t1	F9XQ56#PHI_2442#MgNLP#1047171#Zymoseptoria_tritici#unaffected_pathogenicity		218.654	1.58e-59	70.5%	234	16	223	2.0	219		91.02%	242	20
g11731.t1	F9XQ56#PHI_2442#MgNLP#1047171#Zymoseptoria_tritici#unaffected_pathogenicity		267.855	3.42e-76	73.1%	234	21	214	2.0	210		88.24%	233	24
g429.t1	F9XQ63#PHI_8597#ZtPks8#1047171#Zymoseptoria_tritici#unaffected_pathogenicity		1212.87	0	74.5%	2610	10	2601	2.0	2573		98.96%	2592	20
g1417.t1	F9XQ63#PHI_8597#ZtPks8#1047171#Zymoseptoria_tritici#unaffected_pathogenicity		923.595	0	67.4%	2594	428	2167	2.0	2075		84.87%	2416	342
g1508.t1	F9XQ63#PHI_8597#ZtPks8#1047171#Zymoseptoria_tritici#unaffected_pathogenicity		1019.45	0	72.4%	2608	592	2039	2.0	2017		94.71%	2147	109
g1524.t1	F9XQ63#PHI_8597#ZtPks8#1047171#Zymoseptoria_tritici#unaffected_pathogenicity		1561.52	0	74.9%	2617	8	2610	2.0	2573		99.84%	2575	3
g1693.t1	F9XQ63#PHI_8597#ZtPks8#1047171#Zymoseptoria_tritici#unaffected_pathogenicity		820.95	0	53.4%	1326	9	1318	2.0	1252		56.78%	1265	14
g4217.t1	F9XQ63#PHI_8597#ZtPks8#1047171#Zymoseptoria_tritici#unaffected_pathogenicity		1293.46	0	72.0%	2616	8	2609	2.0	2558		93.94%	2723	166
g4303.t1	F9XQ63#PHI_8597#ZtPks8#1047171#Zymoseptoria_tritici#unaffected_pathogenicity		1844.01	0	75.0%	2621	1	2662	2.0	2621		100.00%	2662	1
g4658.t1	F9XQ63#PHI_8597#ZtPks8#1047171#Zymoseptoria_tritici#unaffected_pathogenicity		70.2005	9.08e-13	11.4%	2609	2505	105	2.0	101		22.75%	142	42
g7797.t1	F9XQ63#PHI_8597#ZtPks8#1047171#Zymoseptoria_tritici#unaffected_pathogenicity		1269.28	0	74.9%	2606	8	2599	2.0	2593		99.73%	2594	2
g9456.t1	F9XQ63#PHI_8597#ZtPks8#1047171#Zymoseptoria_tritici#unaffected_pathogenicity		1564.07	0	74.8%	2613	37	2586	2.0	2577		99.58%	2591	6
g9938.t1	F9XQ63#PHI_8597#ZtPks8#1047171#Zymoseptoria_tritici#unaffected_pathogenicity		1439.36	0	74.8%	2612	9	2604	2.0	2577		99.54%	2587	11
g10100.t1	F9XQ63#PHI_8597#ZtPks8#1047171#Zymoseptoria_tritici#unaffected_pathogenicity		1419.43	0	74.7%	2615	8	2608	2.0	2586		99.35%	2598	13
g14695.t1	F9XQ63#PHI_8597#ZtPks8#1047171#Zymoseptoria_tritici#unaffected_pathogenicity		1537.77	0	74.8%	2610	1	2610	2.0	2536		99.69%	2536	1
g668.t1	G0T3B3#PHI_2401#CaRING1#339__317__272952#Xanthomonas_campestris__Pseudomonas_syringae__Hyaloperonospora_arabidopsidis#increased_virulence__hypervirule		57.9001	3.97e-09	5.0%	149	97	53	2.0	53		10.00%	407	355
g6960.t1	G0T3B3#PHI_2401#CaRING1#339__317__272952#Xanthomonas_campestris__Pseudomonas_syringae__Hyaloperonospora_arabidopsidis#increased_virulence__hypervirule		50.2653	9.33e-07	5.9%	149	75	75	2.0	68		11.81%	374	307
g6626.t1	G0ZS89#PHI_6081#MoCps1#318829#Magnaporthe_oryzae#reduced_virulence		2879.36	0	86.8%	1799	2	1819	2.0	1798		99.62%	1821	3
g12018.t1	G1UA02#PHI_2819#CaEss1#5476#Candida_albicans#reduced_virulence		176.239	3.57e-47	74.5%	175	1	182	2.0	175		98.91%	182	1
g8304.t1	G1UAE0#PHI_242#CaTPS2#5476#Candida_albicans#reduced_virulence		767.931	0	66.9%	845	27	860	2.0	819		83.74%	1010	151
g5920.t1	G1UBC2#PHI_517#CaEAP1#5476#Candida_albicans#reduced_virulence		61.2933	3.82e-09	3.7%	238	150	89	2.0	72		2.24%	910	839
g895.t1	G1X666#PHI_8036#AoRab-2__AOL_s00054g360_#13349#Arthrobotrys_oligospora#unaffected_pathogenicity		224.592	1.26e-61	69.7%	189	2	238	2.0	188		89.47%	240	3
g3289.t1	G1X666#PHI_8036#AoRab-2__AOL_s00054g360_#13349#Arthrobotrys_oligospora#unaffected_pathogenicity		123.644	2.07e-29	42.5%	127	5	127	2.0	123		34.99%	153	27
g15.t1	G1XU04#PHI_5276#AOL_s00215g283#13349#Arthrobotrys_oligospora#increased_virulence__hypervirulence_		458.3	5.51e-129	56.7%	1757	76	1704	2.0	1682		63.46%	2317	614
g349.t1	G2WY50#PHI_4909#VdQase#27337#Verticillium_dahliae#reduced_virulence		504.108	2.71e-149	80.7%	339	1	341	2.0	339		96.88%	341	1
g14809.t1	G2WY50#PHI_4909#VdQase#27337#Verticillium_dahliae#reduced_virulence		54.931	3.97e-09	41.6%	360	274	87	2.0	84		83.17%	97	14
g9789.t1	G2WYW6#PHI_5078#VdCrz1#27337#Verticillium_dahliae#reduced_virulence		767.083	0	79.8%	700	1	716	2.0	700		100.00%	716	1
g13729.t1	G2WYZ0#PHI_7329#STT3#27337#Verticillium_dahliae#reduced_virulence		1161.97	0	87.5%	748	1	751	2.0	748		100.00%	751	1
g179.t1	G2X1K9#PHI_6271#VdThit#27337#Verticillium_dahliae#reduced_virulence		229.682	3.69e-61	73.1%	524	2	549	2.0	523		96.15%	560	12
g184.t1	G2X1K9#PHI_6271#VdThit#27337#Verticillium_dahliae#reduced_virulence		160.969	3.25e-40	65.2%	473	69	419	2.0	405		80.42%	458	40
g5552.t1	G2X1K9#PHI_6271#VdThit#27337#Verticillium_dahliae#reduced_virulence		294.153	1.13e-80	68.4%	521	12	545	2.0	510		86.78%	611	67
g6504.t1	G2X1K9#PHI_6271#VdThit#27337#Verticillium_dahliae#reduced_virulence		218.654	8.56e-58	72.2%	520	21	524	2.0	500		94.41%	552	29
g9468.t1	G2X1K9#PHI_6271#VdThit#27337#Verticillium_dahliae#reduced_virulence		347.596	4.54e-97	73.3%	514	3	542	2.0	512		96.61%	545	4
g10272.t1	G2X1K9#PHI_6271#VdThit#27337#Verticillium_dahliae#reduced_virulence		181.328	1.52e-46	69.3%	443	24	439	2.0	420		88.51%	475	37
g10414.t1	G2X1K9#PHI_6271#VdThit#27337#Verticillium_dahliae#reduced_virulence		212.292	6.72e-56	73.2%	508	10	529	2.0	499		96.36%	543	15
g12206.t1	G2X1K9#PHI_6271#VdThit#27337#Verticillium_dahliae#reduced_virulence		303.484	1.35e-83	73.5%	520	7	549	2.0	514		97.00%	563	15
g12320.t1	G2X1K9#PHI_6271#VdThit#27337#Verticillium_dahliae#reduced_virulence		243.255	3.79e-65	73.3%	529	11	581	2.0	519		96.51%	599	19
g14096.t1	G2X1K9#PHI_6271#VdThit#27337#Verticillium_dahliae#reduced_virulence		169.452	7.17e-43	68.8%	458	12	463	2.0	447		87.52%	475	13
g14389.t1	G2X1K9#PHI_6271#VdThit#27337#Verticillium_dahliae#reduced_virulence		240.71	1.64e-64	73.2%	524	14	540	2.0	511		96.43%	560	21
g3486.t1	G2X1Q3#PHI_9377#VdMsn2__VDAG_04227_#27337#Verticillium_dahliae#reduced_virulence		435.82	6.09e-124	74.8%	577	4	621	2.0	574		99.68%	623	3
g6322.t1	G2X4U8#PHI_6834#Vd2LysM#27337#Verticillium_dahliae#effector__plant_avirulence_determinant_		55.3552	1.25e-09	41.1%	143	80	65	2.0	64		82.28%	79	15
g5107.t1	G2X5W3#PHI_8559#SOM1__VDAG_JR2_Chr1g09120a_#27337#Verticillium_dahliae#loss_of_pathogenicity__reduced_virulence		707.277	0	76.8%	819	14	839	2.0	806		98.24%	852	14
g788.t1	G2X6V8#PHI_6331#VdCYP1#27337#Verticillium_dahliae#loss_of_pathogenicity		86.7424	6.67e-18	44.7%	442	3	440	2.0	376		89.31%	384	9
g2168.t1	G2X6V8#PHI_6331#VdCYP1#27337#Verticillium_dahliae#loss_of_pathogenicity		172.421	8.48e-44	72.1%	481	2	490	2.0	480		94.23%	508	19
g3015.t1	G2X6V8#PHI_6331#VdCYP1#27337#Verticillium_dahliae#loss_of_pathogenicity		171.149	2.44e-43	74.6%	480	5	509	2.0	476		99.22%	511	3
g3545.t1	G2X6V8#PHI_6331#VdCYP1#27337#Verticillium_dahliae#loss_of_pathogenicity		82.0768	2.48e-16	19.2%	470	268	218	2.0	203		38.31%	555	338
g4706.t1	G2X6V8#PHI_6331#VdCYP1#27337#Verticillium_dahliae#loss_of_pathogenicity		567.731	2.71e-169	76.9%	484	3	482	2.0	459		99.14%	460	2
g5713.t1	G2X6V8#PHI_6331#VdCYP1#27337#Verticillium_dahliae#loss_of_pathogenicity		165.211	1.25e-41	73.3%	477	10	476	2.0	468		96.55%	484	9
g5733.t1	G2X6V8#PHI_6331#VdCYP1#27337#Verticillium_dahliae#loss_of_pathogenicity		148.669	1.15e-36	74.3%	424	4	425	2.0	421		98.61%	430	6
g5809.t1	G2X6V8#PHI_6331#VdCYP1#27337#Verticillium_dahliae#loss_of_pathogenicity		91.8323	2.16e-19	45.0%	449	61	420	2.0	389		89.94%	420	1
g5845.t1	G2X6V8#PHI_6331#VdCYP1#27337#Verticillium_dahliae#loss_of_pathogenicity		195.75	6.23e-51	73.1%	477	8	478	2.0	470		96.18%	494	17
g6321.t1	G2X6V8#PHI_6331#VdCYP1#27337#Verticillium_dahliae#loss_of_pathogenicity		57.0518	7.15e-09	17.6%	425	275	162	2.0	151		35.22%	454	293
g6719.t1	G2X6V8#PHI_6331#VdCYP1#27337#Verticillium_dahliae#loss_of_pathogenicity		641.958	0	80.4%	481	1	481	2.0	481		98.57%	481	1
g7516.t1	G2X6V8#PHI_6331#VdCYP1#27337#Verticillium_dahliae#loss_of_pathogenicity		128.734	1.36e-30	71.0%	444	13	445	2.0	432		91.94%	447	3
g9942.t1	G2X6V8#PHI_6331#VdCYP1#27337#Verticillium_dahliae#loss_of_pathogenicity		85.8941	9.30e-18	25.6%	446	282	176	2.0	165		51.16%	309	134
g11070.t1	G2X6V8#PHI_6331#VdCYP1#27337#Verticillium_dahliae#loss_of_pathogenicity		86.3183	2.37e-17	9.0%	437	288	161	2.0	150		17.95%	434	274
g11079.t1	G2X6V8#PHI_6331#VdCYP1#27337#Verticillium_dahliae#loss_of_pathogenicity		80.8043	6.08e-16	46.5%	453	10	477	2.0	444		92.98%	489	13
g11489.t1	G2X6V8#PHI_6331#VdCYP1#27337#Verticillium_dahliae#loss_of_pathogenicity		149.093	1.05e-36	73.1%	479	10	478	2.0	470		96.18%	489	12
g11986.t1	G2X6V8#PHI_6331#VdCYP1#27337#Verticillium_dahliae#loss_of_pathogenicity		93.5289	8.98e-20	43.9%	446	14	456	2.0	433		87.86%	480	25
g12160.t1	G2X6V8#PHI_6331#VdCYP1#27337#Verticillium_dahliae#loss_of_pathogenicity		164.362	2.48e-41	66.5%	460	22	445	2.0	439		83.02%	518	74
g13074.t1	G2X6V8#PHI_6331#VdCYP1#27337#Verticillium_dahliae#loss_of_pathogenicity		179.632	5.78e-46	74.4%	475	10	478	2.0	466		98.76%	480	3
g13776.t1	G2X6V8#PHI_6331#VdCYP1#27337#Verticillium_dahliae#loss_of_pathogenicity		138.489	1.52e-33	69.9%	449	41	429	2.0	409		89.75%	447	19
g14092.t1	G2X6V8#PHI_6331#VdCYP1#27337#Verticillium_dahliae#loss_of_pathogenicity		77.4111	6.10e-15	44.2%	475	29	453	2.0	447		88.30%	477	25
g14256.t1	G2X6V8#PHI_6331#VdCYP1#27337#Verticillium_dahliae#loss_of_pathogenicity		178.359	1.26e-45	74.3%	475	2	482	2.0	474		98.57%	484	3
g14756.t1	G2X6V8#PHI_6331#VdCYP1#27337#Verticillium_dahliae#loss_of_pathogenicity		177.087	3.39e-45	73.1%	482	5	486	2.0	478		96.24%	505	20
g6837.t1	G2X7U7#PHI_7330#Vph1#27337#Verticillium_dahliae#loss_of_pathogenicity		1106.83	0	89.2%	685	11	675	2.0	659		99.55%	661	3
g1924.t1	G2X8Y4#PHI_7741#FreB#27337#Verticillium_dahliae#reduced_virulence		436.244	4.93e-124	68.1%	582	52	540	2.0	531		86.26%	626	87
g1927.t1	G2X8Y4#PHI_7741#FreB#27337#Verticillium_dahliae#reduced_virulence		118.554	4.12e-27	43.6%	484	146	339	2.0	333		37.29%	549	217
g8300.t1	G2X8Y4#PHI_7741#FreB#27337#Verticillium_dahliae#reduced_virulence		181.328	2.95e-46	59.1%	582	104	524	2.0	479		68.14%	769	246
g14141.t1	G2X8Y4#PHI_7741#FreB#27337#Verticillium_dahliae#reduced_virulence		102.436	2.08e-22	60.2%	582	80	503	2.0	491		71.47%	687	197
g15599.t1	G2X8Y4#PHI_7741#FreB#27337#Verticillium_dahliae#reduced_virulence		786.17	0	80.2%	582	28	555	2.0	553		95.18%	581	29
g15737.t1	G2X8Y4#PHI_7741#FreB#27337#Verticillium_dahliae#reduced_virulence		48.5687	8.20e-07	31.0%	229	129	104	2.0	101		61.90%	165	62
g15794.t1	G2X8Y4#PHI_7741#FreB#27337#Verticillium_dahliae#reduced_virulence		115.161	9.18e-27	66.1%	567	321	247	2.0	235		82.17%	249	15
g4652.t1	G2X444#PHI_6832#Vd5LysM#27337#Verticillium_dahliae#effector__plant_avirulence_determinant_		406.129	1.79e-114	72.7%	690	11	680	2.0	670		95.31%	703	34
g13644.t1	G2X869#PHI_6147#VdNRS		545.251	2.00e-172	90.3%	302	4	300	2.0	299		99.01%	302	3
g753.t1	G2XAE9#PHI_5387#VdCYC8#27337#Verticillium_dahliae#reduced_virulence		914.688	0	77.0%	876	25	852	2.0	779		96.17%	797	19
g854.t1	G2XBR1#PHI_3708#VdSSP1#27337#Verticillium_dahliae#reduced_virulence		1139.06	0	75.2%	1248	50	1206	2.0	1199		97.34%	1233	28
g205.t1	G2XD29#PHI_2731#VdSge1#27337#Verticillium_dahliae#loss_of_pathogenicity		539.313	8.92e-157	71.8%	552	29	524	2.0	515		92.29%	518	4
g2851.t1	G2XD29#PHI_2731#VdSge1#27337#Verticillium_dahliae#loss_of_pathogenicity		459.148	1.80e-131	74.1%	563	38	526	2.0	526		98.13%	533	8
g4382.t1	G2XD29#PHI_2731#VdSge1#27337#Verticillium_dahliae#loss_of_pathogenicity		421.823	9.09e-120	71.8%	555	17	539	2.0	531		93.65%	532	2
g8794.t1	G2XD29#PHI_2731#VdSge1#27337#Verticillium_dahliae#loss_of_pathogenicity		165.635	1.98e-41	58.2%	555	14	549	2.0	542		66.38%	549	1
g10062.t1	G2XD29#PHI_2731#VdSge1#27337#Verticillium_dahliae#loss_of_pathogenicity		694.129	0	75.3%	573	13	561	2.0	557		91.61%	608	52
g10559.t1	G2XD29#PHI_2731#VdSge1#27337#Verticillium_dahliae#loss_of_pathogenicity		132.127	1.20e-31	62.0%	563	202	362	2.0	329		73.93%	407	79
g12198.t1	G2XD29#PHI_2731#VdSge1#27337#Verticillium_dahliae#loss_of_pathogenicity		514.712	1.28e-148	70.8%	566	41	543	2.0	526		91.57%	555	13
g14560.t1	G2XD29#PHI_2731#VdSge1#27337#Verticillium_dahliae#loss_of_pathogenicity		445.999	2.48e-127	73.1%	555	28	534	2.0	528		96.22%	536	3
g1447.t1	G2XD68#PHI_8858#VdSSEP1__VDAG-08100_#27337#Verticillium_dahliae#reduced_virulence		220.775	5.70e-58	67.4%	828	98	779	2.0	731		84.77%	904	126
g4409.t1	G2XD68#PHI_8858#VdSSEP1__VDAG-08100_#27337#Verticillium_dahliae#reduced_virulence		174.118	7.44e-44	71.3%	833	38	927	2.0	796		92.61%	955	29
g5545.t1	G2XD68#PHI_8858#VdSSEP1__VDAG-08100_#27337#Verticillium_dahliae#reduced_virulence		253.434	7.65e-68	65.0%	675	1	719	2.0	675		79.98%	719	1
g6747.t1	G2XD68#PHI_8858#VdSSEP1__VDAG-08100_#27337#Verticillium_dahliae#reduced_virulence		329.782	5.42e-91	64.6%	680	31	708	2.0	650		79.11%	725	18
g7123.t1	G2XD68#PHI_8858#VdSSEP1__VDAG-08100_#27337#Verticillium_dahliae#reduced_virulence		620.326	2.70e-179	74.4%	836	1	904	2.0	836		98.80%	904	1
g9284.t1	G2XD68#PHI_8858#VdSSEP1__VDAG-08100_#27337#Verticillium_dahliae#reduced_virulence		334.447	2.95e-92	57.6%	683	74	668	2.0	610		65.30%	872	205
g11097.t1	G2XD68#PHI_8858#VdSSEP1__VDAG-08100_#27337#Verticillium_dahliae#reduced_virulence		294.153	3.36e-80	69.1%	831	63	796	2.0	769		88.25%	872	77
g12532.t1	G2XD68#PHI_8858#VdSSEP1__VDAG-08100_#27337#Verticillium_dahliae#reduced_virulence		201.264	4.99e-52	56.7%	681	125	606	2.0	557		63.32%	776	171
g12929.t1	G2XD68#PHI_8858#VdSSEP1__VDAG-08100_#27337#Verticillium_dahliae#reduced_virulence		669.104	0	74.5%	837	1	872	2.0	837		98.98%	872	1
g14285.t1	G2XD68#PHI_8858#VdSSEP1__VDAG-08100_#27337#Verticillium_dahliae#reduced_virulence		153.334	1.17e-37	43.5%	296	20	278	2.0	277		36.97%	319	42
g8028.t1	G2XE04#PHI_7873#VdSec22#27337#Verticillium_dahliae#reduced_virulence		350.989	3.27e-107	87.9%	217	4	214	2.0	214		99.53%	215	2
g8102.t1	G2XED6#PHI_6260#Vdpf#27337#Verticillium_dahliae#reduced_virulence		1298.97	0	84.5%	894	5	916	2.0	890		99.03%	922	7
g5899.t1	G2XEQ5#PHI_7190#VDAG_08640#27337#Verticillium_dahliae#unaffected_pathogenicity		129.158	1.17e-31	60.7%	186	41	147	2.0	146		71.36%	206	60
g6131.t1	G2XHI2#PHI_7172#Clp-1#27337#Verticillium_dahliae#reduced_virulence		552.462	3.17e-158	51.4%	640	39	626	2.0	602		52.78%	655	30
g6348.t1	G2XHI2#PHI_7172#Clp-1#27337#Verticillium_dahliae#reduced_virulence		399.767	1.21e-111	45.3%	792	57	736	2.0	736		40.53%	1794	1059
g287.t1	G2XIG8#PHI_7173#HiC-15#27337#Verticillium_dahliae#reduced_virulence		192.781	1.66e-49	45.9%	473	12	463	2.0	462		41.79%	477	15
g381.t1	G2XIG8#PHI_7173#HiC-15#27337#Verticillium_dahliae#reduced_virulence		181.328	2.02e-46	68.7%	478	10	469	2.0	457		87.38%	486	30
g2018.t1	G2XIG8#PHI_7173#HiC-15#27337#Verticillium_dahliae#reduced_virulence		192.356	7.81e-50	69.7%	477	11	467	2.0	431		89.42%	448	18
g2122.t1	G2XIG8#PHI_7173#HiC-15#27337#Verticillium_dahliae#reduced_virulence		228.409	7.36e-61	69.1%	478	21	458	2.0	440		88.18%	462	23
g2284.t1	G2XIG8#PHI_7173#HiC-15#27337#Verticillium_dahliae#reduced_virulence		167.756	1.78e-42	73.4%	458	25	434	2.0	386		96.74%	389	4
g2385.t1	G2XIG8#PHI_7173#HiC-15#27337#Verticillium_dahliae#reduced_virulence		169.876	5.10e-43	69.4%	478	16	475	2.0	463		88.79%	504	30
g2396.t1	G2XIG8#PHI_7173#HiC-15#27337#Verticillium_dahliae#reduced_virulence		166.059	5.47e-42	72.4%	508	84	425	2.0	419		94.80%	422	4
g3344.t1	G2XIG8#PHI_7173#HiC-15#27337#Verticillium_dahliae#reduced_virulence		202.96	4.50e-53	70.1%	478	13	466	2.0	465		90.12%	474	10
g3358.t1	G2XIG8#PHI_7173#HiC-15#27337#Verticillium_dahliae#reduced_virulence		140.186	6.57e-34	71.8%	483	13	494	2.0	471		93.56%	498	5
g3787.t1	G2XIG8#PHI_7173#HiC-15#27337#Verticillium_dahliae#reduced_virulence		182.177	1.01e-46	69.2%	477	11	467	2.0	452		88.45%	477	26
g4278.t1	G2XIG8#PHI_7173#HiC-15#27337#Verticillium_dahliae#reduced_virulence		74.442	5.36e-14	34.7%	395	19	377	2.0	348		69.32%	429	82
g4488.t1	G2XIG8#PHI_7173#HiC-15#27337#Verticillium_dahliae#reduced_virulence		202.112	1.78e-52	51.2%	479	11	469	2.0	451		52.44%	814	364
g4775.t1	G2XIG8#PHI_7173#HiC-15#27337#Verticillium_dahliae#reduced_virulence		176.663	1.04e-44	50.1%	478	39	440	2.0	421		50.18%	435	15
g4776.t1	G2XIG8#PHI_7173#HiC-15#27337#Verticillium_dahliae#reduced_virulence		176.239	4.25e-45	71.4%	487	66	422	2.0	381		92.70%	383	3
g4942.t1	G2XIG8#PHI_7173#HiC-15#27337#Verticillium_dahliae#reduced_virulence		249.617	3.13e-67	70.5%	511	1	511	2.0	491		91.09%	513	23
g4945.t1	G2XIG8#PHI_7173#HiC-15#27337#Verticillium_dahliae#reduced_virulence		200.839	1.54e-52	70.3%	478	67	412	2.0	387		90.63%	390	4
g6470.t1	G2XIG8#PHI_7173#HiC-15#27337#Verticillium_dahliae#reduced_virulence		226.713	2.65e-60	71.0%	486	11	476	2.0	454		91.90%	468	15
g6509.t1	G2XIG8#PHI_7173#HiC-15#27337#Verticillium_dahliae#reduced_virulence		160.121	5.77e-40	66.5%	524	19	506	2.0	491		83.08%	493	3
g6926.t1	G2XIG8#PHI_7173#HiC-15#27337#Verticillium_dahliae#reduced_virulence		307.726	3.10e-84	44.2%	524	23	502	2.0	494		38.32%	503	10
g7331.t1	G2XIG8#PHI_7173#HiC-15#27337#Verticillium_dahliae#reduced_virulence		244.951	6.78e-66	68.6%	481	21	461	2.0	428		87.17%	458	31
g8296.t1	G2XIG8#PHI_7173#HiC-15#27337#Verticillium_dahliae#reduced_virulence		158.848	1.06e-39	67.4%	489	26	464	2.0	403		84.84%	438	36
g8378.t1	G2XIG8#PHI_7173#HiC-15#27337#Verticillium_dahliae#reduced_virulence		205.081	9.95e-54	70.4%	481	9	473	2.0	455		90.82%	471	17
g8591.t1	G2XIG8#PHI_7173#HiC-15#27337#Verticillium_dahliae#reduced_virulence		228.409	9.58e-61	69.7%	479	16	464	2.0	453		89.35%	474	22
g8598.t1	G2XIG8#PHI_7173#HiC-15#27337#Verticillium_dahliae#reduced_virulence		367.955	2.07e-103	73.1%	525	11	522	2.0	515		96.13%	541	20
g8819.t1	G2XIG8#PHI_7173#HiC-15#27337#Verticillium_dahliae#reduced_virulence		230.106	2.52e-61	69.5%	477	12	466	2.0	446		89.02%	464	19
g8824.t1	G2XIG8#PHI_7173#HiC-15#27337#Verticillium_dahliae#reduced_virulence		187.691	1.96e-48	64.0%	421	13	409	2.0	407		77.97%	426	20
g9055.t1	G2XIG8#PHI_7173#HiC-15#27337#Verticillium_dahliae#reduced_virulence		166.907	4.04e-42	67.0%	483	1	483	2.0	436		84.01%	490	55
g9578.t1	G2XIG8#PHI_7173#HiC-15#27337#Verticillium_dahliae#reduced_virulence		140.186	6.15e-34	69.8%	504	37	470	2.0	468		89.69%	517	48
g9904.t1	G2XIG8#PHI_7173#HiC-15#27337#Verticillium_dahliae#reduced_virulence		384.922	1.46e-108	73.4%	525	13	530	2.0	513		96.89%	547	18
g9911.t1	G2XIG8#PHI_7173#HiC-15#27337#Verticillium_dahliae#reduced_virulence		179.208	7.55e-46	68.1%	478	68	411	2.0	403		86.30%	430	28
g10223.t1	G2XIG8#PHI_7173#HiC-15#27337#Verticillium_dahliae#reduced_virulence		220.35	2.34e-58	71.5%	470	1	480	2.0	470		93.02%	480	1
g10229.t1	G2XIG8#PHI_7173#HiC-15#27337#Verticillium_dahliae#reduced_virulence		213.14	3.46e-56	73.0%	524	13	512	2.0	495		95.93%	503	9
g10271.t1	G2XIG8#PHI_7173#HiC-15#27337#Verticillium_dahliae#reduced_virulence		211.019	1.07e-55	70.5%	478	68	411	2.0	390		90.91%	394	5
g10365.t1	G2XIG8#PHI_7173#HiC-15#27337#Verticillium_dahliae#reduced_virulence		201.688	1.04e-52	71.6%	490	67	424	2.0	423		93.17%	423	1
g10956.t1	G2XIG8#PHI_7173#HiC-15#27337#Verticillium_dahliae#reduced_virulence		244.951	8.97e-66	71.3%	525	12	514	2.0	501		92.61%	531	31
g10958.t1	G2XIG8#PHI_7173#HiC-15#27337#Verticillium_dahliae#reduced_virulence		139.761	1.74e-33	50.0%	478	11	468	2.0	460		50.00%	887	428
g11039.t1	G2XIG8#PHI_7173#HiC-15#27337#Verticillium_dahliae#reduced_virulence		221.623	1.37e-58	63.9%	481	25	457	2.0	443		77.86%	527	85
g11585.t1	G2XIG8#PHI_7173#HiC-15#27337#Verticillium_dahliae#reduced_virulence		148.669	1.56e-36	70.7%	495	14	482	2.0	466		91.37%	486	21
g11896.t1	G2XIG8#PHI_7173#HiC-15#27337#Verticillium_dahliae#reduced_virulence		155.455	1.27e-38	71.5%	516	6	511	2.0	501		92.95%	531	31
g11957.t1	G2XIG8#PHI_7173#HiC-15#27337#Verticillium_dahliae#reduced_virulence		199.143	6.18e-52	72.5%	494	12	499	2.0	483		95.05%	509	11
g11994.t1	G2XIG8#PHI_7173#HiC-15#27337#Verticillium_dahliae#reduced_virulence		183.025	4.77e-47	69.9%	478	11	468	2.0	462		89.71%	481	20
g12099.t1	G2XIG8#PHI_7173#HiC-15#27337#Verticillium_dahliae#reduced_virulence		808.226	0	84.6%	525	1	525	2.0	525		99.62%	525	1
g12221.t1	G2XIG8#PHI_7173#HiC-15#27337#Verticillium_dahliae#reduced_virulence		144.851	2.18e-35	68.6%	481	21	461	2.0	406		87.12%	437	32
g12678.t1	G2XIG8#PHI_7173#HiC-15#27337#Verticillium_dahliae#reduced_virulence		190.66	2.95e-49	68.3%	478	27	452	2.0	443		86.52%	474	32
g12771.t1	G2XIG8#PHI_7173#HiC-15#27337#Verticillium_dahliae#reduced_virulence		160.969	2.28e-40	70.3%	470	20	451	2.0	445		90.63%	454	10
g13310.t1	G2XIG8#PHI_7173#HiC-15#27337#Verticillium_dahliae#reduced_virulence		187.691	4.70e-48	48.2%	478	11	468	2.0	447		46.37%	891	445
g13343.t1	G2XIG8#PHI_7173#HiC-15#27337#Verticillium_dahliae#reduced_virulence		185.994	7.87e-48	69.2%	465	7	469	2.0	459		88.49%	484	16
g13597.t1	G2XIG8#PHI_7173#HiC-15#27337#Verticillium_dahliae#reduced_virulence		152.486	9.38e-38	71.3%	478	19	460	2.0	449		92.58%	457	9
g13758.t1	G2XIG8#PHI_7173#HiC-15#27337#Verticillium_dahliae#reduced_virulence		148.669	1.53e-36	63.3%	451	4	448	2.0	388		76.53%	452	65
g13838.t1	G2XIG8#PHI_7173#HiC-15#27337#Verticillium_dahliae#reduced_virulence		204.233	4.97e-53	49.9%	493	16	478	2.0	454		49.84%	470	17
g13907.t1	G2XIG8#PHI_7173#HiC-15#27337#Verticillium_dahliae#reduced_virulence		166.483	5.56e-42	69.7%	471	11	461	2.0	449		89.44%	459	11
g14361.t1	G2XIG8#PHI_7173#HiC-15#27337#Verticillium_dahliae#reduced_virulence		169.028	9.02e-43	70.9%	478	11	475	2.0	468		91.88%	484	10
g14806.t1	G2XIG8#PHI_7173#HiC-15#27337#Verticillium_dahliae#reduced_virulence		211.019	1.45e-55	61.3%	524	171	365	2.0	354		72.56%	500	136
g14928.t1	G2XIG8#PHI_7173#HiC-15#27337#Verticillium_dahliae#reduced_virulence		159.697	6.84e-40	68.4%	486	25	462	2.0	455		86.83%	495	41
g15060.t1	G2XIG8#PHI_7173#HiC-15#27337#Verticillium_dahliae#reduced_virulence		157.576	2.06e-39	65.0%	392	24	369	2.0	334		79.90%	363	30
g15168.t1	G2XIG8#PHI_7173#HiC-15#27337#Verticillium_dahliae#reduced_virulence		51.9619	4.37e-07	18.0%	469	276	214	2.0	194		36.03%	555	342
g15333.t1	G2XIG8#PHI_7173#HiC-15#27337#Verticillium_dahliae#reduced_virulence		364.986	1.57e-102	72.9%	525	16	510	2.0	492		95.72%	511	20
g1300.t1	G2XIN6#PHI_9378#VdOGDH__VDAG_10018_#27337#Verticillium_dahliae#reduced_virulence		1924.59	0	91.6%	1047	1	1047	2.0	1036		100.00%	1036	1
g2564.t1	G2XJR0#PHI_8670#ACC_deaminase__VDAG_10392_#27337#Verticillium_dahliae#reduced_virulence__increased_virulence__hypervirulence_		583.849	0	88.8%	345	2	344	2.0	344		98.57%	348	5
g3482.t1	G2YTS7#PHI_7722#BcDGAT2#40559#Botrytis_cinerea#reduced_virulence		489.263	1.59e-140	56.2%	548	211	338	2.0	338		49.71%	679	342
g2166.t1	G3F820#PHI_2506#Amr1#29001#Alternaria_brassicicola#increased_virulence__hypervirulence_		443.03	7.03e-125	61.7%	1013	51	975	2.0	963		73.42%	979	5
g13556.t1	G4MKH9#PHI_3310#Mocod1#318829#Magnaporthe_oryzae#reduced_virulence		640.685	0	73.6%	728	1	728	2.0	678		97.13%	683	6
g14800.t1	G4MKH9#PHI_3310#Mocod1#318829#Magnaporthe_oryzae#reduced_virulence		67.2314	1.24e-11	4.8%	62	3	60	2.0	59		7.87%	119	61
g13553.t1	G4MKI0#PHI_2118__PHI_5540#MgSM1__MSP1#318829#Magnaporthe_oryzae#effector__plant_avirulence_determinant___increased_virulence__hypervirulence_		202.536	1.69e-58	84.2%	137	3	136	2.0	135		98.55%	137	2
g926.t1	G4MKP6#PHI_3161#Mohik5#318829#Magnaporthe_oryzae#loss_of_pathogenicity		2109.1	0	75.2%	1994	53	1942	2.0	1926		95.06%	2026	101
g10410.t1	G4MKY1#PHI_7991#PoVps9__MGG_05379___PoVps9#318829#Magnaporthe_oryzae#reduced_virulence__loss_of_pathogenicity		828.161	0	77.1%	747	14	734	2.0	718		91.82%	782	65
g3159.t1	G4ML12#PHI_6739#MoGls2#318829#Magnaporthe_oryzae#reduced_virulence		171.149	6.80e-43	41.5%	934	563	372	2.0	355		32.99%	989	635
g5287.t1	G4ML12#PHI_6739#MoGls2#318829#Magnaporthe_oryzae#reduced_virulence		169.028	3.14e-42	42.3%	900	566	335	2.0	331		34.52%	905	575
g10284.t1	G4ML12#PHI_6739#MoGls2#318829#Magnaporthe_oryzae#reduced_virulence		1474.57	0	84.8%	978	1	984	2.0	978		99.90%	984	1
g14440.t1	G4ML12#PHI_6739#MoGls2#318829#Magnaporthe_oryzae#reduced_virulence		142.731	2.39e-34	39.8%	864	578	287	2.0	284		29.52%	867	584
g10303.t1	G4ML19#PHI_804#MGG_08628#318829#Magnaporthe_oryzae#reduced_virulence		296.698	5.82e-87	81.2%	213	5	234	2.0	209		99.15%	235	2
g420.t1	G4ML75#PHI_4688#MET6#318829#Magnaporthe_oryzae#loss_of_pathogenicity		1513.17	0	95.4%	766	1	766	2.0	766		100.00%	766	1
g403.t1	G4ML85#PHI_6712#gel2#318829#Magnaporthe_oryzae#unaffected_pathogenicity		596.149	1.09e-178	77.4%	466	19	448	2.0	448		91.99%	467	20
g1010.t1	G4MLK2#PHI_8040__PHI_8047#Mouba2__Uba2#318829#Magnaporthe_oryzae#reduced_virulence		792.956	0	75.9%	682	44	639	2.0	632		90.94%	695	64
g9603.t1	G4MLK2#PHI_8040__PHI_8047#Mouba2__Uba2#318829#Magnaporthe_oryzae#reduced_virulence		125.34	4.45e-29	38.5%	326	53	275	2.0	274		27.01%	699	425
g13193.t1	G4MLK2#PHI_8040__PHI_8047#Mouba2__Uba2#318829#Magnaporthe_oryzae#reduced_virulence		154.183	2.68e-38	49.3%	279	75	205	2.0	205		48.58%	246	42
g13923.t1	G4MLU0#PHI_2208#endo-1_4-beta-xylanase_[GH10_family]#318829#Magnaporthe_oryzae#reduced_virulence		381.952	5.64e-109	68.2%	390	38	358	2.0	353		84.43%	378	21
g9787.t1	G4MLZ9#PHI_5633#FZC38#318829#Magnaporthe_oryzae#unaffected_pathogenicity		398.07	3.41e-112	73.8%	721	92	630	2.0	599		97.56%	609	11
g6124.t1	G4MM49#PHI_5634#FZC39#318829#Magnaporthe_oryzae#unaffected_pathogenicity		180.056	6.55e-46	50.4%	534	190	345	2.0	344		50.74%	618	275
g2000.t1	G4MMH7#PHI_2115__PHI_4494#Annexin_A7__AnnA7#318829#Magnaporthe_oryzae#loss_of_pathogenicity__reduced_virulence		84.1975	7.71e-17	22.5%	432	128	327	2.0	305		45.04%	710	384
g10476.t1	G4MMK2#PHI_3975#MoIlv2#318829#Magnaporthe_oryzae#loss_of_pathogenicity		1081.38	0	84.7%	667	51	619	2.0	617		88.43%	679	61
g7691.t1	G4MML4#PHI_3214#MoCDIP2#318829#Magnaporthe_oryzae#unaffected_pathogenicity		124.068	7.39e-30	47.8%	139	1	139	2.0	136		44.59%	136	1
g13252.t1	G4MML4#PHI_3214#MoCDIP2#318829#Magnaporthe_oryzae#unaffected_pathogenicity		56.2035	4.73e-09	23.0%	110	29	94	2.0	82		46.08%	113	20
g11702.t1	G4MNA5#PHI_2096#Calcium-transporting_ATPase_3#318829#Magnaporthe_oryzae#loss_of_pathogenicity		894.328	0	72.4%	1029	5	1025	2.0	979		94.77%	1009	31
g8536.t1	G4MNC4#PHI_5667#FZC66#318829#Magnaporthe_oryzae#unaffected_pathogenicity		68.0797	3.62e-12	7.0%	104	50	55	2.0	49		11.21%	56	8
g7340.t1	G4MND3#PHI_7019#MoMyo5#318829#Magnaporthe_oryzae#loss_of_pathogenicity		2882.33	0	92.1%	1590	1	1590	2.0	1579		100.00%	1579	1
g7332.t1	G4MNE6#PHI_2109#CNB#318829#Magnaporthe_oryzae#reduced_virulence__loss_of_pathogenicity		335.296	1.86e-102	83.1%	174	1	181	2.0	174		76.69%	236	56
g8149.t1	G4MNG8#PHI_807#MGG_06951#318829#Magnaporthe_oryzae#reduced_virulence		758.6	0	62.6%	459	6	454	2.0	451		47.52%	949	499
g627.t1	G4MNH3#PHI_5635#FZC40#318829#Magnaporthe_oryzae#unaffected_pathogenicity		548.644	5.84e-159	68.0%	707	226	482	2.0	458		79.79%	574	117
g4200.t1	G4MNK1#PHI_5470#MoNgt1#318829#Magnaporthe_oryzae#reduced_virulence		598.694	0	84.2%	429	1	429	2.0	414		99.52%	414	1
g3614.t1	G4MNM6#PHI_9200#MoCKb2__MGG_05651_#318829#Magnaporthe_oryzae#reduced_virulence__unaffected_pathogenicity		382.801	1.35e-111	65.1%	229	1	229	2.0	229		49.04%	428	200
g3718.t1	G4MNN4#PHI_3314#cca1#318829#Magnaporthe_oryzae#loss_of_pathogenicity		132.127	1.18e-31	64.7%	465	119	347	2.0	315		79.35%	379	65
g1432.t1	G4MNQ6#PHI_6638#Modnm2#318829#Magnaporthe_oryzae#unaffected_pathogenicity		396.374	1.91e-111	54.3%	427	17	411	2.0	410		56.87%	424	15
g15736.t1	G4MNQ6#PHI_6638#Modnm2#318829#Magnaporthe_oryzae#unaffected_pathogenicity		92.2564	2.66e-19	9.8%	773	646	128	2.0	127		19.63%	127	1
g15803.t1	G4MNQ6#PHI_6638#Modnm2#318829#Magnaporthe_oryzae#unaffected_pathogenicity		194.477	6.40e-51	72.1%	425	77	349	2.0	280		94.28%	280	1
g1257.t1	G4MNV0#PHI_2178#MoSFl1#318829#Magnaporthe_oryzae#reduced_virulence		598.694	4.21e-176	78.2%	573	28	546	2.0	524		96.15%	527	4
g3908.t1	G4MP35#PHI_5614#FZC22#318829#Magnaporthe_oryzae#unaffected_pathogenicity		1090.71	0	77.8%	895	25	871	2.0	869		96.23%	901	33
g8133.t1	G4MPA8#PHI_890#MGG_07015#318829#Magnaporthe_oryzae#reduced_virulence		538.041	1.66e-155	74.7%	633	15	619	2.0	602		99.34%	604	3
g636.t1	G4MPB7#PHI_4495#Bud6p#318829#Magnaporthe_oryzae#unaffected_pathogenicity		1248.5	0	80.3%	981	1	981	2.0	961		96.00%	961	1
g13779.t1	G4MPH6#PHI_5678#FZC74#318829#Magnaporthe_oryzae#unaffected_pathogenicity		527.437	2.60e-151	59.5%	713	129	585	2.0	569		69.05%	824	256
g14065.t1	G4MPI2#PHI_2009#HOS4#318829#Magnaporthe_oryzae#unaffected_pathogenicity		849.368	0	54.5%	1035	1	1046	2.0	1035		59.10%	1262	217
g4165.t1	G4MPJ3#PHI_8038__PHI_8045#Mosmt3__Smt3#318829#Magnaporthe_oryzae#reduced_virulence		152.062	3.34e-42	81.5%	109	32	78	2.0	78		75.73%	100	23
g4166.t1	G4MPJ4#PHI_4053#Pax1#318829#Magnaporthe_oryzae#loss_of_pathogenicity		966.01	0	77.8%	925	1	925	2.0	877		100.00%	877	1
g1087.t1	G4MPP9#PHI_885#MGG_02240#318829#Magnaporthe_oryzae#reduced_virulence		466.359	3.30e-132	51.0%	1109	599	511	2.0	465		51.96%	803	339
g7449.t1	G4MPR7#PHI_5652#FZC55#318829#Magnaporthe_oryzae#unaffected_pathogenicity		689.463	0	78.0%	574	1	574	2.0	560		98.77%	560	1
g11958.t1	G4MQ14#PHI_7319#CON6#318829#Magnaporthe_oryzae#unaffected_pathogenicity		70.2005	1.58e-14	48.8%	85	2	84	2.0	79		97.53%	81	3
g8889.t1	G4MQ72#PHI_774__PHI_792#MGG_09250#318829#Magnaporthe_oryzae#loss_of_pathogenicity__reduced_virulence		339.537	1.42e-94	60.8%	629	266	377	2.0	364		71.67%	485	109
g9873.t1	G4MQ72#PHI_774__PHI_792#MGG_09250#318829#Magnaporthe_oryzae#loss_of_pathogenicity__reduced_virulence		318.33	4.74e-88	59.1%	631	258	381	2.0	374		68.28%	519	139
g5203.t1	G4MQ91#PHI_889__PHI_2995#MGG_09263__MGG_09263.6#318829#Magnaporthe_oryzae#reduced_virulence		585.121	5.88e-168	70.8%	1195	100	1096	2.0	1034		91.50%	1114	81
g15608.t1	G4MQ91#PHI_889__PHI_2995#MGG_09263__MGG_09263.6#318829#Magnaporthe_oryzae#reduced_virulence		141.882	2.10e-34	53.0%	1131	787	345	2.0	310		55.96%	521	212
g4511.t1	G4MQA4#PHI_5647#FZC50#318829#Magnaporthe_oryzae#unaffected_pathogenicity		228.409	2.58e-60	40.8%	709	370	340	2.0	258		31.70%	801	544
g5089.t1	G4MQA4#PHI_5647#FZC50#318829#Magnaporthe_oryzae#unaffected_pathogenicity		485.446	6.50e-139	66.6%	810	274	537	2.0	493		83.28%	588	96
g12659.t1	G4MQA4#PHI_5647#FZC50#318829#Magnaporthe_oryzae#unaffected_pathogenicity		477.387	2.15e-136	63.1%	810	286	525	2.0	459		76.12%	598	140
g4223.t1	G4MQB0#PHI_3066#MoRga6#318829#Magnaporthe_oryzae#unaffected_pathogenicity		1342.66	0	70.9%	1535	115	1421	2.0	1372		86.24%	1591	220
g893.t1	G4MQP9#PHI_2177#PAS1#318829#Magnaporthe_oryzae#unaffected_pathogenicity		230.53	5.21e-61	60.1%	1070	522	549	2.0	542		70.21%	712	171
g7025.t1	G4MQP9#PHI_2177#PAS1#318829#Magnaporthe_oryzae#unaffected_pathogenicity		174.966	3.82e-44	44.2%	1065	780	290	2.0	286		38.41%	690	401
g13151.t1	G4MQQ3#PHI_3065#MoRga5#318829#Magnaporthe_oryzae#unaffected_pathogenicity		683.101	0	64.0%	751	96	656	2.0	627		74.82%	838	212
g3610.t1	G4MQR5#PHI_2170__PHI_5648#MGG_09312.6__FZC51#318829#Magnaporthe_oryzae#reduced_virulence__unaffected_pathogenicity		267.855	5.46e-73	72.6%	474	25	450	2.0	425		95.29%	446	22
g15194.t1	G4MQW5#PHI_7320#GH18#318829#Magnaporthe_oryzae#unaffected_pathogenicity		475.69	9.59e-140	75.1%	433	40	394	2.0	384		91.87%	417	34
g633.t1	G4MQZ2#PHI_2038#Mir1#318829#Magnaporthe_oryzae#unaffected_pathogenicity		500.291	9.56e-155	87.7%	309	14	296	2.0	296		91.36%	324	29
g2630.t1	G4MQZ2#PHI_2038#Mir1#318829#Magnaporthe_oryzae#unaffected_pathogenicity		459.996	2.26e-140	88.1%	309	1	310	2.0	309		100.00%	310	1
g3572.t1	G4MQZ2#PHI_2038#Mir1#318829#Magnaporthe_oryzae#unaffected_pathogenicity		197.87	5.62e-52	63.0%	304	19	289	2.0	286		76.05%	371	83
g15497.t1	G4MQZ2#PHI_2038#Mir1#318829#Magnaporthe_oryzae#unaffected_pathogenicity		249.617	7.65e-68	56.6%	309	5	310	2.0	305		63.27%	312	3
g865.t1	G4MQZ9#PHI_2025#HDL1#318829#Magnaporthe_oryzae#unaffected_pathogenicity		1050.84	0	81.5%	784	1	784	2.0	735		100.00%	735	1
g860.t1	G4MR15#PHI_2088#Moatg27#318829#Magnaporthe_oryzae#unaffected_pathogenicity		303.06	1.10e-84	75.0%	354	1	354	2.0	350		100.00%	350	1
g3829.t1	G4MR33#PHI_6396#MoMNR2#318829#Magnaporthe_oryzae#reduced_virulence		818.405	0	76.1%	811	12	811	2.0	800		97.48%	829	19
g3567.t1	G4MR53#PHI_7188#MoCAPB#318829#Magnaporthe_oryzae#reduced_virulence		449.393	2.86e-138	88.5%	288	2	287	2.0	282		99.30%	284	3
g5103.t1	G4MRA3#PHI_2189#MoGIS2#318829#Magnaporthe_oryzae#reduced_virulence		337.416	1.68e-101	89.8%	226	1	226	2.0	219		98.65%	219	1
g14600.t1	G4MRB0#PHI_815#MGG_04685#318829#Magnaporthe_oryzae#reduced_virulence		961.769	0	53.3%	1452	276	1187	2.0	1177		56.58%	1391	205
g7548.t1	G4MRB4#PHI_4491#SHM#318829#Magnaporthe_oryzae#reduced_virulence		611.419	0	80.1%	514	30	485	2.0	472		98.74%	474	3
g14265.t1	G4MRB4#PHI_4491#SHM#318829#Magnaporthe_oryzae#reduced_virulence		778.111	0	82.4%	516	34	483	2.0	452		88.11%	513	62
g9244.t1	G4MRC5#PHI_8879#MoBUB2__XP_003710862_#318829#Magnaporthe_oryzae#reduced_virulence		560.521	3.54e-165	78.0%	502	1	524	2.0	502		99.81%	524	1
g407.t1	G4MRH1#PHI_7112#MoERR1#318829#Magnaporthe_oryzae#reduced_virulence		370.5	1.09e-114	90.0%	214	1	214	2.0	214		100.00%	214	1
g847.t1	G4MRI4#PHI_810#MGG_02436#318829#Magnaporthe_oryzae#reduced_virulence		90.984	8.81e-20	15.1%	137	52	86	2.0	79		29.70%	256	178
g3982.t1	G4MRN1#PHI_7318#noxD#318829#Magnaporthe_oryzae#loss_of_pathogenicity		180.904	3.89e-50	78.0%	142	1	143	2.0	142		96.62%	143	1
g4011.t1	G4MRP7#PHI_803#MGG_04629#318829#Magnaporthe_oryzae#reduced_virulence		1087.74	0	72.3%	1256	130	1127	2.0	1111		93.13%	1192	82
g5090.t1	G4MRP8#PHI_2190#MoCYP51A#318829#Magnaporthe_oryzae#reduced_virulence		739.513	0	82.8%	512	16	501	2.0	497		96.72%	518	18
g4021.t1	G4MRQ6#PHI_801__PHI_8650#MGG_04621__Poyth1__MGG_04621_#318829#Magnaporthe_oryzae#reduced_virulence		587.242	6.41e-171	70.9%	590	12	579	2.0	572		89.94%	596	25
g3990.t1	G4MRS8#PHI_816#MGG_04582#318829#Magnaporthe_oryzae#reduced_virulence		403.16	4.51e-114	73.4%	539	14	564	2.0	526		96.74%	574	11
g8016.t1	G4MRV1#PHI_873#MGG_02443#318829#Magnaporthe_oryzae#reduced_virulence		966.859	0	75.7%	880	14	867	2.0	846		98.49%	853	8
g10486.t1	G4MRX0#PHI_8752#RHO2__MGG_02457_#318829#Magnaporthe_oryzae#reduced_virulence		398.494	1.81e-126	97.0%	200	1	200	2.0	199		100.00%	199	1
g11593.t1	G4MRZ0#PHI_773__PHI_791__PHI_2141#MGG_11899__CDC15#318829#Magnaporthe_oryzae#reduced_virulence__loss_of_pathogenicity		1242.56	0	81.7%	1012	1	1012	2.0	930		100.00%	930	1
g5324.t1	G4MRZ9#PHI_2181#MoDUO1#318829#Magnaporthe_oryzae#reduced_virulence		170.725	2.37e-44	58.5%	129	5	138	2.0	125		56.10%	144	7
g2016.t1	G4MS03#PHI_2006__PHI_2008#HST1#318829#Magnaporthe_oryzae#unaffected_pathogenicity		123.644	5.25e-29	43.0%	359	202	162	2.0	158		36.08%	183	22
g4040.t1	G4MS03#PHI_2006__PHI_2008#HST1#318829#Magnaporthe_oryzae#unaffected_pathogenicity		70.6246	1.03e-12	14.0%	359	190	183	2.0	170		28.07%	289	107
g11005.t1	G4MS03#PHI_2006__PHI_2008#HST1#318829#Magnaporthe_oryzae#unaffected_pathogenicity		55.7793	1.34e-08	15.2%	336	207	130	2.0	109		30.36%	136	28
g11351.t1	G4MS03#PHI_2006__PHI_2008#HST1#318829#Magnaporthe_oryzae#unaffected_pathogenicity		517.681	1.54e-149	66.4%	558	43	516	2.0	487		81.17%	495	9
g10389.t1	G4MS40#PHI_811#MGG_10510#318829#Magnaporthe_oryzae#reduced_virulence		404.433	2.13e-119	77.2%	316	12	305	2.0	305		92.42%	326	22
g13555.t1	G4MS40#PHI_811#MGG_10510#318829#Magnaporthe_oryzae#reduced_virulence		152.91	2.58e-38	64.3%	321	29	293	2.0	245		78.53%	312	68
g2753.t1	G4MS58#PHI_881#MGG_04556#318829#Magnaporthe_oryzae#reduced_virulence		324.268	2.80e-92	74.9%	338	2	337	2.0	305		99.03%	308	4
g5666.t1	G4MS58#PHI_881#MGG_04556#318829#Magnaporthe_oryzae#reduced_virulence		105.405	1.12e-23	58.1%	228	1	242	2.0	228		66.30%	242	1
g14299.t1	G4MS58#PHI_881#MGG_04556#318829#Magnaporthe_oryzae#reduced_virulence		450.241	5.41e-135	82.0%	338	1	339	2.0	338		99.71%	339	1
g13692.t1	G4MSF9#PHI_8754#MoPer1__MGG_04527_#318829#Magnaporthe_oryzae#reduced_virulence		404.433	1.42e-118	77.2%	357	20	338	2.0	318		95.78%	331	14
g6132.t1	G4MSK7#PHI_7149#Moglo3#318829#Magnaporthe_oryzae#reduced_virulence		77.4111	8.86e-15	6.9%	91	1	95	2.0	91		13.73%	95	1
g7192.t1	G4MSK7#PHI_7149#Moglo3#318829#Magnaporthe_oryzae#reduced_virulence		789.139	0	90.1%	490	1	490	2.0	488		100.00%	488	1
g9659.t1	G4MSK7#PHI_7149#Moglo3#318829#Magnaporthe_oryzae#reduced_virulence		88.439	2.14e-18	25.1%	201	1	201	2.0	187		50.13%	187	1
g11531.t1	G4MSK7#PHI_7149#Moglo3#318829#Magnaporthe_oryzae#reduced_virulence		82.0768	2.76e-16	11.2%	146	11	136	2.0	128		22.46%	144	17
g11136.t1	G4MSQ8#PHI_5686#FZC82#318829#Magnaporthe_oryzae#unaffected_pathogenicity		504.957	8.51e-145	70.6%	727	108	620	2.0	606		91.13%	659	54
g4025.t1	G4MSS9#PHI_786#MGG_04538#318829#Magnaporthe_oryzae#reduced_virulence		160.121	3.06e-40	61.9%	584	258	327	2.0	262		73.80%	355	94
g4041.t1	G4MSV0#PHI_875#MGG_04587#318829#Magnaporthe_oryzae#loss_of_pathogenicity		811.619	0	71.5%	970	54	917	2.0	902		93.09%	928	27
g7143.t1	G4MSX7#PHI_772__PHI_797#MGG_01481#318829#Magnaporthe_oryzae#loss_of_pathogenicity__reduced_virulence		542.706	1.69e-167	85.5%	346	4	359	2.0	343		99.45%	360	2
g7149.t1	G4MSY9#PHI_8648#Poime4__MGG_01492_#318829#Magnaporthe_oryzae#reduced_virulence		305.605	1.86e-85	74.7%	365	1	365	2.0	339		99.41%	339	1
g4900.t1	G4MT25#PHI_5591#MoNIT4#318829#Magnaporthe_oryzae#unaffected_pathogenicity		118.13	4.48e-27	42.7%	430	173	258	2.0	251		35.30%	386	136
g9712.t1	G4MT25#PHI_5591#MoNIT4#318829#Magnaporthe_oryzae#unaffected_pathogenicity		1127.19	0	78.3%	988	46	943	2.0	863		97.08%	889	27
g12867.t1	G4MT25#PHI_5591#MoNIT4#318829#Magnaporthe_oryzae#unaffected_pathogenicity		145.7	2.57e-35	58.8%	675	179	500	2.0	497		67.66%	718	219
g13513.t1	G4MT25#PHI_5591#MoNIT4#318829#Magnaporthe_oryzae#unaffected_pathogenicity		155.455	2.38e-38	65.7%	649	52	607	2.0	598		81.37%	613	7
g14653.t1	G4MT25#PHI_5591#MoNIT4#318829#Magnaporthe_oryzae#unaffected_pathogenicity		157.576	6.06e-39	56.8%	677	178	509	2.0	500		63.55%	715	207
g11179.t1	G4MT41#PHI_3315#conx1#318829#Magnaporthe_oryzae#reduced_virulence		459.996	1.43e-131	74.2%	651	125	527	2.0	520		97.56%	526	7
g7243.t1	G4MT58#PHI_5480#MoPyr5#318829#Magnaporthe_oryzae#reduced_virulence		329.782	3.76e-98	83.5%	228	6	226	2.0	223		95.76%	229	4
g6916.t1	G4MT75#PHI_3312#gta1#318829#Magnaporthe_oryzae#reduced_virulence		601.239	6.02e-174	71.6%	724	1	737	2.0	724		93.29%	737	1
g15687.t1	G4MT75#PHI_3312#gta1#318829#Magnaporthe_oryzae#reduced_virulence		59.5967	2.54e-09	19.9%	616	331	304	2.0	286		39.90%	647	344
g3844.t1	G4MTF8#PHI_2204#endo-1_4-beta-xylanase_[GH10_family]#318829#Magnaporthe_oryzae#reduced_virulence		464.662	9.21e-141	81.9%	331	20	312	2.0	312		95.12%	328	17
g9579.t1	G4MTF9#PHI_2205#JmjC_domain-containing_protein_5_[GH10_family]#318829#Magnaporthe_oryzae#reduced_virulence		490.96	3.56e-141	67.3%	532	38	607	2.0	495		84.54%	717	111
g9572.t1	G4MTG9#PHI_8734__PHI_9355#MoLeu1__MGG_01553___leu1__MGG_01553_#318829#Magnaporthe_oryzae#loss_of_pathogenicity__reduced_virulence		1419.43	0	93.2%	778	1	778	2.0	775		100.00%	775	1
g3089.t1	G4MTI8#PHI_6455#MoYcp4#318829#Magnaporthe_oryzae#reduced_virulence		326.813	3.31e-99	88.1%	201	1	201	2.0	201		98.53%	201	1
g3666.t1	G4MTK2#PHI_5232#MoARG1#318829#Magnaporthe_oryzae#loss_of_pathogenicity		604.632	0	83.3%	409	1	411	2.0	409		98.56%	411	1
g712.t1	G4MTK9#PHI_4885#MoYpd1p#318829#Magnaporthe_oryzae#loss_of_pathogenicity		196.174	2.61e-55	81.2%	149	14	136	2.0	136		92.52%	138	3
g896.t1	G4MTN1#PHI_6348__PHI_8233#MoPmt2__MoPmt2__MGG_07190_#318829#Magnaporthe_oryzae#reduced_virulence		1296.85	0	90.1%	743	1	743	2.0	743		100.00%	743	1
g13783.t1	G4MTZ0#PHI_2114#Calnexin#318829#Magnaporthe_oryzae#loss_of_pathogenicity		868.455	0	86.7%	577	4	576	2.0	574		99.65%	577	2
g6114.t1	G4MU22#PHI_5637#PIG1#318829#Magnaporthe_oryzae#unaffected_pathogenicity		1062.72	0	80.1%	964	153	812	2.0	809		98.18%	815	7
g4540.t1	G4MU26#PHI_2203#Transcription_factor#318829#Magnaporthe_oryzae#reduced_virulence		53.6586	9.48e-08	6.3%	63	11	55	2.0	53		12.64%	99	45
g6117.t1	G4MU26#PHI_2203#Transcription_factor#318829#Magnaporthe_oryzae#reduced_virulence		437.516	1.88e-126	74.9%	449	1	449	2.0	430		99.77%	430	1
g11443.t1	G4MU26#PHI_2203#Transcription_factor#318829#Magnaporthe_oryzae#reduced_virulence		66.3831	1.10e-11	45.6%	436	5	437	2.0	432		91.23%	474	38
g2112.t1	G4MU34#PHI_3257#MoIlv1#318829#Magnaporthe_oryzae#reduced_virulence		825.192	0	82.4%	621	29	593	2.0	579		99.48%	580	2
g13655.t1	G4MU34#PHI_3257#MoIlv1#318829#Magnaporthe_oryzae#reduced_virulence		931.23	0	86.3%	623	70	566	2.0	554		95.77%	591	26
g3693.t1	G4MU60#PHI_6615#Mocapn4#318829#Magnaporthe_oryzae#reduced_virulence		383.225	1.28e-115	84.8%	256	1	273	2.0	256		100.00%	273	1
g8733.t1	G4MU85#PHI_2045__PHI_2168#MoCDTF1__MGG_11346#318829#Magnaporthe_oryzae#loss_of_pathogenicity__reduced_virulence		232.651	3.35e-61	48.3%	630	1	660	2.0	630		46.61%	660	1
g4090.t1	G4MUB2#PHI_4112#MoVELB#318829#Magnaporthe_oryzae#reduced_virulence		330.206	2.25e-92	65.0%	431	62	370	2.0	344		80.00%	418	75
g4096.t1	G4MUB7#PHI_5592#FZC3#318829#Magnaporthe_oryzae#unaffected_pathogenicity		973.221	0	73.1%	1020	120	901	2.0	877		93.30%	914	38
g12256.t1	G4MUB7#PHI_5592#FZC3#318829#Magnaporthe_oryzae#unaffected_pathogenicity		49.417	2.55e-06	5.0%	222	164	63	2.0	59		9.92%	68	6
g4108.t1	G4MUC7#PHI_2005#HOS2#318829#Magnaporthe_oryzae#loss_of_pathogenicity		833.675	0	88.0%	496	1	497	2.0	496		100.00%	497	1
g12972.t1	G4MUF4#PHI_2143#MoVPR#318829#Magnaporthe_oryzae#reduced_virulence		806.953	0	87.0%	502	11	504	2.0	492		99.02%	507	4
g11257.t1	G4MUG1#PHI_8039__PHI_8046#Moaos1__Aos1#318829#Magnaporthe_oryzae#reduced_virulence		73.1696	1.14e-13	14.8%	202	50	158	2.0	153		29.70%	182	25
g12980.t1	G4MUG1#PHI_8039__PHI_8046#Moaos1__Aos1#318829#Magnaporthe_oryzae#reduced_virulence		513.016	5.15e-150	67.4%	433	45	391	2.0	389		72.01%	491	101
g5280.t1	G4MUI1#PHI_790#MGG_07259#318829#Magnaporthe_oryzae#reduced_virulence		415.461	2.23e-118	74.8%	487	1	495	2.0	487		99.60%	495	1
g12961.t1	G4MUP7#PHI_5610#TRA1#318829#Magnaporthe_oryzae#unaffected_pathogenicity		211.443	3.34e-55	63.1%	674	1	676	2.0	674		76.30%	676	1
g7415.t1	G4MUR7#PHI_4475#MoTup1#318829#Magnaporthe_oryzae#loss_of_pathogenicity		88.0149	7.27e-18	15.2%	600	358	276	2.0	243		30.36%	714	439
g7422.t1	G4MUR7#PHI_4475#MoTup1#318829#Magnaporthe_oryzae#loss_of_pathogenicity		66.3831	1.03e-11	39.4%	606	349	293	2.0	258		78.76%	310	18
g13024.t1	G4MUR7#PHI_4475#MoTup1#318829#Magnaporthe_oryzae#loss_of_pathogenicity		859.548	0	87.9%	601	1	605	2.0	601		99.51%	605	1
g7010.t1	G4MUT8#PHI_2185#PIC1#318829#Magnaporthe_oryzae#unaffected_pathogenicity		59.1725	3.91e-09	13.9%	340	65	276	2.0	229		27.89%	291	63
g7178.t1	G4MUW5#PHI_888#MGG_01707#318829#Magnaporthe_oryzae#reduced_virulence		368.38	2.52e-109	80.5%	296	1	296	2.0	264		100.00%	264	1
g7390.t1	G4MUX6#PHI_3816#GSN1#318829#Magnaporthe_oryzae#reduced_virulence		1367.68	0	94.9%	706	2	705	2.0	704		99.72%	706	3
g5850.t1	G4MV25#PHI_6711#gel1#318829#Magnaporthe_oryzae#unaffected_pathogenicity__loss_of_pathogenicity		492.656	1.06e-144	76.9%	446	1	448	2.0	446		99.78%	448	1
g12536.t1	G4MV25#PHI_6711#gel1#318829#Magnaporthe_oryzae#unaffected_pathogenicity__loss_of_pathogenicity		381.528	3.09e-108	74.2%	442	9	452	2.0	434		98.47%	458	7
g8708.t1	G4MV34#PHI_8049#Siz1#318829#Magnaporthe_oryzae#reduced_virulence		379.832	1.09e-107	60.7%	429	55	375	2.0	346		70.61%	482	137
g8754.t1	G4MV40#PHI_6395#MoALR2#318829#Magnaporthe_oryzae#reduced_virulence		735.696	0	79.2%	621	1	621	2.0	613		100.00%	613	1
g6720.t1	G4MV67#PHI_2940#MoARK1#318829#Magnaporthe_oryzae#reduced_virulence		1114.89	0	77.9%	1036	9	1037	2.0	1028		98.20%	1048	12
g6911.t1	G4MV96#PHI_3823#MET13#318829#Magnaporthe_oryzae#loss_of_pathogenicity		1038.12	0	88.4%	601	1	601	2.0	600		99.83%	600	1
g11209.t1	G4MVA4#PHI_5593#FZC4#318829#Magnaporthe_oryzae#unaffected_pathogenicity		1153.06	0	90.6%	695	40	661	2.0	656		99.70%	661	1
g6234.t1	G4MVB6#PHI_891#MGG_01748#318829#Magnaporthe_oryzae#reduced_virulence		157.576	4.39e-39	74.4%	620	27	594	2.0	580		98.81%	586	7
g9662.t1	G4MVB6#PHI_891#MGG_01748#318829#Magnaporthe_oryzae#reduced_virulence		76.9869	7.02e-15	37.4%	935	638	331	2.0	298		74.89%	441	111
g9681.t1	G4MVC4#PHI_5082#MoAcat1#318829#Magnaporthe_oryzae#reduced_virulence		678.011	0	88.3%	433	12	422	2.0	393		99.75%	394	2
g1596.t1	G4MVC5#PHI_6927#MoRAD6#318829#Magnaporthe_oryzae#reduced_virulence		107.526	1.70e-25	68.4%	132	1	132	2.0	132		86.84%	145	14
g3957.t1	G4MVC5#PHI_6927#MoRAD6#318829#Magnaporthe_oryzae#reduced_virulence		66.3831	1.72e-12	31.8%	98	6	98	2.0	93		63.64%	119	22
g6373.t1	G4MVC5#PHI_6927#MoRAD6#318829#Magnaporthe_oryzae#reduced_virulence		79.5318	1.51e-16	40.1%	132	3	134	2.0	130		80.24%	148	15
g8470.t1	G4MVC5#PHI_6927#MoRAD6#318829#Magnaporthe_oryzae#reduced_virulence		124.916	4.46e-31	67.5%	128	4	125	2.0	125		85.03%	140	16
g8901.t1	G4MVC5#PHI_6927#MoRAD6#318829#Magnaporthe_oryzae#reduced_virulence		127.461	8.42e-32	69.8%	133	1	148	2.0	133		89.70%	162	15
g9680.t1	G4MVC5#PHI_6927#MoRAD6#318829#Magnaporthe_oryzae#reduced_virulence		289.063	4.18e-90	93.6%	135	1	135	2.0	135		89.40%	150	16
g10293.t1	G4MVC5#PHI_6927#MoRAD6#318829#Magnaporthe_oryzae#reduced_virulence		102.436	1.88e-23	54.3%	133	17	131	2.0	117		58.74%	166	36
g10419.t1	G4MVC5#PHI_6927#MoRAD6#318829#Magnaporthe_oryzae#reduced_virulence		86.7424	8.44e-19	44.7%	137	1	159	2.0	137		89.33%	178	20
g13367.t1	G4MVC5#PHI_6927#MoRAD6#318829#Magnaporthe_oryzae#reduced_virulence		84.1975	6.96e-18	27.0%	132	27	108	2.0	106		54.00%	160	53
g15244.t1	G4MVC5#PHI_6927#MoRAD6#318829#Magnaporthe_oryzae#reduced_virulence		116.009	4.79e-28	65.5%	139	1	139	2.0	137		81.07%	169	33
g11818.t1	G4MVK9#PHI_5017#MoPEX11A#318829#Magnaporthe_oryzae#reduced_virulence		373.045	5.43e-114	88.6%	234	1	236	2.0	234		100.00%	236	1
g2971.t1	G4MVX4#PHI_3216#MoCDIP4#318829#Magnaporthe_oryzae#effector__plant_avirulence_determinant_		118.554	3.93e-28	70.4%	230	19	212	2.0	206		90.75%	223	18
g4419.t1	G4MVX4#PHI_3216#MoCDIP4#318829#Magnaporthe_oryzae#effector__plant_avirulence_determinant_		156.303	1.65e-39	63.1%	233	19	228	2.0	215		76.25%	244	17
g4485.t1	G4MVX4#PHI_3216#MoCDIP4#318829#Magnaporthe_oryzae#effector__plant_avirulence_determinant_		135.52	2.37e-33	67.9%	229	19	211	2.0	194		85.84%	213	20
g5431.t1	G4MVX4#PHI_3216#MoCDIP4#318829#Magnaporthe_oryzae#effector__plant_avirulence_determinant_		59.5967	8.43e-10	17.4%	295	262	34	2.0	34		11.30%	301	268
g10028.t1	G4MVX4#PHI_3216#MoCDIP4#318829#Magnaporthe_oryzae#effector__plant_avirulence_determinant_		136.368	3.08e-33	59.6%	234	1	235	2.0	234		69.12%	235	1
g10704.t1	G4MVX4#PHI_3216#MoCDIP4#318829#Magnaporthe_oryzae#effector__plant_avirulence_determinant_		130.43	1.23e-31	67.9%	234	19	229	2.0	216		85.77%	251	23
g11527.t1	G4MVX4#PHI_3216#MoCDIP4#318829#Magnaporthe_oryzae#effector__plant_avirulence_determinant_		100.739	1.31e-22	70.8%	233	19	215	2.0	205		92.34%	221	17
g15255.t1	G4MVX4#PHI_3216#MoCDIP4#318829#Magnaporthe_oryzae#effector__plant_avirulence_determinant_		126.189	3.90e-30	72.2%	295	19	287	2.0	277		94.41%	303	17
g11152.t1	G4MW64#PHI_9033#MoMagA__MGG_01818_#318829#Magnaporthe_oryzae#unaffected_pathogenicity		717.881	0	96.6%	356	2	355	2.0	355		100.00%	355	1
g11151.t1	G4MW66#PHI_2062__PHI_3815#Gph1__GPH1#318829#Magnaporthe_oryzae#unaffected_pathogenicity__loss_of_pathogenicity__reduced_virulence		1542.86	0	89.5%	884	1	884	2.0	859		99.08%	859	1
g11256.t1	G4MW86#PHI_5594#FZC5#318829#Magnaporthe_oryzae#unaffected_pathogenicity		1162.39	0	85.1%	781	1	785	2.0	781		100.00%	785	1
g8246.t1	G4MWC3#PHI_6713#gel3#318829#Magnaporthe_oryzae#unaffected_pathogenicity__loss_of_pathogenicity		655.531	0	66.4%	464	15	456	2.0	450		66.96%	469	14
g15157.t1	G4MWC3#PHI_6713#gel3#318829#Magnaporthe_oryzae#unaffected_pathogenicity__loss_of_pathogenicity		199.991	2.26e-52	69.9%	368	10	366	2.0	359		89.71%	366	1
g3284.t1	G4MWK9#PHI_8929#MoSCAD3__MGG_01180_#318829#Magnaporthe_oryzae#reduced_virulence		369.228	1.99e-110	83.1%	263	1	267	2.0	263		100.00%	267	1
g6274.t1	G4MWP4#PHI_5624#FZC30#318829#Magnaporthe_oryzae#unaffected_pathogenicity		849.368	0	68.2%	1015	46	973	2.0	970		86.49%	1123	151
g15141.t1	G4MWU9#PHI_2019#MoPLC3#318829#Magnaporthe_oryzae#loss_of_pathogenicity		277.611	2.10e-75	67.5%	643	28	645	2.0	616		85.09%	707	63
g5754.t1	G4MWV1#PHI_5643#FZC46#318829#Magnaporthe_oryzae#unaffected_pathogenicity		1225.17	0	75.9%	889	13	884	2.0	877		85.25%	1033	150
g10864.t1	G4MWV1#PHI_5643#FZC46#318829#Magnaporthe_oryzae#unaffected_pathogenicity		247.072	7.02e-66	52.2%	711	271	474	2.0	441		54.36%	641	168
g2874.t1	G4MWX1#PHI_7134#MoRab5B#318829#Magnaporthe_oryzae#reduced_virulence		429.882	2.21e-136	95.5%	221	1	221	2.0	220		100.00%	220	1
g6539.t1	G4MWX1#PHI_7134#MoRab5B#318829#Magnaporthe_oryzae#reduced_virulence		165.211	7.14e-43	73.1%	221	14	208	2.0	200		96.15%	208	9
g9563.t1	G4MWX1#PHI_7134#MoRab5B#318829#Magnaporthe_oryzae#reduced_virulence		112.616	5.17e-26	47.4%	158	21	152	2.0	138		44.71%	159	8
g14448.t1	G4MWY1#PHI_9494#MoGT2__MGG_01191_#318829#Magnaporthe_oryzae#loss_of_pathogenicity		207.626	1.20e-54	68.5%	436	36	401	2.0	386		86.94%	412	27
g2886.t1	G4MWY5#PHI_2113#Kin4#318829#Magnaporthe_oryzae#reduced_virulence__loss_of_pathogenicity		1259.52	0	78.7%	1219	1	1219	2.0	1158		100.00%	1158	1
g2828.t1	G4MX10#PHI_2017#COM1#318829#Magnaporthe_oryzae#reduced_virulence		377.711	1.20e-105	74.6%	733	1	751	2.0	733		99.21%	751	1
g13619.t1	G4MXC5#PHI_5190#MoPRX1#318829#Magnaporthe_oryzae#reduced_virulence		401.463	3.57e-125	89.1%	224	1	224	2.0	223		97.38%	223	1
g13029.t1	G4MXG4#PHI_2095#Calcium-transporting_ATPase_3#318829#Magnaporthe_oryzae#reduced_virulence		1461.84	0	82.8%	1066	6	1061	2.0	1060		99.25%	1061	2
g1702.t1	G4MXJ1#PHI_3162#Mohik8#318829#Magnaporthe_oryzae#loss_of_pathogenicity		463.39	7.26e-131	50.3%	1385	645	742	2.0	741		50.54%	1456	715
g3070.t1	G4MXJ1#PHI_3162#Mohik8#318829#Magnaporthe_oryzae#loss_of_pathogenicity		1307.03	0	61.0%	1091	1	1096	2.0	1091		65.98%	1466	371
g4790.t1	G4MXJ1#PHI_3162#Mohik8#318829#Magnaporthe_oryzae#loss_of_pathogenicity		250.041	9.65e-67	47.3%	1091	669	423	2.0	421		44.60%	645	225
g14664.t1	G4MXJ1#PHI_3162#Mohik8#318829#Magnaporthe_oryzae#loss_of_pathogenicity		831.554	0	73.7%	1361	69	1293	2.0	1250		97.43%	1271	22
g1788.t1	G4MXJ4#PHI_2145__PHI_9180#MoSSADH__MoSSADH__MGG_01230_#318829#Magnaporthe_oryzae#loss_of_pathogenicity__unaffected_pathogenicity		186.418	6.13e-48	64.0%	509	36	474	2.0	474		77.96%	534	61
g3199.t1	G4MXR2#PHI_8753__PHI_8806#MoChia1__MGG_08054___MoChi1__MGG_08054_#318829#Magnaporthe_oryzae#reduced_virulence		379.408	2.28e-107	48.8%	348	14	335	2.0	331		42.17%	345	15
g10031.t1	G4MXR2#PHI_8753__PHI_8806#MoChia1__MGG_08054___MoChi1__MGG_08054_#318829#Magnaporthe_oryzae#reduced_virulence		247.92	5.32e-67	56.7%	318	24	295	2.0	293		63.42%	315	23
g15175.t1	G4MXR2#PHI_8753__PHI_8806#MoChia1__MGG_08054___MoChi1__MGG_08054_#318829#Magnaporthe_oryzae#reduced_virulence		200.415	1.60e-52	56.4%	299	14	286	2.0	285		62.78%	289	5
g2995.t1	G4MXR6#PHI_5620#MoACEII#318829#Magnaporthe_oryzae#unaffected_pathogenicity		93.953	3.78e-20	38.5%	322	37	292	2.0	286		77.04%	363	72
g3334.t1	G4MXR9#PHI_2089#Moatg28#318829#Magnaporthe_oryzae#unaffected_pathogenicity		402.736	1.44e-113	74.8%	645	1	682	2.0	645		99.56%	682	1
g3336.t1	G4MXS1#PHI_8611#pyruvate_kinase#318829#Magnaporthe_oryzae#unaffected_pathogenicity__reduced_virulence__loss_of_pathogenicity		970.252	0	91.8%	527	1	527	2.0	527		99.81%	527	1
g11309.t1	G4MY59#PHI_3179#MoKIN1#318829#Magnaporthe_oryzae#reduced_virulence		1338.84	0	79.0%	1048	12	1044	2.0	1037		94.31%	1107	64
g13605.t1	G4MY64#PHI_6674#MoTRX2#318829#Magnaporthe_oryzae#reduced_virulence		535.496	4.96e-165	80.2%	318	2	317	2.0	317		84.08%	364	48
g11295.t1	G4MY65#PHI_7317#Tpc1#318829#Magnaporthe_oryzae#reduced_virulence		1186.15	0	84.3%	839	1	862	2.0	839		100.00%	862	1
g11298.t1	G4MY67#PHI_9290#RAM1__MGG_01287T0_#318829#Magnaporthe_oryzae#reduced_virulence		490.535	3.79e-143	75.3%	514	78	437	2.0	436		99.77%	437	2
g5161.t1	G4MYA7#PHI_5607#FZC16#318829#Magnaporthe_oryzae#unaffected_pathogenicity		276.763	5.06e-75	59.4%	697	126	572	2.0	521		68.73%	579	59
g13716.t1	G4MYI3#PHI_5645#FZC48#318829#Magnaporthe_oryzae#unaffected_pathogenicity		522.347	1.14e-151	70.7%	526	1	526	2.0	505		90.18%	505	1
g3986.t1	G4MYS1#PHI_4736#MoYpt7#318829#Magnaporthe_oryzae#loss_of_pathogenicity		94.3772	7.85e-21	43.4%	184	9	176	2.0	166		76.15%	176	11
g13326.t1	G4MYS1#PHI_4736#MoYpt7#318829#Magnaporthe_oryzae#loss_of_pathogenicity		424.792	5.39e-136	98.5%	205	1	206	2.0	205		100.00%	206	1
g7507.t1	G4MYT5#PHI_3485#MoSPC3#318829#Magnaporthe_oryzae#unaffected_pathogenicity		279.308	1.78e-81	84.2%	224	16	209	2.0	202		100.00%	202	1
g3528.t1	G4MYY5#PHI_7993#PoVrl1__MGG_10958___PoVrl1#318829#Magnaporthe_oryzae#unaffected_pathogenicity		1750.27	0	78.5%	1307	1	1325	2.0	1307		93.84%	1325	1
g4115.t1	G4MYZ2#PHI_2078#Moatg10#318829#Magnaporthe_oryzae#loss_of_pathogenicity		253.858	1.76e-71	74.7%	243	8	236	2.0	214		96.40%	220	7
g12178.t1	G4MZ03#PHI_5674#FZC71#318829#Magnaporthe_oryzae#unaffected_pathogenicity		63.4141	1.21e-10	8.3%	102	1	102	2.0	93		16.70%	93	1
g5554.t1	G4MZ21#PHI_8649#Poalkb1__MGG_01363_#318829#Magnaporthe_oryzae#reduced_virulence		513.016	6.63e-157	84.4%	353	1	353	2.0	350		100.00%	350	1
g13796.t1	G4MZ47#PHI_2105#Calcium_permease#318829#Magnaporthe_oryzae#unaffected_pathogenicity__reduced_virulence		1539.89	0	82.9%	1157	15	1143	2.0	1143		98.28%	1162	20
g7410.t1	G4MZ63#PHI_3824#MET12#318829#Magnaporthe_oryzae#unaffected_pathogenicity__loss_of_pathogenicity		1050.84	0	85.7%	688	1	688	2.0	676		99.56%	676	1
g4065.t1	G4MZ81#PHI_5642#FZC45#318829#Magnaporthe_oryzae#unaffected_pathogenicity		258.948	2.95e-69	42.3%	422	276	147	2.0	145		8.22%	400	256
g7423.t1	G4MZ81#PHI_5642#FZC45#318829#Magnaporthe_oryzae#unaffected_pathogenicity		341.658	2.67e-95	62.7%	448	44	415	2.0	405		75.32%	415	1
g6411.t1	G4MZ98#PHI_5186#MoAPX2#318829#Magnaporthe_oryzae#reduced_virulence		594.029	9.50e-173	69.2%	552	23	530	2.0	526		85.95%	544	19
g7889.t1	G4MZ98#PHI_5186#MoAPX2#318829#Magnaporthe_oryzae#reduced_virulence		804.408	0	75.0%	759	23	755	2.0	737		96.79%	774	20
g12885.t1	G4MZ98#PHI_5186#MoAPX2#318829#Magnaporthe_oryzae#reduced_virulence		215.261	1.06e-56	72.6%	532	26	507	2.0	506		95.29%	529	24
g3812.t1	G4MZD0#PHI_3060__PHI_4054#Molrg1__Lrg1#318829#Magnaporthe_oryzae#loss_of_pathogenicity		1575.52	0	82.9%	1181	1	1181	2.0	1147		100.00%	1147	1
g6169.t1	G4MZE0#PHI_5589#FZC1#318829#Magnaporthe_oryzae#unaffected_pathogenicity		605.481	9.04e-176	66.3%	648	17	632	2.0	607		82.70%	616	10
g3543.t1	G4MZG5#PHI_2191#MoCYP51B#318829#Magnaporthe_oryzae#unaffected_pathogenicity		789.987	0	84.9%	526	1	528	2.0	526		100.00%	528	1
g8885.t1	G4MZS1#PHI_819#MGG_07061#318829#Magnaporthe_oryzae#reduced_virulence		493.505	2.52e-141	74.3%	674	2	676	2.0	673		98.69%	684	9
g8895.t1	G4MZS3#PHI_3316__PHI_5605#gcc1__GCC1#318829#Magnaporthe_oryzae#reduced_virulence__unaffected_pathogenicity		770.9	0	76.5%	702	75	628	2.0	617		91.00%	678	62
g6728.t1	G4MZS7#PHI_800#MGG_13324#318829#Magnaporthe_oryzae#reduced_virulence		1362.17	0	74.8%	1144	1	1144	2.0	1115		91.47%	1115	1
g2506.t1	G4MZY1#PHI_2034#MFP1#318829#Magnaporthe_oryzae#reduced_virulence		76.9869	1.00e-14	15.5%	488	313	186	2.0	176		30.95%	241	56
g11167.t1	G4MZY1#PHI_2034#MFP1#318829#Magnaporthe_oryzae#reduced_virulence		1552.19	0	91.0%	895	1	896	2.0	895		99.12%	896	1
g13721.t1	G4MZY1#PHI_2034#MFP1#318829#Magnaporthe_oryzae#reduced_virulence		147.396	8.39e-36	39.4%	880	635	266	2.0	246		28.79%	285	20
g6135.t1	G4N0E4#PHI_4056#Ldp1#318829#Magnaporthe_oryzae#unaffected_pathogenicity		206.778	5.45e-54	57.0%	410	26	385	2.0	369		64.06%	369	1
g2036.t1	G4N0R9#PHI_5656#FZC58#318829#Magnaporthe_oryzae#unaffected_pathogenicity		55.3552	4.44e-08	21.6%	375	66	310	2.0	278		43.23%	298	21
g9466.t1	G4N0R9#PHI_5656#FZC58#318829#Magnaporthe_oryzae#unaffected_pathogenicity		313.24	3.58e-86	64.9%	693	91	603	2.0	596		79.89%	657	62
g8095.t1	G4N0U1#PHI_2134#MoHox5#318829#Magnaporthe_oryzae#reduced_virulence		703.884	0	77.2%	696	1	696	2.0	681		98.70%	681	1
g9163.t1	G4N1A3#PHI_2167#EXP5#318829#Magnaporthe_oryzae#reduced_virulence		1629.38	0	79.9%	1271	1	1285	2.0	1271		100.00%	1285	1
g8138.t1	G4N1D0#PHI_3064#MoRga4#318829#Magnaporthe_oryzae#unaffected_pathogenicity		1285.82	0	85.0%	891	1	891	2.0	866		100.00%	866	1
g7436.t1	G4N1E0#PHI_3809#TRA1#318829#Magnaporthe_oryzae#reduced_virulence		5989.67	0	85.5%	3861	1	3861	2.0	3857		100.00%	3857	1
g10343.t1	G4N1E7#PHI_6637#Movps1#318829#Magnaporthe_oryzae#lethal		1230.26	0	91.3%	698	6	696	2.0	693		99.57%	699	4
g13468.t1	G4N1E7#PHI_6637#Movps1#318829#Magnaporthe_oryzae#lethal		191.508	3.89e-49	42.2%	341	14	328	2.0	317		34.38%	531	215
g12519.t1	G4N1N6#PHI_5191#TPX1#318829#Magnaporthe_oryzae#reduced_virulence		213.14	2.36e-57	67.9%	236	57	191	2.0	180		76.10%	209	19
g102.t1	G4N1P8#PHI_5440#ABA4#318829#Magnaporthe_oryzae#reduced_virulence		174.966	2.34e-45	69.5%	266	22	250	2.0	245		88.97%	260	11
g256.t1	G4N1P8#PHI_5440#ABA4#318829#Magnaporthe_oryzae#reduced_virulence		136.792	1.42e-33	73.7%	268	20	258	2.0	249		97.36%	262	5
g1404.t1	G4N1P8#PHI_5440#ABA4#318829#Magnaporthe_oryzae#reduced_virulence		124.068	1.22e-29	72.9%	268	27	257	2.0	242		95.90%	265	9
g1405.t1	G4N1P8#PHI_5440#ABA4#318829#Magnaporthe_oryzae#reduced_virulence		169.876	4.19e-44	74.1%	269	19	251	2.0	226		98.26%	229	4
g2029.t1	G4N1P8#PHI_5440#ABA4#318829#Magnaporthe_oryzae#reduced_virulence		86.7424	2.69e-18	33.5%	197	27	175	2.0	171		67.05%	182	8
g2573.t1	G4N1P8#PHI_5440#ABA4#318829#Magnaporthe_oryzae#reduced_virulence		58.7484	1.28e-09	31.5%	204	19	186	2.0	184		63.01%	196	13
g4746.t1	G4N1P8#PHI_5440#ABA4#318829#Magnaporthe_oryzae#reduced_virulence		110.495	1.34e-25	74.8%	268	18	251	2.0	250		99.60%	250	1
g4777.t1	G4N1P8#PHI_5440#ABA4#318829#Magnaporthe_oryzae#reduced_virulence		55.3552	1.62e-08	31.6%	213	17	197	2.0	190		63.12%	200	11
g4897.t1	G4N1P8#PHI_5440#ABA4#318829#Magnaporthe_oryzae#reduced_virulence		114.312	1.13e-26	70.8%	269	27	254	2.0	243		91.70%	275	22
g5015.t1	G4N1P8#PHI_5440#ABA4#318829#Magnaporthe_oryzae#reduced_virulence		101.164	1.18e-22	73.3%	266	18	249	2.0	248		97.25%	252	5
g5825.t1	G4N1P8#PHI_5440#ABA4#318829#Magnaporthe_oryzae#reduced_virulence		126.613	6.24e-30	45.6%	267	27	269	2.0	241		41.26%	280	12
g7378.t1	G4N1P8#PHI_5440#ABA4#318829#Magnaporthe_oryzae#reduced_virulence		395.101	1.47e-119	83.7%	268	15	265	2.0	254		97.43%	271	7
g11925.t1	G4N1P8#PHI_5440#ABA4#318829#Magnaporthe_oryzae#reduced_virulence		82.9251	1.38e-17	49.2%	269	143	127	2.0	127		98.45%	127	1
g15442.t1	G4N1P8#PHI_5440#ABA4#318829#Magnaporthe_oryzae#reduced_virulence		201.264	1.45e-53	74.4%	269	19	264	2.0	251		98.88%	266	3
g4051.t1	G4N1Y8#PHI_2209#endo-1_4-beta-xylanase_[GH10_family]#318829#Magnaporthe_oryzae#reduced_virulence		280.156	2.29e-77	68.5%	343	14	330	2.0	329		87.04%	358	30
g8018.t1	G4N2B2#PHI_2128#MoHox1#318829#Magnaporthe_oryzae#reduced_virulence		947.772	0	86.1%	620	1	620	2.0	617		99.04%	617	1
g7967.t1	G4N2P7#PHI_7021#MoJMJ1#318829#Magnaporthe_oryzae#reduced_virulence		2402.19	0	81.2%	1753	27	1739	2.0	1727		97.86%	1775	37
g11966.t1	G4N2W2#PHI_2099#Pmc1#318829#Magnaporthe_oryzae#reduced_virulence__loss_of_pathogenicity		1183.18	0	54.7%	1149	1	1149	2.0	1120		56.57%	1120	1
g12814.t1	G4N2X9#PHI_5189#MoLDS1#318829#Magnaporthe_oryzae#reduced_virulence		1244.68	0	74.9%	1152	98	1055	2.0	1030		93.64%	1099	70
g6564.t1	G4N3D8#PHI_5622#FZC28#318829#Magnaporthe_oryzae#unaffected_pathogenicity		1006.3	0	81.3%	791	1	791	2.0	761		100.00%	761	1
g13223.t1	G4N3D8#PHI_5622#FZC28#318829#Magnaporthe_oryzae#unaffected_pathogenicity		185.146	2.19e-47	53.0%	649	272	378	2.0	369		55.99%	599	231
g8636.t1	G4N3J5#PHI_5306#MoSKP1#318829#Magnaporthe_oryzae#loss_of_pathogenicity		262.342	6.01e-78	84.1%	168	8	161	2.0	161		93.06%	173	13
g15603.t1	G4N3J5#PHI_5306#MoSKP1#318829#Magnaporthe_oryzae#loss_of_pathogenicity		85.47	8.84e-18	24.1%	165	8	177	2.0	158		48.23%	181	5
g959.t1	G4N3K2#PHI_882#MGG_04985#318829#Magnaporthe_oryzae#reduced_virulence		206.778	1.32e-53	41.0%	806	442	365	2.0	360		32.00%	995	636
g981.t1	G4N3K2#PHI_882#MGG_04985#318829#Magnaporthe_oryzae#reduced_virulence		161.817	2.85e-40	65.2%	835	205	631	2.0	606		80.48%	746	141
g13040.t1	G4N3K2#PHI_882#MGG_04985#318829#Magnaporthe_oryzae#reduced_virulence		387.466	1.70e-108	67.7%	845	88	758	2.0	744		85.32%	834	91
g5958.t1	G4N3R9#PHI_2165#PTH11#318829#Magnaporthe_oryzae#reduced_virulence		124.492	6.39e-29	40.6%	378	98	282	2.0	281		31.13%	822	541
g6038.t1	G4N3R9#PHI_2165#PTH11#318829#Magnaporthe_oryzae#reduced_virulence		194.477	1.29e-50	59.1%	378	99	281	2.0	280		68.20%	292	12
g2014.t1	G4N3U4#PHI_5188#MoHPX1#318829#Magnaporthe_oryzae#reduced_virulence		110.919	1.14e-25	65.2%	242	33	212	2.0	210		80.30%	242	31
g2426.t1	G4N3U4#PHI_5188#MoHPX1#318829#Magnaporthe_oryzae#reduced_virulence		88.439	1.07e-18	41.7%	242	32	231	2.0	211		83.39%	261	31
g3376.t1	G4N3U4#PHI_5188#MoHPX1#318829#Magnaporthe_oryzae#reduced_virulence		82.5009	1.56e-16	11.8%	150	34	120	2.0	117		23.62%	120	1
g4248.t1	G4N3U4#PHI_5188#MoHPX1#318829#Magnaporthe_oryzae#reduced_virulence		57.0518	7.27e-09	15.4%	136	4	141	2.0	133		30.79%	213	73
g5479.t1	G4N3U4#PHI_5188#MoHPX1#318829#Magnaporthe_oryzae#reduced_virulence		124.068	8.47e-30	69.2%	241	31	215	2.0	211		88.48%	241	27
g6199.t1	G4N3U4#PHI_5188#MoHPX1#318829#Magnaporthe_oryzae#reduced_virulence		112.616	3.86e-26	63.8%	233	32	204	2.0	202		77.57%	225	22
g7204.t1	G4N3U4#PHI_5188#MoHPX1#318829#Magnaporthe_oryzae#reduced_virulence		116.009	2.95e-27	65.5%	223	27	197	2.0	196		80.99%	217	22
g7652.t1	G4N3U4#PHI_5188#MoHPX1#318829#Magnaporthe_oryzae#reduced_virulence		115.161	4.70e-27	62.6%	216	33	189	2.0	184		75.30%	206	18
g8262.t1	G4N3U4#PHI_5188#MoHPX1#318829#Magnaporthe_oryzae#reduced_virulence		48.9929	1.85e-06	10.8%	123	25	99	2.0	98		21.63%	169	72
g9109.t1	G4N3U4#PHI_5188#MoHPX1#318829#Magnaporthe_oryzae#reduced_virulence		201.264	5.99e-54	69.8%	242	30	215	2.0	213		89.58%	236	22
g10669.t1	G4N3U4#PHI_5188#MoHPX1#318829#Magnaporthe_oryzae#reduced_virulence		112.192	3.82e-26	73.2%	241	1	241	2.0	239		96.37%	239	1
g12282.t1	G4N3U4#PHI_5188#MoHPX1#318829#Magnaporthe_oryzae#reduced_virulence		140.61	5.93e-35	74.4%	242	1	246	2.0	242		98.80%	246	1
g12505.t1	G4N3U4#PHI_5188#MoHPX1#318829#Magnaporthe_oryzae#reduced_virulence		160.969	3.27e-41	72.0%	240	11	233	2.0	230		93.95%	238	6
g13167.t1	G4N3U4#PHI_5188#MoHPX1#318829#Magnaporthe_oryzae#reduced_virulence		148.245	2.84e-37	70.7%	239	20	225	2.0	220		91.46%	241	17
g14282.t1	G4N3U4#PHI_5188#MoHPX1#318829#Magnaporthe_oryzae#reduced_virulence		161.393	2.41e-41	71.0%	241	23	229	2.0	219		91.97%	245	17
g14391.t1	G4N3U4#PHI_5188#MoHPX1#318829#Magnaporthe_oryzae#reduced_virulence		55.7793	1.92e-08	7.8%	85	6	80	2.0	74		15.58%	150	77
g2571.t1	G4N3W1#PHI_5627#FZC33#318829#Magnaporthe_oryzae#unaffected_pathogenicity		192.781	1.45e-49	46.3%	406	21	386	2.0	359		42.64%	647	289
g3045.t1	G4N3Y8#PHI_5603#FZC13#318829#Magnaporthe_oryzae#unaffected_pathogenicity		634.747	0	67.9%	710	208	503	2.0	494		73.84%	659	166
g10067.t1	G4N4J5#PHI_2148#7_8-LDS#318829#Magnaporthe_oryzae#unaffected_pathogenicity		1143.73	0	74.4%	1171	49	1123	2.0	1101		97.69%	1127	27
g12497.t1	G4N4N6#PHI_4616#MoSFA1#318829#Magnaporthe_oryzae#reduced_virulence		683.101	0	92.3%	380	24	357	2.0	357		97.01%	367	11
g15323.t1	G4N4R4#PHI_5676#FZC73#318829#Magnaporthe_oryzae#unaffected_pathogenicity		75.2903	2.72e-14	8.5%	449	354	96	2.0	83		17.08%	131	49
g14029.t1	G4N4U0#PHI_887#MGG_05174#318829#Magnaporthe_oryzae#reduced_virulence		201.688	3.12e-53	57.3%	350	114	237	2.0	219		64.60%	339	121
g9607.t1	G4N4W3#PHI_2046__PHI_2159#MoMSB2#318829#Magnaporthe_oryzae#loss_of_pathogenicity__reduced_virulence		308.574	1.71e-84	41.6%	804	477	328	2.0	322		33.30%	967	646
g11157.t1	G4N4Y2#PHI_2176#ASD4#318829#Magnaporthe_oryzae#loss_of_pathogenicity		260.221	2.51e-70	49.4%	507	185	323	2.0	290		48.74%	512	223
g12365.t1	G4N5B0#PHI_9353#leu2A__MGG_05223_#318829#Magnaporthe_oryzae#reduced_virulence		610.146	0	90.6%	366	1	366	2.0	366		99.46%	366	1
g8603.t1	G4N5E4#PHI_2060#MgLig4#318829#Magnaporthe_oryzae#unaffected_pathogenicity		916.384	0	75.0%	1000	1	1000	2.0	990		100.00%	990	1
g8612.t1	G4N5E4#PHI_2060#MgLig4#318829#Magnaporthe_oryzae#unaffected_pathogenicity		110.495	1.14e-24	49.5%	650	218	438	2.0	433		48.99%	833	396
g6771.t1	G4N5N0#PHI_5441#ABA_GPCR#318829#Magnaporthe_oryzae#unaffected_pathogenicity		717.033	0	80.1%	581	6	580	2.0	576		98.81%	587	8
g6768.t1	G4N5N3#PHI_5019#MoPEX11C#318829#Magnaporthe_oryzae#unaffected_pathogenicity__reduced_virulence		255.555	4.68e-70	73.7%	316	2	334	2.0	315		97.38%	343	10
g15111.t1	G4N5Y8#PHI_5653#FZC56#318829#Magnaporthe_oryzae#unaffected_pathogenicity		308.15	1.68e-84	46.3%	590	161	430	2.0	390		42.53%	447	58
g15236.t1	G4N6E0#PHI_2037#MoRic8#318829#Magnaporthe_oryzae#loss_of_pathogenicity		478.659	1.14e-137	50.8%	456	11	446	2.0	444		48.05%	910	467
g15242.t1	G4N6G5#PHI_2194#MoRgs3#318829#Magnaporthe_oryzae#reduced_virulence		597.422	0	89.0%	364	8	362	2.0	357		98.64%	367	6
g1630.t1	G4N6I1#PHI_5692#FZC87#318829#Magnaporthe_oryzae#unaffected_pathogenicity		138.065	4.62e-34	74.1%	360	132	229	2.0	216		98.18%	216	1
g512.t1	G4N6P2#PHI_5366#MoSyn8#318829#Magnaporthe_oryzae#reduced_virulence		345.475	7.12e-101	80.8%	276	1	297	2.0	276		100.00%	297	1
g9080.t1	G4N6P6#PHI_8695#MoImd4__MGG_03699_#318829#Magnaporthe_oryzae#reduced_virulence		990.187	0	92.4%	543	1	543	2.0	543		100.00%	543	1
g12631.t1	G4N6P7#PHI_6902#MoAtg14#318829#Magnaporthe_oryzae#loss_of_pathogenicity		471.449	5.86e-137	68.9%	428	1	445	2.0	428		86.24%	445	1
g12636.t1	G4N6Q1#PHI_2074#Moatg6#318829#Magnaporthe_oryzae#loss_of_pathogenicity		605.057	1.72e-180	78.0%	489	2	506	2.0	488		96.75%	506	1
g12647.t1	G4N6R6#PHI_7113#MoERR2#318829#Magnaporthe_oryzae#unaffected_pathogenicity		409.947	4.14e-120	77.4%	317	4	320	2.0	314		91.17%	322	3
g7195.t1	G4N6S1#PHI_8610#gcn5__MGG_03677_#318829#Magnaporthe_oryzae#reduced_virulence__unaffected_pathogenicity		67.2314	9.10e-12	6.9%	383	300	91	2.0	84		13.85%	421	331
g12677.t1	G4N6S1#PHI_8610#gcn5__MGG_03677_#318829#Magnaporthe_oryzae#reduced_virulence__unaffected_pathogenicity		729.757	0	63.0%	398	10	389	2.0	387		42.67%	838	452
g1919.t1	G4N6T1#PHI_5671#FZC68#318829#Magnaporthe_oryzae#unaffected_pathogenicity		708.55	0	68.4%	645	33	613	2.0	612		81.71%	647	36
g13568.t1	G4N6T1#PHI_5671#FZC68#318829#Magnaporthe_oryzae#unaffected_pathogenicity		393.829	1.52e-110	64.6%	579	35	610	2.0	545		79.12%	660	51
g1920.t1	G4N6T3#PHI_9356#leu4__MGG_13485_#318829#Magnaporthe_oryzae#reduced_virulence		1113.19	0	90.7%	616	1	619	2.0	616		100.00%	619	1
g5366.t1	G4N6V5#PHI_2142__PHI_9179#MoAP1__MoAP1__MGG_12814_#318829#Magnaporthe_oryzae#loss_of_pathogenicity__reduced_virulence		604.208	9.72e-178	77.2%	567	1	567	2.0	566		97.25%	566	1
g11862.t1	G4N6W1#PHI_5659#FZC61#318829#Magnaporthe_oryzae#unaffected_pathogenicity		809.498	0	79.1%	722	1	722	2.0	685		100.00%	685	1
g11859.t1	G4N6W9#PHI_2996#MGG_06507.6#318829#Magnaporthe_oryzae#reduced_virulence		435.396	1.51e-125	76.0%	475	10	466	2.0	419		98.59%	425	7
g8687.t1	G4N7A0#PHI_2180#MoTea4#318829#Magnaporthe_oryzae#loss_of_pathogenicity		616.085	6.78e-178	62.0%	811	144	704	2.0	668		71.40%	985	282
g10860.t1	G4N7H1#PHI_2112__PHI_3177#Tos3__MoTos3#318829#Magnaporthe_oryzae#unaffected_pathogenicity__reduced_virulence		753.51	0	72.4%	651	17	687	2.0	635		88.76%	754	68
g6657.t1	G4N7H6#PHI_5631#FZC36#318829#Magnaporthe_oryzae#unaffected_pathogenicity		476.538	3.43e-136	72.1%	643	1	643	2.0	627		94.29%	627	1
g8691.t1	G4N7K5#PHI_3062#MoRga2#318829#Magnaporthe_oryzae#unaffected_pathogenicity		787.442	0	69.5%	818	92	727	2.0	706		79.06%	881	176
g4431.t1	G4N7K8#PHI_9032#Mocrn1__MGG_06389_#318829#Magnaporthe_oryzae#reduced_virulence__unaffected_pathogenicity		70.2005	1.88e-12	5.2%	216	116	106	2.0	101		10.37%	725	620
g12991.t1	G4N7K8#PHI_9032#Mocrn1__MGG_06389_#318829#Magnaporthe_oryzae#reduced_virulence__unaffected_pathogenicity		938.864	0	86.3%	613	1	613	2.0	608		100.00%	608	1
g1562.t1	G4N7R4#PHI_799#MGG_03530#318829#Magnaporthe_oryzae#reduced_virulence		169.876	1.57e-42	41.2%	505	186	327	2.0	320		32.41%	888	562
g3987.t1	G4N7R4#PHI_799#MGG_03530#318829#Magnaporthe_oryzae#reduced_virulence		156.303	1.43e-38	51.8%	493	118	403	2.0	376		53.52%	749	347
g8364.t1	G4N7R4#PHI_799#MGG_03530#318829#Magnaporthe_oryzae#reduced_virulence		795.925	0	75.3%	921	5	917	2.0	827		99.64%	830	4
g4170.t1	G4N7U4#PHI_6634__PHI_9301#MoDnm1__Modnm1__MGG_06361_#318829#Magnaporthe_oryzae#reduced_virulence		1316.36	0	89.2%	802	1	813	2.0	802		100.00%	813	1
g1363.t1	G4N7U7#PHI_8629#MoAbp1__MGG_06358_#318829#Magnaporthe_oryzae#reduced_virulence		46.448	7.85e-06	9.6%	697	645	53	2.0	52		19.12%	170	119
g4173.t1	G4N7U7#PHI_8629#MoAbp1__MGG_06358_#318829#Magnaporthe_oryzae#reduced_virulence		964.314	0	82.8%	798	1	798	2.0	771		99.87%	771	1
g4932.t1	G4N7U7#PHI_8629#MoAbp1__MGG_06358_#318829#Magnaporthe_oryzae#reduced_virulence		52.8102	1.61e-07	5.7%	797	747	53	2.0	51		11.30%	468	416
g15027.t1	G4N7V2#PHI_2994__PHI_5604#MGG_06355.6__FZC14#318829#Magnaporthe_oryzae#reduced_virulence__unaffected_pathogenicity		49.8412	2.26e-06	4.8%	90	19	78	2.0	72		9.61%	94	17
g11939.t1	G4N7X0#PHI_418__PHI_2119__PHI_8262#MST11__MST11p__mst11#318829#Magnaporthe_oryzae#loss_of_pathogenicity__reduced_virulence__unaffected_pathogenicity		1463.97	0	87.7%	915	1	915	2.0	913		100.00%	913	1
g12925.t1	G4N7X4#PHI_6614#Mocapn7#318829#Magnaporthe_oryzae#reduced_virulence		874.393	0	75.0%	898	1	917	2.0	898		100.00%	917	1
g9129.t1	G4N7Y2#PHI_2406#MoSKN7#318829#Magnaporthe_oryzae#unaffected_pathogenicity		520.65	8.04e-150	74.6%	699	1	699	2.0	623		99.20%	623	1
g10390.t1	G4N008#PHI_5395#MoSec62#318829#Magnaporthe_oryzae#reduced_virulence		457.876	1.30e-134	81.6%	382	9	402	2.0	374		95.04%	423	22
g10848.t1	G4N8A1#PHI_2087#Moatg26#318829#Magnaporthe_oryzae#unaffected_pathogenicity		1740.51	0	76.0%	1528	39	1490	2.0	1474		93.95%	1510	37
g14990.t1	G4N8D9#PHI_2131#MoHox7#318829#Magnaporthe_oryzae#loss_of_pathogenicity		397.646	1.49e-113	75.8%	469	24	446	2.0	418		99.52%	418	1
g14988.t1	G4N8E3#PHI_2983__PHI_5629#MGG_06279.6__FZC34#318829#Magnaporthe_oryzae#reduced_virulence__unaffected_pathogenicity		672.073	0	68.2%	813	22	792	2.0	777		86.43%	791	15
g12935.t1	G4N8G2#PHI_8522#MoYPEL1__MGG_06263.7_#318829#Magnaporthe_oryzae#loss_of_pathogenicity		196.598	1.82e-56	89.1%	172	63	110	2.0	110		100.00%	110	1
g15017.t1	G4N8I4#PHI_2989__PHI_5680#MGG_06243.6__FZC76#318829#Magnaporthe_oryzae#reduced_virulence__unaffected_pathogenicity		1092.41	0	75.1%	1093	31	1063	2.0	998		95.78%	1030	33
g15019.t1	G4N8I6#PHI_7133#MoRab5A#318829#Magnaporthe_oryzae#reduced_virulence		365.835	4.56e-111	92.7%	238	1	239	2.0	238		100.00%	239	1
g8438.t1	G4N8Y3#PHI_3213#MoCDIP1#318829#Magnaporthe_oryzae#effector__plant_avirulence_determinant_		451.089	1.63e-134	81.7%	355	1	355	2.0	353		100.00%	353	1
g11703.t1	G4N8Y3#PHI_3213#MoCDIP1#318829#Magnaporthe_oryzae#effector__plant_avirulence_determinant_		564.338	2.22e-175	90.0%	355	1	355	2.0	354		100.00%	354	1
g4675.t1	G4N9C8#PHI_2173#NMR1#318829#Magnaporthe_oryzae#reduced_virulence		256.828	1.08e-70	74.4%	304	1	306	2.0	304		98.71%	306	1
g15540.t1	G4N9G2#PHI_2324#ZIF1#318829#Magnaporthe_oryzae#reduced_virulence		634.323	0	77.8%	612	23	594	2.0	590		98.18%	601	8
g367.t1	G4N9G6#PHI_872#MGG_03284#318829#Magnaporthe_oryzae#reduced_virulence		676.314	0	73.7%	935	1	948	2.0	935		97.33%	948	1
g443.t1	G4N9W2#PHI_6607#ARRDC1#318829#Magnaporthe_oryzae#reduced_virulence		735.696	0	91.9%	402	1	402	2.0	401		100.00%	401	1
g12520.t1	G4N027#PHI_2169#MGG_06188.6#318829#Magnaporthe_oryzae#reduced_virulence		454.907	5.91e-131	71.0%	457	2	487	2.0	456		90.19%	540	54
g1546.t1	G4N054#PHI_2018__PHI_2106#MoPLC2__MGG_05332.5#318829#Magnaporthe_oryzae#loss_of_pathogenicity__reduced_virulence		312.391	7.92e-86	64.0%	649	20	672	2.0	630		77.96%	814	143
g12367.t1	G4N054#PHI_2018__PHI_2106#MoPLC2__MGG_05332.5#318829#Magnaporthe_oryzae#loss_of_pathogenicity__reduced_virulence		742.058	0	75.5%	704	7	698	2.0	670		97.81%	685	16
g2655.t1	G4N093#PHI_5654#FZC57#318829#Magnaporthe_oryzae#unaffected_pathogenicity		114.312	3.33e-26	69.0%	458	34	429	2.0	425		87.91%	471	43
g3190.t1	G4N111#PHI_5640#FZC43#318829#Magnaporthe_oryzae#unaffected_pathogenicity		384.497	8.53e-108	72.6%	793	35	759	2.0	726		95.15%	763	38
g15266.t1	G4N134#PHI_5606#FZC15#318829#Magnaporthe_oryzae#unaffected_pathogenicity		301.364	1.59e-82	74.9%	770	31	740	2.0	726		99.73%	726	1
g8067.t1	G4N168#PHI_2063__PHI_2110#MCNA__MGG_07456.5#318829#Magnaporthe_oryzae#reduced_virulence__unaffected_pathogenicity		1074.17	0	92.1%	570	1	570	2.0	549		97.34%	549	1
g7430.t1	G4N170#PHI_5682#FZC78#318829#Magnaporthe_oryzae#unaffected_pathogenicity		1036.42	0	79.4%	875	12	864	2.0	849		98.84%	859	11
g7429.t1	G4N178#PHI_2153__PHI_2356#MoHyr1__MoHYR1#318829#Magnaporthe_oryzae#reduced_virulence		286.518	5.59e-86	80.9%	165	1	165	2.0	165		84.18%	165	1
g10113.t1	G4N224#PHI_5638#FZC41#318829#Magnaporthe_oryzae#unaffected_pathogenicity		359.472	1.75e-100	69.2%	587	35	553	2.0	536		88.30%	602	67
g7899.t1	G4N265#PHI_6613#Mocapn14#318829#Magnaporthe_oryzae#unaffected_pathogenicity		396.798	2.26e-111	65.8%	661	64	622	2.0	598		81.63%	640	19
g11033.t1	G4N265#PHI_6613#Mocapn14#318829#Magnaporthe_oryzae#unaffected_pathogenicity		970.676	0	65.2%	812	44	769	2.0	737		70.12%	786	50
g3271.t1	G4N402#PHI_2107#MGG_05905.5#318829#Magnaporthe_oryzae#unaffected_pathogenicity__reduced_virulence		299.667	1.05e-82	71.2%	599	196	412	2.0	404		92.38%	446	35
g5661.t1	G4N402#PHI_2107#MGG_05905.5#318829#Magnaporthe_oryzae#unaffected_pathogenicity__reduced_virulence		292.88	1.12e-80	74.2%	599	195	422	2.0	405		98.37%	429	8
g11115.t1	G4N471#PHI_2098#Calcium-transporting_ATPase_3#318829#Magnaporthe_oryzae#loss_of_pathogenicity		1649.74	0	84.3%	1083	4	1080	2.0	1071		96.23%	1073	3
g3410.t1	G4N492#PHI_2030#TGL3-1#318829#Magnaporthe_oryzae#unaffected_pathogenicity		578.335	1.85e-166	70.4%	847	64	791	2.0	784		90.82%	827	37
g10856.t1	G4N492#PHI_2030#TGL3-1#318829#Magnaporthe_oryzae#unaffected_pathogenicity		179.208	1.87e-45	55.1%	636	86	551	2.0	539		60.29%	804	266
g12969.t1	G4N525#PHI_2121#MST50p#318829#Magnaporthe_oryzae#loss_of_pathogenicity		848.096	0	90.9%	489	1	493	2.0	489		100.00%	493	1
g2431.t1	G4N532#PHI_5690#FZC85#318829#Magnaporthe_oryzae#unaffected_pathogenicity		311.119	6.53e-85	50.0%	985	138	848	2.0	703		49.93%	1259	557
g8714.t1	G4N532#PHI_5690#FZC85#318829#Magnaporthe_oryzae#unaffected_pathogenicity		1327.39	0	78.9%	1167	125	1043	2.0	1012		97.03%	1041	30
g13008.t1	G4N536#PHI_9302#Mofzo1__MGG_05209_#318829#Magnaporthe_oryzae#reduced_virulence		1159.42	0	81.6%	908	1	908	2.0	906		99.45%	906	1
g12378.t1	G4N549#PHI_7273#Pmp1#318829#Magnaporthe_oryzae#reduced_virulence__unaffected_pathogenicity		896.449	0	79.2%	874	1	874	2.0	803		100.00%	803	1
g7011.t1	G4N572#PHI_5047__PHI_6635#MoFis1#318829#Magnaporthe_oryzae#reduced_virulence		263.19	1.36e-79	88.5%	153	7	147	2.0	147		95.45%	154	8
g6881.t1	G4N703#PHI_2081#Moatg15#318829#Magnaporthe_oryzae#loss_of_pathogenicity		847.248	0	83.5%	636	1	640	2.0	636		100.00%	640	1
g6880.t1	G4N704#PHI_7992#PoMuk1__MGG_06476___PoMuk1#318829#Magnaporthe_oryzae#unaffected_pathogenicity__loss_of_pathogenicity		860.396	0	79.9%	720	14	724	2.0	707		97.18%	745	22
g225.t1	G4N740#PHI_4024#MoST1#318829#Magnaporthe_oryzae#unaffected_pathogenicity		195.325	2.40e-50	48.3%	484	20	470	2.0	465		46.63%	987	518
g327.t1	G4N740#PHI_4024#MoST1#318829#Magnaporthe_oryzae#unaffected_pathogenicity		199.991	4.94e-52	68.7%	473	4	491	2.0	470		87.37%	511	21
g750.t1	G4N740#PHI_4024#MoST1#318829#Magnaporthe_oryzae#unaffected_pathogenicity		191.932	9.88e-50	68.4%	473	27	447	2.0	438		86.73%	456	19
g940.t1	G4N740#PHI_4024#MoST1#318829#Magnaporthe_oryzae#unaffected_pathogenicity		196.598	6.13e-51	55.3%	479	8	472	2.0	419		60.64%	585	167
g1105.t1	G4N740#PHI_4024#MoST1#318829#Magnaporthe_oryzae#unaffected_pathogenicity		244.527	1.29e-65	71.5%	501	5	530	2.0	497		92.98%	552	23
g2182.t1	G4N740#PHI_4024#MoST1#318829#Magnaporthe_oryzae#unaffected_pathogenicity		173.694	3.73e-44	67.7%	475	24	473	2.0	452		85.38%	504	32
g2949.t1	G4N740#PHI_4024#MoST1#318829#Magnaporthe_oryzae#unaffected_pathogenicity		738.665	0	82.0%	547	2	557	2.0	546		99.29%	561	5
g3193.t1	G4N740#PHI_4024#MoST1#318829#Magnaporthe_oryzae#unaffected_pathogenicity		193.205	4.80e-50	68.9%	478	4	480	2.0	475		87.75%	498	19
g3328.t1	G4N740#PHI_4024#MoST1#318829#Magnaporthe_oryzae#unaffected_pathogenicity		223.744	2.21e-59	70.0%	486	23	481	2.0	464		90.07%	511	31
g4277.t1	G4N740#PHI_4024#MoST1#318829#Magnaporthe_oryzae#unaffected_pathogenicity		149.941	5.25e-37	70.8%	494	60	435	2.0	425		91.59%	441	17
g4512.t1	G4N740#PHI_4024#MoST1#318829#Magnaporthe_oryzae#unaffected_pathogenicity		122.371	1.62e-28	70.7%	512	30	483	2.0	465		91.36%	496	32
g5593.t1	G4N740#PHI_4024#MoST1#318829#Magnaporthe_oryzae#unaffected_pathogenicity		159.697	1.27e-39	55.6%	473	9	485	2.0	465		61.24%	737	253
g5808.t1	G4N740#PHI_4024#MoST1#318829#Magnaporthe_oryzae#unaffected_pathogenicity		489.687	3.47e-141	73.4%	511	6	523	2.0	506		96.85%	530	8
g6270.t1	G4N740#PHI_4024#MoST1#318829#Magnaporthe_oryzae#unaffected_pathogenicity		222.471	5.04e-59	68.9%	469	27	443	2.0	443		87.90%	479	37
g6335.t1	G4N740#PHI_4024#MoST1#318829#Magnaporthe_oryzae#unaffected_pathogenicity		174.966	2.01e-44	67.7%	482	7	479	2.0	476		85.38%	481	3
g7768.t1	G4N740#PHI_4024#MoST1#318829#Magnaporthe_oryzae#unaffected_pathogenicity		199.991	3.89e-52	66.6%	482	27	458	2.0	456		83.27%	477	20
g7811.t1	G4N740#PHI_4024#MoST1#318829#Magnaporthe_oryzae#unaffected_pathogenicity		269.976	5.13e-73	49.8%	511	22	493	2.0	490		49.70%	539	47
g8381.t1	G4N740#PHI_4024#MoST1#318829#Magnaporthe_oryzae#unaffected_pathogenicity		354.807	3.16e-99	70.5%	510	27	512	2.0	484		90.94%	557	46
g8933.t1	G4N740#PHI_4024#MoST1#318829#Magnaporthe_oryzae#unaffected_pathogenicity		134.247	3.57e-32	70.5%	477	12	466	2.0	460		90.91%	464	5
g9785.t1	G4N740#PHI_4024#MoST1#318829#Magnaporthe_oryzae#unaffected_pathogenicity		160.969	2.93e-40	71.0%	482	25	483	2.0	458		92.00%	500	18
g10103.t1	G4N740#PHI_4024#MoST1#318829#Magnaporthe_oryzae#unaffected_pathogenicity		159.272	8.05e-40	67.5%	486	95	392	2.0	377		84.91%	401	25
g10188.t1	G4N740#PHI_4024#MoST1#318829#Magnaporthe_oryzae#unaffected_pathogenicity		175.39	1.31e-44	67.6%	511	31	492	2.0	481		85.12%	570	79
g11066.t1	G4N740#PHI_4024#MoST1#318829#Magnaporthe_oryzae#unaffected_pathogenicity		138.489	6.35e-33	44.0%	473	9	476	2.0	465		38.08%	477	2
g11399.t1	G4N740#PHI_4024#MoST1#318829#Magnaporthe_oryzae#unaffected_pathogenicity		182.177	1.07e-46	73.4%	511	11	501	2.0	493		96.86%	497	5
g11776.t1	G4N740#PHI_4024#MoST1#318829#Magnaporthe_oryzae#unaffected_pathogenicity		216.957	2.96e-57	69.1%	482	27	464	2.0	456		88.21%	480	17
g11780.t1	G4N740#PHI_4024#MoST1#318829#Magnaporthe_oryzae#unaffected_pathogenicity		236.044	4.38e-63	71.0%	482	14	488	2.0	469		91.90%	491	4
g12789.t1	G4N740#PHI_4024#MoST1#318829#Magnaporthe_oryzae#unaffected_pathogenicity		203.808	3.34e-53	67.3%	477	5	485	2.0	473		84.64%	525	41
g13088.t1	G4N740#PHI_4024#MoST1#318829#Magnaporthe_oryzae#unaffected_pathogenicity		205.081	1.07e-53	72.5%	496	30	469	2.0	467		94.94%	473	5
g13224.t1	G4N740#PHI_4024#MoST1#318829#Magnaporthe_oryzae#unaffected_pathogenicity		232.651	1.86e-61	44.1%	487	25	487	2.0	463		38.29%	1259	773
g13635.t1	G4N740#PHI_4024#MoST1#318829#Magnaporthe_oryzae#unaffected_pathogenicity		237.741	1.54e-63	73.3%	512	3	554	2.0	510		96.68%	564	11
g14347.t1	G4N740#PHI_4024#MoST1#318829#Magnaporthe_oryzae#unaffected_pathogenicity		234.772	1.16e-62	67.2%	477	22	479	2.0	456		84.33%	519	41
g14623.t1	G4N740#PHI_4024#MoST1#318829#Magnaporthe_oryzae#unaffected_pathogenicity		199.143	2.58e-51	41.5%	469	27	447	2.0	443		33.09%	1317	871
g14635.t1	G4N740#PHI_4024#MoST1#318829#Magnaporthe_oryzae#unaffected_pathogenicity		217.806	2.02e-57	66.4%	470	27	482	2.0	444		82.82%	524	43
g14647.t1	G4N740#PHI_4024#MoST1#318829#Magnaporthe_oryzae#unaffected_pathogenicity		201.264	1.95e-52	67.2%	473	20	462	2.0	454		84.31%	520	59
g14787.t1	G4N740#PHI_4024#MoST1#318829#Magnaporthe_oryzae#unaffected_pathogenicity		208.05	1.65e-54	69.0%	490	21	480	2.0	470		88.07%	508	29
g15031.t1	G4N740#PHI_4024#MoST1#318829#Magnaporthe_oryzae#unaffected_pathogenicity		210.171	3.81e-55	68.9%	473	20	468	2.0	454		87.80%	512	45
g15149.t1	G4N740#PHI_4024#MoST1#318829#Magnaporthe_oryzae#unaffected_pathogenicity		231.803	9.37e-62	71.3%	498	27	498	2.0	472		92.57%	514	17
g15156.t1	G4N740#PHI_4024#MoST1#318829#Magnaporthe_oryzae#unaffected_pathogenicity		191.084	2.25e-49	65.2%	475	30	446	2.0	446		80.36%	491	46
g3121.t1	G4N745#PHI_5083#MoAcat2#318829#Magnaporthe_oryzae#reduced_virulence		701.763	0	92.9%	401	1	401	2.0	400		100.00%	400	1
g5768.t1	G4N853#PHI_5630#FZC35#318829#Magnaporthe_oryzae#unaffected_pathogenicity		110.919	5.59e-25	67.5%	532	4	543	2.0	529		84.98%	551	9
g6696.t1	G4N853#PHI_5630#FZC35#318829#Magnaporthe_oryzae#unaffected_pathogenicity		517.257	3.96e-148	55.8%	504	23	482	2.0	468		60.15%	478	11
g14992.t1	G4N881#PHI_2130#MoHox4#318829#Magnaporthe_oryzae#reduced_virulence		932.078	0	71.2%	872	46	878	2.0	827		87.98%	895	18
g5463.t1	G4N906#PHI_2404#SLP_1#318829#Magnaporthe_oryzae#effector__plant_avirulence_determinant_		125.764	9.76e-31	55.0%	162	32	133	2.0	131		59.91%	215	83
g10990.t1	G4N906#PHI_2404#SLP_1#318829#Magnaporthe_oryzae#effector__plant_avirulence_determinant_		194.901	5.57e-54	78.3%	162	1	173	2.0	162		98.86%	173	1
g15163.t1	G4N906#PHI_2404#SLP_1#318829#Magnaporthe_oryzae#effector__plant_avirulence_determinant_		125.764	1.05e-30	58.1%	162	28	139	2.0	135		66.19%	209	71
g12108.t1	G4N983#PHI_2215#BIM1#318829#Magnaporthe_oryzae#reduced_virulence		2064.99	0	75.5%	2077	1	2077	2.0	1954		99.74%	1954	1
g15078.t1	G4NA54#PHI_2214#endo-1_4-beta-xylanase_I_[GH10_family]#318829#Magnaporthe_oryzae#reduced_virulence		261.493	2.77e-73	65.2%	229	23	207	2.0	203		70.00%	228	26
g9973.t1	G4NA57#PHI_5691#FZC86#318829#Magnaporthe_oryzae#unaffected_pathogenicity		64.6865	3.63e-11	29.7%	465	181	285	2.0	260		59.36%	341	82
g760.t1	G4NAB0#PHI_6715#gel5#318829#Magnaporthe_oryzae#unaffected_pathogenicity		526.164	1.55e-156	77.1%	435	16	425	2.0	420		96.37%	439	15
g2057.t1	G4NAJ0#PHI_2175#NMR3#318829#Magnaporthe_oryzae#reduced_virulence		176.239	1.47e-45	73.7%	318	8	311	2.0	298		97.39%	301	4
g2059.t1	G4NAJ0#PHI_2175#NMR3#318829#Magnaporthe_oryzae#reduced_virulence		172.845	1.74e-44	73.1%	313	9	305	2.0	296		96.10%	300	5
g2370.t1	G4NAJ0#PHI_2175#NMR3#318829#Magnaporthe_oryzae#reduced_virulence		140.61	8.27e-35	69.8%	319	100	220	2.0	208		89.66%	230	23
g2691.t1	G4NAJ0#PHI_2175#NMR3#318829#Magnaporthe_oryzae#reduced_virulence		102.86	7.91e-23	55.2%	272	8	265	2.0	263		60.74%	359	97
g4250.t1	G4NAJ0#PHI_2175#NMR3#318829#Magnaporthe_oryzae#reduced_virulence		69.7763	1.90e-13	47.4%	314	176	139	2.0	130		94.89%	130	1
g4251.t1	G4NAJ0#PHI_2175#NMR3#318829#Magnaporthe_oryzae#reduced_virulence		99.8912	9.53e-23	73.4%	149	8	145	2.0	142		97.32%	148	4
g9918.t1	G4NAJ0#PHI_2175#NMR3#318829#Magnaporthe_oryzae#reduced_virulence		177.935	5.07e-46	73.9%	318	5	314	2.0	302		97.73%	305	4
g9.t1	G4NAJ8#PHI_6223#MoYvh1#318829#Magnaporthe_oryzae#reduced_virulence		391.708	1.54e-111	63.6%	392	1	448	2.0	392		77.24%	578	131
g1302.t1	G4NAT7#PHI_3811#TDG4#318829#Magnaporthe_oryzae#reduced_virulence		788.29	0	57.4%	829	2	828	2.0	815		64.89%	1056	242
g1305.t1	G4NAT9#PHI_2193#MoRgs2#318829#Magnaporthe_oryzae#unaffected_pathogenicity		272.097	1.15e-74	69.3%	280	3	287	2.0	278		84.41%	326	40
g10953.t1	G4NAW7#PHI_5689#FZC84#318829#Magnaporthe_oryzae#unaffected_pathogenicity		208.898	1.31e-54	73.9%	612	15	626	2.0	598		97.81%	630	5
g11425.t1	G4NB22#PHI_5018#MoPEX11B#318829#Magnaporthe_oryzae#unaffected_pathogenicity__reduced_virulence		129.582	6.70e-31	45.7%	278	101	194	2.0	178		41.36%	461	268
g11332.t1	G4NB40#PHI_5033#MoSRE1#318829#Magnaporthe_oryzae#unaffected_pathogenicity		1051.69	0	75.1%	993	42	952	2.0	928		90.71%	1010	83
g11323.t1	G4NB53#PHI_5472#MoDeam#318829#Magnaporthe_oryzae#reduced_virulence		608.874	0	87.3%	355	1	371	2.0	355		98.15%	371	1
g11320.t1	G4NB58#PHI_5471#MoDac#318829#Magnaporthe_oryzae#reduced_virulence		673.769	0	83.8%	437	1	437	2.0	436		95.20%	436	1
g5726.t1	G4NB64#PHI_4110#MoVOSA#318829#Magnaporthe_oryzae#unaffected_pathogenicity		169.876	4.42e-43	50.4%	279	63	217	2.0	215		50.83%	215	1
g3900.t1	G4NBI7#PHI_2028#TGL1-2#318829#Magnaporthe_oryzae#unaffected_pathogenicity		1007.58	0	80.7%	808	30	779	2.0	744		99.20%	749	6
g1089.t1	G4NBN8#PHI_2206#endo-1_4-beta-xylanase_precursor_[GH10_family]#318829#Magnaporthe_oryzae#reduced_virulence		366.259	7.96e-104	63.4%	349	31	320	2.0	319		70.18%	342	23
g6163.t1	G4NBN8#PHI_2206#endo-1_4-beta-xylanase_precursor_[GH10_family]#318829#Magnaporthe_oryzae#reduced_virulence		246.648	5.24e-67	70.0%	350	31	320	2.0	315		90.00%	337	23
g6416.t1	G4NBN8#PHI_2206#endo-1_4-beta-xylanase_precursor_[GH10_family]#318829#Magnaporthe_oryzae#reduced_virulence		395.101	1.91e-113	68.7%	352	31	322	2.0	322		79.31%	342	21
g6885.t1	G4NC11#PHI_2052#Cdc42#318829#Magnaporthe_oryzae#reduced_virulence		367.107	1.08e-114	91.0%	174	1	174	2.0	174		84.88%	174	1
g248.t1	G4NC17#PHI_5185#MoAPX1#318829#Magnaporthe_oryzae#reduced_virulence		375.59	6.30e-106	72.8%	453	1	517	2.0	453		95.56%	517	1
g15495.t1	G4NC17#PHI_5185#MoAPX1#318829#Magnaporthe_oryzae#reduced_virulence		384.922	7.56e-109	63.7%	475	60	416	2.0	414		77.38%	534	121
g11805.t1	G4NC26#PHI_2080#Moatg13#318829#Magnaporthe_oryzae#reduced_virulence		866.759	0	76.8%	955	1	955	2.0	915		100.00%	915	1
g11802.t1	G4NC32#PHI_4492#RanBP#318829#Magnaporthe_oryzae#loss_of_pathogenicity		629.657	0	75.1%	631	1	631	2.0	621		99.52%	621	1
g11791.t1	G4NC35#PHI_9199#MoCKb1__MGG_00446_#318829#Magnaporthe_oryzae#reduced_virulence__unaffected_pathogenicity		489.263	1.10e-148	88.2%	351	1	351	2.0	339		100.00%	339	1
g794.t1	G4NC97#PHI_3976#MoIlv6#318829#Magnaporthe_oryzae#loss_of_pathogenicity		504.532	3.99e-157	89.2%	316	35	282	2.0	282		95.59%	295	14
g1158.t1	G4NCA2#PHI_2016#PTH2#318829#Magnaporthe_oryzae#loss_of_pathogenicity		269.552	1.44e-76	79.4%	247	10	238	2.0	230		98.71%	233	4
g4379.t1	G4NCC3#PHI_5665#FZC65#318829#Magnaporthe_oryzae#unaffected_pathogenicity		68.5039	3.67e-12	43.6%	411	12	466	2.0	400		87.10%	482	17
g1156.t1	G4NCF7#PHI_2138#SGA1#318829#Magnaporthe_oryzae#unaffected_pathogenicity__loss_of_pathogenicity		801.439	0	79.6%	649	8	662	2.0	642		99.25%	667	6
g3447.t1	G4NCF7#PHI_2138#SGA1#318829#Magnaporthe_oryzae#unaffected_pathogenicity__loss_of_pathogenicity		104.557	5.29e-23	36.1%	649	484	166	2.0	138		22.48%	614	477
g8481.t1	G4NCF7#PHI_2138#SGA1#318829#Magnaporthe_oryzae#unaffected_pathogenicity__loss_of_pathogenicity		135.096	1.24e-32	44.3%	648	542	107	2.0	107		27.79%	385	279
g5124.t1	G4NCG1#PHI_3234#MoLYS20#318829#Magnaporthe_oryzae#reduced_virulence		712.791	0	83.9%	485	1	485	2.0	469		97.30%	469	1
g1170.t1	G4NCH6#PHI_4000__PHI_6874#Pex14__mopex14		276.339	3.62e-76	74.7%	360	1	369	2.0	360		99.46%	369	1
g496.t1	G4NCI6#PHI_6612#Mocapn9#318829#Magnaporthe_oryzae#unaffected_pathogenicity__reduced_virulence		891.784	0	81.7%	677	1	681	2.0	677		100.00%	681	1
g2131.t1	G4NCI6#PHI_6612#Mocapn9#318829#Magnaporthe_oryzae#unaffected_pathogenicity__reduced_virulence		85.47	1.97e-17	33.8%	674	365	315	2.0	310		67.60%	383	69
g5932.t1	G4NCI6#PHI_6612#Mocapn9#318829#Magnaporthe_oryzae#unaffected_pathogenicity__reduced_virulence		160.545	1.78e-40	71.2%	674	338	337	2.0	316		92.40%	332	17
g12528.t1	G4NCI6#PHI_6612#Mocapn9#318829#Magnaporthe_oryzae#unaffected_pathogenicity__reduced_virulence		54.931	7.02e-08	6.1%	671	590	90	2.0	82		12.20%	436	347
g12924.t1	G4NCI6#PHI_6612#Mocapn9#318829#Magnaporthe_oryzae#unaffected_pathogenicity__reduced_virulence		53.6586	7.39e-08	13.9%	659	576	94	2.0	84		27.81%	95	2
g1181.t1	G4NCK1#PHI_2149#MoLDB1#318829#Magnaporthe_oryzae#reduced_virulence__loss_of_pathogenicity		377.711	4.18e-107	49.9%	371	2	370	2.0	367		47.29%	775	409
g13711.t1	G4NCL5#PHI_877#MGG_00383#318829#Magnaporthe_oryzae#reduced_virulence		713.64	0	93.0%	394	2	394	2.0	393		99.49%	396	3
g10625.t1	G4NCR0#PHI_2407#MoRIM15#318829#Magnaporthe_oryzae#reduced_virulence		2274.52	0	80.9%	1918	38	1881	2.0	1821		97.43%	1821	1
g11846.t1	G4NCS2#PHI_6780#MoCreC#318829#Magnaporthe_oryzae#reduced_virulence		721.698	0	78.1%	615	1	615	2.0	561		97.74%	570	10
g5347.t1	G4NCT7#PHI_9101#Mopex14__MGG_01028_#318829#Magnaporthe_oryzae#loss_of_pathogenicity		364.138	2.05e-104	76.3%	361	1	361	2.0	355		98.89%	355	1
g5361.t1	G4NCW8#PHI_2101#MGG_11454.5#318829#Magnaporthe_oryzae#unaffected_pathogenicity		560.945	1.12e-166	78.4%	494	26	469	2.0	446		95.91%	453	8
g15364.t1	G4NCZ2#PHI_5664#FZC64#318829#Magnaporthe_oryzae#unaffected_pathogenicity		116.433	1.73e-26	44.2%	574	208	367	2.0	310		38.46%	806	497
g6426.t1	G4ND25#PHI_2488#Man1#318829#Magnaporthe_oryzae#unaffected_pathogenicity		207.626	2.46e-54	66.6%	529	43	502	2.0	487		83.11%	604	103
g11335.t1	G4ND25#PHI_2488#Man1#318829#Magnaporthe_oryzae#unaffected_pathogenicity		634.747	0	76.4%	528	38	491	2.0	486		90.50%	532	47
g15205.t1	G4ND25#PHI_2488#Man1#318829#Magnaporthe_oryzae#unaffected_pathogenicity		242.83	3.96e-65	66.3%	526	44	483	2.0	476		82.64%	573	98
g11339.t1	G4ND33#PHI_2195#MoRgs4#318829#Magnaporthe_oryzae#reduced_virulence__loss_of_pathogenicity		1599.27	0	72.6%	1256	1	1256	2.0	1252		80.83%	1548	297
g5253.t1	G4ND53#PHI_4084#MoPex19#318829#Magnaporthe_oryzae#loss_of_pathogenicity		347.172	2.24e-100	83.1%	338	61	286	2.0	278		98.62%	290	5
g5254.t1	G4ND54#PHI_8041__PHI_8048#Moubc9__Ubc9#318829#Magnaporthe_oryzae#reduced_virulence		299.243	5.65e-93	93.0%	157	1	157	2.0	157		100.00%	157	1
g6609.t1	G4NDE1#PHI_1017__PHI_2067#ABC4#318829#Magnaporthe_oryzae#reduced_virulence__loss_of_pathogenicity		1404.58	0	75.0%	1652	1	1652	2.0	1641		100.00%	1641	1
g5972.t1	G4NDI1#PHI_8523#MoYPEL1__MGG_06263.7_#318829#Magnaporthe_oryzae#reduced_virulence__loss_of_pathogenicity		155.879	3.63e-39	58.6%	235	2	251	2.0	234		67.29%	267	17
g4032.t1	G4NDX0#PHI_2184#HTF1#318829#Magnaporthe_oryzae#unaffected_pathogenicity		143.579	8.94e-35	71.1%	686	57	630	2.0	610		92.15%	656	47
g2813.t1	G4NE57#PHI_9100#Mopex13__MGG_00157_#318829#Magnaporthe_oryzae#loss_of_pathogenicity		407.826	7.62e-117	76.2%	441	1	441	2.0	430		100.00%	430	1
g12410.t1	G4NE79#PHI_6928#MoBRE1#318829#Magnaporthe_oryzae#reduced_virulence		747.148	0	75.8%	723	19	708	2.0	705		99.86%	708	1
g12416.t1	G4NEE4#PHI_4111#MoVELC#318829#Magnaporthe_oryzae#reduced_virulence		238.165	1.30e-65	69.3%	401	218	184	2.0	183		80.97%	200	18
g15281.t1	G4NEF1#PHI_805#MGG_00124#318829#Magnaporthe_oryzae#reduced_virulence		384.497	1.84e-107	47.7%	478	37	474	2.0	442		45.45%	514	41
g12591.t1	G4NEK6#PHI_2029#TGL2#318829#Magnaporthe_oryzae#unaffected_pathogenicity		305.605	2.47e-85	65.3%	362	91	274	2.0	272		75.90%	275	2
g1208.t1	G4NES9#PHI_784#MGG_00056#318829#Magnaporthe_oryzae#reduced_virulence		106.253	4.48e-24	68.9%	280	9	276	2.0	272		87.90%	312	37
g2525.t1	G4NES9#PHI_784#MGG_00056#318829#Magnaporthe_oryzae#reduced_virulence		449.817	2.09e-138	86.6%	285	3	283	2.0	282		99.30%	283	2
g8199.t1	G4NES9#PHI_784#MGG_00056#318829#Magnaporthe_oryzae#reduced_virulence		252.586	1.15e-69	70.6%	272	8	265	2.0	261		90.00%	263	3
g14084.t1	G4NES9#PHI_784#MGG_00056#318829#Magnaporthe_oryzae#reduced_virulence		125.34	5.10e-30	73.3%	274	1	280	2.0	274		96.55%	283	4
g14921.t1	G4NES9#PHI_784#MGG_00056#318829#Magnaporthe_oryzae#reduced_virulence		99.8912	2.68e-22	72.8%	271	18	254	2.0	254		96.95%	260	7
g15478.t1	G4NES9#PHI_784#MGG_00056#318829#Magnaporthe_oryzae#reduced_virulence		122.371	3.87e-29	70.4%	273	14	260	2.0	254		90.71%	257	4
g6954.t1	G4NF65#PHI_3061__PHI_4055#MoRga1__Rga1#318829#Magnaporthe_oryzae#unaffected_pathogenicity		1448.27	0	81.6%	1161	1	1161	2.0	1161		99.74%	1161	1
g6558.t1	G4NFA1#PHI_6930#MoRAD18#318829#Magnaporthe_oryzae#unaffected_pathogenicity		237.317	5.55e-64	57.4%	353	141	218	2.0	213		59.89%	272	55
g6559.t1	G4NFA2#PHI_8538#MoSNF7__MGG_04174_#318829#Magnaporthe_oryzae#reduced_virulence		456.179	9.95e-132	76.4%	492	1	492	2.0	463		99.78%	463	1
g657.t1	G4NFM3#PHI_5609#FZC18#318829#Magnaporthe_oryzae#unaffected_pathogenicity		492.656	2.34e-140	66.8%	834	25	810	2.0	777		83.55%	919	143
g5141.t1	G4NFS7#PHI_2196#MoRgs5#318829#Magnaporthe_oryzae#unaffected_pathogenicity		109.647	1.68e-24	32.1%	718	610	109	2.0	109		14.21%	448	340
g8846.t1	G4NFS7#PHI_2196#MoRgs5#318829#Magnaporthe_oryzae#unaffected_pathogenicity		514.288	6.84e-147	62.3%	960	221	740	2.0	686		74.65%	919	234
g9302.t1	G4NFS7#PHI_2196#MoRgs5#318829#Magnaporthe_oryzae#unaffected_pathogenicity		164.362	4.54e-41	43.3%	731	472	262	2.0	260		36.54%	426	165
g3160.t1	G4NFU3#PHI_2103#MGG_08710.5#318829#Magnaporthe_oryzae#unaffected_pathogenicity		655.107	0	71.3%	744	33	718	2.0	712		88.21%	814	97
g4446.t1	G4NFU3#PHI_2103#MGG_08710.5#318829#Magnaporthe_oryzae#unaffected_pathogenicity		764.538	0	71.3%	751	1	751	2.0	730		85.98%	826	97
g8471.t1	G4NFW7#PHI_8928#MoSCAD2__MGG_08690_#318829#Magnaporthe_oryzae#loss_of_pathogenicity		141.458	1.56e-34	65.4%	371	30	346	2.0	342		80.84%	353	8
g10516.t1	G4NFW7#PHI_8928#MoSCAD2__MGG_08690_#318829#Magnaporthe_oryzae#loss_of_pathogenicity		716.609	0	93.4%	431	55	377	2.0	377		99.47%	379	3
g2444.t1	G4NGA7#PHI_2032#VTL1#318829#Magnaporthe_oryzae#unaffected_pathogenicity		262.766	5.20e-71	64.1%	529	21	547	2.0	509		78.25%	561	15
g3034.t1	G4NGA7#PHI_2032#VTL1#318829#Magnaporthe_oryzae#unaffected_pathogenicity		401.888	9.71e-114	72.8%	524	19	535	2.0	506		95.54%	548	14
g3483.t1	G4NGA7#PHI_2032#VTL1#318829#Magnaporthe_oryzae#unaffected_pathogenicity		360.745	8.75e-101	60.4%	536	33	516	2.0	504		70.78%	702	187
g3760.t1	G4NGA7#PHI_2032#VTL1#318829#Magnaporthe_oryzae#unaffected_pathogenicity		158.848	1.27e-39	73.0%	534	19	516	2.0	516		96.09%	535	20
g5919.t1	G4NGA7#PHI_2032#VTL1#318829#Magnaporthe_oryzae#unaffected_pathogenicity		194.053	2.60e-50	70.1%	526	26	509	2.0	501		90.25%	552	44
g6918.t1	G4NGA7#PHI_2032#VTL1#318829#Magnaporthe_oryzae#unaffected_pathogenicity		158.848	1.52e-39	64.3%	482	49	442	2.0	434		78.65%	517	76
g7271.t1	G4NGA7#PHI_2032#VTL1#318829#Magnaporthe_oryzae#unaffected_pathogenicity		169.452	9.05e-43	59.8%	420	25	396	2.0	391		69.70%	423	33
g8573.t1	G4NGA7#PHI_2032#VTL1#318829#Magnaporthe_oryzae#unaffected_pathogenicity		124.916	3.76e-29	46.4%	340	45	296	2.0	289		42.88%	459	171
g10141.t1	G4NGA7#PHI_2032#VTL1#318829#Magnaporthe_oryzae#unaffected_pathogenicity		169.876	5.62e-43	70.3%	509	20	490	2.0	474		90.63%	501	28
g10456.t1	G4NGA7#PHI_2032#VTL1#318829#Magnaporthe_oryzae#unaffected_pathogenicity		66.8073	5.35e-12	25.0%	235	77	159	2.0	157		50.00%	188	32
g12927.t1	G4NGA7#PHI_2032#VTL1#318829#Magnaporthe_oryzae#unaffected_pathogenicity		286.094	3.89e-78	65.1%	525	26	500	2.0	497		80.16%	528	32
g13217.t1	G4NGA7#PHI_2032#VTL1#318829#Magnaporthe_oryzae#unaffected_pathogenicity		146.972	4.31e-36	46.2%	221	24	208	2.0	198		42.36%	231	24
g13387.t1	G4NGA7#PHI_2032#VTL1#318829#Magnaporthe_oryzae#unaffected_pathogenicity		126.613	1.13e-29	57.1%	482	45	451	2.0	438		64.15%	636	186
g13457.t1	G4NGA7#PHI_2032#VTL1#318829#Magnaporthe_oryzae#unaffected_pathogenicity		194.477	2.76e-50	61.7%	497	26	484	2.0	472		73.44%	507	24
g14597.t1	G4NGA7#PHI_2032#VTL1#318829#Magnaporthe_oryzae#unaffected_pathogenicity		653.834	0	77.3%	536	21	519	2.0	516		94.54%	545	27
g15294.t1	G4NGA7#PHI_2032#VTL1#318829#Magnaporthe_oryzae#unaffected_pathogenicity		99.467	1.80e-21	38.9%	261	23	239	2.0	227		36.91%	380	154
g11485.t1	G4NGB1#PHI_3311__PHI_5661#pcf1__PCF1#318829#Magnaporthe_oryzae#reduced_virulence		56.6276	1.32e-08	10.0%	60	26	35	2.0	35		7.17%	51	17
g11662.t1	G4NGB1#PHI_3311__PHI_5661#pcf1__PCF1#318829#Magnaporthe_oryzae#reduced_virulence		600.815	4.87e-175	74.3%	656	9	648	2.0	633		98.60%	642	10
g5316.t1	G4NGH0#PHI_4489#C3HC#318829#Magnaporthe_oryzae#reduced_virulence		561.369	2.76e-164	74.4%	534	3	555	2.0	532		98.06%	558	4
g14586.t1	G4NGK7#PHI_2161#SEP1#318829#Magnaporthe_oryzae#loss_of_pathogenicity		1848.25	0	72.6%	1461	2	1472	2.0	1460		82.88%	1474	3
g1813.t1	G4NGP6#PHI_2097#Neo1#318829#Magnaporthe_oryzae#loss_of_pathogenicity		306.453	1.79e-83	55.3%	1257	340	929	2.0	918		60.64%	1274	346
g8053.t1	G4NGP6#PHI_2097#Neo1#318829#Magnaporthe_oryzae#loss_of_pathogenicity		2098.92	0	87.3%	1324	26	1299	2.0	1288		98.25%	1311	24
g14015.t1	G4NGP6#PHI_2097#Neo1#318829#Magnaporthe_oryzae#loss_of_pathogenicity		330.206	9.48e-91	57.6%	1324	430	916	2.0	895		65.29%	1287	372
g8087.t1	G4NGW7#PHI_3067#MoRga7#318829#Magnaporthe_oryzae#unaffected_pathogenicity		298.394	2.22e-81	42.7%	426	181	246	2.0	246		26.14%	333	88
g8088.t1	G4NGW8#PHI_3175#MoSnf4#318829#Magnaporthe_oryzae#loss_of_pathogenicity		535.496	8.64e-163	81.5%	374	29	359	2.0	346		92.53%	383	25
g10320.t1	G4NH08#PHI_7117#MoGSK1#318829#Magnaporthe_oryzae#loss_of_pathogenicity		806.105	0	96.4%	394	1	394	2.0	394		100.00%	394	1
g1219.t1	G4NH84#PHI_8588#Moppe1#318829#Magnaporthe_oryzae#reduced_virulence		739.937	0	92.3%	395	1	406	2.0	395		100.00%	406	1
g4660.t1	G4NHC2#PHI_5034#MoADH1#318829#Magnaporthe_oryzae#unaffected_pathogenicity		520.226	1.88e-159	85.4%	352	3	350	2.0	349		99.15%	352	4
g5549.t1	G4NHC2#PHI_5034#MoADH1#318829#Magnaporthe_oryzae#unaffected_pathogenicity		157.152	4.99e-39	46.4%	349	1	349	2.0	309		42.86%	719	411
g14432.t1	G4NHC2#PHI_5034#MoADH1#318829#Magnaporthe_oryzae#unaffected_pathogenicity		169.028	1.75e-42	41.8%	342	23	332	2.0	320		33.50%	981	650
g7339.t1	G4NI28#PHI_2100__PHI_9482#Spf1__Spf1__MGG_12005_#318829#Magnaporthe_oryzae#reduced_virulence__loss_of_pathogenicity		274.642	5.59e-74	52.1%	878	172	741	2.0	707		54.13%	1091	351
g10454.t1	G4NI28#PHI_2100__PHI_9482#Spf1__Spf1__MGG_12005_#318829#Magnaporthe_oryzae#reduced_virulence__loss_of_pathogenicity		2250.34	0	89.4%	1318	1	1323	2.0	1318		99.62%	1323	1
g38.t1	G4NIB5#PHI_812#MGG_10702#318829#Magnaporthe_oryzae#reduced_virulence		258.524	3.14e-70	74.2%	458	22	437	2.0	435		98.42%	441	7
g1692.t1	G4NIB5#PHI_812#MGG_10702#318829#Magnaporthe_oryzae#reduced_virulence		179.208	5.57e-46	73.1%	452	3	455	2.0	450		96.19%	466	12
g2084.t1	G4NIB5#PHI_812#MGG_10702#318829#Magnaporthe_oryzae#reduced_virulence		151.638	1.18e-37	70.6%	372	28	352	2.0	345		91.19%	355	4
g2849.t1	G4NIB5#PHI_812#MGG_10702#318829#Magnaporthe_oryzae#reduced_virulence		156.303	3.55e-39	68.9%	321	17	305	2.0	294		87.76%	299	6
g3088.t1	G4NIB5#PHI_812#MGG_10702#318829#Magnaporthe_oryzae#reduced_virulence		299.667	1.10e-82	68.0%	417	5	413	2.0	407		86.05%	421	15
g3326.t1	G4NIB5#PHI_812#MGG_10702#318829#Magnaporthe_oryzae#reduced_virulence		184.297	2.94e-47	62.7%	452	7	464	2.0	446		75.32%	609	146
g4539.t1	G4NIB5#PHI_812#MGG_10702#318829#Magnaporthe_oryzae#reduced_virulence		191.508	1.06e-49	71.2%	452	42	419	2.0	411		92.49%	446	28
g5535.t1	G4NIB5#PHI_812#MGG_10702#318829#Magnaporthe_oryzae#reduced_virulence		116.433	8.30e-27	62.9%	389	46	348	2.0	344		75.82%	392	45
g6187.t1	G4NIB5#PHI_812#MGG_10702#318829#Magnaporthe_oryzae#reduced_virulence		191.932	7.28e-50	73.4%	458	23	436	2.0	422		96.79%	435	14
g7721.t1	G4NIB5#PHI_812#MGG_10702#318829#Magnaporthe_oryzae#reduced_virulence		224.592	9.73e-60	71.7%	455	2	456	2.0	454		93.44%	485	30
g12860.t1	G4NIB5#PHI_812#MGG_10702#318829#Magnaporthe_oryzae#reduced_virulence		146.548	3.99e-36	69.5%	392	54	346	2.0	339		88.95%	365	20
g13536.t1	G4NIB5#PHI_812#MGG_10702#318829#Magnaporthe_oryzae#reduced_virulence		186.418	3.56e-48	71.7%	450	52	401	2.0	399		93.47%	422	22
g13590.t1	G4NIB5#PHI_812#MGG_10702#318829#Magnaporthe_oryzae#reduced_virulence		208.05	2.52e-55	65.9%	270	44	227	2.0	226		81.88%	241	16
g15265.t1	G4NIB5#PHI_812#MGG_10702#318829#Magnaporthe_oryzae#reduced_virulence		166.907	2.83e-42	72.2%	436	54	399	2.0	383		94.33%	401	3
g6364.t1	G4NII5#PHI_2094#Yvc1#318829#Magnaporthe_oryzae#reduced_virulence__loss_of_pathogenicity		911.295	0	80.2%	648	2	647	2.0	637		94.51%	639	3
g6499.t1	G4NII8#PHI_3307__PHI_3313#gpf1#318829#Magnaporthe_oryzae#loss_of_pathogenicity		836.22	0	78.9%	700	3	712	2.0	698		99.86%	713	2
g7125.t1	G4NIP2#PHI_783__PHI_2068#MGG_04163__DES1#318829#Magnaporthe_oryzae#reduced_virulence		1216.68	0	76.4%	1315	32	1284	2.0	1215		99.43%	1215	1
g1719.t1	G4NIP8#PHI_2104#MGG_04159.5#318829#Magnaporthe_oryzae#unaffected_pathogenicity		217.806	1.96e-57	66.4%	608	171	442	2.0	438		82.77%	532	91
g7114.t1	G4NIP8#PHI_2104#MGG_04159.5#318829#Magnaporthe_oryzae#unaffected_pathogenicity		649.593	0	78.6%	610	3	608	2.0	582		99.32%	586	5
g8397.t1	G4NIP8#PHI_2104#MGG_04159.5#318829#Magnaporthe_oryzae#unaffected_pathogenicity		101.588	4.67e-22	37.9%	581	329	253	2.0	214		28.19%	234	21
g6545.t1	G4NIR9#PHI_806#MGG_04137#318829#Magnaporthe_oryzae#reduced_virulence		276.763	1.80e-77	70.8%	306	58	249	2.0	243		87.10%	278	36
g3903.t1	G4NIS9#PHI_785#MGG_04128#318829#Magnaporthe_oryzae#reduced_virulence		297.97	9.06e-82	64.5%	531	48	503	2.0	484		78.96%	614	112
g5760.t1	G4NIS9#PHI_785#MGG_04128#318829#Magnaporthe_oryzae#reduced_virulence		380.68	2.42e-107	73.0%	538	29	510	2.0	492		96.09%	504	13
g6557.t1	G4NIS9#PHI_785#MGG_04128#318829#Magnaporthe_oryzae#reduced_virulence		796.349	0	60.5%	550	28	523	2.0	514		50.29%	1017	504
g11497.t1	G4NIS9#PHI_785#MGG_04128#318829#Magnaporthe_oryzae#reduced_virulence		343.779	1.13e-95	68.7%	538	28	633	2.0	511		87.31%	710	78
g12555.t1	G4NIS9#PHI_785#MGG_04128#318829#Magnaporthe_oryzae#reduced_virulence		406.129	2.99e-115	73.7%	545	29	517	2.0	507		97.31%	519	13
g6905.t1	G4NIU3#PHI_789#MGG_04116#318829#Magnaporthe_oryzae#reduced_virulence		1035.15	0	76.2%	1225	50	1176	2.0	1151		94.19%	1151	1
g12549.t1	G4NIV0#PHI_5600#TAS1#318829#Magnaporthe_oryzae#unaffected_pathogenicity		1201.84	0	81.3%	912	1	912	2.0	905		100.00%	905	1
g1930.t1	G4NIZ2#PHI_2090#Moatg29#318829#Magnaporthe_oryzae#unaffected_pathogenicity		383.649	6.55e-109	76.3%	434	1	458	2.0	434		99.78%	458	1
g3144.t1	G4NJD1#PHI_2171#Peroxisomal_copper_amine_oxidase#318829#Magnaporthe_oryzae#reduced_virulence		1026.24	0	83.8%	695	1	695	2.0	662		98.95%	662	1
g5640.t1	G4NJD1#PHI_2171#Peroxisomal_copper_amine_oxidase#318829#Magnaporthe_oryzae#reduced_virulence		644.503	0	73.2%	695	32	667	2.0	664		96.39%	676	10
g7817.t1	G4NJD1#PHI_2171#Peroxisomal_copper_amine_oxidase#318829#Magnaporthe_oryzae#reduced_virulence		388.739	3.43e-109	72.9%	696	27	696	2.0	670		95.74%	727	32
g10663.t1	G4NJD1#PHI_2171#Peroxisomal_copper_amine_oxidase#318829#Magnaporthe_oryzae#reduced_virulence		375.166	4.14e-105	74.9%	696	29	672	2.0	668		99.85%	673	2
g11488.t1	G4NJD1#PHI_2171#Peroxisomal_copper_amine_oxidase#318829#Magnaporthe_oryzae#reduced_virulence		332.751	3.20e-92	74.4%	643	31	613	2.0	611		98.87%	616	6
g15367.t1	G4NJD1#PHI_2171#Peroxisomal_copper_amine_oxidase#318829#Magnaporthe_oryzae#reduced_virulence		395.525	1.05e-110	50.0%	670	32	640	2.0	639		49.92%	647	8
g2932.t1	G4NJH9#PHI_6639#Modnm3#318829#Magnaporthe_oryzae#unaffected_pathogenicity		359.472	8.28e-100	53.0%	681	9	684	2.0	673		55.97%	1203	520
g4402.t1	G4NJH9#PHI_6639#Modnm3#318829#Magnaporthe_oryzae#unaffected_pathogenicity		241.558	2.70e-64	62.7%	669	1	669	2.0	639		75.44%	639	1
g8132.t1	G4NJH9#PHI_6639#Modnm3#318829#Magnaporthe_oryzae#unaffected_pathogenicity		498.17	2.29e-142	71.2%	731	7	725	2.0	719		92.42%	730	12
g10133.t1	G4NJH9#PHI_6639#Modnm3#318829#Magnaporthe_oryzae#unaffected_pathogenicity		311.119	1.63e-85	64.5%	648	9	640	2.0	599		78.92%	637	39
g11732.t1	G4NJH9#PHI_6639#Modnm3#318829#Magnaporthe_oryzae#unaffected_pathogenicity		541.858	6.26e-156	72.4%	695	9	687	2.0	680		94.84%	710	31
g12261.t1	G4NJH9#PHI_6639#Modnm3#318829#Magnaporthe_oryzae#unaffected_pathogenicity		376.863	3.77e-105	54.7%	668	8	661	2.0	650		59.41%	662	13
g14076.t1	G4NJH9#PHI_6639#Modnm3#318829#Magnaporthe_oryzae#unaffected_pathogenicity		563.066	2.32e-162	70.8%	698	5	694	2.0	682		91.54%	687	6
g14427.t1	G4NJH9#PHI_6639#Modnm3#318829#Magnaporthe_oryzae#unaffected_pathogenicity		302.636	5.35e-83	73.1%	675	2	674	2.0	625		96.15%	627	3
g15762.t1	G4NJH9#PHI_6639#Modnm3#318829#Magnaporthe_oryzae#unaffected_pathogenicity		205.929	6.95e-54	61.9%	673	316	358	2.0	354		73.75%	354	1
g15792.t1	G4NJH9#PHI_6639#Modnm3#318829#Magnaporthe_oryzae#unaffected_pathogenicity		233.499	1.94e-63	72.9%	248	8	242	2.0	241		93.80%	254	13
g1586.t1	G4NJL1#PHI_2027#TGL1-1#318829#Magnaporthe_oryzae#unaffected_pathogenicity		784.473	0	79.5%	613	1	613	2.0	608		97.91%	608	1
g14810.t1	G4NJP4#PHI_5596#FZC7#318829#Magnaporthe_oryzae#unaffected_pathogenicity		129.582	1.36e-30	68.5%	616	39	578	2.0	575		86.99%	593	19
g2276.t1	G4NKD0#PHI_5646#FZC49#318829#Magnaporthe_oryzae#unaffected_pathogenicity		586.394	4.81e-169	72.0%	798	51	792	2.0	748		94.06%	840	49
g1656.t1	G4NKK3#PHI_7793#Momyo2__MGG_03060_#318829#Magnaporthe_oryzae#reduced_virulence		3787.47	0	88.4%	2409	28	2382	2.0	2352		100.00%	2352	1
g1830.t1	G4NKL4#PHI_3063#MoRga3#318829#Magnaporthe_oryzae#unaffected_pathogenicity		804.832	0	77.1%	750	13	739	2.0	738		98.66%	749	11
g1851.t1	G4NL37#PHI_893#MGG_02986#318829#Magnaporthe_oryzae#reduced_virulence		2202.41	0	80.3%	1768	1	1768	2.0	1733		99.48%	1733	1
g6652.t1	G4NL37#PHI_893#MGG_02986#318829#Magnaporthe_oryzae#reduced_virulence		126.189	4.37e-29	37.9%	1569	1160	410	2.0	380		25.76%	1235	856
g7267.t1	G4NL37#PHI_893#MGG_02986#318829#Magnaporthe_oryzae#reduced_virulence		258.1	4.50e-69	53.2%	1573	938	636	2.0	623		56.43%	984	362
g2138.t1	G4NLB5#PHI_3308#cnf1#318829#Magnaporthe_oryzae#reduced_virulence		217.806	8.00e-58	74.9%	481	1	481	2.0	398		99.75%	398	1
g2129.t1	G4NLK8#PHI_4962#TWL#318829#Magnaporthe_oryzae#reduced_virulence		90.5598	3.44e-18	3.0%	2491	2379	113	2.0	111		6.00%	1848	1738
g10361.t1	G4NLS4#PHI_5625#FZC31#318829#Magnaporthe_oryzae#unaffected_pathogenicity		51.9619	5.21e-07	3.6%	172	137	36	2.0	36		4.39%	54	19
g1340.t1	G4XKY9#PHI_2315#ChLae1#5016#Bipolaris_maydis#reduced_virulence__increased_virulence__hypervirulence_		171.997	6.29e-44	55.5%	305	1	305	2.0	300		60.98%	488	189
g6128.t1	G4XKY9#PHI_2315#ChLae1#5016#Bipolaris_maydis#reduced_virulence__increased_virulence__hypervirulence_		143.579	1.67e-35	65.4%	274	16	259	2.0	256		80.76%	312	57
g7234.t1	G4XKY9#PHI_2315#ChLae1#5016#Bipolaris_maydis#reduced_virulence__increased_virulence__hypervirulence_		76.5628	7.70e-15	24.3%	180	3	179	2.0	178		48.64%	184	6
g10448.t1	G4XKY9#PHI_2315#ChLae1#5016#Bipolaris_maydis#reduced_virulence__increased_virulence__hypervirulence_		146.972	2.36e-36	62.6%	305	18	288	2.0	287		75.13%	381	95
g15596.t1	G4XKY9#PHI_2315#ChLae1#5016#Bipolaris_maydis#reduced_virulence__increased_virulence__hypervirulence_		123.644	3.57e-29	56.4%	304	17	288	2.0	282		62.81%	318	37
g4948.t1	G4XVB6#PHI_2299#CHS1#318829#Magnaporthe_oryzae#reduced_virulence		1511.05	0	77.8%	918	14	905	2.0	892		77.30%	900	9
g9600.t1	G4XVC0#PHI_2302#CHS5#318829#Magnaporthe_oryzae#loss_of_pathogenicity		2604.93	0	84.2%	1787	1	1801	2.0	1787		100.00%	1801	1
g9601.t1	G4XVC1#PHI_2300#CHS6#318829#Magnaporthe_oryzae#loss_of_pathogenicity		3056.66	0	87.6%	1872	9	1873	2.0	1864		99.63%	1880	8
g375.t1	G4YQK3#PHI_6261#PsAAT3#67593#Phytophthora_sojae#reduced_virulence		236.468	7.49e-64	73.9%	377	30	348	2.0	314		97.82%	321	8
g4294.t1	G4YQK3#PHI_6261#PsAAT3#67593#Phytophthora_sojae#reduced_virulence		296.274	6.33e-82	71.4%	424	31	394	2.0	390		92.86%	407	18
g6524.t1	G4YQK3#PHI_6261#PsAAT3#67593#Phytophthora_sojae#reduced_virulence		270.4	3.74e-74	73.9%	424	24	401	2.0	367		97.87%	368	2
g8309.t1	G4YQK3#PHI_6261#PsAAT3#67593#Phytophthora_sojae#reduced_virulence		293.305	3.89e-81	72.7%	426	32	395	2.0	389		95.34%	406	18
g10535.t1	G4YQK3#PHI_6261#PsAAT3#67593#Phytophthora_sojae#reduced_virulence		417.157	1.01e-119	69.1%	425	27	401	2.0	399		88.13%	452	52
g12119.t1	G4YQK3#PHI_6261#PsAAT3#67593#Phytophthora_sojae#reduced_virulence		307.302	1.69e-85	72.7%	426	31	396	2.0	375		95.42%	392	18
g15532.t1	G4YQK3#PHI_6261#PsAAT3#67593#Phytophthora_sojae#reduced_virulence		463.814	1.03e-134	69.8%	420	1	420	2.0	417		85.45%	418	2
g8886.t1	G4ZAY8#PHI_5016#Psimpa1#67593#Phytophthora_sojae#reduced_virulence		610.146	0	76.8%	529	12	525	2.0	518		94.77%	541	17
g9260.t1	G4ZHR2#PHI_6868#PsXEG1#67593#Phytophthora_sojae#effector__plant_avirulence_determinant_		228.833	7.41e-63	69.2%	240	34	207	2.0	204		82.93%	245	42
g14687.t1	G4ZHR2#PHI_6868#PsXEG1#67593#Phytophthora_sojae#effector__plant_avirulence_determinant_		226.713	4.98e-62	68.5%	240	22	219	2.0	217		83.46%	259	43
g2124.t1	G5EH08#PHI_2405#MoSSK1#318829#Magnaporthe_oryzae#reduced_virulence		644.079	0	59.0%	829	259	571	2.0	559		56.52%	989	431
g1607.t1	G5EH19#PHI_780__PHI_787__PHI_808__PHI_2054#MGG_02731__Rac1#318829#Magnaporthe_oryzae#loss_of_pathogenicity__reduced_virulence		395.101	2.31e-125	95.2%	199	1	199	2.0	199		100.00%	199	1
g2163.t1	G5EH28#PHI_5598#FZC9#318829#Magnaporthe_oryzae#unaffected_pathogenicity		664.014	0	59.9%	1139	601	539	2.0	455		56.73%	802	348
g8407.t1	G5EH97#PHI_2147#Erl1#318829#Magnaporthe_oryzae#reduced_virulence		123.644	4.96e-29	48.7%	307	21	287	2.0	261		47.45%	296	36
g8408.t1	G5EH97#PHI_2147#Erl1#318829#Magnaporthe_oryzae#reduced_virulence		169.028	6.07e-43	53.0%	261	1	277	2.0	261		56.07%	335	59
g9525.t1	G5EH97#PHI_2147#Erl1#318829#Magnaporthe_oryzae#reduced_virulence		170.3	2.18e-43	52.3%	242	21	222	2.0	222		54.68%	339	118
g1852.t1	G5EHD3#PHI_3014#MoAND1#318829#Magnaporthe_oryzae#reduced_virulence		1814.31	0	76.2%	1932	1	1932	2.0	1820		99.89%	1820	1
g5006.t1	G5EHD3#PHI_3014#MoAND1#318829#Magnaporthe_oryzae#reduced_virulence		102.86	4.85e-22	29.7%	1731	1571	164	2.0	161		11.87%	1033	870
g2278.t1	G5EHL4#PHI_9054#MoMCP1#318829#Magnaporthe_oryzae#reduced_virulence		298.394	1.96e-83	77.6%	328	1	352	2.0	328		98.88%	352	1
g1412.t1	G5EHM3#PHI_4231#MoFLP1#318829#Magnaporthe_oryzae#reduced_virulence		121.523	1.58e-28	59.1%	298	20	279	2.0	267		68.11%	296	30
g1912.t1	G5EHM3#PHI_4231#MoFLP1#318829#Magnaporthe_oryzae#reduced_virulence		196.598	1.92e-51	66.8%	316	18	335	2.0	299		83.54%	353	19
g7627.t1	G5EHM3#PHI_4231#MoFLP1#318829#Magnaporthe_oryzae#reduced_virulence		157.576	1.16e-39	72.0%	308	18	299	2.0	291		94.03%	317	19
g8941.t1	G5EHM3#PHI_4231#MoFLP1#318829#Magnaporthe_oryzae#reduced_virulence		273.369	3.28e-75	66.0%	327	18	310	2.0	310		82.01%	327	18
g2152.t1	G5EHP7#PHI_7724#cpk2#318829#Magnaporthe_oryzae#unaffected_pathogenicity__reduced_virulence		577.063	7.49e-178	84.1%	408	1	408	2.0	362		100.00%	362	1
g15670.t1	G5EHP7#PHI_7724#cpk2#318829#Magnaporthe_oryzae#unaffected_pathogenicity__reduced_virulence		256.403	1.36e-69	51.6%	408	245	164	2.0	152		33.63%	452	301
g14559.t1	G5EHQ9#PHI_2174#NMR2#318829#Magnaporthe_oryzae#reduced_virulence		154.607	7.28e-39	73.6%	306	5	302	2.0	302		97.11%	305	4
g2222.t1	G5EHY2#PHI_2197#MoRgs6#318829#Magnaporthe_oryzae#unaffected_pathogenicity		311.543	2.23e-86	74.8%	478	2	477	2.0	460		99.57%	462	3
g1461.t1	G5EHZ3#PHI_9055#MoIVD__MGG_02540_#318829#Magnaporthe_oryzae#reduced_virulence		641.11	0	83.3%	467	48	420	2.0	415		94.75%	434	20
g8431.t1	G5EHZ3#PHI_9055#MoIVD__MGG_02540_#318829#Magnaporthe_oryzae#reduced_virulence		141.034	2.52e-34	67.4%	453	68	386	2.0	373		84.77%	420	48
g12513.t1	G5EHZ3#PHI_9055#MoIVD__MGG_02540_#318829#Magnaporthe_oryzae#reduced_virulence		106.678	8.94e-24	58.8%	453	105	351	2.0	349		67.63%	501	151
g4542.t1	G5EI13#PHI_7322#PEBP2#318829#Magnaporthe_oryzae#unaffected_pathogenicity		161.393	1.87e-41	73.5%	226	4	223	2.0	223		96.96%	229	7
g4941.t1	G5EI24#PHI_7194#WISH#318829#Magnaporthe_oryzae#reduced_virulence		99.0429	2.16e-21	38.6%	431	180	253	2.0	252		37.93%	660	408
g8608.t1	G5EI24#PHI_7194#WISH#318829#Magnaporthe_oryzae#reduced_virulence		71.473	2.79e-13	26.3%	365	163	203	2.0	199		52.51%	267	69
g13043.t1	G5EI34#PHI_3019#MoLys2#318829#Magnaporthe_oryzae#reduced_virulence		1709.97	0	56.4%	1164	1	1164	2.0	1130		44.26%	1645	516
g1619.t1	G5EI55#PHI_2154#RBP35#318829#Magnaporthe_oryzae#reduced_virulence		213.988	8.72e-57	53.1%	214	1	217	2.0	214		54.94%	217	1
g3352.t1	G7TGB4#PHI_4840#hshA#347#Xanthomonas_oryzae#reduced_virulence		173.694	8.33e-44	46.5%	445	43	421	2.0	403		43.09%	552	132
g13800.t1	G7TIP9#PHI_4138#xrp14#347#Xanthomonas_oryzae#reduced_virulence		167.756	1.51e-42	75.0%	400	1	403	2.0	400		100.00%	403	1
g5547.t1	G8AA67#PHI_2476#CcpelA#27358#Colletotrichum_coccodes#reduced_virulence__increased_virulence__hypervirulence_		324.692	2.99e-92	77.3%	325	1	330	2.0	325		99.40%	330	1
g3041.t1	G8B6X1#PHI_9400#RI_SAPP1__CPAR2_102410_#5480#Candida_parapsilosis#unaffected_pathogenicity__reduced_virulence		132.127	1.41e-31	61.4%	398	76	357	2.0	323		72.86%	419	63
g1514.t1	G8B6Y8#PHI_9401#RI_SAPP2__CPAR2_102580_#5480#Candida_parapsilosis#unaffected_pathogenicity__reduced_virulence		169.452	5.33e-43	67.1%	393	25	376	2.0	369		84.12%	384	9
g2856.t1	G8B6Y8#PHI_9401#RI_SAPP2__CPAR2_102580_#5480#Candida_parapsilosis#unaffected_pathogenicity__reduced_virulence		171.573	1.43e-43	61.4%	401	84	352	2.0	318		72.73%	410	59
g2651.t1	G8B9S9#PHI_7865#CPAR2_303700#5480#Candida_parapsilosis#reduced_virulence		85.0458	4.76e-18	42.4%	163	1	168	2.0	163		84.85%	168	1
g2417.t1	G8BDA6#PHI_3076__PHI_5349#CpATC1__atc1#5480#Candida_parapsilosis#reduced_virulence		408.674	1.37e-114	66.6%	1067	117	951	2.0	946		83.27%	1094	149
g4301.t1	G8BDA6#PHI_3076__PHI_5349#CpATC1__atc1#5480#Candida_parapsilosis#reduced_virulence		239.437	1.65e-63	67.6%	958	125	873	2.0	834		85.25%	940	68
g20.t1	G8BJ74#PHI_6075#och1#5480#Candida_parapsilosis#reduced_virulence		119.402	8.06e-28	55.1%	361	116	246	2.0	243		60.15%	404	162
g1725.t1	G8BJ74#PHI_6075#och1#5480#Candida_parapsilosis#reduced_virulence		104.557	1.80e-23	71.4%	355	3	353	2.0	336		92.82%	349	14
g5582.t1	G8BJ74#PHI_6075#och1#5480#Candida_parapsilosis#reduced_virulence		117.706	2.01e-27	60.0%	355	77	279	2.0	276		70.05%	383	108
g9527.t1	G8BJ74#PHI_6075#och1#5480#Candida_parapsilosis#reduced_virulence		105.829	7.50e-24	63.9%	360	101	268	2.0	260		77.91%	336	69
g13870.t1	G8BJ74#PHI_6075#och1#5480#Candida_parapsilosis#reduced_virulence		109.223	5.86e-25	68.0%	355	78	278	2.0	272		86.08%	310	39
g10891.t1	G8DNT0#PHI_2260#PKS1#45130#Bipolaris_sorokiniana#unaffected_pathogenicity		1305.33	0	74.3%	2135	2	2140	2.0	2134		98.62%	2148	9
g1088.t1	G9JLA8#PHI_3378#Plegl1#285811#Pseudopyrenochaeta_lycopersici#unaffected_pathogenicity		217.381	9.61e-59	56.9%	229	17	222	2.0	213		63.79%	242	21
g5905.t1	G9JLA8#PHI_3378#Plegl1#285811#Pseudopyrenochaeta_lycopersici#unaffected_pathogenicity		104.557	9.43e-24	70.9%	226	17	225	2.0	210		91.84%	242	18
g6573.t1	G9JLA8#PHI_3378#Plegl1#285811#Pseudopyrenochaeta_lycopersici#unaffected_pathogenicity		352.686	7.65e-107	87.2%	229	1	231	2.0	229		100.00%	231	1
g7099.t1	G9JLA8#PHI_3378#Plegl1#285811#Pseudopyrenochaeta_lycopersici#unaffected_pathogenicity		113.04	3.41e-26	59.3%	224	17	215	2.0	208		68.69%	230	16
g9114.t1	G9JLA8#PHI_3378#Plegl1#285811#Pseudopyrenochaeta_lycopersici#unaffected_pathogenicity		101.588	6.11e-23	70.2%	226	17	210	2.0	207		90.79%	224	18
g10494.t1	G9JLA8#PHI_3378#Plegl1#285811#Pseudopyrenochaeta_lycopersici#unaffected_pathogenicity		126.613	1.93e-30	48.5%	206	77	141	2.0	130		47.00%	141	1
g15123.t1	G9JLA8#PHI_3378#Plegl1#285811#Pseudopyrenochaeta_lycopersici#unaffected_pathogenicity		111.767	4.38e-26	71.6%	228	17	222	2.0	212		93.28%	237	16
g1792.t1	G9MQ09#PHI_8509#tex10#29875#Trichoderma_virens#increased_virulence__hypervirulence_		317.905	1.30e-89	73.9%	327	1	331	2.0	327		97.07%	331	1
g6792.t1	H6ULV1#PHI_5450#gdh2#474922#Colletotrichum_gloeosporioides#reduced_virulence__unaffected_pathogenicity		1788.44	0	86.6%	1044	1	1047	2.0	1044		94.92%	1092	46
g13801.t1	H6VMG0#PHI_3594#Ptp2#5207#Cryptococcus_neoformans#reduced_virulence		244.527	6.10e-65	57.6%	998	246	753	2.0	728		65.17%	1059	332
g4055.t1	H8ZZ79#PHI_2710#mepB#474922#Colletotrichum_gloeosporioides#reduced_virulence		536.768	1.33e-159	71.7%	405	1	405	2.0	405		79.57%	490	86
g8828.t1	H8ZZ79#PHI_2710#mepB#474922#Colletotrichum_gloeosporioides#reduced_virulence		643.23	0	79.0%	404	1	413	2.0	404		84.63%	486	74
g9261.t1	H8ZZ79#PHI_2710#mepB#474922#Colletotrichum_gloeosporioides#reduced_virulence		432.427	1.07e-124	65.5%	395	1	395	2.0	393		77.06%	467	75
g11751.t1	H8ZZ79#PHI_2710#mepB#474922#Colletotrichum_gloeosporioides#reduced_virulence		384.073	3.07e-109	66.3%	405	5	403	2.0	401		82.58%	477	75
g1182.t1	H9B3V9#PHI_3669#VdATG8#27337#Verticillium_dahliae#unaffected_pathogenicity		241.134	2.86e-74	97.5%	120	1	120	2.0	120		99.17%	120	1
g5670.t1	H9C592#PHI_2590__PHI_2611#CMLE#5507#Fusarium_oxysporum#loss_of_pathogenicity		574.942	1.76e-178	87.0%	364	1	368	2.0	364		100.00%	368	1
g10946.t1	H9C592#PHI_2590__PHI_2611#CMLE#5507#Fusarium_oxysporum#loss_of_pathogenicity		216.533	1.18e-57	72.4%	363	3	363	2.0	361		94.78%	382	20
g13874.t1	H9C592#PHI_2590__PHI_2611#CMLE#5507#Fusarium_oxysporum#loss_of_pathogenicity		157.576	1.61e-39	70.2%	363	20	344	2.0	336		90.32%	371	36
g14861.t1	H9C592#PHI_2590__PHI_2611#CMLE#5507#Fusarium_oxysporum#loss_of_pathogenicity		152.486	6.35e-38	65.1%	326	3	324	2.0	320		80.20%	345	26
g9609.t1	H9L428#PHI_612#orf408#28901#Salmonella_enterica#reduced_virulence		93.1047	5.17e-20	41.7%	352	98	277	2.0	255		83.43%	285	9
g8344.t1	I1BW02#PHI_4842#Fob1#64495#Rhizopus_oryzae#reduced_virulence		176.239	6.04e-45	49.9%	317	12	306	2.0	294		49.83%	416	123
g9085.t1	I1R9B9#PHI_1998#GzZC313#5518#Fusarium_graminearum#unaffected_pathogenicity		129.158	1.31e-30	55.5%	324	5	382	2.0	320		60.93%	390	9
g12890.t1	I1R9E5#PHI_1999#GzZC314#5518#Fusarium_graminearum#unaffected_pathogenicity		279.308	7.59e-76	67.5%	681	19	663	2.0	651		85.10%	683	33
g11067.t1	I1R9G3#PHI_1997#GzZC312#5518#Fusarium_graminearum#unaffected_pathogenicity		128.734	1.70e-30	54.5%	523	222	302	2.0	279		58.99%	417	139
g4172.t1	I1R9K2#PHI_8645#FgLDHL1__FGSG_00145_#5518#Fusarium_graminearum#reduced_virulence		185.994	3.91e-48	68.8%	377	12	366	2.0	363		87.68%	401	39
g5986.t1	I1R9K2#PHI_8645#FgLDHL1__FGSG_00145_#5518#Fusarium_graminearum#reduced_virulence		136.368	6.05e-33	68.7%	377	12	385	2.0	366		87.30%	425	41
g12875.t1	I1R9K2#PHI_8645#FgLDHL1__FGSG_00145_#5518#Fusarium_graminearum#reduced_virulence		171.997	8.08e-44	70.5%	377	13	401	2.0	365		90.93%	434	34
g1029.t1	I1R9N5#PHI_3910#FgSAT#5518#Fusarium_graminearum#unaffected_pathogenicity		78.6835	1.54e-15	30.6%	323	98	226	2.0	220		61.11%	251	32
g1329.t1	I1R9N5#PHI_3910#FgSAT#5518#Fusarium_graminearum#unaffected_pathogenicity		768.779	0	85.2%	509	2	518	2.0	508		99.42%	521	4
g11525.t1	I1R9P3#PHI_1995#GzZC310#5518#Fusarium_graminearum#unaffected_pathogenicity		208.05	3.50e-55	75.0%	486	196	306	2.0	291		100.00%	306	1
g12209.t1	I1R9P3#PHI_1995#GzZC310#5518#Fusarium_graminearum#unaffected_pathogenicity		120.25	6.79e-28	55.7%	474	176	350	2.0	299		61.40%	559	210
g4938.t1	I1R9R2#PHI_1996#GzZC311#5518#Fusarium_graminearum#unaffected_pathogenicity		437.941	3.85e-124	69.4%	619	8	646	2.0	612		88.74%	657	12
g14053.t1	I1R9R2#PHI_1996#GzZC311#5518#Fusarium_graminearum#unaffected_pathogenicity		444.727	2.35e-126	68.9%	607	12	596	2.0	589		87.78%	609	21
g13752.t1	I1R9S1#PHI_1994#GzZC309#5518#Fusarium_graminearum#unaffected_pathogenicity		213.988	3.08e-56	68.9%	665	167	526	2.0	499		87.81%	552	27
g2371.t1	I1R9S7#PHI_1993#GzZC308#5518#Fusarium_graminearum#unaffected_pathogenicity		214.836	4.89e-58	70.8%	357	143	216	2.0	215		91.53%	219	4
g15234.t1	I1R9W2#PHI_1561#GzOB001#5518#Fusarium_graminearum#unaffected_pathogenicity		404.008	5.30e-121	84.1%	298	1	298	2.0	296		100.00%	296	1
g9060.t1	I1R9X6#PHI_8908#FgVPS28__FGSG_00291_#5518#Fusarium_graminearum#reduced_virulence		340.81	4.37e-103	88.8%	238	29	210	2.0	208		99.52%	209	2
g764.t1	I1R9Z0#PHI_1469#GzHMG001#5518#Fusarium_graminearum#unaffected_pathogenicity		160.545	1.92e-39	31.1%	1409	1227	197	2.0	183		12.24%	1601	1405
g869.t1	I1R9Z6#PHI_1989#GzZC304#5518#Fusarium_graminearum#unaffected_pathogenicity		351.838	5.48e-99	70.8%	449	21	429	2.0	406		91.65%	425	20
g23.t1	I1R980#PHI_2393#_O-methylsterigmatocystin_oxidoreductase_#5518#Fusarium_graminearum#increased_virulence__hypervirulence_		344.627	9.19e-97	74.8%	459	1	459	2.0	428		99.53%	428	1
g601.t1	I1R980#PHI_2393#_O-methylsterigmatocystin_oxidoreductase_#5518#Fusarium_graminearum#increased_virulence__hypervirulence_		154.607	2.21e-38	64.7%	395	9	424	2.0	387		79.40%	479	56
g609.t1	I1R980#PHI_2393#_O-methylsterigmatocystin_oxidoreductase_#5518#Fusarium_graminearum#increased_virulence__hypervirulence_		185.994	8.02e-48	66.4%	451	1	474	2.0	451		82.87%	547	74
g1918.t1	I1R980#PHI_2393#_O-methylsterigmatocystin_oxidoreductase_#5518#Fusarium_graminearum#increased_virulence__hypervirulence_		177.087	2.97e-45	67.7%	440	16	446	2.0	425		85.44%	514	69
g2001.t1	I1R980#PHI_2393#_O-methylsterigmatocystin_oxidoreductase_#5518#Fusarium_graminearum#increased_virulence__hypervirulence_		54.5069	6.30e-08	11.5%	390	279	123	2.0	112		23.08%	495	373
g2513.t1	I1R980#PHI_2393#_O-methylsterigmatocystin_oxidoreductase_#5518#Fusarium_graminearum#increased_virulence__hypervirulence_		156.728	4.78e-39	70.7%	457	20	444	2.0	438		91.36%	477	34
g2515.t1	I1R980#PHI_2393#_O-methylsterigmatocystin_oxidoreductase_#5518#Fusarium_graminearum#increased_virulence__hypervirulence_		177.511	2.39e-45	67.6%	429	14	450	2.0	416		85.23%	522	73
g4316.t1	I1R980#PHI_2393#_O-methylsterigmatocystin_oxidoreductase_#5518#Fusarium_graminearum#increased_virulence__hypervirulence_		159.272	9.73e-40	67.4%	436	15	454	2.0	422		84.70%	522	69
g5236.t1	I1R980#PHI_2393#_O-methylsterigmatocystin_oxidoreductase_#5518#Fusarium_graminearum#increased_virulence__hypervirulence_		139.337	1.30e-33	54.2%	453	144	335	2.0	310		58.36%	572	238
g5685.t1	I1R980#PHI_2393#_O-methylsterigmatocystin_oxidoreductase_#5518#Fusarium_graminearum#increased_virulence__hypervirulence_		140.61	4.30e-34	63.8%	444	14	440	2.0	431		77.60%	534	95
g5765.t1	I1R980#PHI_2393#_O-methylsterigmatocystin_oxidoreductase_#5518#Fusarium_graminearum#increased_virulence__hypervirulence_		106.678	1.15e-23	40.9%	391	220	207	2.0	172		31.85%	551	345
g6152.t1	I1R980#PHI_2393#_O-methylsterigmatocystin_oxidoreductase_#5518#Fusarium_graminearum#increased_virulence__hypervirulence_		146.972	4.35e-36	65.4%	378	16	390	2.0	363		80.75%	417	28
g6734.t1	I1R980#PHI_2393#_O-methylsterigmatocystin_oxidoreductase_#5518#Fusarium_graminearum#increased_virulence__hypervirulence_		152.486	1.23e-37	64.6%	438	12	466	2.0	427		79.12%	523	58
g6754.t1	I1R980#PHI_2393#_O-methylsterigmatocystin_oxidoreductase_#5518#Fusarium_graminearum#increased_virulence__hypervirulence_		159.697	6.81e-40	63.6%	391	11	418	2.0	381		77.26%	487	70
g7713.t1	I1R980#PHI_2393#_O-methylsterigmatocystin_oxidoreductase_#5518#Fusarium_graminearum#increased_virulence__hypervirulence_		164.786	1.79e-41	68.3%	443	9	481	2.0	435		86.67%	543	63
g7957.t1	I1R980#PHI_2393#_O-methylsterigmatocystin_oxidoreductase_#5518#Fusarium_graminearum#increased_virulence__hypervirulence_		176.663	5.13e-45	67.0%	441	10	460	2.0	432		83.94%	522	63
g8129.t1	I1R980#PHI_2393#_O-methylsterigmatocystin_oxidoreductase_#5518#Fusarium_graminearum#increased_virulence__hypervirulence_		139.337	1.19e-33	67.3%	435	8	469	2.0	428		84.50%	525	57
g8932.t1	I1R980#PHI_2393#_O-methylsterigmatocystin_oxidoreductase_#5518#Fusarium_graminearum#increased_virulence__hypervirulence_		285.67	1.27e-78	69.3%	457	105	376	2.0	353		88.68%	424	49
g10369.t1	I1R980#PHI_2393#_O-methylsterigmatocystin_oxidoreductase_#5518#Fusarium_graminearum#increased_virulence__hypervirulence_		156.728	6.41e-39	60.4%	454	10	458	2.0	445		70.79%	522	65
g10580.t1	I1R980#PHI_2393#_O-methylsterigmatocystin_oxidoreductase_#5518#Fusarium_graminearum#increased_virulence__hypervirulence_		130.006	6.47e-31	65.8%	403	9	423	2.0	395		81.50%	432	10
g10654.t1	I1R980#PHI_2393#_O-methylsterigmatocystin_oxidoreductase_#5518#Fusarium_graminearum#increased_virulence__hypervirulence_		147.82	6.60e-36	49.8%	448	8	474	2.0	441		49.63%	523	50
g11229.t1	I1R980#PHI_2393#_O-methylsterigmatocystin_oxidoreductase_#5518#Fusarium_graminearum#increased_virulence__hypervirulence_		126.189	1.15e-29	68.4%	447	1	470	2.0	447		86.72%	523	54
g14155.t1	I1R980#PHI_2393#_O-methylsterigmatocystin_oxidoreductase_#5518#Fusarium_graminearum#increased_virulence__hypervirulence_		167.756	2.11e-42	67.2%	441	6	458	2.0	436		84.35%	509	52
g14776.t1	I1R980#PHI_2393#_O-methylsterigmatocystin_oxidoreductase_#5518#Fusarium_graminearum#increased_virulence__hypervirulence_		98.6187	1.32e-21	67.0%	349	18	336	2.0	332		90.57%	345	10
g14903.t1	I1R980#PHI_2393#_O-methylsterigmatocystin_oxidoreductase_#5518#Fusarium_graminearum#increased_virulence__hypervirulence_		126.613	1.03e-29	62.7%	432	3	464	2.0	430		75.32%	519	56
g15131.t1	I1R980#PHI_2393#_O-methylsterigmatocystin_oxidoreductase_#5518#Fusarium_graminearum#increased_virulence__hypervirulence_		129.158	6.46e-30	31.3%	393	136	260	2.0	258		12.55%	332	73
g15756.t1	I1R980#PHI_2393#_O-methylsterigmatocystin_oxidoreductase_#5518#Fusarium_graminearum#increased_virulence__hypervirulence_		68.0797	3.94e-12	17.6%	391	225	169	2.0	167		35.14%	404	236
g1245.t1	I1R983#PHI_1992#GzZC307#5518#Fusarium_graminearum#unaffected_pathogenicity		125.34	6.32e-30	55.1%	158	6	153	2.0	151		60.16%	159	9
g3355.t1	I1R983#PHI_1992#GzZC307#5518#Fusarium_graminearum#unaffected_pathogenicity		121.099	3.41e-28	51.1%	648	404	245	2.0	243		52.15%	326	84
g5171.t1	I1R983#PHI_1992#GzZC307#5518#Fusarium_graminearum#unaffected_pathogenicity		114.312	3.90e-26	47.1%	648	424	225	2.0	215		44.24%	352	138
g670.t1	I1RA01#PHI_1537#MYT1#5518#Fusarium_graminearum#unaffected_pathogenicity		311.967	8.70e-88	57.2%	242	4	266	2.0	239		50.86%	458	193
g399.t1	I1RA06#PHI_6258#DHS#5518#Fusarium_graminearum#increased_virulence__hypervirulence___unaffected_pathogenicity		653.834	0	90.6%	351	1	365	2.0	351		98.38%	365	1
g398.t1	I1RA07#PHI_1538__PHI_4209__PHI_4236#GzMyb002__MYT3#5518#Fusarium_graminearum#reduced_virulence		480.356	1.36e-135	41.4%	1815	1069	796	2.0	747		32.78%	1654	859
g4317.t1	I1RA07#PHI_1538__PHI_4209__PHI_4236#GzMyb002__MYT3#5518#Fusarium_graminearum#reduced_virulence		83.7734	7.43e-17	13.9%	1614	1496	130	2.0	119		27.90%	438	309
g751.t1	I1RA15#PHI_446__PHI_2348#TBL1__FTL1__TBL1_#5518#Fusarium_graminearum#reduced_virulence		514.712	3.70e-148	74.5%	625	4	625	2.0	622		99.05%	626	2
g4418.t1	I1RA20#PHI_1244#FGSG_00337#5518#Fusarium_graminearum#unaffected_pathogenicity		60.0208	5.92e-10	34.3%	280	119	210	2.0	162		68.63%	304	95
g7589.t1	I1RA20#PHI_1244#FGSG_00337#5518#Fusarium_graminearum#unaffected_pathogenicity		709.822	0	74.8%	389	7	392	2.0	383		67.12%	405	14
g14979.t1	I1RA31#PHI_1461#GzCCAAT001#5518#Fusarium_graminearum#unaffected_pathogenicity		314.088	2.42e-89	79.5%	306	1	306	2.0	305		99.03%	306	2
g13168.t1	I1RA39#PHI_1205#_Sc_CDC15_#5518#Fusarium_graminearum#reduced_virulence		906.629	0	71.6%	674	1	692	2.0	674		80.19%	692	1
g13642.t1	I1RA39#PHI_1205#_Sc_CDC15_#5518#Fusarium_graminearum#reduced_virulence		623.295	3.35e-180	57.5%	547	1	564	2.0	547		59.94%	564	1
g4124.t1	I1RA50#PHI_1453#GzAra001#5518#Fusarium_graminearum#lethal		641.958	0	75.0%	681	1	719	2.0	681		100.00%	719	1
g13190.t1	I1RA52#PHI_445#NOS1#5518#Fusarium_graminearum#reduced_virulence		844.703	0	90.8%	468	1	493	2.0	468		100.00%	493	1
g14938.t1	I1RA77#PHI_1986#GzZC301#5518#Fusarium_graminearum#unaffected_pathogenicity		278.459	9.66e-76	47.1%	691	425	286	2.0	267		44.27%	646	361
g4034.t1	I1RA81#PHI_1198#_Sc_Ssk2		1899.99	0	82.4%	1341	2	1364	2.0	1340		99.85%	1366	3
g3688.t1	I1RA89#PHI_1086#FGSG_00416#5518#Fusarium_graminearum#reduced_virulence		622.023	0	80.4%	515	3	520	2.0	513		99.24%	524	5
g3725.t1	I1RAA6#PHI_1256#FGSG_00433#5518#Fusarium_graminearum#unaffected_pathogenicity		1059.75	0	73.4%	1177	1	1219	2.0	1177		96.90%	1219	1
g3660.t1	I1RAE2#PHI_1241#FGSG_00469#5518#Fusarium_graminearum#unaffected_pathogenicity		668.679	0	80.7%	507	1	532	2.0	507		99.07%	532	1
g3663.t1	I1RAE5#PHI_1208__PHI_3131#_Sc_Sch9___FgSCH9#5518#Fusarium_graminearum#reduced_virulence		1089.01	0	80.5%	896	6	910	2.0	891		99.56%	914	5
g3670.t1	I1RAF0#PHI_1343#GzC2H003#5518#Fusarium_graminearum#reduced_virulence		392.98	1.18e-113	75.0%	351	23	348	2.0	329		94.31%	360	13
g12711.t1	I1RAH1#PHI_4658#FgHXK1#5518#Fusarium_graminearum#reduced_virulence		490.535	2.40e-142	70.8%	474	19	456	2.0	448		89.24%	493	46
g13173.t1	I1RAH1#PHI_4658#FgHXK1#5518#Fusarium_graminearum#reduced_virulence		851.913	0	89.8%	491	6	486	2.0	486		98.78%	491	6
g886.t1	I1RAH2#PHI_1629#GzWing001#5518#Fusarium_graminearum#unaffected_pathogenicity		303.908	3.25e-83	57.5%	528	32	505	2.0	497		64.99%	505	1
g13175.t1	I1RAH2#PHI_1629#GzWing001#5518#Fusarium_graminearum#unaffected_pathogenicity		1153.91	0	83.5%	812	1	843	2.0	812		100.00%	843	1
g13171.t1	I1RAH4#PHI_1562#GzOB002#5518#Fusarium_graminearum#lethal		1491.53	0	84.0%	1017	1	1017	2.0	1012		99.61%	1012	1
g10742.t1	I1RAI5#PHI_1319#GzbZIP001#5518#Fusarium_graminearum#reduced_virulence		690.735	0	77.5%	598	1	643	2.0	598		98.62%	643	1
g4126.t1	I1RAL4#PHI_1300#GzbHLH001#5518#Fusarium_graminearum#unaffected_pathogenicity		594.029	1.71e-172	75.2%	651	1	699	2.0	651		99.29%	700	2
g3722.t1	I1RAM0#PHI_7125#FgKar9#5518#Fusarium_graminearum#unaffected_pathogenicity		1033.87	0	74.7%	1078	8	1078	2.0	1071		97.47%	1106	29
g13122.t1	I1RAN6#PHI_1768#GzZC083#5518#Fusarium_graminearum#unaffected_pathogenicity		172.845	1.24e-45	68.8%	184	1	184	2.0	177		87.62%	177	1
g6473.t1	I1RAP1#PHI_1988#GzZC303#5518#Fusarium_graminearum#unaffected_pathogenicity		821.374	0	71.9%	657	1	667	2.0	657		84.97%	667	1
g6472.t1	I1RAP2#PHI_1987#GzZC302#5518#Fusarium_graminearum#reduced_virulence		920.626	0	74.0%	922	1	968	2.0	922		98.07%	968	1
g3818.t1	I1RAQ0#PHI_1344#GzC2H004#5518#Fusarium_graminearum#unaffected_pathogenicity		819.254	0	74.4%	1129	2	1128	2.0	1088		98.82%	1090	3
g10049.t1	I1RAQ0#PHI_1344#GzC2H004#5518#Fusarium_graminearum#unaffected_pathogenicity		109.223	3.47e-24	35.9%	966	892	76	2.0	75		7.72%	921	846
g954.t1	I1RAW2#PHI_1345#GzC2H005#5518#Fusarium_graminearum#unaffected_pathogenicity		124.068	6.93e-30	60.8%	242	80	167	2.0	163		71.67%	231	65
g9071.t1	I1RAW4#PHI_7193#FgLaeA#5518#Fusarium_graminearum#reduced_virulence		127.037	1.18e-30	63.2%	304	120	185	2.0	184		76.35%	196	13
g12641.t1	I1RAX7#PHI_1563#GzOB003#5518#Fusarium_graminearum#unaffected_pathogenicity		312.391	1.32e-97	95.7%	161	1	161	2.0	159		100.00%	159	1
g12634.t1	I1RAY2#PHI_1218#FGSG_00677#5518#Fusarium_graminearum#lethal		624.992	0	96.3%	338	1	338	2.0	338		99.71%	338	1
g12635.t1	I1RAY3#PHI_1471#GzHMG003#5518#Fusarium_graminearum#unaffected_pathogenicity		78.6835	4.91e-15	6.4%	119	1	119	2.0	117		12.73%	117	1
g2892.t1	I1RAZ9#PHI_1472#GzHMG004#5518#Fusarium_graminearum#unaffected_pathogenicity		303.06	3.08e-83	73.8%	604	8	608	2.0	597		97.59%	618	11
g2880.t1	I1RB03#PHI_7559#FgGT2#5518#Fusarium_graminearum#loss_of_pathogenicity		680.556	0	81.4%	471	16	456	2.0	445		92.90%	463	19
g3092.t1	I1RB11#PHI_1443#GzGATA001#5518#Fusarium_graminearum#unaffected_pathogenicity		550.765	2.13e-162	76.1%	476	19	476	2.0	458		92.43%	494	19
g3378.t1	I1RB16#PHI_1967__PHI_9358#GzZC282__Fgleu3__FGSG_00719_#5518#Fusarium_graminearum#reduced_virulence		1028.78	0	77.0%	742	6	737	2.0	721		88.36%	816	96
g15212.t1	I1RB25#PHI_1473#GzHMG005#5518#Fusarium_graminearum#reduced_virulence		302.636	1.02e-84	75.8%	347	1	347	2.0	341		100.00%	341	1
g12620.t1	I1RB37#PHI_6119#BTA1#5518#Fusarium_graminearum#reduced_virulence		1303.21	0	86.5%	835	1	840	2.0	835		100.00%	840	1
g15206.t1	I1RB45#PHI_1301#GzbHLH002#5518#Fusarium_graminearum#unaffected_pathogenicity		126.189	4.53e-32	70.2%	106	1	106	2.0	105		82.03%	105	1
g2471.t1	I1RB67#PHI_1984#GzZC299#5518#Fusarium_graminearum#unaffected_pathogenicity		163.514	2.13e-40	43.9%	586	49	561	2.0	538		37.78%	1423	863
g3216.t1	I1RB67#PHI_1984#GzZC299#5518#Fusarium_graminearum#unaffected_pathogenicity		449.817	4.27e-128	75.0%	610	6	661	2.0	605		100.00%	661	1
g14598.t1	I1RB67#PHI_1984#GzZC299#5518#Fusarium_graminearum#unaffected_pathogenicity		367.107	1.06e-102	73.7%	610	14	634	2.0	597		97.39%	651	18
g3211.t1	I1RB71#PHI_1630#GzWing002#5518#Fusarium_graminearum#unaffected_pathogenicity		406.977	1.12e-117	75.9%	381	1	396	2.0	381		99.75%	396	1
g2542.t1	I1RB79#PHI_1249#FGSG_00786#5518#Fusarium_graminearum#unaffected_pathogenicity		832.826	0	84.7%	578	1	601	2.0	578		99.34%	601	1
g1450.t1	I1RB84#PHI_1263#FGSG_00792#5518#Fusarium_graminearum#unaffected_pathogenicity		92.6806	1.31e-19	26.9%	613	380	234	2.0	229		53.88%	421	193
g1986.t1	I1RB84#PHI_1263#FGSG_00792#5518#Fusarium_graminearum#unaffected_pathogenicity		130.854	4.53e-31	57.3%	480	46	435	2.0	401		64.68%	509	109
g3302.t1	I1RB84#PHI_1263#FGSG_00792#5518#Fusarium_graminearum#unaffected_pathogenicity		640.261	0	74.5%	614	9	614	2.0	606		97.31%	623	10
g3267.t1	I1RB89#PHI_1474#GzHMG006#5518#Fusarium_graminearum#unaffected_pathogenicity		362.017	8.63e-101	65.2%	879	167	726	2.0	713		80.49%	902	177
g3265.t1	I1RB90#PHI_1983#GzZC298#5518#Fusarium_graminearum#lethal		736.968	0	66.4%	861	29	861	2.0	833		82.87%	870	10
g8202.t1	I1RB90#PHI_1983#GzZC298#5518#Fusarium_graminearum#lethal		301.788	1.41e-82	66.8%	732	64	669	2.0	644		83.64%	645	2
g14156.t1	I1RB90#PHI_1983#GzZC298#5518#Fusarium_graminearum#lethal		241.982	1.62e-64	74.3%	773	46	728	2.0	690		98.57%	693	4
g12569.t1	I1RBA2#PHI_1842#GzZC157#5518#Fusarium_graminearum#unaffected_pathogenicity		722.547	0	68.0%	549	2	609	2.0	548		79.71%	643	35
g816.t1	I1RBB2#PHI_9143#FgAP2<U+643C><U+3E66>__FGSG_00824_#5518#Fusarium_graminearum#reduced_virulence		1687.49	0	89.3%	1004	2	1003	2.0	993		99.60%	995	3
g7312.t1	I1RBB2#PHI_9143#FgAP2<U+643C><U+3E66>__FGSG_00824_#5518#Fusarium_graminearum#reduced_virulence		293.729	9.58e-80	47.0%	732	24	709	2.0	678		44.05%	1382	705
g15783.t1	I1RBB7#PHI_1475#GzHMG007#5518#Fusarium_graminearum#unaffected_pathogenicity		370.925	9.89e-104	71.5%	670	49	684	2.0	622		92.93%	724	41
g15196.t1	I1RBE8#PHI_9047#FgPah1__FGSG_00866_#5518#Fusarium_graminearum#reduced_virulence		957.951	0	80.6%	784	1	806	2.0	784		99.51%	806	1
g3100.t1	I1RBF6#PHI_1565#GzOB005#5518#Fusarium_graminearum#unaffected_pathogenicity		449.393	6.60e-128	60.9%	576	30	547	2.0	530		71.82%	624	95
g444.t1	I1RBL8#PHI_1631#GzWing003#5518#Fusarium_graminearum#unaffected_pathogenicity		480.78	5.21e-137	74.9%	763	2	771	2.0	762		99.74%	773	3
g13661.t1	I1RBM2#PHI_2395#GzSYN1#5518#Fusarium_graminearum#reduced_virulence		411.219	1.26e-118	67.8%	297	1	316	2.0	297		71.49%	316	1
g1043.t1	I1RBN6#PHI_1799#GzZC114#5518#Fusarium_graminearum#unaffected_pathogenicity		913.84	0	76.4%	815	1	859	2.0	815		99.77%	859	1
g3934.t1	I1RBT2#PHI_1347#GzC2H007#5518#Fusarium_graminearum#reduced_virulence		107.102	1.08e-23	33.0%	622	438	185	2.0	111		16.04%	549	439
g3708.t1	I1RBU0#PHI_1632#GzWing004#5518#Fusarium_graminearum#unaffected_pathogenicity		726.364	0	73.3%	609	7	634	2.0	603		87.69%	723	90
g4150.t1	I1RBU0#PHI_1632#GzWing004#5518#Fusarium_graminearum#unaffected_pathogenicity		152.486	1.97e-37	55.2%	487	40	453	2.0	448		60.32%	644	192
g3449.t1	I1RBW7#PHI_1243#FGSG_01058#5518#Fusarium_graminearum#unaffected_pathogenicity		527.437	4.50e-151	58.2%	690	156	569	2.0	535		66.32%	574	6
g4307.t1	I1RBX1#PHI_5779#Fgsg01064#5518#Fusarium_graminearum#unaffected_pathogenicity		82.9251	5.57e-16	5.3%	485	273	213	2.0	190		10.61%	199	10
g9246.t1	I1RBX1#PHI_5779#Fgsg01064#5518#Fusarium_graminearum#unaffected_pathogenicity		679.283	0	81.6%	497	1	513	2.0	497		100.00%	513	1
g4072.t1	I1RBZ7#PHI_1316#GzBrom001#5518#Fusarium_graminearum#unaffected_pathogenicity		201.264	3.30e-54	75.0%	233	1	233	2.0	218		100.00%	218	1
g3977.t1	I1RC01#PHI_1506#GzHOME001#5518#Fusarium_graminearum#unaffected_pathogenicity		367.955	5.14e-103	71.4%	586	42	600	2.0	545		92.74%	647	48
g3474.t1	I1RC07#PHI_1348#GzC2H008#5518#Fusarium_graminearum#reduced_virulence		1148.82	0	85.5%	870	1	884	2.0	870		100.00%	884	1
g10739.t1	I1RC15#PHI_1633#GzWing005#5518#Fusarium_graminearum#unaffected_pathogenicity		271.673	1.03e-74	71.5%	336	1	344	2.0	336		92.97%	344	1
g4048.t1	I1RC32#PHI_2351__PHI_2353#AMT1#5518#Fusarium_graminearum#reduced_virulence		591.06	0	88.4%	345	2	346	2.0	344		99.43%	348	3
g10695.t1	I1RC35#PHI_1219#FGSG_01137#5518#Fusarium_graminearum#lethal		815.86	0	75.0%	883	1	930	2.0	883		99.25%	930	1
g3940.t1	I1RC37#PHI_1302#GzbHLH003#5518#Fusarium_graminearum#unaffected_pathogenicity		400.191	9.59e-115	77.0%	403	1	430	2.0	403		100.00%	430	1
g10717.t1	I1RC52#PHI_6092#FgVps26#5518#Fusarium_graminearum#reduced_virulence		631.778	0	95.1%	309	1	309	2.0	309		95.37%	309	1
g12494.t1	I1RC64#PHI_1554#GzMyb018#5518#Fusarium_graminearum#unaffected_pathogenicity		106.253	1.71e-23	37.5%	503	335	189	2.0	169		25.00%	715	527
g13725.t1	I1RC64#PHI_1554#GzMyb018#5518#Fusarium_graminearum#unaffected_pathogenicity		866.759	0	77.1%	716	62	714	2.0	655		96.62%	739	26
g60.t1	I1RC69#PHI_1934#GzZC249#5518#Fusarium_graminearum#unaffected_pathogenicity		202.96	3.71e-53	69.8%	436	14	423	2.0	420		89.55%	428	9
g11742.t1	I1RC69#PHI_1934#GzZC249#5518#Fusarium_graminearum#unaffected_pathogenicity		55.3552	2.98e-08	4.9%	54	11	44	2.0	44		9.73%	45	2
g13702.t1	I1RC70#PHI_1303#GzbHLH004#5518#Fusarium_graminearum#unaffected_pathogenicity		544.403	1.27e-160	78.2%	479	1	488	2.0	479		98.79%	488	1
g13726.t1	I1RC71#PHI_2714#PEX5#5518#Fusarium_graminearum#reduced_virulence		668.679	0	77.0%	639	1	639	2.0	630		100.00%	630	1
g4026.t1	I1RC79#PHI_1462#GzCCAAT002#5518#Fusarium_graminearum#reduced_virulence		172.845	1.73e-44	58.3%	276	66	236	2.0	211		66.67%	354	119
g1213.t1	I1RC95#PHI_1566#GzOB006#5518#Fusarium_graminearum#lethal		184.722	2.88e-47	39.5%	382	134	249	2.0	248		29.07%	619	372
g3439.t1	I1RC95#PHI_1566#GzOB006#5518#Fusarium_graminearum#lethal		301.788	1.06e-83	60.0%	376	70	307	2.0	307		69.93%	422	116
g7570.t1	I1RC95#PHI_1566#GzOB006#5518#Fusarium_graminearum#lethal		308.574	7.07e-86	72.3%	390	9	397	2.0	382		94.52%	420	24
g8101.t1	I1RC95#PHI_1566#GzOB006#5518#Fusarium_graminearum#lethal		186.418	9.26e-48	39.5%	373	121	254	2.0	253		29.00%	633	380
g8946.t1	I1RC95#PHI_1566#GzOB006#5518#Fusarium_graminearum#lethal		295.425	1.11e-81	60.0%	387	66	322	2.0	321		69.93%	455	135
g12968.t1	I1RC95#PHI_1566#GzOB006#5518#Fusarium_graminearum#lethal		175.814	3.36e-44	32.2%	358	116	243	2.0	238		14.42%	822	585
g13797.t1	I1RC95#PHI_1566#GzOB006#5518#Fusarium_graminearum#lethal		329.358	4.03e-92	63.9%	376	2	384	2.0	375		77.89%	476	93
g13863.t1	I1RC95#PHI_1566#GzOB006#5518#Fusarium_graminearum#lethal		135.096	3.50e-32	39.1%	358	136	237	2.0	223		28.21%	546	310
g14941.t1	I1RC95#PHI_1566#GzOB006#5518#Fusarium_graminearum#lethal		754.358	0	95.4%	391	3	389	2.0	389		99.74%	390	2
g15312.t1	I1RC95#PHI_1566#GzOB006#5518#Fusarium_graminearum#lethal		277.611	3.52e-76	56.8%	383	89	295	2.0	294		63.64%	456	163
g3815.t1	I1RC98#PHI_1476#GzHMG008#5518#Fusarium_graminearum#unaffected_pathogenicity		100.315	3.26e-22	55.7%	305	119	192	2.0	187		62.95%	303	112
g3793.t1	I1RCB1#PHI_1349#GzC2H009#5518#Fusarium_graminearum#unaffected_pathogenicity		255.131	1.47e-68	43.7%	367	10	358	2.0	349		37.33%	349	1
g3598.t1	I1RCB7#PHI_1567#GzOB007#5518#Fusarium_graminearum#unaffected_pathogenicity		275.914	1.18e-80	71.3%	168	1	168	2.0	168		68.29%	168	1
g3992.t1	I1RCE1#PHI_1568#GzOB008#5518#Fusarium_graminearum#unaffected_pathogenicity		487.991	8.65e-139	73.3%	991	114	912	2.0	878		96.51%	929	18
g3978.t1	I1RCF7#PHI_1220#FGSG_01271#5518#Fusarium_graminearum#lethal		1104.28	0	77.4%	976	2	975	2.0	958		97.46%	982	25
g3546.t1	I1RCG0#PHI_1539#GzMyb003#5518#Fusarium_graminearum#unaffected_pathogenicity		137.641	9.38e-34	73.5%	249	1	290	2.0	249		96.99%	290	1
g3617.t1	I1RCH5#PHI_1569#GzOB009#5518#Fusarium_graminearum#lethal		532.102	4.75e-162	83.6%	370	1	376	2.0	370		98.69%	376	1
g5940.t1	I1RCH8#PHI_1921#GzZC236#5518#Fusarium_graminearum#reduced_virulence		158.848	1.63e-39	64.1%	456	36	421	2.0	411		78.14%	427	17
g6979.t1	I1RCH8#PHI_1921#GzZC236#5518#Fusarium_graminearum#reduced_virulence		160.969	2.75e-40	72.3%	438	45	397	2.0	394		94.52%	407	11
g10094.t1	I1RCH8#PHI_1921#GzZC236#5518#Fusarium_graminearum#reduced_virulence		151.214	3.76e-37	66.4%	480	46	522	2.0	435		82.73%	544	23
g10099.t1	I1RCH8#PHI_1921#GzZC236#5518#Fusarium_graminearum#reduced_virulence		142.731	1.23e-34	70.1%	589	82	521	2.0	508		90.29%	538	18
g10368.t1	I1RCH8#PHI_1921#GzZC236#5518#Fusarium_graminearum#reduced_virulence		82.5009	2.05e-16	27.9%	569	270	300	2.0	298		55.81%	492	195
g13823.t1	I1RCH8#PHI_1921#GzZC236#5518#Fusarium_graminearum#reduced_virulence		140.186	6.62e-34	55.5%	549	205	349	2.0	345		61.01%	536	188
g3913.t1	I1RCI0#PHI_1454#GzAra002#5518#Fusarium_graminearum#unaffected_pathogenicity		866.334	0	79.9%	669	10	660	2.0	610		95.31%	621	12
g5028.t1	I1RCI0#PHI_1454#GzAra002#5518#Fusarium_graminearum#unaffected_pathogenicity		263.19	5.60e-71	60.6%	642	27	616	2.0	557		71.14%	675	119
g3915.t1	I1RCI2#PHI_1350#GzC2H010#5518#Fusarium_graminearum#unaffected_pathogenicity		151.214	1.44e-37	44.9%	293	136	158	2.0	148		34.82%	405	258
g3923.t1	I1RCJ0#PHI_1304#GzbHLH005#5518#Fusarium_graminearum#reduced_virulence		529.133	2.34e-154	77.6%	520	1	527	2.0	520		99.81%	527	1
g3927.t1	I1RCJ3#PHI_1351#GzC2H011#5518#Fusarium_graminearum#unaffected_pathogenicity		756.055	0	65.6%	1094	47	1112	2.0	1048		81.29%	1208	97
g3444.t1	I1RCK0#PHI_1920#GzZC235#5518#Fusarium_graminearum#unaffected_pathogenicity		1100.47	0	80.5%	826	1	844	2.0	826		98.03%	844	1
g9783.t1	I1RCK0#PHI_1920#GzZC235#5518#Fusarium_graminearum#unaffected_pathogenicity		223.744	4.05e-59	70.0%	748	160	589	2.0	574		89.97%	626	53
g4171.t1	I1RCK1#PHI_1352#GzC2H012#5518#Fusarium_graminearum#unaffected_pathogenicity		572.397	9.04e-164	49.9%	976	260	737	2.0	717		49.76%	930	194
g4156.t1	I1RCK8#PHI_1477#GzHMG009#5518#Fusarium_graminearum#unaffected_pathogenicity		92.6806	3.54e-19	5.5%	382	283	127	2.0	100		10.90%	361	235
g3745.t1	I1RCM6#PHI_1273#FGSG_01347#5518#Fusarium_graminearum#unaffected_pathogenicity		1455.48	0	79.3%	1219	6	1214	2.0	1191		99.58%	1195	5
g9242.t1	I1RCM9#PHI_1354#GzC2H014#5518#Fusarium_graminearum#reduced_virulence		406.553	7.05e-115	65.0%	600	63	538	2.0	496		80.00%	583	88
g4218.t1	I1RCP1#PHI_1080__PHI_9405#Cch1__CCH1__FGSG_01364_#5518#Fusarium_graminearum#unaffected_pathogenicity__reduced_virulence		2667.71	0	79.8%	2102	8	2151	2.0	2095		99.54%	2161	11
g4211.t1	I1RCP3#PHI_1478#GzHMG010#5518#Fusarium_graminearum#unaffected_pathogenicity		185.994	7.85e-48	45.9%	332	90	243	2.0	240		41.81%	331	92
g878.t1	I1RCV8#PHI_5786#Fgsg01440#5518#Fusarium_graminearum#unaffected_pathogenicity		332.327	5.83e-96	76.1%	275	3	274	2.0	273		93.52%	274	1
g10091.t1	I1RCV8#PHI_5786#Fgsg01440#5518#Fusarium_graminearum#unaffected_pathogenicity		274.642	8.13e-77	71.2%	258	1	258	2.0	256		91.43%	256	1
g14298.t1	I1RCX3#PHI_1540#GzMyb004#5518#Fusarium_graminearum#unaffected_pathogenicity		257.676	4.48e-69	45.0%	680	524	157	2.0	148		15.27%	710	563
g2933.t1	I1RD01#PHI_1479#GzHMG011#5518#Fusarium_graminearum#unaffected_pathogenicity		692.432	0	73.2%	1144	21	1171	2.0	1124		96.38%	1212	42
g15245.t1	I1RD19#PHI_1251#FGSG_01506#5518#Fusarium_graminearum#unaffected_pathogenicity		787.442	0	83.3%	526	2	539	2.0	525		99.45%	542	4
g12685.t1	I1RD28#PHI_1876#GzZC191#5518#Fusarium_graminearum#unaffected_pathogenicity		494.353	3.18e-141	73.3%	692	6	788	2.0	687		96.57%	801	14
g917.t1	I1RD63#PHI_6093#FgVps29#5518#Fusarium_graminearum#reduced_virulence		370.076	1.83e-115	92.4%	200	1	203	2.0	200		100.00%	203	1
g1040.t1	I1RD69#PHI_1620#GzJUM002#5518#Fusarium_graminearum#unaffected_pathogenicity		1420.28	0	70.5%	1270	40	1302	2.0	1231		84.16%	1338	37
g664.t1	I1RD74#PHI_1961#GzZC276#5518#Fusarium_graminearum#unaffected_pathogenicity		928.261	0	77.3%	847	5	843	2.0	843		99.41%	848	6
g10227.t1	I1RD74#PHI_1961#GzZC276#5518#Fusarium_graminearum#unaffected_pathogenicity		100.315	1.18e-21	50.6%	461	115	386	2.0	347		57.10%	395	10
g628.t1	I1RDE2#PHI_1960#GzZC275#5518#Fusarium_graminearum#unaffected_pathogenicity		925.292	0	66.1%	973	20	1029	2.0	954		82.12%	1242	214
g263.t1	I1RDG6#PHI_1555#GzMyb019#5518#Fusarium_graminearum#unaffected_pathogenicity		169.452	6.43e-43	71.4%	477	53	425	2.0	423		92.76%	442	20
g472.t1	I1RDG6#PHI_1555#GzMyb019#5518#Fusarium_graminearum#unaffected_pathogenicity		539.313	3.55e-157	70.6%	545	55	491	2.0	488		89.54%	545	58
g1458.t1	I1RDG6#PHI_1555#GzMyb019#5518#Fusarium_graminearum#unaffected_pathogenicity		759.448	0	80.7%	545	37	509	2.0	468		91.23%	513	46
g2078.t1	I1RDG6#PHI_1555#GzMyb019#5518#Fusarium_graminearum#unaffected_pathogenicity		112.192	1.77e-25	71.6%	509	41	469	2.0	464		93.17%	470	7
g2533.t1	I1RDG6#PHI_1555#GzMyb019#5518#Fusarium_graminearum#unaffected_pathogenicity		387.891	2.94e-109	61.8%	544	35	510	2.0	462		73.57%	627	166
g2624.t1	I1RDG6#PHI_1555#GzMyb019#5518#Fusarium_graminearum#unaffected_pathogenicity		138.065	2.35e-33	71.3%	526	41	486	2.0	473		92.56%	498	26
g2705.t1	I1RDG6#PHI_1555#GzMyb019#5518#Fusarium_graminearum#unaffected_pathogenicity		481.628	1.56e-138	68.5%	543	39	505	2.0	501		86.98%	574	74
g3178.t1	I1RDG6#PHI_1555#GzMyb019#5518#Fusarium_graminearum#unaffected_pathogenicity		611.843	0	73.6%	545	36	510	2.0	510		91.40%	558	49
g3319.t1	I1RDG6#PHI_1555#GzMyb019#5518#Fusarium_graminearum#unaffected_pathogenicity		161.817	1.58e-40	70.7%	499	53	450	2.0	447		91.46%	470	21
g3531.t1	I1RDG6#PHI_1555#GzMyb019#5518#Fusarium_graminearum#unaffected_pathogenicity		117.706	4.39e-27	67.0%	526	76	451	2.0	435		83.98%	497	63
g4813.t1	I1RDG6#PHI_1555#GzMyb019#5518#Fusarium_graminearum#unaffected_pathogenicity		158.848	1.16e-39	71.0%	540	64	477	2.0	475		92.05%	514	40
g6383.t1	I1RDG6#PHI_1555#GzMyb019#5518#Fusarium_graminearum#unaffected_pathogenicity		261.493	3.86e-71	57.6%	367	39	329	2.0	268		65.21%	335	68
g6399.t1	I1RDG6#PHI_1555#GzMyb019#5518#Fusarium_graminearum#unaffected_pathogenicity		188.115	1.35e-48	69.3%	526	69	458	2.0	445		88.65%	484	40
g6494.t1	I1RDG6#PHI_1555#GzMyb019#5518#Fusarium_graminearum#unaffected_pathogenicity		138.065	1.99e-33	71.0%	483	35	449	2.0	435		91.97%	445	11
g7726.t1	I1RDG6#PHI_1555#GzMyb019#5518#Fusarium_graminearum#unaffected_pathogenicity		141.882	1.53e-34	65.3%	492	92	401	2.0	397		80.69%	449	53
g8384.t1	I1RDG6#PHI_1555#GzMyb019#5518#Fusarium_graminearum#unaffected_pathogenicity		564.762	4.35e-165	68.8%	545	54	492	2.0	491		83.93%	585	95
g8468.t1	I1RDG6#PHI_1555#GzMyb019#5518#Fusarium_graminearum#unaffected_pathogenicity		181.753	1.40e-46	71.0%	545	73	473	2.0	459		91.98%	499	41
g8562.t1	I1RDG6#PHI_1555#GzMyb019#5518#Fusarium_graminearum#unaffected_pathogenicity		87.5907	5.55e-18	44.5%	540	77	464	2.0	454		89.02%	507	54
g10571.t1	I1RDG6#PHI_1555#GzMyb019#5518#Fusarium_graminearum#unaffected_pathogenicity		93.953	6.78e-20	39.8%	473	40	434	2.0	397		79.56%	427	31
g11401.t1	I1RDG6#PHI_1555#GzMyb019#5518#Fusarium_graminearum#unaffected_pathogenicity		138.913	1.26e-33	68.5%	517	59	459	2.0	452		87.09%	500	49
g11759.t1	I1RDG6#PHI_1555#GzMyb019#5518#Fusarium_graminearum#unaffected_pathogenicity		148.669	1.40e-36	67.9%	496	71	426	2.0	420		85.71%	461	42
g12437.t1	I1RDG6#PHI_1555#GzMyb019#5518#Fusarium_graminearum#unaffected_pathogenicity		118.978	1.59e-27	67.2%	518	75	444	2.0	427		84.39%	478	52
g13058.t1	I1RDG6#PHI_1555#GzMyb019#5518#Fusarium_graminearum#unaffected_pathogenicity		144.003	4.01e-35	71.6%	534	64	471	2.0	469		93.24%	498	30
g13908.t1	I1RDG6#PHI_1555#GzMyb019#5518#Fusarium_graminearum#unaffected_pathogenicity		155.879	8.36e-39	73.2%	525	55	471	2.0	461		96.44%	476	16
g14532.t1	I1RDG6#PHI_1555#GzMyb019#5518#Fusarium_graminearum#unaffected_pathogenicity		517.257	2.09e-150	71.3%	545	36	510	2.0	478		92.64%	516	39
g14768.t1	I1RDG6#PHI_1555#GzMyb019#5518#Fusarium_graminearum#unaffected_pathogenicity		174.118	2.79e-44	74.3%	525	50	478	2.0	476		98.56%	480	3
g15110.t1	I1RDG6#PHI_1555#GzMyb019#5518#Fusarium_graminearum#unaffected_pathogenicity		386.618	3.59e-109	71.3%	545	57	491	2.0	489		92.64%	530	40
g15565.t1	I1RDG6#PHI_1555#GzMyb019#5518#Fusarium_graminearum#unaffected_pathogenicity		56.2035	6.00e-09	12.6%	545	493	53	2.0	53		25.12%	211	159
g4694.t1	I1RDI9#PHI_1634#GzWing006#5518#Fusarium_graminearum#unaffected_pathogenicity		217.806	5.43e-61	46.0%	130	1	130	2.0	130		15.13%	852	723
g15574.t1	I1RDM2#PHI_1839#GzZC154#5518#Fusarium_graminearum#unaffected_pathogenicity		413.34	2.18e-116	57.8%	604	50	601	2.0	555		65.54%	775	175
g2218.t1	I1RDS9#PHI_1870#GzZC185#5518#Fusarium_graminearum#unaffected_pathogenicity		210.171	5.21e-55	64.8%	614	14	601	2.0	560		79.55%	579	20
g14894.t1	I1RDW3#PHI_9245#Fghyd5__FGSG_01831_#5518#Fusarium_graminearum#reduced_virulence__unaffected_pathogenicity		66.3831	6.75e-13	32.9%	96	27	73	2.0	70		65.77%	111	39
g15313.t1	I1RDW3#PHI_9245#Fghyd5__FGSG_01831_#5518#Fusarium_graminearum#reduced_virulence__unaffected_pathogenicity		140.61	1.96e-38	83.3%	98	1	99	2.0	98		100.00%	99	1
g2574.t1	I1RDW5#PHI_5816#Fgsg01833#5518#Fusarium_graminearum#unaffected_pathogenicity		412.067	9.46e-121	76.2%	345	1	345	2.0	339		93.65%	339	1
g3414.t1	I1RDW5#PHI_5816#Fgsg01833#5518#Fusarium_graminearum#unaffected_pathogenicity		131.278	1.42e-31	70.0%	331	5	327	2.0	326		90.06%	337	12
g12566.t1	I1RDW5#PHI_5816#Fgsg01833#5518#Fusarium_graminearum#unaffected_pathogenicity		126.613	2.61e-30	62.7%	260	28	233	2.0	232		75.32%	270	39
g13481.t1	I1RDX3#PHI_1254#FGSG_01842#5518#Fusarium_graminearum#unaffected_pathogenicity		745.027	0	73.0%	735	75	664	2.0	661		88.65%	749	86
g5012.t1	I1RDY4#PHI_1869#GzZC184#5518#Fusarium_graminearum#unaffected_pathogenicity		52.3861	7.67e-07	1.5%	51	8	52	2.0	44		3.05%	1176	1125
g7405.t1	I1RDZ2#PHI_5809#Fgsg01861#5518#Fusarium_graminearum#unaffected_pathogenicity		436.244	9.08e-126	68.9%	387	3	385	2.0	381		83.92%	384	4
g7398.t1	I1RE06#PHI_1356#GzC2H016#5518#Fusarium_graminearum#unaffected_pathogenicity		707.277	0	79.2%	618	1	631	2.0	618		99.06%	631	1
g4671.t1	I1RE18#PHI_9155#FgPep12__FGSG_01890_#5518#Fusarium_graminearum#reduced_virulence		59.1725	1.10e-09	12.4%	314	247	68	2.0	68		24.82%	247	180
g7314.t1	I1RE18#PHI_9155#FgPep12__FGSG_01890_#5518#Fusarium_graminearum#reduced_virulence		474.418	4.45e-142	79.1%	343	1	345	2.0	343		88.24%	345	1
g7367.t1	I1RE42#PHI_1541#GzFlbD#5518#Fusarium_graminearum#unaffected_pathogenicity		79.1077	9.23e-16	15.3%	104	1	108	2.0	104		30.68%	114	7
g11138.t1	I1RE46#PHI_1570#GzOB010#5518#Fusarium_graminearum#unaffected_pathogenicity		1397.37	0	87.1%	871	1	893	2.0	871		100.00%	893	1
g9691.t1	I1RE49#PHI_7111#FgCAP1#5518#Fusarium_graminearum#reduced_virulence		683.101	0	82.1%	529	8	522	2.0	518		97.92%	529	12
g9689.t1	I1RE51#PHI_1542#GzMyb006#5518#Fusarium_graminearum#unaffected_pathogenicity		924.443	0	82.7%	671	2	694	2.0	670		99.71%	696	3
g4013.t1	I1RE55#PHI_1616#GzssDB001#5518#Fusarium_graminearum#unaffected_pathogenicity		133.399	1.70e-31	43.1%	361	11	351	2.0	351		36.30%	360	10
g9669.t1	I1RE55#PHI_1616#GzssDB001#5518#Fusarium_graminearum#unaffected_pathogenicity		951.589	0	74.8%	1000	1	1128	2.0	1000		99.56%	1128	1
g9692.t1	I1RE58#PHI_443#CBL1#5518#Fusarium_graminearum#reduced_virulence		733.575	0	88.8%	442	1	442	2.0	441		99.77%	441	1
g9685.t1	I1RE60#PHI_1481#GzHMG013#5518#Fusarium_graminearum#unaffected_pathogenicity		291.184	3.86e-80	74.9%	460	40	464	2.0	421		99.78%	464	1
g11128.t1	I1RE63#PHI_743#ARG2#5518#Fusarium_graminearum#reduced_virulence		546.524	5.31e-158	74.8%	664	79	613	2.0	586		99.51%	616	4
g586.t1	I1RE76#PHI_1571#GzOB011#5518#Fusarium_graminearum#unaffected_pathogenicity		158.424	1.01e-41	73.8%	159	1	159	2.0	159		97.55%	159	1
g9559.t1	I1RE76#PHI_1571#GzOB011#5518#Fusarium_graminearum#unaffected_pathogenicity		288.215	1.82e-83	51.0%	163	4	160	2.0	160		19.56%	161	2
g5154.t1	I1RE80#PHI_3037#FgERG5A#5518#Fusarium_graminearum#reduced_virulence		70.6246	1.01e-12	15.5%	487	314	203	2.0	174		30.99%	468	266
g9557.t1	I1RE80#PHI_3037#FgERG5A#5518#Fusarium_graminearum#reduced_virulence		845.975	0	71.4%	524	4	521	2.0	519		69.39%	519	1
g9599.t1	I1RE83#PHI_1288__PHI_6300#FGSG_01963__FgPDK1#5518#Fusarium_graminearum#unaffected_pathogenicity__reduced_virulence		591.06	4.49e-179	79.8%	419	10	427	2.0	410		91.24%	468	42
g6172.t1	I1RE91#PHI_8925#FgPLD2__FGSG_01973_#5518#Fusarium_graminearum#unaffected_pathogenicity		1197.17	0	82.7%	836	2	839	2.0	835		98.36%	853	15
g10387.t1	I1RE91#PHI_8925#FgPLD2__FGSG_01973_#5518#Fusarium_graminearum#unaffected_pathogenicity		617.357	2.10e-178	66.0%	777	49	746	2.0	729		81.98%	777	32
g6173.t1	I1RE92#PHI_1097#FGSG_01974#5518#Fusarium_graminearum#reduced_virulence		62.5658	7.14e-11	11.7%	59	1	65	2.0	59		23.38%	276	212
g6174.t1	I1RE92#PHI_1097#FGSG_01974#5518#Fusarium_graminearum#reduced_virulence		188.963	5.29e-52	80.5%	206	66	141	2.0	141		98.60%	143	3
g8420.t1	I1RE94#PHI_1572#GzOB012#5518#Fusarium_graminearum#unaffected_pathogenicity		1104.28	0	74.8%	1033	251	789	2.0	783		84.20%	937	149
g3299.t1	I1REA6#PHI_5822#Fgsg01989#5518#Fusarium_graminearum#unaffected_pathogenicity		311.967	1.63e-86	56.1%	387	2	404	2.0	386		62.25%	640	237
g4208.t1	I1REA6#PHI_5822#Fgsg01989#5518#Fusarium_graminearum#unaffected_pathogenicity		217.806	4.74e-58	74.7%	345	2	355	2.0	344		99.44%	357	3
g7296.t1	I1REC4#PHI_6095#FgVps5#5518#Fusarium_graminearum#reduced_virulence		856.579	0	83.7%	558	47	530	2.0	512		91.07%	582	53
g13471.t1	I1REC7#PHI_6272#FgHSP90#5518#Fusarium_graminearum#reduced_virulence		1161.97	0	94.5%	700	1	704	2.0	700		100.00%	704	1
g1223.t1	I1REC8#PHI_9144#FgAP2s__FGSG_02015_#5518#Fusarium_graminearum#reduced_virulence		181.328	1.94e-46	71.0%	453	10	488	2.0	444		91.90%	497	10
g2187.t1	I1REC8#PHI_9144#FgAP2s__FGSG_02015_#5518#Fusarium_graminearum#reduced_virulence		269.552	2.53e-73	70.5%	461	31	486	2.0	431		91.01%	517	32
g2622.t1	I1REC8#PHI_9144#FgAP2s__FGSG_02015_#5518#Fusarium_graminearum#reduced_virulence		339.961	5.24e-95	69.2%	444	27	445	2.0	418		88.47%	470	26
g3043.t1	I1REC8#PHI_9144#FgAP2s__FGSG_02015_#5518#Fusarium_graminearum#reduced_virulence		281.428	5.46e-77	71.2%	449	2	465	2.0	448		92.45%	471	7
g10411.t1	I1REC8#PHI_9144#FgAP2s__FGSG_02015_#5518#Fusarium_graminearum#reduced_virulence		171.997	1.39e-43	69.1%	480	46	482	2.0	435		88.12%	528	47
g11078.t1	I1REC8#PHI_9144#FgAP2s__FGSG_02015_#5518#Fusarium_graminearum#reduced_virulence		134.672	1.61e-32	64.7%	398	99	306	2.0	300		79.48%	378	73
g12459.t1	I1REC8#PHI_9144#FgAP2s__FGSG_02015_#5518#Fusarium_graminearum#reduced_virulence		309.422	1.49e-85	69.3%	482	44	464	2.0	439		88.55%	515	52
g12798.t1	I1REC8#PHI_9144#FgAP2s__FGSG_02015_#5518#Fusarium_graminearum#reduced_virulence		185.994	6.86e-48	67.5%	477	30	491	2.0	448		84.95%	524	34
g14491.t1	I1REC8#PHI_9144#FgAP2s__FGSG_02015_#5518#Fusarium_graminearum#reduced_virulence		183.025	5.78e-47	62.3%	444	47	447	2.0	398		74.62%	498	52
g14684.t1	I1REC8#PHI_9144#FgAP2s__FGSG_02015_#5518#Fusarium_graminearum#reduced_virulence		314.512	4.18e-87	74.6%	481	3	508	2.0	479		99.22%	508	1
g8943.t1	I1REF2#PHI_3138#ELP3#5518#Fusarium_graminearum#reduced_virulence		1094.53	0	94.5%	572	8	566	2.0	565		99.82%	566	1
g5389.t1	I1REI8#PHI_1093#FGSG_02077#5518#Fusarium_graminearum#reduced_virulence		69.7763	2.60e-13	18.8%	96	23	74	2.0	74		37.56%	95	22
g127.t1	I1REJ1#PHI_1662#GzCCHC002#5518#Fusarium_graminearum#unaffected_pathogenicity		236.044	8.67e-63	66.9%	1073	614	469	2.0	460		83.90%	519	51
g180.t1	I1REJ1#PHI_1662#GzCCHC002#5518#Fusarium_graminearum#unaffected_pathogenicity		249.617	4.79e-67	71.2%	1109	636	474	2.0	466		92.46%	496	31
g1337.t1	I1REJ1#PHI_1662#GzCCHC002#5518#Fusarium_graminearum#unaffected_pathogenicity		239.437	5.59e-64	66.3%	1055	646	421	2.0	410		82.55%	469	49
g2566.t1	I1REJ1#PHI_1662#GzCCHC002#5518#Fusarium_graminearum#unaffected_pathogenicity		243.255	5.05e-65	72.5%	1110	618	499	2.0	493		95.05%	518	20
g2626.t1	I1REJ1#PHI_1662#GzCCHC002#5518#Fusarium_graminearum#unaffected_pathogenicity		189.811	6.65e-49	70.7%	1110	640	471	2.0	456		91.38%	492	37
g2709.t1	I1REJ1#PHI_1662#GzCCHC002#5518#Fusarium_graminearum#unaffected_pathogenicity		220.775	3.39e-58	63.4%	1075	595	481	2.0	468		76.85%	490	23
g3304.t1	I1REJ1#PHI_1662#GzCCHC002#5518#Fusarium_graminearum#unaffected_pathogenicity		150.365	5.48e-37	70.9%	1073	601	491	2.0	473		91.78%	506	16
g3318.t1	I1REJ1#PHI_1662#GzCCHC002#5518#Fusarium_graminearum#unaffected_pathogenicity		430.306	2.10e-121	62.5%	573	19	579	2.0	555		75.00%	751	173
g3430.t1	I1REJ1#PHI_1662#GzCCHC002#5518#Fusarium_graminearum#unaffected_pathogenicity		261.493	1.30e-70	69.1%	1055	615	453	2.0	441		88.13%	466	14
g4786.t1	I1REJ1#PHI_1662#GzCCHC002#5518#Fusarium_graminearum#unaffected_pathogenicity		183.025	7.66e-47	68.8%	1071	619	453	2.0	448		87.67%	463	16
g4873.t1	I1REJ1#PHI_1662#GzCCHC002#5518#Fusarium_graminearum#unaffected_pathogenicity		110.071	4.68e-25	69.8%	871	619	265	2.0	253		89.53%	273	9
g4906.t1	I1REJ1#PHI_1662#GzCCHC002#5518#Fusarium_graminearum#unaffected_pathogenicity		136.792	7.86e-33	70.0%	1075	609	485	2.0	467		89.98%	517	33
g4944.t1	I1REJ1#PHI_1662#GzCCHC002#5518#Fusarium_graminearum#unaffected_pathogenicity		194.901	2.00e-50	65.6%	1055	644	414	2.0	412		81.18%	451	38
g5101.t1	I1REJ1#PHI_1662#GzCCHC002#5518#Fusarium_graminearum#unaffected_pathogenicity		124.492	3.99e-29	62.9%	967	607	368	2.0	361		75.72%	373	6
g5403.t1	I1REJ1#PHI_1662#GzCCHC002#5518#Fusarium_graminearum#unaffected_pathogenicity		436.668	9.62e-124	70.2%	559	58	551	2.0	502		90.48%	609	59
g5441.t1	I1REJ1#PHI_1662#GzCCHC002#5518#Fusarium_graminearum#unaffected_pathogenicity		277.611	1.44e-76	74.2%	1517	1186	332	2.0	302		98.37%	307	6
g5520.t1	I1REJ1#PHI_1662#GzCCHC002#5518#Fusarium_graminearum#unaffected_pathogenicity		131.278	3.18e-31	66.6%	1075	657	419	2.0	387		83.23%	432	46
g5625.t1	I1REJ1#PHI_1662#GzCCHC002#5518#Fusarium_graminearum#unaffected_pathogenicity		270.825	2.19e-73	66.7%	1110	657	454	2.0	449		83.46%	531	83
g6236.t1	I1REJ1#PHI_1662#GzCCHC002#5518#Fusarium_graminearum#unaffected_pathogenicity		122.371	1.68e-28	73.5%	1119	616	504	2.0	501		97.09%	503	3
g6507.t1	I1REJ1#PHI_1662#GzCCHC002#5518#Fusarium_graminearum#unaffected_pathogenicity		126.613	9.83e-30	65.6%	1053	657	401	2.0	397		81.17%	462	62
g7117.t1	I1REJ1#PHI_1662#GzCCHC002#5518#Fusarium_graminearum#unaffected_pathogenicity		134.672	3.55e-32	69.6%	1134	614	524	2.0	521		89.27%	528	5
g7664.t1	I1REJ1#PHI_1662#GzCCHC002#5518#Fusarium_graminearum#unaffected_pathogenicity		158.424	1.25e-38	36.6%	1065	621	467	2.0	445		23.20%	1977	1511
g7850.t1	I1REJ1#PHI_1662#GzCCHC002#5518#Fusarium_graminearum#unaffected_pathogenicity		124.492	4.33e-29	70.3%	1074	618	457	2.0	456		90.66%	474	19
g7984.t1	I1REJ1#PHI_1662#GzCCHC002#5518#Fusarium_graminearum#unaffected_pathogenicity		145.275	1.89e-35	68.0%	1071	612	460	2.0	458		85.93%	483	26
g8121.t1	I1REJ1#PHI_1662#GzCCHC002#5518#Fusarium_graminearum#unaffected_pathogenicity		839.613	0	83.4%	1629	1139	541	2.0	491		91.23%	541	1
g9124.t1	I1REJ1#PHI_1662#GzCCHC002#5518#Fusarium_graminearum#unaffected_pathogenicity		271.673	8.99e-74	68.9%	1071	629	456	2.0	443		87.86%	488	33
g9961.t1	I1REJ1#PHI_1662#GzCCHC002#5518#Fusarium_graminearum#unaffected_pathogenicity		202.112	1.34e-52	64.0%	1065	657	410	2.0	409		77.95%	486	77
g10217.t1	I1REJ1#PHI_1662#GzCCHC002#5518#Fusarium_graminearum#unaffected_pathogenicity		627.961	0	64.3%	1112	561	555	2.0	552		73.61%	749	195
g10865.t1	I1REJ1#PHI_1662#GzCCHC002#5518#Fusarium_graminearum#unaffected_pathogenicity		241.558	1.60e-64	71.1%	1107	616	495	2.0	492		92.18%	527	33
g10931.t1	I1REJ1#PHI_1662#GzCCHC002#5518#Fusarium_graminearum#unaffected_pathogenicity		133.399	7.29e-32	68.2%	1068	657	419	2.0	412		86.39%	473	55
g11029.t1	I1REJ1#PHI_1662#GzCCHC002#5518#Fusarium_graminearum#unaffected_pathogenicity		168.18	2.44e-42	65.3%	1071	675	406	2.0	397		80.56%	454	49
g11377.t1	I1REJ1#PHI_1662#GzCCHC002#5518#Fusarium_graminearum#unaffected_pathogenicity		142.731	1.14e-34	69.5%	1075	628	457	2.0	448		89.08%	470	14
g11704.t1	I1REJ1#PHI_1662#GzCCHC002#5518#Fusarium_graminearum#unaffected_pathogenicity		187.267	4.31e-48	68.4%	1073	615	466	2.0	459		86.78%	503	38
g11838.t1	I1REJ1#PHI_1662#GzCCHC002#5518#Fusarium_graminearum#unaffected_pathogenicity		205.081	4.73e-53	48.3%	1071	613	466	2.0	459		46.69%	481	16
g12121.t1	I1REJ1#PHI_1662#GzCCHC002#5518#Fusarium_graminearum#unaffected_pathogenicity		281.428	1.11e-76	71.1%	1109	629	481	2.0	478		92.28%	510	33
g12154.t1	I1REJ1#PHI_1662#GzCCHC002#5518#Fusarium_graminearum#unaffected_pathogenicity		194.901	2.14e-50	65.3%	1073	653	433	2.0	421		80.63%	513	81
g13093.t1	I1REJ1#PHI_1662#GzCCHC002#5518#Fusarium_graminearum#unaffected_pathogenicity		139.761	9.61e-34	69.6%	1048	609	449	2.0	440		89.26%	449	1
g14085.t1	I1REJ1#PHI_1662#GzCCHC002#5518#Fusarium_graminearum#unaffected_pathogenicity		78.2594	2.76e-15	47.1%	1036	729	324	2.0	308		94.19%	340	17
g14086.t1	I1REJ1#PHI_1662#GzCCHC002#5518#Fusarium_graminearum#unaffected_pathogenicity		128.734	1.65e-30	71.3%	1067	647	439	2.0	421		92.62%	455	17
g14618.t1	I1REJ1#PHI_1662#GzCCHC002#5518#Fusarium_graminearum#unaffected_pathogenicity		92.6806	8.84e-20	45.7%	1042	754	289	2.0	288		91.43%	306	19
g14877.t1	I1REJ1#PHI_1662#GzCCHC002#5518#Fusarium_graminearum#unaffected_pathogenicity		213.988	3.14e-56	63.7%	1073	683	395	2.0	391		77.45%	448	54
g14952.t1	I1REJ1#PHI_1662#GzCCHC002#5518#Fusarium_graminearum#unaffected_pathogenicity		123.644	6.53e-29	71.9%	1074	614	490	2.0	461		93.87%	494	5
g15087.t1	I1REJ1#PHI_1662#GzCCHC002#5518#Fusarium_graminearum#unaffected_pathogenicity		128.734	2.85e-30	62.5%	455	36	460	2.0	420		75.04%	561	102
g15219.t1	I1REJ1#PHI_1662#GzCCHC002#5518#Fusarium_graminearum#unaffected_pathogenicity		218.654	1.23e-57	71.0%	1071	603	469	2.0	465		92.08%	466	2
g15267.t1	I1REJ1#PHI_1662#GzCCHC002#5518#Fusarium_graminearum#unaffected_pathogenicity		96.4979	9.82e-21	27.7%	291	69	227	2.0	223		54.44%	250	24
g15332.t1	I1REJ1#PHI_1662#GzCCHC002#5518#Fusarium_graminearum#unaffected_pathogenicity		168.18	2.77e-42	65.1%	1073	573	501	2.0	490		80.20%	565	76
g15353.t1	I1REJ1#PHI_1662#GzCCHC002#5518#Fusarium_graminearum#unaffected_pathogenicity		125.764	1.92e-29	66.3%	1073	653	435	2.0	421		82.54%	495	61
g15456.t1	I1REJ1#PHI_1662#GzCCHC002#5518#Fusarium_graminearum#unaffected_pathogenicity		221.199	3.73e-58	54.2%	1073	646	435	2.0	428		58.31%	713	279
g8949.t1	I1REK5#PHI_733#FBP1#5518#Fusarium_graminearum#reduced_virulence		836.644	0	74.2%	703	33	671	2.0	664		87.83%	711	48
g2394.t1	I1REN7#PHI_1681#GzNF001#5518#Fusarium_graminearum#unaffected_pathogenicity		244.527	8.81e-65	51.4%	1155	479	699	2.0	677		52.75%	1004	306
g6475.t1	I1REN7#PHI_1681#GzNF001#5518#Fusarium_graminearum#unaffected_pathogenicity		804.832	0	58.8%	2099	1250	850	2.0	844		67.52%	1238	395
g6650.t1	I1REN7#PHI_1681#GzNF001#5518#Fusarium_graminearum#unaffected_pathogenicity		87.5907	1.75e-17	11.2%	1039	707	333	2.0	323		22.46%	1317	995
g11358.t1	I1REN7#PHI_1681#GzNF001#5518#Fusarium_graminearum#unaffected_pathogenicity		2223.2	0	73.1%	2256	10	2252	2.0	2247		96.08%	2341	90
g7730.t1	I1REQ5#PHI_1711#GzZC026#5518#Fusarium_graminearum#unaffected_pathogenicity		454.907	3.00e-130	50.5%	471	104	375	2.0	368		43.50%	588	214
g87.t1	I1REQ8#PHI_1281#FGSG_02153#5518#Fusarium_graminearum#unaffected_pathogenicity		171.149	3.65e-43	63.9%	681	191	491	2.0	472		77.76%	516	45
g8238.t1	I1REQ8#PHI_1281#FGSG_02153#5518#Fusarium_graminearum#unaffected_pathogenicity		138.489	2.82e-33	38.9%	649	492	166	2.0	158		27.76%	572	407
g11383.t1	I1REQ8#PHI_1281#FGSG_02153#5518#Fusarium_graminearum#unaffected_pathogenicity		244.527	2.97e-65	58.1%	696	191	506	2.0	502		66.14%	600	99
g12993.t1	I1REQ8#PHI_1281#FGSG_02153#5518#Fusarium_graminearum#unaffected_pathogenicity		49.417	3.59e-06	4.5%	608	505	104	2.0	88		8.95%	610	523
g655.t1	I1RER0#PHI_5860#GCD8#5518#Fusarium_graminearum#unaffected_pathogenicity		167.331	9.90e-42	41.9%	457	81	390	2.0	377		33.74%	1150	761
g5788.t1	I1RER0#PHI_5860#GCD8#5518#Fusarium_graminearum#unaffected_pathogenicity		269.128	8.97e-74	73.7%	456	133	346	2.0	324		97.46%	351	6
g8768.t1	I1RER0#PHI_5860#GCD8#5518#Fusarium_graminearum#unaffected_pathogenicity		76.1386	9.52e-15	32.2%	361	105	257	2.0	217		64.39%	259	43
g12787.t1	I1RER0#PHI_5860#GCD8#5518#Fusarium_graminearum#unaffected_pathogenicity		340.81	5.21e-95	54.9%	403	8	403	2.0	396		59.70%	496	94
g206.t1	I1REW1#PHI_1809#GzZC124#5518#Fusarium_graminearum#lethal		211.443	2.78e-55	67.7%	651	28	645	2.0	624		85.43%	683	39
g11076.t1	I1REW1#PHI_1809#GzZC124#5518#Fusarium_graminearum#lethal		199.567	6.29e-52	71.5%	642	24	619	2.0	512		93.09%	517	6
g14308.t1	I1REW1#PHI_1809#GzZC124#5518#Fusarium_graminearum#lethal		304.333	1.46e-83	55.5%	647	254	402	2.0	394		61.00%	513	112
g15064.t1	I1REW1#PHI_1809#GzZC124#5518#Fusarium_graminearum#lethal		242.406	1.15e-64	68.8%	739	157	608	2.0	583		87.61%	684	77
g8273.t1	I1RF11#PHI_5874#Fgsg02274#5518#Fusarium_graminearum#unaffected_pathogenicity		219.502	5.03e-58	41.2%	274	1	274	2.0	272		32.38%	272	1
g3498.t1	I1RF25#PHI_1657#GzCCCH001#5518#Fusarium_graminearum#unaffected_pathogenicity		97.3462	9.53e-21	26.7%	1194	837	358	2.0	351		50.94%	663	313
g8370.t1	I1RF25#PHI_1657#GzCCCH001#5518#Fusarium_graminearum#unaffected_pathogenicity		481.204	3.72e-136	59.7%	1885	812	1074	2.0	1050		69.44%	1509	460
g11285.t1	I1RF57#PHI_1972#GzZC287#5518#Fusarium_graminearum#unaffected_pathogenicity		332.327	4.58e-92	73.6%	649	2	684	2.0	648		97.30%	700	17
g10362.t1	I1RF58#PHI_720#AUR1#5518#Fusarium_graminearum#unaffected_pathogenicity		1366.41	0	74.4%	2067	2	2066	2.0	2024		98.78%	2045	22
g3227.t1	I1RF68#PHI_5793#Fgsg02334#5518#Fusarium_graminearum#unaffected_pathogenicity		53.2344	3.26e-08	42.2%	364	225	140	2.0	130		84.42%	130	1
g5771.t1	I1RFG1#PHI_1936#GzZC251#5518#Fusarium_graminearum#unaffected_pathogenicity		407.826	5.48e-115	73.7%	647	3	746	2.0	645		97.39%	764	19
g11553.t1	I1RFH1#PHI_1836#GzZC151#5518#Fusarium_graminearum#unaffected_pathogenicity		257.676	2.28e-69	65.3%	585	2	584	2.0	568		80.57%	694	127
g6549.t1	I1RFJ2#PHI_1573#GzOB013#5518#Fusarium_graminearum#lethal		1555.16	0	88.2%	953	1	961	2.0	953		99.79%	961	1
g12481.t1	I1RFJ3#PHI_9217#FgMed1#5518#Fusarium_graminearum#reduced_virulence		479.508	8.99e-137	67.8%	584	31	616	2.0	554		85.56%	632	17
g359.t1	I1RFK9#PHI_1269#FGSG_02488#5518#Fusarium_graminearum#unaffected_pathogenicity		142.731	6.87e-35	70.9%	409	3	438	2.0	407		91.82%	476	39
g365.t1	I1RFK9#PHI_1269#FGSG_02488#5518#Fusarium_graminearum#unaffected_pathogenicity		149.941	5.09e-37	72.3%	409	5	478	2.0	405		94.65%	492	15
g3264.t1	I1RFK9#PHI_1269#FGSG_02488#5518#Fusarium_graminearum#unaffected_pathogenicity		126.613	4.73e-30	72.4%	403	4	400	2.0	399		94.77%	409	11
g5540.t1	I1RFK9#PHI_1269#FGSG_02488#5518#Fusarium_graminearum#unaffected_pathogenicity		112.192	1.11e-25	70.0%	408	12	397	2.0	345		90.08%	377	33
g8186.t1	I1RFK9#PHI_1269#FGSG_02488#5518#Fusarium_graminearum#unaffected_pathogenicity		118.13	1.82e-27	67.8%	331	8	324	2.0	321		85.60%	361	41
g9863.t1	I1RFK9#PHI_1269#FGSG_02488#5518#Fusarium_graminearum#unaffected_pathogenicity		153.334	4.09e-38	70.6%	397	12	386	2.0	374		91.22%	391	18
g10360.t1	I1RFK9#PHI_1269#FGSG_02488#5518#Fusarium_graminearum#unaffected_pathogenicity		315.785	7.01e-88	69.7%	416	3	415	2.0	414		89.44%	450	36
g11473.t1	I1RFK9#PHI_1269#FGSG_02488#5518#Fusarium_graminearum#unaffected_pathogenicity		112.192	1.42e-25	68.2%	411	8	404	2.0	403		86.48%	429	27
g12144.t1	I1RFK9#PHI_1269#FGSG_02488#5518#Fusarium_graminearum#unaffected_pathogenicity		124.492	2.75e-29	63.0%	403	12	392	2.0	366		75.93%	438	73
g13293.t1	I1RFK9#PHI_1269#FGSG_02488#5518#Fusarium_graminearum#unaffected_pathogenicity		135.096	4.01e-32	39.5%	323	12	312	2.0	301		28.94%	799	499
g13019.t1	I1RFM2#PHI_3035#FgERG3A#5518#Fusarium_graminearum#reduced_virulence		441.334	2.36e-131	79.4%	349	1	349	2.0	346		100.00%	346	1
g13026.t1	I1RFM6#PHI_744#ADE5#5518#Fusarium_graminearum#reduced_virulence		1175.54	0	85.3%	782	4	787	2.0	779		99.24%	792	6
g8706.t1	I1RFM9#PHI_3983#FGSG_02509.3__Sc_gpi7_#5518#Fusarium_graminearum#reduced_virulence		862.093	0	75.6%	782	3	862	2.0	780		99.54%	865	4
g8604.t1	I1RFN9#PHI_1656#GzYL#5518#Fusarium_graminearum#lethal		503.26	1.06e-143	65.7%	718	16	718	2.0	703		81.31%	720	3
g6677.t1	I1RFP4#PHI_1441#GzDDT#5518#Fusarium_graminearum#reduced_virulence		1130.16	0	77.6%	1011	21	1022	2.0	991		96.23%	1060	39
g6810.t1	I1RFP7#PHI_1935#GzZC250#5518#Fusarium_graminearum#unaffected_pathogenicity		869.304	0	74.2%	955	3	953	2.0	873		98.31%	878	6
g12156.t1	I1RFP7#PHI_1935#GzZC250#5518#Fusarium_graminearum#unaffected_pathogenicity		56.6276	1.67e-08	5.7%	115	36	80	2.0	78		11.42%	129	52
g15049.t1	I1RFQ3#PHI_1543#GzMyb007#5518#Fusarium_graminearum#unaffected_pathogenicity		240.286	2.88e-65	57.0%	210	3	212	2.0	208		55.94%	331	120
g5199.t1	I1RFR2#PHI_1089#FGSG_02549#5518#Fusarium_graminearum#reduced_virulence		190.66	9.47e-50	63.6%	294	7	288	2.0	286		77.30%	320	35
g8627.t1	I1RFW6#PHI_1463#GzCCAAT003#5518#Fusarium_graminearum#unaffected_pathogenicity		405.705	3.16e-123	86.9%	268	1	268	2.0	267		100.00%	267	1
g5574.t1	I1RFX1#PHI_1635#GzWing007#5518#Fusarium_graminearum#unaffected_pathogenicity		135.52	6.31e-33	59.5%	393	174	220	2.0	215		68.91%	309	95
g9371.t1	I1RFX1#PHI_1635#GzWing007#5518#Fusarium_graminearum#unaffected_pathogenicity		99.467	7.63e-22	49.9%	398	222	183	2.0	177		53.67%	302	120
g5298.t1	I1RFX8#PHI_1574#GzOB014#5518#Fusarium_graminearum#lethal		1401.61	0	89.2%	853	1	875	2.0	853		99.66%	875	1
g5285.t1	I1RFY9#PHI_1357#GzC2H017#5518#Fusarium_graminearum#unaffected_pathogenicity		980.007	0	77.0%	839	3	837	2.0	835		96.98%	838	4
g5137.t1	I1RG07#PHI_5781#PRE2#5518#Fusarium_graminearum#unaffected_pathogenicity		202.112	4.87e-53	73.1%	380	7	398	2.0	374		96.14%	412	15
g15092.t1	I1RG67#PHI_1515#GzHOMEL009#5518#Fusarium_graminearum#unaffected_pathogenicity		338.689	3.58e-96	74.7%	347	15	344	2.0	333		96.36%	350	7
g15089.t1	I1RG68#PHI_1544#GzMyb008#5518#Fusarium_graminearum#unaffected_pathogenicity		176.239	1.40e-45	46.0%	220	113	142	2.0	108		30.54%	396	255
g2384.t1	I1RG87#PHI_1358#GzC2H018#5518#Fusarium_graminearum#unaffected_pathogenicity		62.9899	2.92e-10	13.2%	734	498	237	2.0	207		26.44%	462	256
g13887.t1	I1RG87#PHI_1358#GzC2H018#5518#Fusarium_graminearum#unaffected_pathogenicity		1328.66	0	78.0%	1139	19	1121	2.0	1102		96.67%	1138	37
g5539.t1	I1RG88#PHI_7649#FgPR-IL-2#5518#Fusarium_graminearum#unaffected_pathogenicity		227.137	8.33e-63	62.8%	181	20	170	2.0	162		68.55%	208	39
g10147.t1	I1RG94#PHI_1322#GzbZIP004#5518#Fusarium_graminearum#unaffected_pathogenicity		63.8382	5.77e-11	18.1%	247	110	138	2.0	131		36.19%	341	211
g12464.t1	I1RG99#PHI_6091#FgVps35#5518#Fusarium_graminearum#reduced_virulence		1486.87	0	85.9%	902	1	902	2.0	887		94.46%	939	53
g2277.t1	I1RGC9#PHI_1359#GzC2H019#5518#Fusarium_graminearum#unaffected_pathogenicity		146.972	1.52e-37	80.2%	174	1	180	2.0	174		100.00%	180	1
g1233.t1	I1RGD6#PHI_1193#_Sc_Sky1_#5518#Fusarium_graminearum#reduced_virulence		133.823	4.89e-32	46.6%	188	1	207	2.0	188		43.22%	207	1
g2246.t1	I1RGD6#PHI_1193#_Sc_Sky1_#5518#Fusarium_graminearum#reduced_virulence		915.96	0	86.4%	493	1	493	2.0	493		84.71%	493	1
g2316.t1	I1RGD6#PHI_1193#_Sc_Sky1_#5518#Fusarium_graminearum#reduced_virulence		122.371	1.34e-28	44.7%	204	26	180	2.0	179		39.47%	229	50
g2250.t1	I1RGD9#PHI_1941#GzZC256#5518#Fusarium_graminearum#unaffected_pathogenicity		881.18	0	76.6%	777	1	817	2.0	777		98.32%	831	15
g12278.t1	I1RGD9#PHI_1941#GzZC256#5518#Fusarium_graminearum#unaffected_pathogenicity		54.931	1.79e-08	15.1%	777	711	68	2.0	67		30.22%	225	158
g2389.t1	I1RGE1#PHI_4042#spt8#5518#Fusarium_graminearum#reduced_virulence		739.937	0	73.1%	708	110	616	2.0	599		86.40%	712	97
g2094.t1	I1RGE3#PHI_1360#GzC2H020#5518#Fusarium_graminearum#unaffected_pathogenicity		269.128	5.43e-73	43.8%	432	184	249	2.0	241		37.60%	350	110
g2463.t1	I1RGF4#PHI_1306#GzbHLH007#5518#Fusarium_graminearum#unaffected_pathogenicity		235.196	1.42e-63	69.6%	301	9	337	2.0	293		89.15%	366	30
g13436.t1	I1RGG4#PHI_1713#GzZC028#5518#Fusarium_graminearum#unaffected_pathogenicity		412.916	1.94e-116	66.1%	608	15	673	2.0	594		82.27%	816	144
g14608.t1	I1RGG4#PHI_1713#GzZC028#5518#Fusarium_graminearum#unaffected_pathogenicity		426.488	5.26e-121	67.9%	607	48	560	2.0	529		85.88%	612	84
g2810.t1	I1RGH4#PHI_1215__PHI_1261#_Sc_Prr2___FGSG_02838#5518#Fusarium_graminearum#reduced_virulence__unaffected_pathogenicity		94.3772	3.66e-20	31.7%	405	96	313	2.0	310		63.36%	313	1
g12486.t1	I1RGH9#PHI_5824#Fgsg02844#5518#Fusarium_graminearum#unaffected_pathogenicity		190.66	6.53e-50	58.4%	224	1	224	2.0	204		66.89%	300	97
g10983.t1	I1RGX7#PHI_5834#Fgsg03009#5518#Fusarium_graminearum#unaffected_pathogenicity		409.522	1.68e-119	77.2%	344	2	371	2.0	343		99.20%	373	3
g13308.t1	I1RGX7#PHI_5834#Fgsg03009#5518#Fusarium_graminearum#unaffected_pathogenicity		113.04	6.24e-26	69.6%	347	8	340	2.0	336		89.12%	369	34
g14807.t1	I1RGX7#PHI_5834#Fgsg03009#5518#Fusarium_graminearum#unaffected_pathogenicity		93.1047	3.50e-20	42.3%	319	99	221	2.0	221		84.67%	221	1
g4676.t1	I1RH03#PHI_1898#GzZC213#5518#Fusarium_graminearum#unaffected_pathogenicity		110.495	4.13e-25	52.2%	284	5	280	2.0	254		54.39%	259	6
g8474.t1	I1RH03#PHI_1898#GzZC213#5518#Fusarium_graminearum#unaffected_pathogenicity		77.4111	5.52e-15	21.9%	206	2	216	2.0	205		43.72%	221	6
g6522.t1	I1RH29#PHI_1832#GzZC147#5518#Fusarium_graminearum#unaffected_pathogenicity		250.889	1.43e-67	56.6%	480	34	447	2.0	376		63.30%	594	219
g12906.t1	I1RH29#PHI_1832#GzZC147#5518#Fusarium_graminearum#unaffected_pathogenicity		321.723	3.67e-89	57.8%	480	38	443	2.0	412		65.50%	629	218
g5671.t1	I1RH65#PHI_7650#FgPR-IL-3#5518#Fusarium_graminearum#unaffected_pathogenicity		63.8382	2.04e-11	38.1%	267	125	153	2.0	143		76.12%	190	38
g12272.t1	I1RH65#PHI_7650#FgPR-IL-3#5518#Fusarium_graminearum#unaffected_pathogenicity		143.579	4.03e-36	66.1%	268	113	156	2.0	153		82.26%	186	34
g4436.t1	I1RH93#PHI_1924#GzZC239#5518#Fusarium_graminearum#unaffected_pathogenicity		209.322	8.20e-55	58.3%	615	231	411	2.0	385		66.50%	509	99
g4329.t1	I1RHA1#PHI_1270#FGSG_03146#5518#Fusarium_graminearum#unaffected_pathogenicity		186.842	8.82e-49	63.7%	273	4	272	2.0	270		77.49%	319	48
g13520.t1	I1RHA1#PHI_1270#FGSG_03146#5518#Fusarium_graminearum#unaffected_pathogenicity		167.331	9.68e-43	67.6%	285	1	299	2.0	285		85.19%	344	46
g14867.t1	I1RHA1#PHI_1270#FGSG_03146#5518#Fusarium_graminearum#unaffected_pathogenicity		83.7734	2.09e-17	40.7%	247	43	205	2.0	201		81.38%	202	2
g2625.t1	I1RHB3#PHI_1923#GzZC238#5518#Fusarium_graminearum#unaffected_pathogenicity		481.204	4.42e-138	66.9%	570	113	463	2.0	458		83.88%	479	17
g15510.t1	I1RHB3#PHI_1923#GzZC238#5518#Fusarium_graminearum#unaffected_pathogenicity		465.51	2.05e-132	71.3%	689	5	712	2.0	685		92.59%	742	31
g13243.t1	I1RHG2#PHI_1910#GzZC225#5518#Fusarium_graminearum#unaffected_pathogenicity		305.181	8.17e-84	69.3%	709	128	597	2.0	582		88.58%	627	31
g12806.t1	I1RHG6#PHI_1909#GzZC224#5518#Fusarium_graminearum#unaffected_pathogenicity		141.034	4.91e-34	57.2%	439	26	431	2.0	414		64.33%	607	177
g7765.t1	I1RHH3#PHI_1908#GzZC223#5518#Fusarium_graminearum#unaffected_pathogenicity		434.547	4.94e-125	58.8%	407	8	410	2.0	400		65.60%	419	10
g913.t1	I1RHI8#PHI_6121#FGSG_03243#5518#Fusarium_graminearum#reduced_virulence		156.303	1.39e-38	57.0%	495	35	489	2.0	461		63.92%	645	157
g1226.t1	I1RHI8#PHI_6121#FGSG_03243#5518#Fusarium_graminearum#reduced_virulence		194.053	2.69e-50	69.5%	499	1	514	2.0	499		89.08%	514	1
g2387.t1	I1RHI8#PHI_6121#FGSG_03243#5518#Fusarium_graminearum#reduced_virulence		91.4081	3.41e-19	21.9%	246	24	229	2.0	223		43.79%	230	2
g2565.t1	I1RHI8#PHI_6121#FGSG_03243#5518#Fusarium_graminearum#reduced_virulence		191.508	2.12e-49	61.6%	510	45	466	2.0	466		73.27%	589	124
g4033.t1	I1RHI8#PHI_6121#FGSG_03243#5518#Fusarium_graminearum#reduced_virulence		401.039	2.27e-113	71.7%	544	21	559	2.0	524		93.32%	595	37
g4943.t1	I1RHI8#PHI_6121#FGSG_03243#5518#Fusarium_graminearum#reduced_virulence		356.927	1.93e-99	51.3%	548	45	517	2.0	504		52.54%	982	466
g5341.t1	I1RHI8#PHI_6121#FGSG_03243#5518#Fusarium_graminearum#reduced_virulence		128.309	2.46e-30	62.0%	510	101	410	2.0	405		73.91%	501	97
g5684.t1	I1RHI8#PHI_6121#FGSG_03243#5518#Fusarium_graminearum#reduced_virulence		130.854	3.69e-31	62.6%	454	46	409	2.0	408		75.28%	457	50
g6746.t1	I1RHI8#PHI_6121#FGSG_03243#5518#Fusarium_graminearum#reduced_virulence		326.813	9.23e-91	74.2%	542	1	546	2.0	542		98.38%	546	1
g8189.t1	I1RHI8#PHI_6121#FGSG_03243#5518#Fusarium_graminearum#reduced_virulence		406.129	5.06e-115	73.0%	550	5	547	2.0	546		95.96%	570	24
g8518.t1	I1RHI8#PHI_6121#FGSG_03243#5518#Fusarium_graminearum#reduced_virulence		337.416	6.77e-94	72.3%	546	23	543	2.0	524		94.60%	571	29
g9108.t1	I1RHI8#PHI_6121#FGSG_03243#5518#Fusarium_graminearum#reduced_virulence		124.492	3.74e-29	52.6%	321	29	305	2.0	293		55.25%	337	33
g9116.t1	I1RHI8#PHI_6121#FGSG_03243#5518#Fusarium_graminearum#reduced_virulence		164.362	8.08e-41	47.9%	527	2	526	2.0	498		45.86%	597	100
g10075.t1	I1RHI8#PHI_6121#FGSG_03243#5518#Fusarium_graminearum#reduced_virulence		180.056	5.11e-46	65.2%	504	23	485	2.0	482		80.43%	530	46
g11037.t1	I1RHI8#PHI_6121#FGSG_03243#5518#Fusarium_graminearum#reduced_virulence		198.295	1.79e-51	66.2%	518	10	509	2.0	490		82.49%	494	5
g14728.t1	I1RHI8#PHI_6121#FGSG_03243#5518#Fusarium_graminearum#reduced_virulence		164.786	3.99e-41	58.5%	527	6	546	2.0	522		67.08%	732	187
g3235.t1	I1RHL8#PHI_5876#Fgsg03277#5518#Fusarium_graminearum#unaffected_pathogenicity		100.739	8.58e-22	37.6%	281	1	281	2.0	248		29.45%	271	24
g12036.t1	I1RHL8#PHI_5876#Fgsg03277#5518#Fusarium_graminearum#unaffected_pathogenicity		110.495	2.99e-25	55.1%	210	6	205	2.0	205		60.29%	211	7
g9999.t1	I1RHN3#PHI_1905#GzZC220#5518#Fusarium_graminearum#unaffected_pathogenicity		283.125	3.12e-77	68.9%	602	16	587	2.0	564		87.85%	588	25
g11492.t1	I1RHN3#PHI_1905#GzZC220#5518#Fusarium_graminearum#unaffected_pathogenicity		158.848	2.16e-39	52.4%	540	163	382	2.0	378		54.73%	641	260
g13132.t1	I1RHP9#PHI_5795#Fgsg03310#5518#Fusarium_graminearum#unaffected_pathogenicity		288.215	9.07e-79	40.8%	351	6	348	2.0	346		31.67%	365	18
g14689.t1	I1RHP9#PHI_5795#Fgsg03310#5518#Fusarium_graminearum#unaffected_pathogenicity		128.734	1.14e-30	55.8%	270	5	266	2.0	259		61.67%	277	19
g7636.t1	I1RHQ1#PHI_7651#FgPR-IL-4#5518#Fusarium_graminearum#reduced_virulence		146.972	6.67e-37	74.4%	245	1	245	2.0	238		98.76%	238	1
g10497.t1	I1RHQ1#PHI_7651#FgPR-IL-4#5518#Fusarium_graminearum#reduced_virulence		126.613	5.52e-30	38.2%	246	112	139	2.0	135		26.33%	141	3
g15271.t1	I1RHQ1#PHI_7651#FgPR-IL-4#5518#Fusarium_graminearum#reduced_virulence		150.789	2.53e-38	63.2%	246	102	153	2.0	145		73.56%	208	56
g6100.t1	I1RHR0#PHI_1904#GzZC219#5518#Fusarium_graminearum#unaffected_pathogenicity		602.936	5.80e-176	73.9%	618	22	622	2.0	597		97.80%	636	15
g2786.t1	I1RHS3#PHI_5852#Fgsg03336#5518#Fusarium_graminearum#unaffected_pathogenicity		121.947	1.26e-28	51.7%	274	62	215	2.0	213		53.48%	313	99
g5241.t1	I1RHS3#PHI_5852#Fgsg03336#5518#Fusarium_graminearum#unaffected_pathogenicity		154.183	2.00e-38	50.5%	273	62	216	2.0	212		51.06%	311	96
g7180.t1	I1RHS3#PHI_5852#Fgsg03336#5518#Fusarium_graminearum#unaffected_pathogenicity		74.442	2.11e-14	27.3%	291	148	160	2.0	144		54.61%	291	132
g8295.t1	I1RHS3#PHI_5852#Fgsg03336#5518#Fusarium_graminearum#unaffected_pathogenicity		145.7	7.68e-36	57.1%	311	65	278	2.0	247		64.20%	376	99
g8323.t1	I1RHS3#PHI_5852#Fgsg03336#5518#Fusarium_graminearum#unaffected_pathogenicity		138.065	1.40e-33	62.6%	333	52	295	2.0	282		75.26%	384	90
g8360.t1	I1RHS3#PHI_5852#Fgsg03336#5518#Fusarium_graminearum#unaffected_pathogenicity		196.174	2.03e-51	61.1%	333	66	287	2.0	268		72.29%	392	106
g12165.t1	I1RHS3#PHI_5852#Fgsg03336#5518#Fusarium_graminearum#unaffected_pathogenicity		110.919	2.42e-25	50.7%	240	66	177	2.0	175		51.30%	254	78
g10332.t1	I1RHV1#PHI_6123__PHI_5715#FGSG_03366__ScOrtholog_PHO12#5518#Fusarium_graminearum#reduced_virulence__unaffected_pathogenicity		478.235	3.30e-138	72.1%	485	26	498	2.0	460		94.14%	521	24
g7769.t1	I1RHY5#PHI_6125__PHI_5716#FGSG_03402__ScOrtholog_PHO11#5518#Fusarium_graminearum#unaffected_pathogenicity		651.713	0	80.7%	457	1	460	2.0	457		96.44%	460	1
g2354.t1	I1RHZ6#PHI_1887#GzZC202#5518#Fusarium_graminearum#unaffected_pathogenicity		144.427	4.81e-35	54.9%	555	170	387	2.0	386		59.81%	478	92
g535.t1	I1RI51#PHI_5792#Fgsg03476#5518#Fusarium_graminearum#unaffected_pathogenicity		162.242	8.02e-41	53.8%	269	2	268	2.0	263		57.55%	269	7
g14176.t1	I1RI60#PHI_1949#GzZC264#5518#Fusarium_graminearum#lethal		154.183	2.16e-38	66.6%	350	1	368	2.0	350		83.26%	368	1
g2609.t1	I1RI73#PHI_1284#FGSG_03499#5518#Fusarium_graminearum#unaffected_pathogenicity		246.648	2.95e-66	65.0%	487	42	486	2.0	446		79.93%	600	115
g14654.t1	I1RI73#PHI_1284#FGSG_03499#5518#Fusarium_graminearum#unaffected_pathogenicity		192.781	7.76e-50	65.8%	487	48	484	2.0	440		81.62%	587	104
g211.t1	I1RI77#PHI_5849#Fgsg03504#5518#Fusarium_graminearum#unaffected_pathogenicity		108.798	1.36e-24	67.2%	353	12	349	2.0	342		84.50%	355	7
g1522.t1	I1RI77#PHI_5849#Fgsg03504#5518#Fusarium_graminearum#unaffected_pathogenicity		66.3831	6.61e-12	37.5%	311	69	243	2.0	240		75.00%	252	13
g4527.t1	I1RI77#PHI_5849#Fgsg03504#5518#Fusarium_graminearum#unaffected_pathogenicity		208.05	6.15e-55	66.2%	353	1	370	2.0	353		82.41%	370	1
g8641.t1	I1RI77#PHI_5849#Fgsg03504#5518#Fusarium_graminearum#unaffected_pathogenicity		262.342	7.71e-71	36.6%	350	2	349	2.0	345		23.19%	347	3
g5710.t1	I1RI81#PHI_1948#GzZC263#5518#Fusarium_graminearum#unaffected_pathogenicity		131.703	2.08e-31	74.1%	515	1	515	2.0	475		98.14%	475	1
g2304.t1	I1RIF6#PHI_5815#Fgsg03588#5518#Fusarium_graminearum#unaffected_pathogenicity		153.334	3.16e-38	67.9%	359	2	358	2.0	347		85.89%	370	24
g3874.t1	I1RIF6#PHI_5815#Fgsg03588#5518#Fusarium_graminearum#unaffected_pathogenicity		91.8323	1.03e-19	41.7%	329	119	237	2.0	211		83.45%	240	4
g8480.t1	I1RIF6#PHI_5815#Fgsg03588#5518#Fusarium_graminearum#unaffected_pathogenicity		86.3183	7.32e-18	44.0%	332	12	321	2.0	285		87.96%	306	22
g9301.t1	I1RIF6#PHI_5815#Fgsg03588#5518#Fusarium_graminearum#unaffected_pathogenicity		110.919	1.93e-25	58.2%	355	167	206	2.0	189		66.45%	301	96
g9901.t1	I1RIF6#PHI_5815#Fgsg03588#5518#Fusarium_graminearum#unaffected_pathogenicity		81.6526	2.02e-16	37.8%	314	6	309	2.0	275		75.55%	285	11
g14891.t1	I1RIF6#PHI_5815#Fgsg03588#5518#Fusarium_graminearum#unaffected_pathogenicity		137.217	2.55e-33	65.3%	331	28	306	2.0	304		80.53%	348	43
g5513.t1	I1RIL1#PHI_1835#GzZC150#5518#Fusarium_graminearum#unaffected_pathogenicity		545.251	7.19e-157	52.7%	614	53	563	2.0	562		55.41%	675	113
g346.t1	I1RIL9#PHI_8803#FgShyC__FGSG_03657_#5518#Fusarium_graminearum#unaffected_pathogenicity		76.1386	1.38e-14	39.6%	366	4	363	2.0	356		79.11%	376	21
g658.t1	I1RIL9#PHI_8803#FgShyC__FGSG_03657_#5518#Fusarium_graminearum#unaffected_pathogenicity		112.192	1.40e-25	66.7%	360	1	371	2.0	360		83.37%	371	1
g2234.t1	I1RIL9#PHI_8803#FgShyC__FGSG_03657_#5518#Fusarium_graminearum#unaffected_pathogenicity		182.601	5.34e-47	70.2%	392	4	390	2.0	389		90.49%	392	3
g4645.t1	I1RIL9#PHI_8803#FgShyC__FGSG_03657_#5518#Fusarium_graminearum#unaffected_pathogenicity		86.7424	7.45e-18	39.3%	343	11	333	2.0	329		78.52%	330	2
g4787.t1	I1RIL9#PHI_8803#FgShyC__FGSG_03657_#5518#Fusarium_graminearum#unaffected_pathogenicity		97.7704	3.62e-21	54.8%	339	1	339	2.0	332		77.75%	332	1
g7163.t1	I1RIL9#PHI_8803#FgShyC__FGSG_03657_#5518#Fusarium_graminearum#unaffected_pathogenicity		73.5937	8.32e-14	41.0%	378	19	366	2.0	360		82.06%	367	2
g14172.t1	I1RIL9#PHI_8803#FgShyC__FGSG_03657_#5518#Fusarium_graminearum#unaffected_pathogenicity		261.917	2.82e-71	74.0%	422	13	422	2.0	410		97.91%	428	7
g14508.t1	I1RIL9#PHI_8803#FgShyC__FGSG_03657_#5518#Fusarium_graminearum#unaffected_pathogenicity		360.321	1.02e-101	71.7%	421	1	431	2.0	421		93.49%	431	1
g15376.t1	I1RIL9#PHI_8803#FgShyC__FGSG_03657_#5518#Fusarium_graminearum#unaffected_pathogenicity		76.9869	6.54e-15	41.8%	420	11	410	2.0	337		83.62%	350	14
g3893.t1	I1RIP4#PHI_3038#FgERG5B#5518#Fusarium_graminearum#reduced_virulence		738.665	0	81.0%	508	1	508	2.0	503		93.32%	509	7
g9760.t1	I1RIP4#PHI_3038#FgERG5B#5518#Fusarium_graminearum#reduced_virulence		66.8073	1.25e-11	19.5%	523	315	221	2.0	209		38.91%	547	327
g4723.t1	I1RIP6#PHI_5830#Fgsg03688#5518#Fusarium_graminearum#unaffected_pathogenicity		105.405	1.47e-23	50.2%	300	36	265	2.0	236		50.54%	259	24
g6066.t1	I1RIP6#PHI_5830#Fgsg03688#5518#Fusarium_graminearum#unaffected_pathogenicity		113.464	4.37e-26	69.3%	368	12	362	2.0	357		88.51%	405	44
g8272.t1	I1RIP6#PHI_5830#Fgsg03688#5518#Fusarium_graminearum#unaffected_pathogenicity		83.7734	1.27e-16	18.6%	297	2	298	2.0	296		37.25%	693	396
g9928.t1	I1RIP6#PHI_5830#Fgsg03688#5518#Fusarium_graminearum#unaffected_pathogenicity		171.573	9.11e-44	72.9%	356	2	371	2.0	355		95.87%	380	10
g11952.t1	I1RIP6#PHI_5830#Fgsg03688#5518#Fusarium_graminearum#unaffected_pathogenicity		105.405	1.28e-23	64.6%	295	11	294	2.0	285		79.25%	316	23
g12094.t1	I1RIP6#PHI_5830#Fgsg03688#5518#Fusarium_graminearum#unaffected_pathogenicity		104.133	8.58e-23	38.9%	331	54	278	2.0	272		28.22%	284	13
g12097.t1	I1RIP6#PHI_5830#Fgsg03688#5518#Fusarium_graminearum#unaffected_pathogenicity		48.9929	1.47e-06	21.7%	240	93	155	2.0	148		43.42%	253	99
g1030.t1	I1RIQ3#PHI_1575#GzOB015#5518#Fusarium_graminearum#unaffected_pathogenicity		226.289	1.83e-61	59.7%	240	19	228	2.0	222		69.30%	246	19
g9057.t1	I1RIQ3#PHI_1575#GzOB015#5518#Fusarium_graminearum#unaffected_pathogenicity		190.236	1.85e-50	70.6%	240	20	226	2.0	221		91.13%	245	20
g10469.t1	I1RIQ3#PHI_1575#GzOB015#5518#Fusarium_graminearum#unaffected_pathogenicity		119.826	1.68e-28	71.4%	240	20	229	2.0	221		92.71%	244	16
g13903.t1	I1RIQ3#PHI_1575#GzOB015#5518#Fusarium_graminearum#unaffected_pathogenicity		102.86	3.67e-23	63.0%	240	54	196	2.0	187		76.26%	249	54
g14248.t1	I1RIQ3#PHI_1575#GzOB015#5518#Fusarium_graminearum#unaffected_pathogenicity		244.103	2.51e-67	66.1%	240	20	225	2.0	221		78.40%	245	21
g3623.t1	I1RIS2#PHI_5353#Famfs1#282267#Fusarium_asiaticum#reduced_virulence		139.761	7.45e-34	47.1%	228	2	228	2.0	227		44.10%	283	56
g5293.t1	I1RIS2#PHI_5353#Famfs1#282267#Fusarium_asiaticum#reduced_virulence		177.935	2.48e-45	67.0%	538	7	532	2.0	528		84.08%	607	80
g7137.t1	I1RIS2#PHI_5353#Famfs1#282267#Fusarium_asiaticum#reduced_virulence		289.911	2.24e-79	71.1%	543	2	542	2.0	535		92.24%	541	7
g9083.t1	I1RIS2#PHI_5353#Famfs1#282267#Fusarium_asiaticum#reduced_virulence		236.468	3.77e-63	66.8%	538	16	523	2.0	497		83.67%	505	9
g10395.t1	I1RIS2#PHI_5353#Famfs1#282267#Fusarium_asiaticum#reduced_virulence		338.689	1.89e-94	72.5%	540	1	540	2.0	503		94.91%	503	1
g11461.t1	I1RIS2#PHI_5353#Famfs1#282267#Fusarium_asiaticum#reduced_virulence		599.543	3.58e-176	75.7%	562	2	561	2.0	559		94.75%	574	16
g13587.t1	I1RIS2#PHI_5353#Famfs1#282267#Fusarium_asiaticum#reduced_virulence		146.124	1.68e-35	59.6%	543	9	535	2.0	515		69.22%	647	133
g6304.t1	I1RJ45#PHI_6120#FGSG_03846#5518#Fusarium_graminearum#reduced_virulence		448.544	2.04e-129	68.6%	446	34	413	2.0	405		82.32%	488	84
g682.t1	I1RJ58#PHI_1884#GzZC199#5518#Fusarium_graminearum#unaffected_pathogenicity		54.5069	5.57e-08	4.9%	509	454	56	2.0	56		9.72%	478	423
g12096.t1	I1RJ69#PHI_1609#GzP53L002#5518#Fusarium_graminearum#unaffected_pathogenicity		179.208	8.34e-46	73.6%	501	2	537	2.0	500		97.11%	543	7
g13463.t1	I1RJ71#PHI_1883#GzZC198#5518#Fusarium_graminearum#unaffected_pathogenicity		150.789	9.05e-37	47.7%	540	103	438	2.0	421		45.46%	460	40
g7820.t1	I1RJ74#PHI_1363#TRI15#5518#Fusarium_graminearum#unaffected_pathogenicity		163.514	1.83e-41	67.0%	323	80	311	2.0	244		84.05%	370	60
g3143.t1	I1RJA3#PHI_1881#GzZC196#5518#Fusarium_graminearum#unaffected_pathogenicity		531.678	3.53e-157	76.9%	471	13	463	2.0	459		99.78%	464	2
g7015.t1	I1RJD6#PHI_2408#FgMT1#5518#Fusarium_graminearum#unaffected_pathogenicity		744.603	0	84.0%	513	11	503	2.0	502		98.05%	512	11
g6986.t1	I1RJE6#PHI_5790#Fgsg03962#5518#Fusarium_graminearum#unaffected_pathogenicity		334.872	8.95e-94	60.3%	372	1	374	2.0	372		70.70%	374	1
g10098.t1	I1RJE8#PHI_721#GRS1#5518#Fusarium_graminearum#unaffected_pathogenicity		473.145	2.35e-133	57.0%	1747	94	1757	2.0	1654		63.91%	1873	117
[truncated: 2,392 more rows]

## Sheet: D. eres
Table S6 - Plant-host Interactions of Diaporthe eres CBS 160.32
Query	Name
g10613.t1	A0A0A2ILW0#PHI_7664#LysM1#27334#Penicillium_expansum#effector__plant_avirulence_determinant_
g11009.t1	A0A0A2ILW0#PHI_7664#LysM1#27334#Penicillium_expansum#effector__plant_avirulence_determinant_
g6237.t1	A0A0A2J5T2#PHI_8718#PeCrt#27334#Penicillium_expansum#reduced_virulence
g13262.t1	A0A0A2JPI4#PHI_8719#PePpi#27334#Penicillium_expansum#unaffected_pathogenicity
g14353.t1	A0A0A2JY92#PHI_7666#LysM3#27334#Penicillium_expansum#effector__plant_avirulence_determinant_
g4618.t1	A0A0A2JZB1#PHI_8722__PHI_8724#PeCat__PeSat#27334#Penicillium_expansum#unaffected_pathogenicity__reduced_virulence
g2497.t1	A0A0A2KRU1#PHI_6881#laeA#27334#Penicillium_expansum#reduced_virulence
g3500.t1	A0A0A2KRU1#PHI_6881#laeA#27334#Penicillium_expansum#reduced_virulence
g7965.t1	A0A0A2KRU1#PHI_6881#laeA#27334#Penicillium_expansum#reduced_virulence
g9159.t1	A0A0A2KRU1#PHI_6881#laeA#27334#Penicillium_expansum#reduced_virulence
g11016.t1	A0A0A7DLV6#PHI_4722#Iug18#318829#Magnaporthe_oryzae#reduced_virulence
g7584.t1	A0A0C4DHR8#PHI_7682#nit1#5507#Fusarium_oxysporum#unaffected_pathogenicity
g15183.t1	A0A0C4DHR8#PHI_7682#nit1#5507#Fusarium_oxysporum#unaffected_pathogenicity
g12521.t1	A0A0C4DHY2#PHI_4879#pg1#5507#Fusarium_oxysporum#unaffected_pathogenicity__reduced_virulence
g11883.t1	A0A0C4DHY4#PHI_4880#pgx6#5507#Fusarium_oxysporum#unaffected_pathogenicity__reduced_virulence
g6276.t1	A0A0D1CL60#PHI_9206#Doa10__UMAG_10911_#5270#Ustilago_maydis#unaffected_pathogenicity
g8082.t1	A0A0D1D175#PHI_9205#Hrd1__UMAG_00542_#5270#Ustilago_maydis#unaffected_pathogenicity
g5375.t1	A0A0D1E0M1#PHI_9208#Der2__UMAG_11402_#5270#Ustilago_maydis#unaffected_pathogenicity
g8540.t1	A0A0D1E4M7#PHI_9204#Spp1__UMAG_02729_#5270#Ustilago_maydis#loss_of_pathogenicity
g5961.t1	A0A0D2X8F5#PHI_9192#Foatg22#5507#Fusarium_oxysporum#reduced_virulence__increased_virulence__hypervirulence_
g8073.t1	A0A0D2XDM3#PHI_4724#gls1#5507#Fusarium_oxysporum#unaffected_pathogenicity
g8789.t1	A0A0D2XEI7#PHI_9050#FolVam7__FOXG_02319_#5507#Fusarium_oxysporum#reduced_virulence
g15065.t1	A0A0D2XHJ2#PHI_9288#rec8__FOXG_03390_#5507#Fusarium_oxysporum#unaffected_pathogenicity
g5628.t1	A0A0D2XJY4#PHI_4723#gnn1#5507#Fusarium_oxysporum#unaffected_pathogenicity
g3660.t1	A0A0D2XVZ5#PHI_5236#Dnj1#5507#Fusarium_oxysporum#reduced_virulence
g7280.t1	A0A0D2XVZ5#PHI_5236#Dnj1#5507#Fusarium_oxysporum#reduced_virulence
g10941.t1	A0A0D2XVZ5#PHI_5236#Dnj1#5507#Fusarium_oxysporum#reduced_virulence
g14620.t1	A0A0D2XWJ8#PHI_4727#gdb1#5507#Fusarium_oxysporum#reduced_virulence__unaffected_pathogenicity
g11859.t1	A0A0D2YC96#PHI_4725#gbe1#5507#Fusarium_oxysporum#unaffected_pathogenicity
g4320.t1	A0A0D2YD74#PHI_5483#FTF1#5507#Fusarium_oxysporum#reduced_virulence
g10709.t1	A0A0D2YG10#PHI_6936#fub1#5507#Fusarium_oxysporum#reduced_virulence
g15277.t1	A0A0D3LX64#PHI_4618#PcPL15#4784#Phytophthora_capsici#increased_virulence__hypervirulence___reduced_virulence
g2670.t1	A0A0D5BX39#PHI_4750#ChPMA2#80884#Colletotrichum_higginsianum#loss_of_pathogenicity
g388.t1	A0A0D5BX39#PHI_4750#ChPMA2#80884#Colletotrichum_higginsianum#loss_of_pathogenicity
g11888.t1	A0A0D5YKF1#PHI_8812#CopA__ABUW_2707_#470#Acinetobacter_baumannii#unaffected_pathogenicity__reduced_virulence
g12853.t1	A0A0E0S1S6#PHI_9097#Fgist1__FGSG_12578_#5518#Fusarium_graminearum#reduced_virulence
g4020.t1	A0A0E0S4Y5#PHI_9104#FGRRES_16221#5518#Fusarium_graminearum#reduced_virulence
g8997.t1	A0A0E0S4Y5#PHI_9104#FGRRES_16221#5518#Fusarium_graminearum#reduced_virulence
g9850.t1	A0A0E0S4Y5#PHI_9104#FGRRES_16221#5518#Fusarium_graminearum#reduced_virulence
g1745.t1	A0A0E0S4Y7#PHI_8646#FgLDHL2__FGSG_16220_#5518#Fusarium_graminearum#reduced_virulence
g4870.t1	A0A0E0S4Y7#PHI_8646#FgLDHL2__FGSG_16220_#5518#Fusarium_graminearum#reduced_virulence
g5276.t1	A0A0E0S4Y7#PHI_8646#FgLDHL2__FGSG_16220_#5518#Fusarium_graminearum#reduced_virulence
g5502.t1	A0A0E0S4Y7#PHI_8646#FgLDHL2__FGSG_16220_#5518#Fusarium_graminearum#reduced_virulence
g553.t1	A0A0E0S4Y7#PHI_8646#FgLDHL2__FGSG_16220_#5518#Fusarium_graminearum#reduced_virulence
g10909.t1	A0A0E0S4Y7#PHI_8646#FgLDHL2__FGSG_16220_#5518#Fusarium_graminearum#reduced_virulence
g750.t1	A0A0E0S4Y7#PHI_8646#FgLDHL2__FGSG_16220_#5518#Fusarium_graminearum#reduced_virulence
g1060.t1	A0A0E0S4Y7#PHI_8646#FgLDHL2__FGSG_16220_#5518#Fusarium_graminearum#reduced_virulence
g2217.t1	A0A0E0S648#PHI_5780#Fgsg04051#5518#Fusarium_graminearum#unaffected_pathogenicity
g9395.t1	A0A0E0S648#PHI_5780#Fgsg04051#5518#Fusarium_graminearum#unaffected_pathogenicity
g6596.t1	A0A0E0SA40#PHI_7025#FgRav2#5518#Fusarium_graminearum#loss_of_pathogenicity
g753.t1	A0A0E0SEE4#PHI_6259#DOHH#5518#Fusarium_graminearum#reduced_virulence__unaffected_pathogenicity
g2943.t1	A0A0F6AZ25#PHI_7211#STM14_1002#28901#Salmonella_enterica#reduced_virulence
g5262.t1	A0A0F6AZ26#PHI_7212#STM14_1003#28901#Salmonella_enterica#reduced_virulence
g6133.t1	A0A0F6AZ27#PHI_7214#STM14_1005#28901#Salmonella_enterica#reduced_virulence
g7849.t1	A0A0F6AZ27#PHI_7214#STM14_1005#28901#Salmonella_enterica#reduced_virulence
g11723.t1	A0A0F6AZ27#PHI_7214#STM14_1005#28901#Salmonella_enterica#reduced_virulence
g5551.t1	A0A0F6AZ29#PHI_7216#STM14_1007#28901#Salmonella_enterica#reduced_virulence
g9946.t1	A0A0F7A0T2#PHI_7697#BphP1#317#Pseudomonas_syringae#increased_virulence__hypervirulence_
g3320.t1	A0A0G4J7R2#PHI_7735#PbCYP3#318829#Magnaporthe_oryzae#reduced_virulence
g7391.t1	A0A0G4J7R2#PHI_7735#PbCYP3#318829#Magnaporthe_oryzae#reduced_virulence
g11698.t1	A0A0H2X8G8#PHI_7780#NlpD__XC_2522_#339#Xanthomonas_campestris#reduced_virulence
g11504.t1	A0A0H2XG07#PHI_7344#PurA#1280#Staphylococcus_aureus#reduced_virulence
g15081.t1	A0A0H2ZDI1#PHI_7817#PA14_23420__zbdP_#287#Pseudomonas_aeruginosa#unaffected_pathogenicity
g9221.t1	A0A0H2ZGB1#PHI_7298#PhzG1#287#Pseudomonas_aeruginosa#reduced_virulence
g5208.t1	A0A0H2ZGI5#PHI_7297__PHI_7304#PhzF1__PhzF2#287#Pseudomonas_aeruginosa#reduced_virulence
g14884.t1	A0A0H2ZGI5#PHI_7297__PHI_7304#PhzF1__PhzF2#287#Pseudomonas_aeruginosa#reduced_virulence
g9482.t1	A0A0H2ZL76#PHI_7301#PhzC2#287#Pseudomonas_aeruginosa#reduced_virulence
g5243.t1	A0A0H2ZQ21#PHI_6501#BglA3#1313#Streptococcus_pneumoniae#reduced_virulence
g10788.t1	A0A0H2ZQ21#PHI_6501#BglA3#1313#Streptococcus_pneumoniae#reduced_virulence
g16287.t1	A0A0H2ZQ21#PHI_6501#BglA3#1313#Streptococcus_pneumoniae#reduced_virulence
g1721.t1	A0A0H3KBS1#PHI_7917#NWMN_0826#1280#Staphylococcus_aureus#reduced_virulence
g3252.t1	A0A0H3KBS1#PHI_7917#NWMN_0826#1280#Staphylococcus_aureus#reduced_virulence
g6213.t1	A0A0H3KBS1#PHI_7917#NWMN_0826#1280#Staphylococcus_aureus#reduced_virulence
g7759.t1	A0A0H3KBS1#PHI_7917#NWMN_0826#1280#Staphylococcus_aureus#reduced_virulence
g9555.t1	A0A0H3KBS1#PHI_7917#NWMN_0826#1280#Staphylococcus_aureus#reduced_virulence
g9846.t1	A0A0H3KBS1#PHI_7917#NWMN_0826#1280#Staphylococcus_aureus#reduced_virulence
g10189.t1	A0A0H3KBS1#PHI_7917#NWMN_0826#1280#Staphylococcus_aureus#reduced_virulence
g10790.t1	A0A0H3KBS1#PHI_7917#NWMN_0826#1280#Staphylococcus_aureus#reduced_virulence
g13357.t1	A0A0H3KBS1#PHI_7917#NWMN_0826#1280#Staphylococcus_aureus#reduced_virulence
g13742.t1	A0A0H3KBS1#PHI_7917#NWMN_0826#1280#Staphylococcus_aureus#reduced_virulence
g15018.t1	A0A0H3KBS1#PHI_7917#NWMN_0826#1280#Staphylococcus_aureus#reduced_virulence
g11858.t1	A0A0H3LK50#PHI_9184#bscN#518#Bordetella_bronchiseptica#unaffected_pathogenicity
g2252.t1	A0A0H3LPR7#PHI_9188#BB_RS07570__BB1518_#518#Bordetella_bronchiseptica#unaffected_pathogenicity
g6205.t1	A0A0H3LPR7#PHI_9188#BB_RS07570__BB1518_#518#Bordetella_bronchiseptica#unaffected_pathogenicity
g10646.t1	A0A0H3LPR7#PHI_9188#BB_RS07570__BB1518_#518#Bordetella_bronchiseptica#unaffected_pathogenicity
g11826.t1	A0A0H3LPR7#PHI_9188#BB_RS07570__BB1518_#518#Bordetella_bronchiseptica#unaffected_pathogenicity
g14604.t1	A0A0H3LPR7#PHI_9188#BB_RS07570__BB1518_#518#Bordetella_bronchiseptica#unaffected_pathogenicity
g14956.t1	A0A0H3LPR7#PHI_9188#BB_RS07570__BB1518_#518#Bordetella_bronchiseptica#unaffected_pathogenicity
g960.t1	A0A0H3LPZ5#PHI_9189#BB_RS14645__BB2918_#518#Bordetella_bronchiseptica#unaffected_pathogenicity
g12156.t1	A0A0H6FRN3#PHI_6701#gntK#666#Vibrio_cholerae#reduced_virulence
g9.t1	A0A0H6FRN3#PHI_6701#gntK#666#Vibrio_cholerae#reduced_virulence
g3430.t1	A0A0J9ULI2#PHI_7683#nit2#5507#Fusarium_oxysporum#unaffected_pathogenicity
g10314.t1	A0A0J9ULI2#PHI_7683#nit2#5507#Fusarium_oxysporum#unaffected_pathogenicity
g2212.t1	A0A0J9W5C7#PHI_9287#rad21nc__FOXG_15850_#5507#Fusarium_oxysporum#unaffected_pathogenicity
g8248.t1	A0A0J9WWZ9#PHI_6956#gigX4#347#Xanthomonas_oryzae#increased_virulence__hypervirulence_
g13146.t1	A0A0J9WWZ9#PHI_6956#gigX4#347#Xanthomonas_oryzae#increased_virulence__hypervirulence_
g14952.t1	A0A0J9WWZ9#PHI_6956#gigX4#347#Xanthomonas_oryzae#increased_virulence__hypervirulence_
g9356.t1	A0A0K0GME1#PHI_8987#PXO_RS15740#347#Xanthomonas_oryzae#unaffected_pathogenicity
g11520.t1	A0A0L0VJ47#PHI_9250#PsRPs26#27350#Puccinia_striiformis#reduced_virulence
g10207.t1	A0A0L9JQ40#PHI_6892#iscU#28901#Salmonella_enterica#reduced_virulence
g7775.t1	A0A0Q0B337#PHI_6649#iaaM#29438#Pseudomonas_savastanoi#reduced_virulence
g11548.t1	A0A0Q0B337#PHI_6649#iaaM#29438#Pseudomonas_savastanoi#reduced_virulence
g10896.t1	A0A0R1BRS8#PHI_6090#katE#106654#Acinetobacter_nosocomialis#increased_virulence__hypervirulence_
g784.t1	A0A0U5BRC2#PHI_7866#Lon#346#Xanthomonas_citri#increased_virulence__hypervirulence___reduced_virulence__unaffected_pathogenicity
g3211.t1	A0A1B4XMK3#PHI_8586#mntH1#1351#Enterococcus_faecalis#unaffected_pathogenicity__reduced_virulence
g7990.t1	A0A1C3YI15#PHI_5833#Fgsg00994#5518#Fusarium_graminearum#unaffected_pathogenicity
g13129.t1	A0A1C3YI15#PHI_5833#Fgsg00994#5518#Fusarium_graminearum#unaffected_pathogenicity
g16336.t1	A0A1C3YI15#PHI_5833#Fgsg00994#5518#Fusarium_graminearum#unaffected_pathogenicity
g135.t1	A0A1C3YJ88#PHI_5855#GCD3#5518#Fusarium_graminearum#unaffected_pathogenicity
g3290.t1	A0A1C3YJ97#PHI_5796#Fgsg02569#5518#Fusarium_graminearum#unaffected_pathogenicity
g8678.t1	A0A1C3YJ97#PHI_5796#Fgsg02569#5518#Fusarium_graminearum#unaffected_pathogenicity
g6805.t1	A0A1C3YJF1#PHI_5804#Fgsg05006#5518#Fusarium_graminearum#unaffected_pathogenicity
g4096.t1	A0A1C3YK62#PHI_5869#Fgsg11598#5518#Fusarium_graminearum#unaffected_pathogenicity
g4138.t1	A0A1C3YKC6#PHI_5871#Fgsg11080#5518#Fusarium_graminearum#unaffected_pathogenicity
g6927.t1	A0A1C3YKY7#PHI_5818#Fgsg07136#5518#Fusarium_graminearum#unaffected_pathogenicity
g7689.t1	A0A1C3YKY7#PHI_5818#Fgsg07136#5518#Fusarium_graminearum#unaffected_pathogenicity
g12559.t1	A0A1C3YKY7#PHI_5818#Fgsg07136#5518#Fusarium_graminearum#unaffected_pathogenicity
g6385.t1	A0A1C3YMJ9#PHI_5787#Fgsg03064#5518#Fusarium_graminearum#unaffected_pathogenicity
g5986.t1	A0A1C3YMM6#PHI_5794#Fgsg12490#5518#Fusarium_graminearum#unaffected_pathogenicity
g6142.t1	A0A1C3YMR4#PHI_5866#Fgsg03237#5518#Fusarium_graminearum#unaffected_pathogenicity
g3845.t1	A0A1C3YMS1#PHI_5868#Fgsg12463#5518#Fusarium_graminearum#unaffected_pathogenicity
g6178.t1	A0A1C3YMS1#PHI_5868#Fgsg12463#5518#Fusarium_graminearum#unaffected_pathogenicity
g6665.t1	A0A1C3YMS1#PHI_5868#Fgsg12463#5518#Fusarium_graminearum#unaffected_pathogenicity
g1043.t1	A0A1C3YMS1#PHI_5868#Fgsg12463#5518#Fusarium_graminearum#unaffected_pathogenicity
g1088.t1	A0A1C3YMZ9#PHI_5844#Fgsg03932#5518#Fusarium_graminearum#unaffected_pathogenicity
g9200.t1	A0A1D8PCN8#PHI_9225#CaPsy2#5476#Candida_albicans#increased_virulence__hypervirulence_
g9872.t1	A0A1D8PF23#PHI_7012#arl3#5476#Candida_albicans#unaffected_pathogenicity
g3212.t1	A0A1D8PKM5#PHI_8896#Pem2__C3_06570C_A_#5476#Candida_albicans#increased_virulence__hypervirulence_
g14434.t1	A0A1D8PKX3#PHI_8905#VMA6#5476#Candida_albicans#reduced_virulence
g9222.t1	A0A1D8PSJ8#PHI_9226#CaPph3#5476#Candida_albicans#increased_virulence__hypervirulence_
g10957.t1	A0A1D9Q1W2#PHI_8813#SsC6TF1__Sscle04g036970_#5180#Sclerotinia_sclerotiorum#reduced_virulence
g4331.t1	A0A1D9QMN1#PHI_7737__PHI_9520#SsNsd1__Ssnsd1#5180#Sclerotinia_sclerotiorum#loss_of_pathogenicity__reduced_virulence
g6519.t1	A0A1D9QMN1#PHI_7737__PHI_9520#SsNsd1__Ssnsd1#5180#Sclerotinia_sclerotiorum#loss_of_pathogenicity__reduced_virulence
g2373.t1	A0A1S6JYV9#PHI_7447#CpSlt2#5116#Cryphonectria_parasitica#reduced_virulence
g4938.t1	A0A1S7DPR5#PHI_8508#AS87_RS09170__bioF_#34085#Riemerella_anatipestifer#increased_virulence__hypervirulence___reduced_virulence
g9240.t1	A0A1S7DPR5#PHI_8508#AS87_RS09170__bioF_#34085#Riemerella_anatipestifer#increased_virulence__hypervirulence___reduced_virulence
g3042.t1	A0A1W5T7B8#PHI_7243#pks15#176275#Beauveria_bassiana#reduced_virulence
g9275.t1	A0A2I7YRH9#PHI_8856#CgAzf1__KY581593_#474922#Colletotrichum_gloeosporioides#reduced_virulence
g4666.t1	A0A2P1E328#PHI_7712#CgRGS1#474922#Colletotrichum_gloeosporioides#reduced_virulence
g1903.t1	A0A016PTV5#PHI_5393#GLX#5518#Fusarium_graminearum#reduced_virulence
g6405.t1	A0A016PTV5#PHI_5393#GLX#5518#Fusarium_graminearum#reduced_virulence
g11226.t1	A0A016PTV5#PHI_5393#GLX#5518#Fusarium_graminearum#reduced_virulence
g15490.t1	A0A016PTV5#PHI_5393#GLX#5518#Fusarium_graminearum#reduced_virulence
g16171.t1	A0A016PTV5#PHI_5393#GLX#5518#Fusarium_graminearum#reduced_virulence
g349.t1	A0A016PUA3#PHI_3659#NPS1#5518#Fusarium_graminearum#unaffected_pathogenicity__reduced_virulence
g8219.t1	A0A016PW58#PHI_3658#NPS2#5518#Fusarium_graminearum#unaffected_pathogenicity__reduced_virulence
g6679.t1	A0A016PX00#PHI_4602#FDB2#5518#Fusarium_graminearum#reduced_virulence
g14827.t1	A0A024CHY4#PHI_4837#cipA#36746#Pseudomonas_cichorii#reduced_virulence
g10914.t1	A0A059UDR8#PHI_2897__PHI_9472#BEC1019#34373__29850#Blumeria_graminis__Gaeumannomyces_graminis#reduced_virulence__effector__plant_avirulence_determinan
g12825.t1	A0A063BQI0#PHI_9481#UvCDC2__KDB_12816.1_#1159556#Ustilaginoidea_virens#reduced_virulence
g3353.t1	A0A063C0A1#PHI_9163#UvBI-1#1159556#Ustilaginoidea_virens#loss_of_pathogenicity
g1507.t1	A0A068B0X0#PHI_7257#Rs-scp-1#46012#Radopholus_similis#reduced_virulence
g2427.t1	A0A068B0X0#PHI_7257#Rs-scp-1#46012#Radopholus_similis#reduced_virulence
g2741.t1	A0A068B0X0#PHI_7257#Rs-scp-1#46012#Radopholus_similis#reduced_virulence
g2975.t1	A0A068B0X0#PHI_7257#Rs-scp-1#46012#Radopholus_similis#reduced_virulence
g11483.t1	A0A068B0X0#PHI_7257#Rs-scp-1#46012#Radopholus_similis#reduced_virulence
g12842.t1	A0A068B0X0#PHI_7257#Rs-scp-1#46012#Radopholus_similis#reduced_virulence
g13067.t1	A0A068B0X0#PHI_7257#Rs-scp-1#46012#Radopholus_similis#reduced_virulence
g13623.t1	A0A068B0X0#PHI_7257#Rs-scp-1#46012#Radopholus_similis#reduced_virulence
g14080.t1	A0A068B0X0#PHI_7257#Rs-scp-1#46012#Radopholus_similis#reduced_virulence
g14451.t1	A0A068B0X0#PHI_7257#Rs-scp-1#46012#Radopholus_similis#reduced_virulence
g15489.t1	A0A068B0X0#PHI_7257#Rs-scp-1#46012#Radopholus_similis#reduced_virulence
g16004.t1	A0A068B0X0#PHI_7257#Rs-scp-1#46012#Radopholus_similis#reduced_virulence
g16193.t1	A0A068B0X0#PHI_7257#Rs-scp-1#46012#Radopholus_similis#reduced_virulence
g16495.t1	A0A068B0X0#PHI_7257#Rs-scp-1#46012#Radopholus_similis#reduced_virulence
g1028.t1	A0A068B0X0#PHI_7257#Rs-scp-1#46012#Radopholus_similis#reduced_virulence
g47.t1	A0A075TRB3#PHI_3301#patN#27334#Penicillium_expansum#unaffected_pathogenicity
g9733.t1	A0A075TRB3#PHI_3301#patN#27334#Penicillium_expansum#unaffected_pathogenicity
g10113.t1	A0A076ZHT9#PHI_7511#VK055_1961#573#Klebsiella_pneumoniae#unaffected_pathogenicity
g670.t1	A0A076ZHT9#PHI_7511#VK055_1961#573#Klebsiella_pneumoniae#unaffected_pathogenicity
g1078.t1	A0A076ZHT9#PHI_7511#VK055_1961#573#Klebsiella_pneumoniae#unaffected_pathogenicity
g7018.t1	A0A076ZMY5#PHI_7520#VK055_1952#573#Klebsiella_pneumoniae#unaffected_pathogenicity
g7112.t1	A0A076ZMY5#PHI_7520#VK055_1952#573#Klebsiella_pneumoniae#unaffected_pathogenicity
g8335.t1	A0A076ZMY5#PHI_7520#VK055_1952#573#Klebsiella_pneumoniae#unaffected_pathogenicity
g12848.t1	A0A076ZMY5#PHI_7520#VK055_1952#573#Klebsiella_pneumoniae#unaffected_pathogenicity
g13896.t1	A0A076ZMY5#PHI_7520#VK055_1952#573#Klebsiella_pneumoniae#unaffected_pathogenicity
g14440.t1	A0A076ZMY5#PHI_7520#VK055_1952#573#Klebsiella_pneumoniae#unaffected_pathogenicity
g7699.t1	A0A095C2M1#PHI_4556#Ure4#552467#Cryptococcus_gattii_vgiii#reduced_virulence
g3756.t1	A0A095CIZ4#PHI_6188#Ubp5#552467#Cryptococcus_gattii_vgiii#reduced_virulence
g11639.t1	A0A095EN78#PHI_4555#URE1#552467#Cryptococcus_gattii_vgiii#reduced_virulence
g2060.t1	A0A098DCR9#PHI_5838#Fgsg08408#5518#Fusarium_graminearum#unaffected_pathogenicity
g3518.t1	A0A098DCR9#PHI_5838#Fgsg08408#5518#Fusarium_graminearum#unaffected_pathogenicity
g6021.t1	A0A098DCR9#PHI_5838#Fgsg08408#5518#Fusarium_graminearum#unaffected_pathogenicity
g6488.t1	A0A098DCR9#PHI_5838#Fgsg08408#5518#Fusarium_graminearum#unaffected_pathogenicity
g11265.t1	A0A098DCR9#PHI_5838#Fgsg08408#5518#Fusarium_graminearum#unaffected_pathogenicity
g13311.t1	A0A098DCR9#PHI_5838#Fgsg08408#5518#Fusarium_graminearum#unaffected_pathogenicity
g13221.t1	A0A098DG53#PHI_5847#Fgsg16316#5518#Fusarium_graminearum#unaffected_pathogenicity
g13490.t1	A0A098DG53#PHI_5847#Fgsg16316#5518#Fusarium_graminearum#unaffected_pathogenicity
g13560.t1	A0A098DG53#PHI_5847#Fgsg16316#5518#Fusarium_graminearum#unaffected_pathogenicity
g1993.t1	A0A098DK45#PHI_7123#Fgvps39#5518#Fusarium_graminearum#reduced_virulence
g2986.t1	A0A098DM90#PHI_5864#GCD12#5518#Fusarium_graminearum#unaffected_pathogenicity
g5039.t1	A0A098DM90#PHI_5864#GCD12#5518#Fusarium_graminearum#unaffected_pathogenicity
g6208.t1	A0A098DM90#PHI_5864#GCD12#5518#Fusarium_graminearum#unaffected_pathogenicity
g7067.t1	A0A098DM90#PHI_5864#GCD12#5518#Fusarium_graminearum#unaffected_pathogenicity
g14188.t1	A0A098DM90#PHI_5864#GCD12#5518#Fusarium_graminearum#unaffected_pathogenicity
g2813.t1	A0A098DMJ4#PHI_5801#Fgsg04628#5518#Fusarium_graminearum#unaffected_pathogenicity
g2852.t1	A0A098DRE2#PHI_5846#Fgsg07655#5518#Fusarium_graminearum#unaffected_pathogenicity
g8358.t1	A0A098DRE2#PHI_5846#Fgsg07655#5518#Fusarium_graminearum#unaffected_pathogenicity
g11655.t1	A0A098DRE2#PHI_5846#Fgsg07655#5518#Fusarium_graminearum#unaffected_pathogenicity
g2634.t1	A0A098DTB5#PHI_5802#PRE1#5518#Fusarium_graminearum#unaffected_pathogenicity
g5906.t1	A0A116Q7Z1#PHI_8932#adhE#1307#Streptococcus_suis#reduced_virulence
g15839.t1	A0A125YUL2#PHI_7744#ANK1__TGME49_216140_#5811#Toxoplasma_gondii#reduced_virulence
g1824.t1	A0A151V4F3#PHI_6391#CDA2#318829#Magnaporthe_oryzae#unaffected_pathogenicity
g14507.t1	A0A171JTK6#PHI_6512#lplA1#1639#Listeria_monocytogenes#reduced_virulence
g5352.t1	A0A177DU44#PHI_8000#csn5#5599#Alternaria_alternata#reduced_virulence
g15455.t1	A0A177DU44#PHI_8000#csn5#5599#Alternaria_alternata#reduced_virulence
g5041.t1	A0A177DXG4#PHI_8537#AaMFS54#5599#Alternaria_alternata#reduced_virulence
g8847.t1	A0A177DXG4#PHI_8537#AaMFS54#5599#Alternaria_alternata#reduced_virulence
g15997.t1	A0A177DXG4#PHI_8537#AaMFS54#5599#Alternaria_alternata#reduced_virulence
g7944.t1	A0A192GP70#PHI_7281#PsINV#27350#Puccinia_striiformis#reduced_virulence
g14625.t1	A0A192GP70#PHI_7281#PsINV#27350#Puccinia_striiformis#reduced_virulence
g14911.t1	A0A192GP70#PHI_7281#PsINV#27350#Puccinia_striiformis#reduced_virulence
g4213.t1	A0A290WFC9#PHI_7708#VEDA_05198#27337#Verticillium_dahliae#reduced_virulence__unaffected_pathogenicity__increased_virulence__hypervirulence_
g4306.t1	A0A290WFC9#PHI_7708#VEDA_05198#27337#Verticillium_dahliae#reduced_virulence__unaffected_pathogenicity__increased_virulence__hypervirulence_
g7124.t1	A0A290WFC9#PHI_7708#VEDA_05198#27337#Verticillium_dahliae#reduced_virulence__unaffected_pathogenicity__increased_virulence__hypervirulence_
g10774.t1	A0A290WFC9#PHI_7708#VEDA_05198#27337#Verticillium_dahliae#reduced_virulence__unaffected_pathogenicity__increased_virulence__hypervirulence_
g16257.t1	A0A290WFC9#PHI_7708#VEDA_05198#27337#Verticillium_dahliae#reduced_virulence__unaffected_pathogenicity__increased_virulence__hypervirulence_
g3162.t1	A0A290WFK0#PHI_7709#VEDA_05199#27337#Verticillium_dahliae#reduced_virulence__unaffected_pathogenicity
g1371.t1	A0A290WFK0#PHI_7709#VEDA_05199#27337#Verticillium_dahliae#reduced_virulence__unaffected_pathogenicity
g10501.t1	A0A290WGZ0#PHI_7703#VEDA_05193#27337#Verticillium_dahliae#reduced_virulence__unaffected_pathogenicity
g14789.t1	A0A290WGZ0#PHI_7703#VEDA_05193#27337#Verticillium_dahliae#reduced_virulence__unaffected_pathogenicity
g2077.t1	A0A290WH42#PHI_7707#VEDA_05197#27337#Verticillium_dahliae#reduced_virulence__unaffected_pathogenicity__increased_virulence__hypervirulence_
g11651.t1	A0A290WH42#PHI_7707#VEDA_05197#27337#Verticillium_dahliae#reduced_virulence__unaffected_pathogenicity__increased_virulence__hypervirulence_
g13536.t1	A0A290WH42#PHI_7707#VEDA_05197#27337#Verticillium_dahliae#reduced_virulence__unaffected_pathogenicity__increased_virulence__hypervirulence_
g2499.t1	A0A290WHN4#PHI_7704#VEDA_05194#27337#Verticillium_dahliae#reduced_virulence__unaffected_pathogenicity
g3507.t1	A0A290WHN4#PHI_7704#VEDA_05194#27337#Verticillium_dahliae#reduced_virulence__unaffected_pathogenicity
g8188.t1	A0A290WHN4#PHI_7704#VEDA_05194#27337#Verticillium_dahliae#reduced_virulence__unaffected_pathogenicity
g8627.t1	A0A290WHN4#PHI_7704#VEDA_05194#27337#Verticillium_dahliae#reduced_virulence__unaffected_pathogenicity
g9633.t1	A0A290WHN4#PHI_7704#VEDA_05194#27337#Verticillium_dahliae#reduced_virulence__unaffected_pathogenicity
g12188.t1	A0A290WHN4#PHI_7704#VEDA_05194#27337#Verticillium_dahliae#reduced_virulence__unaffected_pathogenicity
g2239.t1	A0A290WHP2#PHI_7705#VEDA_05195#27337#Verticillium_dahliae#reduced_virulence__unaffected_pathogenicity
g9307.t1	A0A290WHP2#PHI_7705#VEDA_05195#27337#Verticillium_dahliae#reduced_virulence__unaffected_pathogenicity
g13242.t1	A0A290WHP2#PHI_7705#VEDA_05195#27337#Verticillium_dahliae#reduced_virulence__unaffected_pathogenicity
g3706.t1	A0A290WI18#PHI_7706#VEDA_05196#27337#Verticillium_dahliae#reduced_virulence__unaffected_pathogenicity__increased_virulence__hypervirulence_
g11642.t1	A0A290WI18#PHI_7706#VEDA_05196#27337#Verticillium_dahliae#reduced_virulence__unaffected_pathogenicity__increased_virulence__hypervirulence_
g12573.t1	A0A290WI18#PHI_7706#VEDA_05196#27337#Verticillium_dahliae#reduced_virulence__unaffected_pathogenicity__increased_virulence__hypervirulence_
g732.t1	A0A290WI18#PHI_7706#VEDA_05196#27337#Verticillium_dahliae#reduced_virulence__unaffected_pathogenicity__increased_virulence__hypervirulence_
g14913.t1	A0A290WI18#PHI_7706#VEDA_05196#27337#Verticillium_dahliae#reduced_virulence__unaffected_pathogenicity__increased_virulence__hypervirulence_
g921.t1	A0A290WI18#PHI_7706#VEDA_05196#27337#Verticillium_dahliae#reduced_virulence__unaffected_pathogenicity__increased_virulence__hypervirulence_
g2254.t1	A0A384JDU6#PHI_9297#Bcexo70#40559#Botrytis_cinerea#reduced_virulence
g4280.t1	A0A384JIS4#PHI_9282#mfsG__BCIN_06g00026_#40559#Botrytis_cinerea#reduced_virulence
g7484.t1	A0A384JIS4#PHI_9282#mfsG__BCIN_06g00026_#40559#Botrytis_cinerea#reduced_virulence
g7974.t1	A0A384JIS4#PHI_9282#mfsG__BCIN_06g00026_#40559#Botrytis_cinerea#reduced_virulence
g12839.t1	A0A384JIS4#PHI_9282#mfsG__BCIN_06g00026_#40559#Botrytis_cinerea#reduced_virulence
g13829.t1	A0A384JIS4#PHI_9282#mfsG__BCIN_06g00026_#40559#Botrytis_cinerea#reduced_virulence
g14199.t1	A0A384JIS4#PHI_9282#mfsG__BCIN_06g00026_#40559#Botrytis_cinerea#reduced_virulence
g3809.t1	A0A384JRT5#PHI_8606#BcXyl1#40559#Botrytis_cinerea#reduced_virulence
g5105.t1	A0A384JRT5#PHI_8606#BcXyl1#40559#Botrytis_cinerea#reduced_virulence
g8363.t1	A0A384JRT5#PHI_8606#BcXyl1#40559#Botrytis_cinerea#reduced_virulence
g9811.t1	A0A384JRT5#PHI_8606#BcXyl1#40559#Botrytis_cinerea#reduced_virulence
g5596.t1	A0A384JU41#PHI_9149#Bcbag1__Bcin10g01250.1
g15939.t1	A0A455ZLU4#PHI_9098#spnA#1314#Streptococcus_pyogenes#reduced_virulence
g5767.t1	A0AUJ1#PHI_4182#Gib2#5207#Cryptococcus_neoformans#reduced_virulence
g589.t1	A0MAR2#PHI_2858#FvVE1#117187#Fusarium_verticillioides#loss_of_pathogenicity
g9414.t1	A0N0D1#PHI_2216#PemG1#318829#Magnaporthe_oryzae#effector__plant_avirulence_determinant_
g3992.t1	A0ST41#PHI_1049#CTB2#29003#Cercospora_nicotianae#reduced_virulence
g8612.t1	A0ST41#PHI_1049#CTB2#29003#Cercospora_nicotianae#reduced_virulence
g9666.t1	A0ST41#PHI_1049#CTB2#29003#Cercospora_nicotianae#reduced_virulence
g12274.t1	A0ST41#PHI_1049#CTB2#29003#Cercospora_nicotianae#reduced_virulence
g14197.t1	A0ST41#PHI_1049#CTB2#29003#Cercospora_nicotianae#reduced_virulence
g14348.t1	A0ST41#PHI_1049#CTB2#29003#Cercospora_nicotianae#reduced_virulence
g853.t1	A0ST41#PHI_1049#CTB2#29003#Cercospora_nicotianae#reduced_virulence
g2809.t1	A0ST42#PHI_737__PHI_2329#CTB4#29003#Cercospora_nicotianae#reduced_virulence
g8647.t1	A0ST42#PHI_737__PHI_2329#CTB4#29003#Cercospora_nicotianae#reduced_virulence
g10530.t1	A0ST42#PHI_737__PHI_2329#CTB4#29003#Cercospora_nicotianae#reduced_virulence
g14342.t1	A0ST42#PHI_737__PHI_2329#CTB4#29003#Cercospora_nicotianae#reduced_virulence
g15388.t1	A0ST42#PHI_737__PHI_2329#CTB4#29003#Cercospora_nicotianae#reduced_virulence
g2662.t1	A0ST43#PHI_1046#CTB5#29003#Cercospora_nicotianae#reduced_virulence
g3366.t1	A0ST43#PHI_1046#CTB5#29003#Cercospora_nicotianae#reduced_virulence
g4719.t1	A0ST43#PHI_1046#CTB5#29003#Cercospora_nicotianae#reduced_virulence
g4933.t1	A0ST43#PHI_1046#CTB5#29003#Cercospora_nicotianae#reduced_virulence
g5102.t1	A0ST43#PHI_1046#CTB5#29003#Cercospora_nicotianae#reduced_virulence
g8214.t1	A0ST43#PHI_1046#CTB5#29003#Cercospora_nicotianae#reduced_virulence
g8654.t1	A0ST43#PHI_1046#CTB5#29003#Cercospora_nicotianae#reduced_virulence
g8655.t1	A0ST43#PHI_1046#CTB5#29003#Cercospora_nicotianae#reduced_virulence
g9819.t1	A0ST43#PHI_1046#CTB5#29003#Cercospora_nicotianae#reduced_virulence
g9978.t1	A0ST43#PHI_1046#CTB5#29003#Cercospora_nicotianae#reduced_virulence
g10092.t1	A0ST43#PHI_1046#CTB5#29003#Cercospora_nicotianae#reduced_virulence
g10747.t1	A0ST43#PHI_1046#CTB5#29003#Cercospora_nicotianae#reduced_virulence
g11266.t1	A0ST43#PHI_1046#CTB5#29003#Cercospora_nicotianae#reduced_virulence
g12749.t1	A0ST43#PHI_1046#CTB5#29003#Cercospora_nicotianae#reduced_virulence
g12961.t1	A0ST43#PHI_1046#CTB5#29003#Cercospora_nicotianae#reduced_virulence
g13033.t1	A0ST43#PHI_1046#CTB5#29003#Cercospora_nicotianae#reduced_virulence
g13034.t1	A0ST43#PHI_1046#CTB5#29003#Cercospora_nicotianae#reduced_virulence
g13459.t1	A0ST43#PHI_1046#CTB5#29003#Cercospora_nicotianae#reduced_virulence
g15360.t1	A0ST43#PHI_1046#CTB5#29003#Cercospora_nicotianae#reduced_virulence
g1955.t1	A0ST44#PHI_1047#CTB6#29003#Cercospora_nicotianae#reduced_virulence
g6265.t1	A0ST44#PHI_1047#CTB6#29003#Cercospora_nicotianae#reduced_virulence
g7590.t1	A0ST44#PHI_1047#CTB6#29003#Cercospora_nicotianae#reduced_virulence
g8598.t1	A0ST44#PHI_1047#CTB6#29003#Cercospora_nicotianae#reduced_virulence
g13153.t1	A0ST44#PHI_1047#CTB6#29003#Cercospora_nicotianae#reduced_virulence
g10295.t1	A0ST45#PHI_1048#CTB7#29003#Cercospora_nicotianae#reduced_virulence
g15357.t1	A0ST45#PHI_1048#CTB7#29003#Cercospora_nicotianae#reduced_virulence
g1290.t1	A0ST45#PHI_1048#CTB7#29003#Cercospora_nicotianae#reduced_virulence
g3312.t1	A0ST46#PHI_1050#CTB8#29003#Cercospora_nicotianae#reduced_virulence
g6540.t1	A0SXQ6#PHI_1061#MgRho3#318829#Magnaporthe_oryzae#loss_of_pathogenicity
g9617.t1	A3M1G3#PHI_7860#RpoB#470#Acinetobacter_baumannii#reduced_virulence
g1036.t1	A3M1G3#PHI_7860#RpoB#470#Acinetobacter_baumannii#reduced_virulence
g3619.t1	A3RH09#PHI_3865#GOX2#27334#Penicillium_expansum#reduced_virulence
g15926.t1	A3RH09#PHI_3865#GOX2#27334#Penicillium_expansum#reduced_virulence
g2878.t1	A4HTK3#PHI_2643#CFAS#5671#Leishmania_infantum#reduced_virulence
g3244.t1	A4HTK3#PHI_2643#CFAS#5671#Leishmania_infantum#reduced_virulence
g4503.t1	A4HTK3#PHI_2643#CFAS#5671#Leishmania_infantum#reduced_virulence
g9354.t1	A4HTK3#PHI_2643#CFAS#5671#Leishmania_infantum#reduced_virulence
g1822.t1	A4QTE3#PHI_8927#MoSCAD1__MGG_05096_#318829#Magnaporthe_oryzae#reduced_virulence__loss_of_pathogenicity
g9578.t1	A4QTE3#PHI_8927#MoSCAD1__MGG_05096_#318829#Magnaporthe_oryzae#reduced_virulence__loss_of_pathogenicity
g10487.t1	A4QUT2#PHI_2183#CPXB#318829#Magnaporthe_oryzae#unaffected_pathogenicity
g8451.t1	A4QVH4#PHI_5187#MoCCP1#318829#Magnaporthe_oryzae#reduced_virulence
g12776.t1	A4R5F6#PHI_5234#MoARG7#318829#Magnaporthe_oryzae#reduced_virulence
g1525.t1	A4RJV3#PHI_6135__PHI_6636#PEF1__MoMdv1#318829#Magnaporthe_oryzae#reduced_virulence
g2932.t1	A4RJV3#PHI_6135__PHI_6636#PEF1__MoMdv1#318829#Magnaporthe_oryzae#reduced_virulence
g16321.t1	A4RJV3#PHI_6135__PHI_6636#PEF1__MoMdv1#318829#Magnaporthe_oryzae#reduced_virulence
g1732.t1	A4VTH6#PHI_4076#BgaC#1307#Streptococcus_suis#unaffected_pathogenicity
g9309.t1	A4VTH6#PHI_4076#BgaC#1307#Streptococcus_suis#unaffected_pathogenicity
g12540.t1	A4VTH6#PHI_4076#BgaC#1307#Streptococcus_suis#unaffected_pathogenicity
g15366.t1	A4VTH6#PHI_4076#BgaC#1307#Streptococcus_suis#unaffected_pathogenicity
g9248.t1	A4VWD1#PHI_9270#mnmE#1307#Streptococcus_suis#reduced_virulence
g9366.t1	A4VY17#PHI_9338#pdh#1307#Streptococcus_suis#reduced_virulence
g5272.t1	A4ZGP3#PHI_1161#MgMfs1#1047171#Zymoseptoria_tritici#chemistry_target__sensitivity_to_chemical__unaffected_pathogenicity
g5728.t1	A4ZGP3#PHI_1161#MgMfs1#1047171#Zymoseptoria_tritici#chemistry_target__sensitivity_to_chemical__unaffected_pathogenicity
g7072.t1	A4ZGP3#PHI_1161#MgMfs1#1047171#Zymoseptoria_tritici#chemistry_target__sensitivity_to_chemical__unaffected_pathogenicity
g7473.t1	A4ZGP3#PHI_1161#MgMfs1#1047171#Zymoseptoria_tritici#chemistry_target__sensitivity_to_chemical__unaffected_pathogenicity
g8610.t1	A4ZGP3#PHI_1161#MgMfs1#1047171#Zymoseptoria_tritici#chemistry_target__sensitivity_to_chemical__unaffected_pathogenicity
g9381.t1	A4ZGP3#PHI_1161#MgMfs1#1047171#Zymoseptoria_tritici#chemistry_target__sensitivity_to_chemical__unaffected_pathogenicity
g15088.t1	A4ZGP3#PHI_1161#MgMfs1#1047171#Zymoseptoria_tritici#chemistry_target__sensitivity_to_chemical__unaffected_pathogenicity
g2476.t1	A5F6S0#PHI_4108#fadD#666#Vibrio_cholerae#reduced_virulence__unaffected_pathogenicity
g7790.t1	A5F6S0#PHI_4108#fadD#666#Vibrio_cholerae#reduced_virulence__unaffected_pathogenicity
g740.t1	A5F6S0#PHI_4108#fadD#666#Vibrio_cholerae#reduced_virulence__unaffected_pathogenicity
g10114.t1	A5H456#PHI_867__PHI_1159#MgAtr7#1047171#Zymoseptoria_tritici#unaffected_pathogenicity__chemistry_target__sensitivity_to_chemical
g10285.t1	A5HF03#PHI_1057#MTP1#318829#Magnaporthe_oryzae#unaffected_pathogenicity
g12870.t1	A5IXN3#PHI_4610#pdhB#2110#Mycoplasma_agalactiae#reduced_virulence
g3292.t1	A5IYL7#PHI_6517#adhT#2110#Mycoplasma_agalactiae#reduced_virulence
g7256.t1	A5IYL7#PHI_6517#adhT#2110#Mycoplasma_agalactiae#reduced_virulence
g9883.t1	A5IYL7#PHI_6517#adhT#2110#Mycoplasma_agalactiae#reduced_virulence
g10608.t1	A5IYL7#PHI_6517#adhT#2110#Mycoplasma_agalactiae#reduced_virulence
g10684.t1	A5IYL7#PHI_6517#adhT#2110#Mycoplasma_agalactiae#reduced_virulence
g13771.t1	A5IYL7#PHI_6517#adhT#2110#Mycoplasma_agalactiae#reduced_virulence
g14681.t1	A5IYL7#PHI_6517#adhT#2110#Mycoplasma_agalactiae#reduced_virulence
g2955.t1	A6N6J8#PHI_1021__PHI_2981#CTF1__Ctf1#5507#Fusarium_oxysporum#unaffected_pathogenicity__reduced_virulence
g16445.t1	A6N6J8#PHI_1021__PHI_2981#CTF1__Ctf1#5507#Fusarium_oxysporum#unaffected_pathogenicity__reduced_virulence
g11860.t1	A6QHK8#PHI_3004#ClpX#1280#Staphylococcus_aureus#reduced_virulence
g2913.t1	A6RSE2#PHI_7159#bcelp4#40559#Botrytis_cinerea#reduced_virulence
g14252.t1	A6SR05#PHI_7594#BcCFEM1#40559#Botrytis_cinerea#reduced_virulence__unaffected_pathogenicity
g13390.t1	A6ZIB8#PHI_859#NOX2#318829#Magnaporthe_oryzae#loss_of_pathogenicity
g698.t1	A7E9D9#PHI_9212#SsSvf1__SS1G_01919_#5180#Sclerotinia_sclerotiorum#reduced_virulence
g1963.t1	A7EB00#PHI_3936#Ss-caf1#5180#Sclerotinia_sclerotiorum#loss_of_pathogenicity
g3724.t1	A7ED62#PHI_8748#Ssams2__SS1G_03252_#5180#Sclerotinia_sclerotiorum#reduced_virulence
g6834.t1	A7EKI7#PHI_5583#FoxE2#5180#Sclerotinia_sclerotiorum#unaffected_pathogenicity
g1844.t1	A7EKS0#PHI_2807#Ss-Sl2#5180#Sclerotinia_sclerotiorum#unaffected_pathogenicity
g3662.t1	A7EKS0#PHI_2807#Ss-Sl2#5180#Sclerotinia_sclerotiorum#unaffected_pathogenicity
g4152.t1	A7EKS0#PHI_2807#Ss-Sl2#5180#Sclerotinia_sclerotiorum#unaffected_pathogenicity
g10864.t1	A7EKS0#PHI_2807#Ss-Sl2#5180#Sclerotinia_sclerotiorum#unaffected_pathogenicity
g14799.t1	A7EKS0#PHI_2807#Ss-Sl2#5180#Sclerotinia_sclerotiorum#unaffected_pathogenicity
g1619.t1	A7ESB3#PHI_3329#Ss-oah1#5180#Sclerotinia_sclerotiorum#reduced_virulence
g13455.t1	A7ESB3#PHI_3329#Ss-oah1#5180#Sclerotinia_sclerotiorum#reduced_virulence
g13606.t1	A7ESB3#PHI_3329#Ss-oah1#5180#Sclerotinia_sclerotiorum#reduced_virulence
g5669.t1	A7EU07#PHI_4508#Ss-odc1#5180#Sclerotinia_sclerotiorum#unaffected_pathogenicity
g6487.t1	A7EXS0#PHI_9519#SsFdh1__SS1G_10135_#5180#Sclerotinia_sclerotiorum#reduced_virulence
g8439.t1	A7EXS0#PHI_9519#SsFdh1__SS1G_10135_#5180#Sclerotinia_sclerotiorum#reduced_virulence
g9884.t1	A7EXS0#PHI_9519#SsFdh1__SS1G_10135_#5180#Sclerotinia_sclerotiorum#reduced_virulence
g14335.t1	A7EXS0#PHI_9519#SsFdh1__SS1G_10135_#5180#Sclerotinia_sclerotiorum#reduced_virulence
g8900.t1	A7EZM9#PHI_4509#Ss-odc2#5180#Sclerotinia_sclerotiorum#reduced_virulence
g9299.t1	A7EZM9#PHI_4509#Ss-odc2#5180#Sclerotinia_sclerotiorum#reduced_virulence
g12963.t1	A7EZM9#PHI_4509#Ss-odc2#5180#Sclerotinia_sclerotiorum#reduced_virulence
g2336.t1	A7F6T5#PHI_7696#THR1#5180#Sclerotinia_sclerotiorum#unaffected_pathogenicity
g209.t1	A7F6T5#PHI_7696#THR1#5180#Sclerotinia_sclerotiorum#unaffected_pathogenicity
g5260.t1	A7F6V9#PHI_2911#Ss-pth2#5180#Sclerotinia_sclerotiorum#reduced_virulence
g12009.t1	A7F6V9#PHI_2911#Ss-pth2#5180#Sclerotinia_sclerotiorum#reduced_virulence
g1811.t1	A7F946#PHI_2411#Ss-ggt1#5180#Sclerotinia_sclerotiorum#reduced_virulence
g12081.t1	A7F946#PHI_2411#Ss-ggt1#5180#Sclerotinia_sclerotiorum#reduced_virulence
g11047.t1	A7U5U4#PHI_2058#LHS1#318829#Magnaporthe_oryzae#reduced_virulence
g2331.t1	A8QJI7#PHI_1020__PHI_1022__PHI_2362#XlnR__XLNR#5507#Fusarium_oxysporum#unaffected_pathogenicity
g38.t1	A8YY71#PHI_8019#atpG#1280#Staphylococcus_aureus#reduced_virulence
g5343.t1	B0BER8#PHI_1025#bcnoxR#40559#Botrytis_cinerea#reduced_virulence
g14672.t1	B0BER9#PHI_1035#Cpnox1#5111#Claviceps_purpurea#reduced_virulence
g11095.t1	B0JFC8#PHI_2304#BCFHG1#40559#Botrytis_cinerea#unaffected_pathogenicity
g932.t1	B0JFC8#PHI_2304#BCFHG1#40559#Botrytis_cinerea#unaffected_pathogenicity
g3937.t1	B0LFQ7#PHI_3523#Bx-Prx#6326#Bursaphelenchus_xylophilus#loss_of_pathogenicity
g4162.t1	B0XPT3#PHI_6977#Erg4A#746128#Aspergillus_fumigatus#unaffected_pathogenicity
g9652.t1	B0XPT3#PHI_6977#Erg4A#746128#Aspergillus_fumigatus#unaffected_pathogenicity
g108.t1	B0XQR1#PHI_9183#ssdA__AFUB_010850_#746128#Aspergillus_fumigatus#reduced_virulence__increased_virulence__hypervirulence_
g605.t1	B0XTA5#PHI_2293#cycA#746128#Aspergillus_fumigatus#reduced_virulence
g132.t1	B0XUP5#PHI_3238#ctrC#746128#Aspergillus_fumigatus#unaffected_pathogenicity
g6353.t1	B0XUP5#PHI_3238#ctrC#746128#Aspergillus_fumigatus#unaffected_pathogenicity
g15145.t1	B0XUP5#PHI_3238#ctrC#746128#Aspergillus_fumigatus#unaffected_pathogenicity
g187.t1	B0XVF7#PHI_2292#aoxA#746128#Aspergillus_fumigatus#unaffected_pathogenicity
g7147.t1	B0Y2J9#PHI_6976#Erg4B#746128#Aspergillus_fumigatus#unaffected_pathogenicity
g2406.t1	B0Y6V5#PHI_7334#aarA#746128#Aspergillus_fumigatus#unaffected_pathogenicity
g12372.t1	B0Y6V5#PHI_7334#aarA#746128#Aspergillus_fumigatus#unaffected_pathogenicity
g8509.t1	B0YCA2#PHI_7121#tslA#746128#Aspergillus_fumigatus#increased_virulence__hypervirulence_
g1665.t1	B0YDG4#PHI_3237#ctrA2#746128#Aspergillus_fumigatus#unaffected_pathogenicity
g7598.t1	B0YE73#PHI_7591#erg25B#746128#Aspergillus_fumigatus#unaffected_pathogenicity
g3399.t1	B1GVX4#PHI_2289#BcBOA2#40559#Botrytis_cinerea#reduced_virulence
g5401.t1	B1GVX4#PHI_2289#BcBOA2#40559#Botrytis_cinerea#reduced_virulence
g8229.t1	B1GVX4#PHI_2289#BcBOA2#40559#Botrytis_cinerea#reduced_virulence
g8968.t1	B1GVX4#PHI_2289#BcBOA2#40559#Botrytis_cinerea#reduced_virulence
g9795.t1	B1GVX4#PHI_2289#BcBOA2#40559#Botrytis_cinerea#reduced_virulence
g13753.t1	B1GVX4#PHI_2289#BcBOA2#40559#Botrytis_cinerea#reduced_virulence
g15902.t1	B1GVX4#PHI_2289#BcBOA2#40559#Botrytis_cinerea#reduced_virulence
g11096.t1	B1GVX7#PHI_2290#BcBOA6#40559#Botrytis_cinerea#reduced_virulence
g14849.t1	B1GVX7#PHI_2290#BcBOA6#40559#Botrytis_cinerea#reduced_virulence
g15663.t1	B1GVX7#PHI_2290#BcBOA6#40559#Botrytis_cinerea#reduced_virulence
g16486.t1	B1GVX7#PHI_2290#BcBOA6#40559#Botrytis_cinerea#reduced_virulence
g9812.t1	B2RKU3#PHI_4103#DPPIV#837#Porphyromonas_gingivalis#reduced_virulence
g11782.t1	B2RKU3#PHI_4103#DPPIV#837#Porphyromonas_gingivalis#reduced_virulence
g2124.t1	B2SI02#PHI_1139#raxQ#347#Xanthomonas_oryzae#increased_virulence__hypervirulence_
g4040.t1	B2SI02#PHI_1139#raxQ#347#Xanthomonas_oryzae#increased_virulence__hypervirulence_
g4634.t1	B2SI02#PHI_1139#raxQ#347#Xanthomonas_oryzae#increased_virulence__hypervirulence_
g7171.t1	B2SI02#PHI_1139#raxQ#347#Xanthomonas_oryzae#increased_virulence__hypervirulence_
g9494.t1	B2SI02#PHI_1139#raxQ#347#Xanthomonas_oryzae#increased_virulence__hypervirulence_
g9923.t1	B2W4L0#PHI_3859#GLU1#45151#Pyrenophora_tritici-repentis#reduced_virulence
g6539.t1	B2ZAW3#PHI_3989#cpkk3#5116#Cryphonectria_parasitica#unaffected_pathogenicity
g1260.t1	B2ZRQ4#PHI_2802#3hnr#93612#Exserohilum_turcicum#unaffected_pathogenicity
g7838.t1	B3GXB6#PHI_7075#pdxS#715#Actinobacillus_pleuropneumoniae#reduced_virulence
g7839.t1	B3GXB7#PHI_7076#pdxT#715#Actinobacillus_pleuropneumoniae#reduced_virulence
g10818.t1	B3LDT4#PHI_1041#Lmpma1#5022#Leptosphaeria_maculans#loss_of_pathogenicity
g12050.t1	B3VBK9#PHI_5495__PHI_5543__PHI_5576#Ecp6#5499__5507#Passalora_fulva__Fusarium_oxysporum#effector__plant_avirulence_determinant_
g2372.t1	B4EDS9#PHI_5297#BCAL2200#95486#Burkholderia_cenocepacia#reduced_virulence
g12030.t1	B5DBZ7#PHI_1040#Lmgpi15#5022#Leptosphaeria_maculans#reduced_virulence
g3610.t1	B5F7U8#PHI_8862#LeuB#28901#Salmonella_enterica#reduced_virulence
g10809.t1	B5F7U8#PHI_8862#LeuB#28901#Salmonella_enterica#reduced_virulence
g578.t1	B5F8I0#PHI_8863#ArgD#28901#Salmonella_enterica#reduced_virulence
g4411.t1	B5M4A8#PHI_2116__PHI_2301#CHS7#318829#Magnaporthe_oryzae#reduced_virulence
g34.t1	B5TM01#PHI_2158#MoCMK1#318829#Magnaporthe_oryzae#reduced_virulence
g5237.t1	B6RIT9#PHI_2296#tmpL#29001#Alternaria_brassicicola#reduced_virulence
g4394.t1	B8NHY6#PHI_3534#DmtA#5059#Aspergillus_flavus#reduced_virulence
g6431.t1	B8NHY6#PHI_3534#DmtA#5059#Aspergillus_flavus#reduced_virulence
g6960.t1	B8NHY6#PHI_3534#DmtA#5059#Aspergillus_flavus#reduced_virulence
g210.t1	B8NHY6#PHI_3534#DmtA#5059#Aspergillus_flavus#reduced_virulence
g7372.t1	B8NHY6#PHI_3534#DmtA#5059#Aspergillus_flavus#reduced_virulence
g10216.t1	B8NHY6#PHI_3534#DmtA#5059#Aspergillus_flavus#reduced_virulence
g10389.t1	B8NHY6#PHI_3534#DmtA#5059#Aspergillus_flavus#reduced_virulence
g10420.t1	B8NHY6#PHI_3534#DmtA#5059#Aspergillus_flavus#reduced_virulence
g11812.t1	B8NHY6#PHI_3534#DmtA#5059#Aspergillus_flavus#reduced_virulence
g12251.t1	B8NHY6#PHI_3534#DmtA#5059#Aspergillus_flavus#reduced_virulence
g951.t1	B8NHY6#PHI_3534#DmtA#5059#Aspergillus_flavus#reduced_virulence
g1318.t1	B8NHY6#PHI_3534#DmtA#5059#Aspergillus_flavus#reduced_virulence
g6144.t1	B8NKR0#PHI_7316#dot1#5059#Aspergillus_flavus#reduced_virulence
g1221.t1	B8NRT5#PHI_9218#ppci1__AFLA_050760_#5059#Aspergillus_flavus#increased_virulence__hypervirulence_
g332.t1	B8Q8Z5#PHI_2155#MoPEX7#318829#Magnaporthe_oryzae#loss_of_pathogenicity
g829.t1	B9DR51#PHI_1133#Lmepi#5022#Leptosphaeria_maculans#loss_of_pathogenicity
g5996.t1	B9JV05#PHI_2895#F-avi4330#373#Agrobacterium_vitis#loss_of_pathogenicity
g7359.t1	B9JV05#PHI_2895#F-avi4330#373#Agrobacterium_vitis#loss_of_pathogenicity
g1677.t1	B9XXL6#PHI_8011#rhpa#210#Helicobacter_pylori#reduced_virulence
g5038.t1	B9XXL6#PHI_8011#rhpa#210#Helicobacter_pylori#reduced_virulence
g6976.t1	B9XXL6#PHI_8011#rhpa#210#Helicobacter_pylori#reduced_virulence
g8796.t1	B9XXL6#PHI_8011#rhpa#210#Helicobacter_pylori#reduced_virulence
g9038.t1	B9XXL6#PHI_8011#rhpa#210#Helicobacter_pylori#reduced_virulence
g3086.t1	C0NFK7#PHI_6265#Eng1#5037#Histoplasma_capsulatum#reduced_virulence
g3754.t1	C0NFK7#PHI_6265#Eng1#5037#Histoplasma_capsulatum#reduced_virulence
g8428.t1	C0NFK7#PHI_6265#Eng1#5037#Histoplasma_capsulatum#reduced_virulence
g721.t1	C0NFK7#PHI_6265#Eng1#5037#Histoplasma_capsulatum#reduced_virulence
g16419.t1	C0NFK7#PHI_6265#Eng1#5037#Histoplasma_capsulatum#reduced_virulence
g6231.t1	C3JXE8#PHI_2835#RED2#5016#Bipolaris_maydis#reduced_virulence
g470.t1	C3JXE8#PHI_2835#RED2#5016#Bipolaris_maydis#reduced_virulence
g12569.t1	C3JXE8#PHI_2835#RED2#5016#Bipolaris_maydis#reduced_virulence
g8662.t1	C3PTB1#PHI_2834#LAM1#5016#Bipolaris_maydis#reduced_virulence
g1391.t1	C3PTB1#PHI_2834#LAM1#5016#Bipolaris_maydis#reduced_virulence
g3759.t1	C4YFX2#PHI_211__PHI_6806#CaTUP1__tup1#5476#Candida_albicans#reduced_virulence
g540.t1	C4YGV6#PHI_3370#vph1#5476#Candida_albicans#reduced_virulence
g4431.t1	C4YN44#PHI_4903#Fdh3#5476#Candida_albicans#unaffected_pathogenicity__reduced_virulence
g12593.t1	C4YN44#PHI_4903#Fdh3#5476#Candida_albicans#unaffected_pathogenicity__reduced_virulence
g6002.t1	C4YR40#PHI_4904#Glr1#5476#Candida_albicans#reduced_virulence
g10751.t1	C5A9K4#PHI_4250#aroB#337#Burkholderia_glumae#reduced_virulence
g9643.t1	C5BAT0#PHI_2961#gcvP#67780#Edwardsiella_ictaluri#reduced_virulence
g9464.t1	C5BDL7#PHI_2960#frdA#67780#Edwardsiella_ictaluri#reduced_virulence
g14747.t1	C5BF98#PHI_2959#mdh#67780#Edwardsiella_ictaluri#reduced_virulence
g857.t1	C5BF98#PHI_2959#mdh#67780#Edwardsiella_ictaluri#reduced_virulence
g16339.t1	C5BF98#PHI_2959#mdh#67780#Edwardsiella_ictaluri#reduced_virulence
g2968.t1	C5P3X6#PHI_479#MEP1#199306#Coccidioides_posadasii#reduced_virulence
g7885.t1	C5P3X6#PHI_479#MEP1#199306#Coccidioides_posadasii#reduced_virulence
g8802.t1	C5P3X6#PHI_479#MEP1#199306#Coccidioides_posadasii#reduced_virulence
g12840.t1	C5P3X6#PHI_479#MEP1#199306#Coccidioides_posadasii#reduced_virulence
g872.t1	C5P3X6#PHI_479#MEP1#199306#Coccidioides_posadasii#reduced_virulence
g5618.t1	C6GZ42#PHI_2274#Mid1#5111#Claviceps_purpurea#loss_of_pathogenicity
g8407.t1	C6KED4#PHI_1135#LmIFRD#5022#Leptosphaeria_maculans#loss_of_pathogenicity
g1875.t1	C6ZRH8#PHI_2976#CgOPT1#474922#Colletotrichum_gloeosporioides#reduced_virulence
g3380.t1	C6ZRH8#PHI_2976#CgOPT1#474922#Colletotrichum_gloeosporioides#reduced_virulence
g3887.t1	C6ZRH8#PHI_2976#CgOPT1#474922#Colletotrichum_gloeosporioides#reduced_virulence
g4219.t1	C6ZRH8#PHI_2976#CgOPT1#474922#Colletotrichum_gloeosporioides#reduced_virulence
g4718.t1	C6ZRH8#PHI_2976#CgOPT1#474922#Colletotrichum_gloeosporioides#reduced_virulence
g6294.t1	C6ZRH8#PHI_2976#CgOPT1#474922#Colletotrichum_gloeosporioides#reduced_virulence
g7820.t1	C6ZRH8#PHI_2976#CgOPT1#474922#Colletotrichum_gloeosporioides#reduced_virulence
g10154.t1	C6ZRH8#PHI_2976#CgOPT1#474922#Colletotrichum_gloeosporioides#reduced_virulence
g11110.t1	C6ZRH8#PHI_2976#CgOPT1#474922#Colletotrichum_gloeosporioides#reduced_virulence
g12947.t1	C6ZRH8#PHI_2976#CgOPT1#474922#Colletotrichum_gloeosporioides#reduced_virulence
g13306.t1	C6ZRH8#PHI_2976#CgOPT1#474922#Colletotrichum_gloeosporioides#reduced_virulence
g13891.t1	C6ZRH8#PHI_2976#CgOPT1#474922#Colletotrichum_gloeosporioides#reduced_virulence
g13995.t1	C6ZRH8#PHI_2976#CgOPT1#474922#Colletotrichum_gloeosporioides#reduced_virulence
g15218.t1	C6ZRH8#PHI_2976#CgOPT1#474922#Colletotrichum_gloeosporioides#reduced_virulence
g15973.t1	C6ZRH8#PHI_2976#CgOPT1#474922#Colletotrichum_gloeosporioides#reduced_virulence
g16150.t1	C6ZRH8#PHI_2976#CgOPT1#474922#Colletotrichum_gloeosporioides#reduced_virulence
g10587.t1	C8V0N8#PHI_5268#Uge3#162425#Aspergillus_nidulans#increased_virulence__hypervirulence_
g3152.t1	C9K1M7#PHI_2431#ACTT2#5599#Alternaria_alternata#reduced_virulence
g8367.t1	C9W7X1#PHI_3933__PHI_9080#CgPKS1__Cgpks1#31870#Colletotrichum_graminicola#loss_of_pathogenicity__reduced_virulence
g1971.t1	D0E2X6#PHI_3896#Clt-1#5503#Curvularia_lunata#reduced_virulence
g14082.t1	D0ERY7#PHI_2202__PHI_7327#PdeH__MopdeH#318829#Magnaporthe_oryzae#reduced_virulence__loss_of_pathogenicity
g15540.t1	D0ERY8#PHI_2201__PHI_7328#PdeL__MopdeL#318829#Magnaporthe_oryzae#unaffected_pathogenicity__loss_of_pathogenicity__reduced_virulence
g2400.t1	D0KML5#PHI_2735#RsmA#55208#Pectobacterium_wasabiae#increased_virulence__hypervirulence_
g12903.t1	D0ZVG2#PHI_3748#sspH1#28901#Salmonella_enterica#effector__plant_avirulence_determinant_
g233.t1	D2E9W7#PHI_2376#DEP2#29001#Alternaria_brassicicola#reduced_virulence__unaffected_pathogenicity
g9719.t1	D2E9W7#PHI_2376#DEP2#29001#Alternaria_brassicicola#reduced_virulence__unaffected_pathogenicity
g10039.t1	D2E9W7#PHI_2376#DEP2#29001#Alternaria_brassicicola#reduced_virulence__unaffected_pathogenicity
g10310.t1	D2E9W7#PHI_2376#DEP2#29001#Alternaria_brassicicola#reduced_virulence__unaffected_pathogenicity
g10904.t1	D2E9W7#PHI_2376#DEP2#29001#Alternaria_brassicicola#reduced_virulence__unaffected_pathogenicity
g11920.t1	D2E9W7#PHI_2376#DEP2#29001#Alternaria_brassicicola#reduced_virulence__unaffected_pathogenicity
g12385.t1	D2E9W7#PHI_2376#DEP2#29001#Alternaria_brassicicola#reduced_virulence__unaffected_pathogenicity
g12913.t1	D2E9W7#PHI_2376#DEP2#29001#Alternaria_brassicicola#reduced_virulence__unaffected_pathogenicity
g13091.t1	D2E9W7#PHI_2376#DEP2#29001#Alternaria_brassicicola#reduced_virulence__unaffected_pathogenicity
g14127.t1	D2E9W7#PHI_2376#DEP2#29001#Alternaria_brassicicola#reduced_virulence__unaffected_pathogenicity
g14190.t1	D2E9W7#PHI_2376#DEP2#29001#Alternaria_brassicicola#reduced_virulence__unaffected_pathogenicity
g16115.t1	D2E9W7#PHI_2376#DEP2#29001#Alternaria_brassicicola#reduced_virulence__unaffected_pathogenicity
g1386.t1	D2E9W7#PHI_2376#DEP2#29001#Alternaria_brassicicola#reduced_virulence__unaffected_pathogenicity
g10410.t1	D2E9W8#PHI_2377#DEP3#29001#Alternaria_brassicicola#reduced_virulence__unaffected_pathogenicity
g12197.t1	D2E9W8#PHI_2377#DEP3#29001#Alternaria_brassicicola#reduced_virulence__unaffected_pathogenicity
g13255.t1	D2E9W8#PHI_2377#DEP3#29001#Alternaria_brassicicola#reduced_virulence__unaffected_pathogenicity
g9825.t1	D2E9W9#PHI_2378#DEP4#29001#Alternaria_brassicicola#reduced_virulence__unaffected_pathogenicity
g14687.t1	D2E9W9#PHI_2378#DEP4#29001#Alternaria_brassicicola#reduced_virulence__unaffected_pathogenicity
g3623.t1	D2E9X0#PHI_2379#DEP5#29001#Alternaria_brassicicola#reduced_virulence__unaffected_pathogenicity
g10736.t1	D2E9X0#PHI_2379#DEP5#29001#Alternaria_brassicicola#reduced_virulence__unaffected_pathogenicity
g12275.t1	D2E9X1#PHI_2380#DEP6#29001#Alternaria_brassicicola#reduced_virulence__unaffected_pathogenicity
g11037.t1	D2EAX7#PHI_2582__PHI_2603#Rim20#5270#Ustilago_maydis#unaffected_pathogenicity
g4838.t1	D2SZX7#PHI_2837#OXI1#5016#Bipolaris_maydis#reduced_virulence
g13054.t1	D2SZX7#PHI_2837#OXI1#5016#Bipolaris_maydis#reduced_virulence
g16023.t1	D2SZX7#PHI_2837#OXI1#5016#Bipolaris_maydis#reduced_virulence
g903.t1	D2SZX7#PHI_2837#OXI1#5016#Bipolaris_maydis#reduced_virulence
g12180.t1	D2SZX8#PHI_2838#TOX9#5016#Bipolaris_maydis#reduced_virulence
g2057.t1	D2TI55#PHI_9334#map#67825#Citrobacter_rodentium#effector__plant_avirulence_determinant_
g8722.t1	D2TI55#PHI_9334#map#67825#Citrobacter_rodentium#effector__plant_avirulence_determinant_
g16325.t1	D2TI55#PHI_9334#map#67825#Citrobacter_rodentium#effector__plant_avirulence_determinant_
g1694.t1	D2X3B5#PHI_2414#AaGa1#5599#Alternaria_alternata#unaffected_pathogenicity
g5873.t1	D3QJB2#PHI_3526#lacA#28901#Salmonella_enterica#reduced_virulence
g7203.t1	D3QJB2#PHI_3526#lacA#28901#Salmonella_enterica#reduced_virulence
g10915.t1	D3W9Z8#PHI_3907#ZrfC#746128#Aspergillus_fumigatus#reduced_virulence__loss_of_pathogenicity
g11675.t1	D3W9Z8#PHI_3907#ZrfC#746128#Aspergillus_fumigatus#reduced_virulence__loss_of_pathogenicity
g9943.t1	D4ALV9#PHI_6569#SUB6#523103#Trichophyton_mentagrophytes#reduced_virulence
g13433.t1	D4ALV9#PHI_6569#SUB6#523103#Trichophyton_mentagrophytes#reduced_virulence
g1717.t1	D4HUC7#PHI_9309#pfkA#552#Erwinia_amylovora#reduced_virulence
g909.t1	D4HUI1#PHI_9318#ilvA#552#Erwinia_amylovora#reduced_virulence
g2848.t1	D4HYW4#PHI_9327#asnB#552#Erwinia_amylovora#unaffected_pathogenicity
g1264.t1	D4HYW4#PHI_9327#asnB#552#Erwinia_amylovora#unaffected_pathogenicity
g1800.t1	D4I2T0#PHI_9310#pgi#552#Erwinia_amylovora#reduced_virulence
g1457.t1	D4I229#PHI_7094__PHI_7438#clpV-2__EAMY__3222#552#Erwinia_amylovora#reduced_virulence__unaffected_pathogenicity__increased_virulence__hypervirulence_
g5162.t1	D4I229#PHI_7094__PHI_7438#clpV-2__EAMY__3222#552#Erwinia_amylovora#reduced_virulence__unaffected_pathogenicity__increased_virulence__hypervirulence_
g1621.t1	D4I307#PHI_3126__PHI_9305#argD#552#Erwinia_amylovora#loss_of_pathogenicity__reduced_virulence__unaffected_pathogenicity
g2255.t1	D4I307#PHI_3126__PHI_9305#argD#552#Erwinia_amylovora#loss_of_pathogenicity__reduced_virulence__unaffected_pathogenicity
g4907.t1	D4I307#PHI_3126__PHI_9305#argD#552#Erwinia_amylovora#loss_of_pathogenicity__reduced_virulence__unaffected_pathogenicity
g16182.t1	D4I307#PHI_3126__PHI_9305#argD#552#Erwinia_amylovora#loss_of_pathogenicity__reduced_virulence__unaffected_pathogenicity
g16432.t1	D4I307#PHI_3126__PHI_9305#argD#552#Erwinia_amylovora#loss_of_pathogenicity__reduced_virulence__unaffected_pathogenicity
g9810.t1	D4III8#PHI_2227#pao#5270#Ustilago_maydis#reduced_virulence__loss_of_pathogenicity
g2342.t1	D5LHI2#PHI_8857#slnCl1__GU907087_#290576#Colletotrichum_lindemuthianum#reduced_virulence
g2656.t1	D7UQ40#PHI_3347#sol5#48100#Alternaria_solani#unaffected_pathogenicity
g3548.t1	D7UQ40#PHI_3347#sol5#48100#Alternaria_solani#unaffected_pathogenicity
g5756.t1	D7UQ40#PHI_3347#sol5#48100#Alternaria_solani#unaffected_pathogenicity
g8300.t1	D7UQ40#PHI_3347#sol5#48100#Alternaria_solani#unaffected_pathogenicity
g8926.t1	D7UQ40#PHI_3347#sol5#48100#Alternaria_solani#unaffected_pathogenicity
g10265.t1	D7UQ40#PHI_3347#sol5#48100#Alternaria_solani#unaffected_pathogenicity
g10710.t1	D7UQ40#PHI_3347#sol5#48100#Alternaria_solani#unaffected_pathogenicity
g10876.t1	D7UQ40#PHI_3347#sol5#48100#Alternaria_solani#unaffected_pathogenicity
g10953.t1	D7UQ40#PHI_3347#sol5#48100#Alternaria_solani#unaffected_pathogenicity
g14557.t1	D7UQ40#PHI_3347#sol5#48100#Alternaria_solani#unaffected_pathogenicity
g15200.t1	D7UQ40#PHI_3347#sol5#48100#Alternaria_solani#unaffected_pathogenicity
g15600.t1	D7UQ40#PHI_3347#sol5#48100#Alternaria_solani#unaffected_pathogenicity
g15986.t1	D7UQ40#PHI_3347#sol5#48100#Alternaria_solani#unaffected_pathogenicity
g8086.t1	D9J222#PHI_2453#Snt2#5507#Fusarium_oxysporum#reduced_virulence
g7361.t1	E0SB00#PHI_8580#purL__Dda3937_03379_#204038#Dickeya_dadantii#reduced_virulence
g2301.t1	E0SDK2#PHI_8574#cysJ__Dda3937_00209_#204038#Dickeya_dadantii#reduced_virulence
g8727.t1	E0SDK2#PHI_8574#cysJ__Dda3937_00209_#204038#Dickeya_dadantii#reduced_virulence
g10062.t1	E0SDK2#PHI_8574#cysJ__Dda3937_00209_#204038#Dickeya_dadantii#reduced_virulence
g6075.t1	E0SGC8#PHI_8570#metB__Dda3937_03888_#204038#Dickeya_dadantii#reduced_virulence
g15432.t1	E0SGC8#PHI_8570#metB__Dda3937_03888_#204038#Dickeya_dadantii#reduced_virulence
g3243.t1	E2EAF6#PHI_2357#CYP52X1#176275#Beauveria_bassiana#reduced_virulence
g3443.t1	E2EAF6#PHI_2357#CYP52X1#176275#Beauveria_bassiana#reduced_virulence
g152.t1	E2EAF6#PHI_2357#CYP52X1#176275#Beauveria_bassiana#reduced_virulence
g6641.t1	E2EAF6#PHI_2357#CYP52X1#176275#Beauveria_bassiana#reduced_virulence
g7951.t1	E2EAF6#PHI_2357#CYP52X1#176275#Beauveria_bassiana#reduced_virulence
g8834.t1	E2EAF6#PHI_2357#CYP52X1#176275#Beauveria_bassiana#reduced_virulence
g10711.t1	E2EAF6#PHI_2357#CYP52X1#176275#Beauveria_bassiana#reduced_virulence
g10836.t1	E2EAF6#PHI_2357#CYP52X1#176275#Beauveria_bassiana#reduced_virulence
g11450.t1	E2EAF6#PHI_2357#CYP52X1#176275#Beauveria_bassiana#reduced_virulence
g11643.t1	E2EAF6#PHI_2357#CYP52X1#176275#Beauveria_bassiana#reduced_virulence
g11834.t1	E2EAF6#PHI_2357#CYP52X1#176275#Beauveria_bassiana#reduced_virulence
g14639.t1	E2EAF6#PHI_2357#CYP52X1#176275#Beauveria_bassiana#reduced_virulence
g15010.t1	E2EAF6#PHI_2357#CYP52X1#176275#Beauveria_bassiana#reduced_virulence
g15934.t1	E2EAF6#PHI_2357#CYP52X1#176275#Beauveria_bassiana#reduced_virulence
g15975.t1	E2EAF6#PHI_2357#CYP52X1#176275#Beauveria_bassiana#reduced_virulence
g16478.t1	E2EAF6#PHI_2357#CYP52X1#176275#Beauveria_bassiana#reduced_virulence
g2260.t1	E2GL14#PHI_2334#BcNma#40559#Botrytis_cinerea#reduced_virulence
g13339.t1	E2GL14#PHI_2334#BcNma#40559#Botrytis_cinerea#reduced_virulence
g1294.t1	E3Q2L6#PHI_6825#GPI12#31870#Colletotrichum_graminicola#loss_of_pathogenicity
g11965.t1	E3QHX9#PHI_6227#KRE5#31870#Colletotrichum_graminicola#reduced_virulence
g10139.t1	E3QI05#PHI_6826#GAA1#31870#Colletotrichum_graminicola#loss_of_pathogenicity
g10151.t1	E3QI14#PHI_9116#GLS1#31870#Colletotrichum_graminicola#reduced_virulence
g825.t1	E3QJK7#PHI_6827#GPI8#31870#Colletotrichum_graminicola#loss_of_pathogenicity
g4153.t1	E3QNW8#PHI_6228#KRE6#31870#Colletotrichum_graminicola#reduced_virulence
g6578.t1	E3QNW8#PHI_6228#KRE6#31870#Colletotrichum_graminicola#reduced_virulence
g4733.t1	E3QQT6#PHI_9111#Cgtrpf3#31870#Colletotrichum_graminicola#unaffected_pathogenicity
g8370.t1	E3QRA4#PHI_2920__PHI_9074#FET3-1__fet3-1#31870#Colletotrichum_graminicola#reduced_virulence
g546.t1	E3QRA4#PHI_2920__PHI_9074#FET3-1__fet3-1#31870#Colletotrichum_graminicola#reduced_virulence
g1838.t1	E3QV14#PHI_9112#Cgtrpf4#31870#Colletotrichum_graminicola#unaffected_pathogenicity
g791.t1	E3QV14#PHI_9112#Cgtrpf4#31870#Colletotrichum_graminicola#unaffected_pathogenicity
g5407.t1	E3QXS6#PHI_9110#Cgtrpf2#31870#Colletotrichum_graminicola#unaffected_pathogenicity
g8217.t1	E7Q5D7#PHI_5043#Hsp150p#4932#Saccharomyces_cerevisiae#increased_virulence__hypervirulence_
g1780.t1	E9DS54#PHI_8769#MaPpt1#92637#Metarhizium_acridum#unaffected_pathogenicity
g1815.t1	E9DS54#PHI_8769#MaPpt1#92637#Metarhizium_acridum#unaffected_pathogenicity
g4515.t1	E9DS54#PHI_8769#MaPpt1#92637#Metarhizium_acridum#unaffected_pathogenicity
g66.t1	E9ECB5#PHI_9489#MaChsIV__XP_007813853.1_#92637#Metarhizium_acridum#unaffected_pathogenicity
g2864.t1	E9EE69#PHI_9488#MaChsII__XP_007814507.1_#92637#Metarhizium_acridum#unaffected_pathogenicity
g2431.t1	E9EJG5#PHI_7756#Mrpct__MAA_00035_#568076#Metarhizium_robertsii#reduced_virulence
g2750.t1	E9EJG5#PHI_7756#Mrpct__MAA_00035_#568076#Metarhizium_robertsii#reduced_virulence
g5242.t1	E9EMQ0#PHI_3328#MrKu70#568076#Metarhizium_robertsii#unaffected_pathogenicity
g3207.t1	E9EQM1#PHI_3817#mrGAT#568076#Metarhizium_robertsii#reduced_virulence
g9113.t1	E9ETZ6#PHI_7251#Mrtdc#568076#Metarhizium_robertsii#reduced_virulence
g7499.t1	E9F1A7#PHI_6380#mrLPAAT1#568076#Metarhizium_robertsii#reduced_virulence
g4420.t1	E9F2M8#PHI_7757#Mrpem__MAA_06426_#568076#Metarhizium_robertsii#unaffected_pathogenicity
g12433.t1	E9R5E2#PHI_2513#GFA1#746128#Aspergillus_fumigatus#lethal__loss_of_pathogenicity
g8240.t1	E9R863#PHI_5267#UgeB#162425#Aspergillus_nidulans#increased_virulence__hypervirulence_
g12584.t1	F0XP73#PHI_2693#GcABC-G1#226899#Grosmannia_clavigera#reduced_virulence
g6019.t1	F5B5Y4#PHI_6206#BbCypC#176275#Beauveria_bassiana#unaffected_pathogenicity
g8539.t1	F5B5Y4#PHI_6206#BbCypC#176275#Beauveria_bassiana#unaffected_pathogenicity
g12946.t1	F5B5Y4#PHI_6206#BbCypC#176275#Beauveria_bassiana#unaffected_pathogenicity
g14735.t1	F5B5Y4#PHI_6206#BbCypC#176275#Beauveria_bassiana#unaffected_pathogenicity
g4024.t1	F5HAA8#PHI_424#PCK1#5207#Cryptococcus_neoformans#reduced_virulence
g4964.t1	F6K8L6#PHI_2841#CnSEC14-2#5207#Cryptococcus_neoformans#unaffected_pathogenicity
g6632.t1	F6K8L6#PHI_2841#CnSEC14-2#5207#Cryptococcus_neoformans#unaffected_pathogenicity
g4871.t1	F6K8L7#PHI_2842#CnSFH5#5207#Cryptococcus_neoformans#unaffected_pathogenicity__reduced_virulence
g8046.t1	F6MFB4#PHI_2704#Tri12#5518#Fusarium_graminearum#reduced_virulence
g11768.t1	F6MFB4#PHI_2704#Tri12#5518#Fusarium_graminearum#reduced_virulence
g3316.t1	F8R4X8#PHI_2313#SCD#5530#Metarhizium_anisopliae#increased_virulence__hypervirulence_
g8922.t1	F8SM03#PHI_2179#Moplaa#318829#Magnaporthe_oryzae#reduced_virulence
g7966.t1	F8U971#PHI_6157#bcdh#40559#Botrytis_cinerea#unaffected_pathogenicity
g4590.t1	F9FUE8#PHI_9485#Foatg3#5507#Fusarium_oxysporum#reduced_virulence__unaffected_pathogenicity
g3563.t1	F9WWD1#PHI_7558#ZtGT2#1047171#Zymoseptoria_tritici#loss_of_pathogenicity
g8249.t1	F9WWD1#PHI_7558#ZtGT2#1047171#Zymoseptoria_tritici#loss_of_pathogenicity
g14489.t1	F9WWD1#PHI_7558#ZtGT2#1047171#Zymoseptoria_tritici#loss_of_pathogenicity
g6130.t1	F9WWR1#PHI_4966#sdi1#1047171#Zymoseptoria_tritici#unaffected_pathogenicity
g434.t1	F9WZ47#PHI_6548#Zt89160#1047171#Zymoseptoria_tritici#increased_virulence__hypervirulence_
g7518.t1	F9X9S4#PHI_4944#KU80#1047171#Zymoseptoria_tritici#unaffected_pathogenicity
g2512.t1	F9X691#PHI_4914#ZtCBR1#1047171#Zymoseptoria_tritici#reduced_virulence
g3080.t1	F9X691#PHI_4914#ZtCBR1#1047171#Zymoseptoria_tritici#reduced_virulence
g10244.t1	F9X691#PHI_4914#ZtCBR1#1047171#Zymoseptoria_tritici#reduced_virulence
g16130.t1	F9X691#PHI_4914#ZtCBR1#1047171#Zymoseptoria_tritici#reduced_virulence
g8637.t1	F9XFI6#PHI_8596#ZtPks7#1047171#Zymoseptoria_tritici#unaffected_pathogenicity
g564.t1	F9XJV5#PHI_2441#MgAlg2#1047171#Zymoseptoria_tritici#loss_of_pathogenicity
g1978.t1	F9XNZ8#PHI_8592#ZtPpt#1047171#Zymoseptoria_tritici#loss_of_pathogenicity
g10445.t1	F9XNZ8#PHI_8592#ZtPpt#1047171#Zymoseptoria_tritici#loss_of_pathogenicity
g860.t1	F9XQ56#PHI_2442#MgNLP#1047171#Zymoseptoria_tritici#unaffected_pathogenicity
g3368.t1	F9XQ63#PHI_8597#ZtPks8#1047171#Zymoseptoria_tritici#unaffected_pathogenicity
g4789.t1	F9XQ63#PHI_8597#ZtPks8#1047171#Zymoseptoria_tritici#unaffected_pathogenicity
g5273.t1	F9XQ63#PHI_8597#ZtPks8#1047171#Zymoseptoria_tritici#unaffected_pathogenicity
g6469.t1	F9XQ63#PHI_8597#ZtPks8#1047171#Zymoseptoria_tritici#unaffected_pathogenicity
g6486.t1	F9XQ63#PHI_8597#ZtPks8#1047171#Zymoseptoria_tritici#unaffected_pathogenicity
g6937.t1	F9XQ63#PHI_8597#ZtPks8#1047171#Zymoseptoria_tritici#unaffected_pathogenicity
g7320.t1	F9XQ63#PHI_8597#ZtPks8#1047171#Zymoseptoria_tritici#unaffected_pathogenicity
g8019.t1	F9XQ63#PHI_8597#ZtPks8#1047171#Zymoseptoria_tritici#unaffected_pathogenicity
g10708.t1	F9XQ63#PHI_8597#ZtPks8#1047171#Zymoseptoria_tritici#unaffected_pathogenicity
g11729.t1	F9XQ63#PHI_8597#ZtPks8#1047171#Zymoseptoria_tritici#unaffected_pathogenicity
g12272.t1	F9XQ63#PHI_8597#ZtPks8#1047171#Zymoseptoria_tritici#unaffected_pathogenicity
g12290.t1	F9XQ63#PHI_8597#ZtPks8#1047171#Zymoseptoria_tritici#unaffected_pathogenicity
g13492.t1	F9XQ63#PHI_8597#ZtPks8#1047171#Zymoseptoria_tritici#unaffected_pathogenicity
g14562.t1	F9XQ63#PHI_8597#ZtPks8#1047171#Zymoseptoria_tritici#unaffected_pathogenicity
g14743.t1	F9XQ63#PHI_8597#ZtPks8#1047171#Zymoseptoria_tritici#unaffected_pathogenicity
g15309.t1	F9XQ63#PHI_8597#ZtPks8#1047171#Zymoseptoria_tritici#unaffected_pathogenicity
g16058.t1	F9XQ63#PHI_8597#ZtPks8#1047171#Zymoseptoria_tritici#unaffected_pathogenicity
g369.t1	G0T3B3#PHI_2401#CaRING1#339__317__272952#Xanthomonas_campestris__Pseudomonas_syringae__Hyaloperonospora_arabidopsidis#increased_virulence__hypervirule
g5322.t1	G0ZS89#PHI_6081#MoCps1#318829#Magnaporthe_oryzae#reduced_virulence
g10762.t1	G1UA02#PHI_2819#CaEss1#5476#Candida_albicans#reduced_virulence
g16389.t1	G1UAE0#PHI_242#CaTPS2#5476#Candida_albicans#reduced_virulence
g11933.t1	G1UBC2#PHI_517#CaEAP1#5476#Candida_albicans#reduced_virulence
g2001.t1	G1X666#PHI_8036#AoRab-2__AOL_s00054g360_#13349#Arthrobotrys_oligospora#unaffected_pathogenicity
g608.t1	G1X666#PHI_8036#AoRab-2__AOL_s00054g360_#13349#Arthrobotrys_oligospora#unaffected_pathogenicity
g15418.t1	G1X666#PHI_8036#AoRab-2__AOL_s00054g360_#13349#Arthrobotrys_oligospora#unaffected_pathogenicity
g15688.t1	G1XU04#PHI_5276#AOL_s00215g283#13349#Arthrobotrys_oligospora#increased_virulence__hypervirulence_
g15791.t1	G2WWK9#PHI_2712#NLP2#27337#Verticillium_dahliae#reduced_virulence
g9323.t1	G2WY50#PHI_4909#VdQase#27337#Verticillium_dahliae#reduced_virulence
g11066.t1	G2WY50#PHI_4909#VdQase#27337#Verticillium_dahliae#reduced_virulence
g186.t1	G2WYW6#PHI_5078#VdCrz1#27337#Verticillium_dahliae#reduced_virulence
g6107.t1	G2WYZ0#PHI_7329#STT3#27337#Verticillium_dahliae#reduced_virulence
g3627.t1	G2X1K9#PHI_6271#VdThit#27337#Verticillium_dahliae#reduced_virulence
g6888.t1	G2X1K9#PHI_6271#VdThit#27337#Verticillium_dahliae#reduced_virulence
g7049.t1	G2X1K9#PHI_6271#VdThit#27337#Verticillium_dahliae#reduced_virulence
g7863.t1	G2X1K9#PHI_6271#VdThit#27337#Verticillium_dahliae#reduced_virulence
g284.t1	G2X1K9#PHI_6271#VdThit#27337#Verticillium_dahliae#reduced_virulence
g9514.t1	G2X1K9#PHI_6271#VdThit#27337#Verticillium_dahliae#reduced_virulence
g11619.t1	G2X1K9#PHI_6271#VdThit#27337#Verticillium_dahliae#reduced_virulence
g11956.t1	G2X1K9#PHI_6271#VdThit#27337#Verticillium_dahliae#reduced_virulence
g808.t1	G2X1K9#PHI_6271#VdThit#27337#Verticillium_dahliae#reduced_virulence
g14843.t1	G2X1K9#PHI_6271#VdThit#27337#Verticillium_dahliae#reduced_virulence
g10974.t1	G2X1Q3#PHI_9377#VdMsn2__VDAG_04227_#27337#Verticillium_dahliae#reduced_virulence
g5112.t1	G2X4U8#PHI_6834#Vd2LysM#27337#Verticillium_dahliae#effector__plant_avirulence_determinant_
g1027.t1	G2X5W3#PHI_8559#SOM1__VDAG_JR2_Chr1g09120a_#27337#Verticillium_dahliae#loss_of_pathogenicity__reduced_virulence
g2413.t1	G2X6V8#PHI_6331#VdCYP1#27337#Verticillium_dahliae#loss_of_pathogenicity
g2664.t1	G2X6V8#PHI_6331#VdCYP1#27337#Verticillium_dahliae#loss_of_pathogenicity
g4881.t1	G2X6V8#PHI_6331#VdCYP1#27337#Verticillium_dahliae#loss_of_pathogenicity
g5275.t1	G2X6V8#PHI_6331#VdCYP1#27337#Verticillium_dahliae#loss_of_pathogenicity
g6243.t1	G2X6V8#PHI_6331#VdCYP1#27337#Verticillium_dahliae#loss_of_pathogenicity
g7491.t1	G2X6V8#PHI_6331#VdCYP1#27337#Verticillium_dahliae#loss_of_pathogenicity
g7981.t1	G2X6V8#PHI_6331#VdCYP1#27337#Verticillium_dahliae#loss_of_pathogenicity
g8213.t1	G2X6V8#PHI_6331#VdCYP1#27337#Verticillium_dahliae#loss_of_pathogenicity
g8234.t1	G2X6V8#PHI_6331#VdCYP1#27337#Verticillium_dahliae#loss_of_pathogenicity
g8805.t1	G2X6V8#PHI_6331#VdCYP1#27337#Verticillium_dahliae#loss_of_pathogenicity
g9045.t1	G2X6V8#PHI_6331#VdCYP1#27337#Verticillium_dahliae#loss_of_pathogenicity
g9140.t1	G2X6V8#PHI_6331#VdCYP1#27337#Verticillium_dahliae#loss_of_pathogenicity
g9726.t1	G2X6V8#PHI_6331#VdCYP1#27337#Verticillium_dahliae#loss_of_pathogenicity
g9801.t1	G2X6V8#PHI_6331#VdCYP1#27337#Verticillium_dahliae#loss_of_pathogenicity
g10043.t1	G2X6V8#PHI_6331#VdCYP1#27337#Verticillium_dahliae#loss_of_pathogenicity
g10610.t1	G2X6V8#PHI_6331#VdCYP1#27337#Verticillium_dahliae#loss_of_pathogenicity
g11481.t1	G2X6V8#PHI_6331#VdCYP1#27337#Verticillium_dahliae#loss_of_pathogenicity
g11866.t1	G2X6V8#PHI_6331#VdCYP1#27337#Verticillium_dahliae#loss_of_pathogenicity
g12184.t1	G2X6V8#PHI_6331#VdCYP1#27337#Verticillium_dahliae#loss_of_pathogenicity
g13776.t1	G2X6V8#PHI_6331#VdCYP1#27337#Verticillium_dahliae#loss_of_pathogenicity
g14860.t1	G2X6V8#PHI_6331#VdCYP1#27337#Verticillium_dahliae#loss_of_pathogenicity
g15867.t1	G2X6V8#PHI_6331#VdCYP1#27337#Verticillium_dahliae#loss_of_pathogenicity
g1279.t1	G2X6V8#PHI_6331#VdCYP1#27337#Verticillium_dahliae#loss_of_pathogenicity
g2674.t1	G2X7U7#PHI_7330#Vph1#27337#Verticillium_dahliae#loss_of_pathogenicity
g4656.t1	G2X8Y4#PHI_7741#FreB#27337#Verticillium_dahliae#reduced_virulence
g6191.t1	G2X8Y4#PHI_7741#FreB#27337#Verticillium_dahliae#reduced_virulence
g7617.t1	G2X8Y4#PHI_7741#FreB#27337#Verticillium_dahliae#reduced_virulence
g15562.t1	G2X8Y4#PHI_7741#FreB#27337#Verticillium_dahliae#reduced_virulence
g13436.t1	G2X869#PHI_6147#VdNRS
g459.t1	G2XAE9#PHI_5387#VdCYC8#27337#Verticillium_dahliae#reduced_virulence
g565.t1	G2XBR1#PHI_3708#VdSSP1#27337#Verticillium_dahliae#reduced_virulence
g6468.t1	G2XD29#PHI_2731#VdSge1#27337#Verticillium_dahliae#loss_of_pathogenicity
g10827.t1	G2XD29#PHI_2731#VdSge1#27337#Verticillium_dahliae#loss_of_pathogenicity
g13267.t1	G2XD29#PHI_2731#VdSge1#27337#Verticillium_dahliae#loss_of_pathogenicity
g13591.t1	G2XD29#PHI_2731#VdSge1#27337#Verticillium_dahliae#loss_of_pathogenicity
g5016.t1	G2XD68#PHI_8858#VdSSEP1__VDAG-08100_#27337#Verticillium_dahliae#reduced_virulence
g6824.t1	G2XD68#PHI_8858#VdSSEP1__VDAG-08100_#27337#Verticillium_dahliae#reduced_virulence
g8992.t1	G2XD68#PHI_8858#VdSSEP1__VDAG-08100_#27337#Verticillium_dahliae#reduced_virulence
g310.t1	G2XD68#PHI_8858#VdSSEP1__VDAG-08100_#27337#Verticillium_dahliae#reduced_virulence
g10877.t1	G2XD68#PHI_8858#VdSSEP1__VDAG-08100_#27337#Verticillium_dahliae#reduced_virulence
g12625.t1	G2XD68#PHI_8858#VdSSEP1__VDAG-08100_#27337#Verticillium_dahliae#reduced_virulence
g12698.t1	G2XD68#PHI_8858#VdSSEP1__VDAG-08100_#27337#Verticillium_dahliae#reduced_virulence
g12831.t1	G2XD68#PHI_8858#VdSSEP1__VDAG-08100_#27337#Verticillium_dahliae#reduced_virulence
g1384.t1	G2XD68#PHI_8858#VdSSEP1__VDAG-08100_#27337#Verticillium_dahliae#reduced_virulence
g1413.t1	G2XD68#PHI_8858#VdSSEP1__VDAG-08100_#27337#Verticillium_dahliae#reduced_virulence
g13618.t1	G2XE04#PHI_7873#VdSec22#27337#Verticillium_dahliae#reduced_virulence
g3734.t1	G2XED6#PHI_6260#Vdpf#27337#Verticillium_dahliae#reduced_virulence
g12186.t1	G2XED6#PHI_6260#Vdpf#27337#Verticillium_dahliae#reduced_virulence
g12142.t1	G2XEQ5#PHI_7190#VDAG_08640#27337#Verticillium_dahliae#unaffected_pathogenicity
g112.t1	G2XF54#PHI_7331#Vhb1#27337#Verticillium_dahliae#loss_of_pathogenicity
g2353.t1	G2XHI2#PHI_7172#Clp-1#27337#Verticillium_dahliae#reduced_virulence
g5076.t1	G2XHI2#PHI_7172#Clp-1#27337#Verticillium_dahliae#reduced_virulence
g11362.t1	G2XHI2#PHI_7172#Clp-1#27337#Verticillium_dahliae#reduced_virulence
g1498.t1	G2XIG8#PHI_7173#HiC-15#27337#Verticillium_dahliae#reduced_virulence
g1506.t1	G2XIG8#PHI_7173#HiC-15#27337#Verticillium_dahliae#reduced_virulence
g2076.t1	G2XIG8#PHI_7173#HiC-15#27337#Verticillium_dahliae#reduced_virulence
g2479.t1	G2XIG8#PHI_7173#HiC-15#27337#Verticillium_dahliae#reduced_virulence
g3106.t1	G2XIG8#PHI_7173#HiC-15#27337#Verticillium_dahliae#reduced_virulence
g3124.t1	G2XIG8#PHI_7173#HiC-15#27337#Verticillium_dahliae#reduced_virulence
g3402.t1	G2XIG8#PHI_7173#HiC-15#27337#Verticillium_dahliae#reduced_virulence
g4011.t1	G2XIG8#PHI_7173#HiC-15#27337#Verticillium_dahliae#reduced_virulence
g4399.t1	G2XIG8#PHI_7173#HiC-15#27337#Verticillium_dahliae#reduced_virulence
g4792.t1	G2XIG8#PHI_7173#HiC-15#27337#Verticillium_dahliae#reduced_virulence
g5189.t1	G2XIG8#PHI_7173#HiC-15#27337#Verticillium_dahliae#reduced_virulence
g5519.t1	G2XIG8#PHI_7173#HiC-15#27337#Verticillium_dahliae#reduced_virulence
g5899.t1	G2XIG8#PHI_7173#HiC-15#27337#Verticillium_dahliae#reduced_virulence
g6207.t1	G2XIG8#PHI_7173#HiC-15#27337#Verticillium_dahliae#reduced_virulence
g6342.t1	G2XIG8#PHI_7173#HiC-15#27337#Verticillium_dahliae#reduced_virulence
g6422.t1	G2XIG8#PHI_7173#HiC-15#27337#Verticillium_dahliae#reduced_virulence
g6432.t1	G2XIG8#PHI_7173#HiC-15#27337#Verticillium_dahliae#reduced_virulence
g6741.t1	G2XIG8#PHI_7173#HiC-15#27337#Verticillium_dahliae#reduced_virulence
g7196.t1	G2XIG8#PHI_7173#HiC-15#27337#Verticillium_dahliae#reduced_virulence
g7454.t1	G2XIG8#PHI_7173#HiC-15#27337#Verticillium_dahliae#reduced_virulence
g7608.t1	G2XIG8#PHI_7173#HiC-15#27337#Verticillium_dahliae#reduced_virulence
g7615.t1	G2XIG8#PHI_7173#HiC-15#27337#Verticillium_dahliae#reduced_virulence
g221.t1	G2XIG8#PHI_7173#HiC-15#27337#Verticillium_dahliae#reduced_virulence
g7668.t1	G2XIG8#PHI_7173#HiC-15#27337#Verticillium_dahliae#reduced_virulence
g7827.t1	G2XIG8#PHI_7173#HiC-15#27337#Verticillium_dahliae#reduced_virulence
g8336.t1	G2XIG8#PHI_7173#HiC-15#27337#Verticillium_dahliae#reduced_virulence
g9991.t1	G2XIG8#PHI_7173#HiC-15#27337#Verticillium_dahliae#reduced_virulence
g10124.t1	G2XIG8#PHI_7173#HiC-15#27337#Verticillium_dahliae#reduced_virulence
g10183.t1	G2XIG8#PHI_7173#HiC-15#27337#Verticillium_dahliae#reduced_virulence
g10705.t1	G2XIG8#PHI_7173#HiC-15#27337#Verticillium_dahliae#reduced_virulence
g10791.t1	G2XIG8#PHI_7173#HiC-15#27337#Verticillium_dahliae#reduced_virulence
g10879.t1	G2XIG8#PHI_7173#HiC-15#27337#Verticillium_dahliae#reduced_virulence
g10911.t1	G2XIG8#PHI_7173#HiC-15#27337#Verticillium_dahliae#reduced_virulence
g11438.t1	G2XIG8#PHI_7173#HiC-15#27337#Verticillium_dahliae#reduced_virulence
g11618.t1	G2XIG8#PHI_7173#HiC-15#27337#Verticillium_dahliae#reduced_virulence
g11776.t1	G2XIG8#PHI_7173#HiC-15#27337#Verticillium_dahliae#reduced_virulence
g11947.t1	G2XIG8#PHI_7173#HiC-15#27337#Verticillium_dahliae#reduced_virulence
g12343.t1	G2XIG8#PHI_7173#HiC-15#27337#Verticillium_dahliae#reduced_virulence
g13597.t1	G2XIG8#PHI_7173#HiC-15#27337#Verticillium_dahliae#reduced_virulence
g13601.t1	G2XIG8#PHI_7173#HiC-15#27337#Verticillium_dahliae#reduced_virulence
g13710.t1	G2XIG8#PHI_7173#HiC-15#27337#Verticillium_dahliae#reduced_virulence
g13849.t1	G2XIG8#PHI_7173#HiC-15#27337#Verticillium_dahliae#reduced_virulence
g736.t1	G2XIG8#PHI_7173#HiC-15#27337#Verticillium_dahliae#reduced_virulence
g14089.t1	G2XIG8#PHI_7173#HiC-15#27337#Verticillium_dahliae#reduced_virulence
g14401.t1	G2XIG8#PHI_7173#HiC-15#27337#Verticillium_dahliae#reduced_virulence
g14402.t1	G2XIG8#PHI_7173#HiC-15#27337#Verticillium_dahliae#reduced_virulence
g14423.t1	G2XIG8#PHI_7173#HiC-15#27337#Verticillium_dahliae#reduced_virulence
g14556.t1	G2XIG8#PHI_7173#HiC-15#27337#Verticillium_dahliae#reduced_virulence
g14597.t1	G2XIG8#PHI_7173#HiC-15#27337#Verticillium_dahliae#reduced_virulence
g15566.t1	G2XIG8#PHI_7173#HiC-15#27337#Verticillium_dahliae#reduced_virulence
g15781.t1	G2XIG8#PHI_7173#HiC-15#27337#Verticillium_dahliae#reduced_virulence
g15932.t1	G2XIG8#PHI_7173#HiC-15#27337#Verticillium_dahliae#reduced_virulence
g6746.t1	G2XIN6#PHI_9378#VdOGDH__VDAG_10018_#27337#Verticillium_dahliae#reduced_virulence
g11855.t1	G2XIN6#PHI_9378#VdOGDH__VDAG_10018_#27337#Verticillium_dahliae#reduced_virulence
g4227.t1	G2XJR0#PHI_8670#ACC_deaminase__VDAG_10392_#27337#Verticillium_dahliae#reduced_virulence__increased_virulence__hypervirulence_
g10977.t1	G2YTS7#PHI_7722#BcDGAT2#40559#Botrytis_cinerea#reduced_virulence
g7945.t1	G4MKH9#PHI_3310#Mocod1#318829#Magnaporthe_oryzae#reduced_virulence
g8292.t1	G4MKH9#PHI_3310#Mocod1#318829#Magnaporthe_oryzae#reduced_virulence
g8287.t1	G4MKI0#PHI_2118__PHI_5540#MgSM1__MSP1#318829#Magnaporthe_oryzae#effector__plant_avirulence_determinant___increased_virulence__hypervirulence_
g639.t1	G4MKP6#PHI_3161#Mohik5#318829#Magnaporthe_oryzae#loss_of_pathogenicity
g804.t1	G4MKY1#PHI_7991#PoVps9__MGG_05379___PoVps9#318829#Magnaporthe_oryzae#reduced_virulence__loss_of_pathogenicity
g2814.t1	G4ML12#PHI_6739#MoGls2#318829#Magnaporthe_oryzae#reduced_virulence
g6864.t1	G4ML12#PHI_6739#MoGls2#318829#Magnaporthe_oryzae#reduced_virulence
g10022.t1	G4ML12#PHI_6739#MoGls2#318829#Magnaporthe_oryzae#reduced_virulence
g10005.t1	G4ML19#PHI_804#MGG_08628#318829#Magnaporthe_oryzae#reduced_virulence
g6038.t1	G4ML75#PHI_4688#MET6#318829#Magnaporthe_oryzae#loss_of_pathogenicity
g6055.t1	G4ML85#PHI_6712#gel2#318829#Magnaporthe_oryzae#unaffected_pathogenicity
g2071.t1	G4MLK2#PHI_8040__PHI_8047#Mouba2__Uba2#318829#Magnaporthe_oryzae#reduced_virulence
g6951.t1	G4MLK2#PHI_8040__PHI_8047#Mouba2__Uba2#318829#Magnaporthe_oryzae#reduced_virulence
g708.t1	G4MLK2#PHI_8040__PHI_8047#Mouba2__Uba2#318829#Magnaporthe_oryzae#reduced_virulence
g184.t1	G4MLZ9#PHI_5633#FZC38#318829#Magnaporthe_oryzae#unaffected_pathogenicity
g2346.t1	G4MM49#PHI_5634#FZC39#318829#Magnaporthe_oryzae#unaffected_pathogenicity
g9682.t1	G4MMH7#PHI_2115__PHI_4494#Annexin_A7__AnnA7#318829#Magnaporthe_oryzae#loss_of_pathogenicity__reduced_virulence
g10339.t1	G4MMH7#PHI_2115__PHI_4494#Annexin_A7__AnnA7#318829#Magnaporthe_oryzae#loss_of_pathogenicity__reduced_virulence
g1775.t1	G4MMK2#PHI_3975#MoIlv2#318829#Magnaporthe_oryzae#loss_of_pathogenicity
g10257.t1	G4MML4#PHI_3214#MoCDIP2#318829#Magnaporthe_oryzae#unaffected_pathogenicity
g12910.t1	G4MNA5#PHI_2096#Calcium-transporting_ATPase_3#318829#Magnaporthe_oryzae#loss_of_pathogenicity
g4098.t1	G4MNC4#PHI_5667#FZC66#318829#Magnaporthe_oryzae#unaffected_pathogenicity
g4501.t1	G4MND3#PHI_7019#MoMyo5#318829#Magnaporthe_oryzae#loss_of_pathogenicity
g7905.t1	G4MND3#PHI_7019#MoMyo5#318829#Magnaporthe_oryzae#loss_of_pathogenicity
g4509.t1	G4MNE6#PHI_2109#CNB#318829#Magnaporthe_oryzae#reduced_virulence__loss_of_pathogenicity
g3683.t1	G4MNG8#PHI_807#MGG_06951#318829#Magnaporthe_oryzae#reduced_virulence
g14816.t1	G4MNH3#PHI_5635#FZC40#318829#Magnaporthe_oryzae#unaffected_pathogenicity
g6920.t1	G4MNK1#PHI_5470#MoNgt1#318829#Magnaporthe_oryzae#reduced_virulence
g8933.t1	G4MNM6#PHI_9200#MoCKb2__MGG_05651_#318829#Magnaporthe_oryzae#reduced_virulence__unaffected_pathogenicity
g8133.t1	G4MNN4#PHI_3314#cca1#318829#Magnaporthe_oryzae#loss_of_pathogenicity
g4764.t1	G4MNQ6#PHI_6638#Modnm2#318829#Magnaporthe_oryzae#unaffected_pathogenicity
g6564.t1	G4MNQ6#PHI_6638#Modnm2#318829#Magnaporthe_oryzae#unaffected_pathogenicity
g12004.t1	G4MNV0#PHI_2178#MoSFl1#318829#Magnaporthe_oryzae#reduced_virulence
g8420.t1	G4MP35#PHI_5614#FZC22#318829#Magnaporthe_oryzae#unaffected_pathogenicity
g3698.t1	G4MPA8#PHI_890#MGG_07015#318829#Magnaporthe_oryzae#reduced_virulence
g337.t1	G4MPB7#PHI_4495#Bud6p#318829#Magnaporthe_oryzae#unaffected_pathogenicity
g14734.t1	G4MPH6#PHI_5678#FZC74#318829#Magnaporthe_oryzae#unaffected_pathogenicity
g11173.t1	G4MPI2#PHI_2009#HOS4#318829#Magnaporthe_oryzae#unaffected_pathogenicity
g2117.t1	G4MPJ3#PHI_8038__PHI_8045#Mosmt3__Smt3#318829#Magnaporthe_oryzae#reduced_virulence
g2116.t1	G4MPJ4#PHI_4053#Pax1#318829#Magnaporthe_oryzae#loss_of_pathogenicity
g3955.t1	G4MPP9#PHI_885#MGG_02240#318829#Magnaporthe_oryzae#reduced_virulence
g8823.t1	G4MPR7#PHI_5652#FZC55#318829#Magnaporthe_oryzae#unaffected_pathogenicity
g12379.t1	G4MPW7#PHI_6929#MoUBR1#318829#Magnaporthe_oryzae#reduced_virulence
g10910.t1	G4MQ14#PHI_7319#CON6#318829#Magnaporthe_oryzae#unaffected_pathogenicity
g7700.t1	G4MQ72#PHI_774__PHI_792#MGG_09250#318829#Magnaporthe_oryzae#loss_of_pathogenicity__reduced_virulence
g9104.t1	G4MQ72#PHI_774__PHI_792#MGG_09250#318829#Magnaporthe_oryzae#loss_of_pathogenicity__reduced_virulence
g11571.t1	G4MQ72#PHI_774__PHI_792#MGG_09250#318829#Magnaporthe_oryzae#loss_of_pathogenicity__reduced_virulence
g2564.t1	G4MQA4#PHI_5647#FZC50#318829#Magnaporthe_oryzae#unaffected_pathogenicity
g11621.t1	G4MQA4#PHI_5647#FZC50#318829#Magnaporthe_oryzae#unaffected_pathogenicity
g6942.t1	G4MQB0#PHI_3066#MoRga6#318829#Magnaporthe_oryzae#unaffected_pathogenicity
g7594.t1	G4MQP9#PHI_2177#PAS1#318829#Magnaporthe_oryzae#unaffected_pathogenicity
g14095.t1	G4MQQ3#PHI_3065#MoRga5#318829#Magnaporthe_oryzae#unaffected_pathogenicity
g15195.t1	G4MQR5#PHI_2170__PHI_5648#MGG_09312.6__FZC51#318829#Magnaporthe_oryzae#reduced_virulence__unaffected_pathogenicity
g11275.t1	G4MQW5#PHI_7320#GH18#318829#Magnaporthe_oryzae#unaffected_pathogenicity
g4039.t1	G4MQZ2#PHI_2038#Mir1#318829#Magnaporthe_oryzae#unaffected_pathogenicity
g4286.t1	G4MQZ2#PHI_2038#Mir1#318829#Magnaporthe_oryzae#unaffected_pathogenicity
g5168.t1	G4MQZ2#PHI_2038#Mir1#318829#Magnaporthe_oryzae#unaffected_pathogenicity
g9325.t1	G4MQZ2#PHI_2038#Mir1#318829#Magnaporthe_oryzae#unaffected_pathogenicity
g334.t1	G4MQZ2#PHI_2038#Mir1#318829#Magnaporthe_oryzae#unaffected_pathogenicity
g8863.t1	G4MQZ9#PHI_2025#HDL1#318829#Magnaporthe_oryzae#unaffected_pathogenicity
g577.t1	G4MQZ9#PHI_2025#HDL1#318829#Magnaporthe_oryzae#unaffected_pathogenicity
g570.t1	G4MR15#PHI_2088#Moatg27#318829#Magnaporthe_oryzae#unaffected_pathogenicity
g159.t1	G4MR33#PHI_6396#MoMNR2#318829#Magnaporthe_oryzae#reduced_virulence
g5172.t1	G4MR53#PHI_7188#MoCAPB#318829#Magnaporthe_oryzae#reduced_virulence
g1636.t1	G4MR98#PHI_2044__PHI_9182#MoSOM1__MoSOM1__MGG_04708_#318829#Magnaporthe_oryzae#loss_of_pathogenicity__unaffected_pathogenicity
g1023.t1	G4MRA3#PHI_2189#MoGIS2#318829#Magnaporthe_oryzae#reduced_virulence
g11215.t1	G4MRB0#PHI_815#MGG_04685#318829#Magnaporthe_oryzae#reduced_virulence
g4985.t1	G4MRB4#PHI_4491#SHM#318829#Magnaporthe_oryzae#reduced_virulence
g10583.t1	G4MRB4#PHI_4491#SHM#318829#Magnaporthe_oryzae#reduced_virulence
g6221.t1	G4MRC5#PHI_8879#MoBUB2__XP_003710862_#318829#Magnaporthe_oryzae#reduced_virulence
g6050.t1	G4MRH1#PHI_7112#MoERR1#318829#Magnaporthe_oryzae#reduced_virulence
g558.t1	G4MRI4#PHI_810#MGG_02436#318829#Magnaporthe_oryzae#reduced_virulence
g58.t1	G4MRN1#PHI_7318#noxD#318829#Magnaporthe_oryzae#loss_of_pathogenicity
g1554.t1	G4MRP7#PHI_803#MGG_04629#318829#Magnaporthe_oryzae#reduced_virulence
g87.t1	G4MRP7#PHI_803#MGG_04629#318829#Magnaporthe_oryzae#reduced_virulence
g1009.t1	G4MRP8#PHI_2190#MoCYP51A#318829#Magnaporthe_oryzae#reduced_virulence
g99.t1	G4MRQ6#PHI_801__PHI_8650#MGG_04621__Poyth1__MGG_04621_#318829#Magnaporthe_oryzae#reduced_virulence
g69.t1	G4MRS8#PHI_816#MGG_04582#318829#Magnaporthe_oryzae#reduced_virulence
g12926.t1	G4MRV1#PHI_873#MGG_02443#318829#Magnaporthe_oryzae#reduced_virulence
g1766.t1	G4MRX0#PHI_8752#RHO2__MGG_02457_#318829#Magnaporthe_oryzae#reduced_virulence
g4798.t1	G4MRZ0#PHI_773__PHI_791__PHI_2141#MGG_11899__CDC15#318829#Magnaporthe_oryzae#reduced_virulence__loss_of_pathogenicity
g10069.t1	G4MRZ9#PHI_2181#MoDUO1#318829#Magnaporthe_oryzae#reduced_virulence
g3143.t1	G4MS03#PHI_2006__PHI_2008#HST1#318829#Magnaporthe_oryzae#unaffected_pathogenicity
g120.t1	G4MS03#PHI_2006__PHI_2008#HST1#318829#Magnaporthe_oryzae#unaffected_pathogenicity
g7490.t1	G4MS03#PHI_2006__PHI_2008#HST1#318829#Magnaporthe_oryzae#unaffected_pathogenicity
g867.t1	G4MS03#PHI_2006__PHI_2008#HST1#318829#Magnaporthe_oryzae#unaffected_pathogenicity
g8291.t1	G4MS40#PHI_811#MGG_10510#318829#Magnaporthe_oryzae#reduced_virulence
g258.t1	G4MS40#PHI_811#MGG_10510#318829#Magnaporthe_oryzae#reduced_virulence
g9024.t1	G4MS40#PHI_811#MGG_10510#318829#Magnaporthe_oryzae#reduced_virulence
g5852.t1	G4MS58#PHI_881#MGG_04556#318829#Magnaporthe_oryzae#reduced_virulence
g15916.t1	G4MS58#PHI_881#MGG_04556#318829#Magnaporthe_oryzae#reduced_virulence
g6101.t1	G4MSF9#PHI_8754#MoPer1__MGG_04527_#318829#Magnaporthe_oryzae#reduced_virulence
g2354.t1	G4MSK7#PHI_7149#Moglo3#318829#Magnaporthe_oryzae#reduced_virulence
g2944.t1	G4MSK7#PHI_7149#Moglo3#318829#Magnaporthe_oryzae#reduced_virulence
g4707.t1	G4MSK7#PHI_7149#Moglo3#318829#Magnaporthe_oryzae#reduced_virulence
g5524.t1	G4MSK7#PHI_7149#Moglo3#318829#Magnaporthe_oryzae#reduced_virulence
g2248.t1	G4MSQ8#PHI_5686#FZC82#318829#Magnaporthe_oryzae#unaffected_pathogenicity
g104.t1	G4MSS9#PHI_786#MGG_04538#318829#Magnaporthe_oryzae#reduced_virulence
g121.t1	G4MSV0#PHI_875#MGG_04587#318829#Magnaporthe_oryzae#loss_of_pathogenicity
g4661.t1	G4MSY9#PHI_8648#Poime4__MGG_01492_#318829#Magnaporthe_oryzae#reduced_virulence
g5238.t1	G4MT25#PHI_5591#MoNIT4#318829#Magnaporthe_oryzae#unaffected_pathogenicity
g13252.t1	G4MT25#PHI_5591#MoNIT4#318829#Magnaporthe_oryzae#unaffected_pathogenicity
g13752.t1	G4MT25#PHI_5591#MoNIT4#318829#Magnaporthe_oryzae#unaffected_pathogenicity
g15045.t1	G4MT25#PHI_5591#MoNIT4#318829#Magnaporthe_oryzae#unaffected_pathogenicity
g2295.t1	G4MT41#PHI_3315#conx1#318829#Magnaporthe_oryzae#reduced_virulence
g769.t1	G4MT58#PHI_5480#MoPyr5#318829#Magnaporthe_oryzae#reduced_virulence
g4459.t1	G4MT75#PHI_3312#gta1#318829#Magnaporthe_oryzae#reduced_virulence
g5960.t1	G4MTF8#PHI_2204#endo-1_4-beta-xylanase_[GH10_family]#318829#Magnaporthe_oryzae#reduced_virulence
g735.t1	G4MTF9#PHI_2205#JmjC_domain-containing_protein_5_[GH10_family]#318829#Magnaporthe_oryzae#reduced_virulence
g7923.t1	G4MTI8#PHI_6455#MoYcp4#318829#Magnaporthe_oryzae#reduced_virulence
g8984.t1	G4MTK2#PHI_5232#MoARG1#318829#Magnaporthe_oryzae#loss_of_pathogenicity
g416.t1	G4MTK9#PHI_4885#MoYpd1p#318829#Magnaporthe_oryzae#loss_of_pathogenicity
g609.t1	G4MTN1#PHI_6348__PHI_8233#MoPmt2__MoPmt2__MGG_07190_#318829#Magnaporthe_oryzae#reduced_virulence
g14730.t1	G4MTZ0#PHI_2114#Calnexin#318829#Magnaporthe_oryzae#loss_of_pathogenicity
g2337.t1	G4MU22#PHI_5637#PIG1#318829#Magnaporthe_oryzae#unaffected_pathogenicity
g228.t1	G4MU26#PHI_2203#Transcription_factor#318829#Magnaporthe_oryzae#reduced_virulence
g8366.t1	G4MU26#PHI_2203#Transcription_factor#318829#Magnaporthe_oryzae#reduced_virulence
g16059.t1	G4MU26#PHI_2203#Transcription_factor#318829#Magnaporthe_oryzae#reduced_virulence
g13447.t1	G4MU34#PHI_3257#MoIlv1#318829#Magnaporthe_oryzae#reduced_virulence
g12659.t1	G4MU60#PHI_6615#Mocapn4#318829#Magnaporthe_oryzae#reduced_virulence
g5384.t1	G4MU85#PHI_2045__PHI_2168#MoCDTF1__MGG_11346#318829#Magnaporthe_oryzae#loss_of_pathogenicity__reduced_virulence
g2201.t1	G4MUB2#PHI_4112#MoVELB#318829#Magnaporthe_oryzae#reduced_virulence
g2195.t1	G4MUB7#PHI_5592#FZC3#318829#Magnaporthe_oryzae#unaffected_pathogenicity
g2182.t1	G4MUC7#PHI_2005#HOS2#318829#Magnaporthe_oryzae#loss_of_pathogenicity
g6304.t1	G4MUF4#PHI_2143#MoVPR#318829#Magnaporthe_oryzae#reduced_virulence
g6311.t1	G4MUG1#PHI_8039__PHI_8046#Moaos1__Aos1#318829#Magnaporthe_oryzae#reduced_virulence
g673.t1	G4MUG1#PHI_8039__PHI_8046#Moaos1__Aos1#318829#Magnaporthe_oryzae#reduced_virulence
g2821.t1	G4MUI1#PHI_790#MGG_07259#318829#Magnaporthe_oryzae#reduced_virulence
g6293.t1	G4MUP7#PHI_5610#TRA1#318829#Magnaporthe_oryzae#unaffected_pathogenicity
g8836.t1	G4MUR7#PHI_4475#MoTup1#318829#Magnaporthe_oryzae#loss_of_pathogenicity
g8844.t1	G4MUR7#PHI_4475#MoTup1#318829#Magnaporthe_oryzae#loss_of_pathogenicity
g9903.t1	G4MUR7#PHI_4475#MoTup1#318829#Magnaporthe_oryzae#loss_of_pathogenicity
g7577.t1	G4MUT8#PHI_2185#PIC1#318829#Magnaporthe_oryzae#unaffected_pathogenicity
g4690.t1	G4MUW5#PHI_888#MGG_01707#318829#Magnaporthe_oryzae#reduced_virulence
g8996.t1	G4MV25#PHI_6711#gel1#318829#Magnaporthe_oryzae#unaffected_pathogenicity__loss_of_pathogenicity
g11477.t1	G4MV25#PHI_6711#gel1#318829#Magnaporthe_oryzae#unaffected_pathogenicity__loss_of_pathogenicity
g1625.t1	G4MV34#PHI_8049#Siz1#318829#Magnaporthe_oryzae#reduced_virulence
g5364.t1	G4MV40#PHI_6395#MoALR2#318829#Magnaporthe_oryzae#reduced_virulence
g9142.t1	G4MV67#PHI_2940#MoARK1#318829#Magnaporthe_oryzae#reduced_virulence
g4463.t1	G4MV96#PHI_3823#MET13#318829#Magnaporthe_oryzae#loss_of_pathogenicity
g2305.t1	G4MVA4#PHI_5593#FZC4#318829#Magnaporthe_oryzae#unaffected_pathogenicity
g2325.t1	G4MVA4#PHI_5593#FZC4#318829#Magnaporthe_oryzae#unaffected_pathogenicity
g1813.t1	G4MVB6#PHI_891#MGG_01748#318829#Magnaporthe_oryzae#reduced_virulence
g2947.t1	G4MVB6#PHI_891#MGG_01748#318829#Magnaporthe_oryzae#reduced_virulence
g5269.t1	G4MVC4#PHI_5082#MoAcat1#318829#Magnaporthe_oryzae#reduced_virulence
g2098.t1	G4MVC5#PHI_6927#MoRAD6#318829#Magnaporthe_oryzae#reduced_virulence
g35.t1	G4MVC5#PHI_6927#MoRAD6#318829#Magnaporthe_oryzae#reduced_virulence
g5270.t1	G4MVC5#PHI_6927#MoRAD6#318829#Magnaporthe_oryzae#reduced_virulence
g5588.t1	G4MVC5#PHI_6927#MoRAD6#318829#Magnaporthe_oryzae#reduced_virulence
g7688.t1	G4MVC5#PHI_6927#MoRAD6#318829#Magnaporthe_oryzae#reduced_virulence
g7935.t1	G4MVC5#PHI_6927#MoRAD6#318829#Magnaporthe_oryzae#reduced_virulence
g10016.t1	G4MVC5#PHI_6927#MoRAD6#318829#Magnaporthe_oryzae#reduced_virulence
g11286.t1	G4MVC5#PHI_6927#MoRAD6#318829#Magnaporthe_oryzae#reduced_virulence
g12469.t1	G4MVC5#PHI_6927#MoRAD6#318829#Magnaporthe_oryzae#reduced_virulence
g13228.t1	G4MVC5#PHI_6927#MoRAD6#318829#Magnaporthe_oryzae#reduced_virulence
g13389.t1	G4MVC5#PHI_6927#MoRAD6#318829#Magnaporthe_oryzae#reduced_virulence
g823.t1	G4MVC5#PHI_6927#MoRAD6#318829#Magnaporthe_oryzae#reduced_virulence
g16017.t1	G4MVC5#PHI_6927#MoRAD6#318829#Magnaporthe_oryzae#reduced_virulence
g4056.t1	G4MVK9#PHI_5017#MoPEX11A#318829#Magnaporthe_oryzae#reduced_virulence
g4741.t1	G4MVX4#PHI_3216#MoCDIP4#318829#Magnaporthe_oryzae#effector__plant_avirulence_determinant_
g4934.t1	G4MVX4#PHI_3216#MoCDIP4#318829#Magnaporthe_oryzae#effector__plant_avirulence_determinant_
g5443.t1	G4MVX4#PHI_3216#MoCDIP4#318829#Magnaporthe_oryzae#effector__plant_avirulence_determinant_
g5522.t1	G4MVX4#PHI_3216#MoCDIP4#318829#Magnaporthe_oryzae#effector__plant_avirulence_determinant_
g9722.t1	G4MVX4#PHI_3216#MoCDIP4#318829#Magnaporthe_oryzae#effector__plant_avirulence_determinant_
g10504.t1	G4MVX4#PHI_3216#MoCDIP4#318829#Magnaporthe_oryzae#effector__plant_avirulence_determinant_
g10799.t1	G4MVX4#PHI_3216#MoCDIP4#318829#Magnaporthe_oryzae#effector__plant_avirulence_determinant_
g12280.t1	G4MVX4#PHI_3216#MoCDIP4#318829#Magnaporthe_oryzae#effector__plant_avirulence_determinant_
g12455.t1	G4MVX4#PHI_3216#MoCDIP4#318829#Magnaporthe_oryzae#effector__plant_avirulence_determinant_
g14530.t1	G4MVX4#PHI_3216#MoCDIP4#318829#Magnaporthe_oryzae#effector__plant_avirulence_determinant_
g16186.t1	G4MVX4#PHI_3216#MoCDIP4#318829#Magnaporthe_oryzae#effector__plant_avirulence_determinant_
g2264.t1	G4MW64#PHI_9033#MoMagA__MGG_01818_#318829#Magnaporthe_oryzae#unaffected_pathogenicity
g2263.t1	G4MW66#PHI_2062__PHI_3815#Gph1__GPH1#318829#Magnaporthe_oryzae#unaffected_pathogenicity__loss_of_pathogenicity__reduced_virulence
g672.t1	G4MW86#PHI_5594#FZC5#318829#Magnaporthe_oryzae#unaffected_pathogenicity
g7774.t1	G4MWC3#PHI_6713#gel3#318829#Magnaporthe_oryzae#unaffected_pathogenicity__loss_of_pathogenicity
g9182.t1	G4MWC3#PHI_6713#gel3#318829#Magnaporthe_oryzae#unaffected_pathogenicity__loss_of_pathogenicity
g15612.t1	G4MWK9#PHI_8929#MoSCAD3__MGG_01180_#318829#Magnaporthe_oryzae#reduced_virulence
g3821.t1	G4MWP4#PHI_5624#FZC30#318829#Magnaporthe_oryzae#unaffected_pathogenicity
g10602.t1	G4MWV1#PHI_5643#FZC46#318829#Magnaporthe_oryzae#unaffected_pathogenicity
g11148.t1	G4MWV1#PHI_5643#FZC46#318829#Magnaporthe_oryzae#unaffected_pathogenicity
g2866.t1	G4MWX1#PHI_7134#MoRab5B#318829#Magnaporthe_oryzae#reduced_virulence
g6700.t1	G4MWX1#PHI_7134#MoRab5B#318829#Magnaporthe_oryzae#reduced_virulence
g751.t1	G4MWX1#PHI_7134#MoRab5B#318829#Magnaporthe_oryzae#reduced_virulence
g6716.t1	G4MWY5#PHI_2113#Kin4#318829#Magnaporthe_oryzae#reduced_virulence__loss_of_pathogenicity
g7381.t1	G4MX10#PHI_2017#COM1#318829#Magnaporthe_oryzae#reduced_virulence
g3421.t1	G4MXC5#PHI_5190#MoPRX1#318829#Magnaporthe_oryzae#reduced_virulence
g9329.t1	G4MXC5#PHI_5190#MoPRX1#318829#Magnaporthe_oryzae#reduced_virulence
g9876.t1	G4MXG4#PHI_2095#Calcium-transporting_ATPase_3#318829#Magnaporthe_oryzae#reduced_virulence
g14164.t1	G4MXG4#PHI_2095#Calcium-transporting_ATPase_3#318829#Magnaporthe_oryzae#reduced_virulence
g3362.t1	G4MXJ1#PHI_3162#Mohik8#318829#Magnaporthe_oryzae#loss_of_pathogenicity
g10354.t1	G4MXJ1#PHI_3162#Mohik8#318829#Magnaporthe_oryzae#loss_of_pathogenicity
g12614.t1	G4MXJ1#PHI_3162#Mohik8#318829#Magnaporthe_oryzae#loss_of_pathogenicity
g14419.t1	G4MXJ1#PHI_3162#Mohik8#318829#Magnaporthe_oryzae#loss_of_pathogenicity
g5624.t1	G4MXJ4#PHI_2145__PHI_9180#MoSSADH__MoSSADH__MGG_01230_#318829#Magnaporthe_oryzae#loss_of_pathogenicity__unaffected_pathogenicity
g10800.t1	G4MXR2#PHI_8753__PHI_8806#MoChia1__MGG_08054___MoChi1__MGG_08054_#318829#Magnaporthe_oryzae#reduced_virulence
g11311.t1	G4MXR2#PHI_8753__PHI_8806#MoChia1__MGG_08054___MoChi1__MGG_08054_#318829#Magnaporthe_oryzae#reduced_virulence
g14950.t1	G4MXR2#PHI_8753__PHI_8806#MoChia1__MGG_08054___MoChi1__MGG_08054_#318829#Magnaporthe_oryzae#reduced_virulence
g4905.t1	G4MXR6#PHI_5620#MoACEII#318829#Magnaporthe_oryzae#unaffected_pathogenicity
g8741.t1	G4MXR9#PHI_2089#Moatg28#318829#Magnaporthe_oryzae#unaffected_pathogenicity
g8739.t1	G4MXS1#PHI_8611#pyruvate_kinase#318829#Magnaporthe_oryzae#unaffected_pathogenicity__reduced_virulence__loss_of_pathogenicity
g3189.t1	G4MY59#PHI_3179#MoKIN1#318829#Magnaporthe_oryzae#reduced_virulence
g3407.t1	G4MY64#PHI_6674#MoTRX2#318829#Magnaporthe_oryzae#reduced_virulence
g3204.t1	G4MY65#PHI_7317#Tpc1#318829#Magnaporthe_oryzae#reduced_virulence
g3202.t1	G4MY67#PHI_9290#RAM1__MGG_01287T0_#318829#Magnaporthe_oryzae#reduced_virulence
g6077.t1	G4MYI3#PHI_5645#FZC48#318829#Magnaporthe_oryzae#unaffected_pathogenicity
g12196.t1	G4MYQ4#PHI_5608#FZC17#318829#Magnaporthe_oryzae#unaffected_pathogenicity
g64.t1	G4MYS1#PHI_4736#MoYpt7#318829#Magnaporthe_oryzae#loss_of_pathogenicity
g7435.t1	G4MYS1#PHI_4736#MoYpt7#318829#Magnaporthe_oryzae#loss_of_pathogenicity
g7184.t1	G4MYT5#PHI_3485#MoSPC3#318829#Magnaporthe_oryzae#unaffected_pathogenicity
g5211.t1	G4MYY5#PHI_7993#PoVrl1__MGG_10958___PoVrl1#318829#Magnaporthe_oryzae#unaffected_pathogenicity
g2175.t1	G4MYZ2#PHI_2078#Moatg10#318829#Magnaporthe_oryzae#loss_of_pathogenicity
g7060.t1	G4MZ03#PHI_5674#FZC71#318829#Magnaporthe_oryzae#unaffected_pathogenicity
g12826.t1	G4MZ21#PHI_8649#Poalkb1__MGG_01363_#318829#Magnaporthe_oryzae#reduced_virulence
g3071.t1	G4MZ47#PHI_2105#Calcium_permease#318829#Magnaporthe_oryzae#unaffected_pathogenicity__reduced_virulence
g8831.t1	G4MZ63#PHI_3824#MET12#318829#Magnaporthe_oryzae#unaffected_pathogenicity__loss_of_pathogenicity
g8845.t1	G4MZ81#PHI_5642#FZC45#318829#Magnaporthe_oryzae#unaffected_pathogenicity
g3542.t1	G4MZ98#PHI_5186#MoAPX2#318829#Magnaporthe_oryzae#reduced_virulence
g11379.t1	G4MZ98#PHI_5186#MoAPX2#318829#Magnaporthe_oryzae#reduced_virulence
g11819.t1	G4MZ98#PHI_5186#MoAPX2#318829#Magnaporthe_oryzae#reduced_virulence
g749.t1	G4MZ98#PHI_5186#MoAPX2#318829#Magnaporthe_oryzae#reduced_virulence
g2102.t1	G4MZD0#PHI_3060__PHI_4054#Molrg1__Lrg1#318829#Magnaporthe_oryzae#loss_of_pathogenicity
g8494.t1	G4MZE0#PHI_5589#FZC1#318829#Magnaporthe_oryzae#unaffected_pathogenicity
g12562.t1	G4MZE0#PHI_5589#FZC1#318829#Magnaporthe_oryzae#unaffected_pathogenicity
g5198.t1	G4MZG5#PHI_2191#MoCYP51B#318829#Magnaporthe_oryzae#unaffected_pathogenicity
g7704.t1	G4MZS1#PHI_819#MGG_07061#318829#Magnaporthe_oryzae#reduced_virulence
g7694.t1	G4MZS3#PHI_3316__PHI_5605#gcc1__GCC1#318829#Magnaporthe_oryzae#reduced_virulence__unaffected_pathogenicity
g6267.t1	G4MZS7#PHI_800#MGG_13324#318829#Magnaporthe_oryzae#reduced_virulence
g2222.t1	G4MZY1#PHI_2034#MFP1#318829#Magnaporthe_oryzae#reduced_virulence
g2280.t1	G4MZY1#PHI_2034#MFP1#318829#Magnaporthe_oryzae#reduced_virulence
g4379.t1	G4MZY1#PHI_2034#MFP1#318829#Magnaporthe_oryzae#reduced_virulence
g6071.t1	G4MZY1#PHI_2034#MFP1#318829#Magnaporthe_oryzae#reduced_virulence
g2357.t1	G4N0E4#PHI_4056#Ldp1#318829#Magnaporthe_oryzae#unaffected_pathogenicity
g11237.t1	G4N0R9#PHI_5656#FZC58#318829#Magnaporthe_oryzae#unaffected_pathogenicity
g3741.t1	G4N0U1#PHI_2134#MoHox5#318829#Magnaporthe_oryzae#reduced_virulence
g10922.t1	G4N1A3#PHI_2167#EXP5#318829#Magnaporthe_oryzae#reduced_virulence
g3693.t1	G4N1D0#PHI_3064#MoRga4#318829#Magnaporthe_oryzae#unaffected_pathogenicity
g12797.t1	G4N1E0#PHI_3809#TRA1#318829#Magnaporthe_oryzae#reduced_virulence
g5747.t1	G4N1E7#PHI_6637#Movps1#318829#Magnaporthe_oryzae#lethal
g9255.t1	G4N1E7#PHI_6637#Movps1#318829#Magnaporthe_oryzae#lethal
g12299.t1	G4N1N6#PHI_5191#TPX1#318829#Magnaporthe_oryzae#reduced_virulence
g3272.t1	G4N1P8#PHI_5440#ABA4#318829#Magnaporthe_oryzae#reduced_virulence
g3480.t1	G4N1P8#PHI_5440#ABA4#318829#Magnaporthe_oryzae#reduced_virulence
g6448.t1	G4N1P8#PHI_5440#ABA4#318829#Magnaporthe_oryzae#reduced_virulence
g6583.t1	G4N1P8#PHI_5440#ABA4#318829#Magnaporthe_oryzae#reduced_virulence
g6584.t1	G4N1P8#PHI_5440#ABA4#318829#Magnaporthe_oryzae#reduced_virulence
g8060.t1	G4N1P8#PHI_5440#ABA4#318829#Magnaporthe_oryzae#reduced_virulence
g9389.t1	G4N1P8#PHI_5440#ABA4#318829#Magnaporthe_oryzae#reduced_virulence
g10628.t1	G4N1P8#PHI_5440#ABA4#318829#Magnaporthe_oryzae#reduced_virulence
g13754.t1	G4N1P8#PHI_5440#ABA4#318829#Magnaporthe_oryzae#reduced_virulence
g14403.t1	G4N1P8#PHI_5440#ABA4#318829#Magnaporthe_oryzae#reduced_virulence
g16300.t1	G4N1P8#PHI_5440#ABA4#318829#Magnaporthe_oryzae#reduced_virulence
g5284.t1	G4N1Y8#PHI_2209#endo-1_4-beta-xylanase_[GH10_family]#318829#Magnaporthe_oryzae#reduced_virulence
g13627.t1	G4N2B2#PHI_2128#MoHox1#318829#Magnaporthe_oryzae#reduced_virulence
g8274.t1	G4N2P7#PHI_7021#MoJMJ1#318829#Magnaporthe_oryzae#reduced_virulence
g10900.t1	G4N2W2#PHI_2099#Pmc1#318829#Magnaporthe_oryzae#reduced_virulence__loss_of_pathogenicity
g13878.t1	G4N2X9#PHI_5189#MoLDS1#318829#Magnaporthe_oryzae#reduced_virulence
g4160.t1	G4N3D8#PHI_5622#FZC28#318829#Magnaporthe_oryzae#unaffected_pathogenicity
g11118.t1	G4N3D8#PHI_5622#FZC28#318829#Magnaporthe_oryzae#unaffected_pathogenicity
g1548.t1	G4N3J5#PHI_5306#MoSKP1#318829#Magnaporthe_oryzae#loss_of_pathogenicity
g9616.t1	G4N3K2#PHI_882#MGG_04985#318829#Magnaporthe_oryzae#reduced_virulence
g9889.t1	G4N3K2#PHI_882#MGG_04985#318829#Magnaporthe_oryzae#reduced_virulence
g13366.t1	G4N3K2#PHI_882#MGG_04985#318829#Magnaporthe_oryzae#reduced_virulence
g2375.t1	G4N3R9#PHI_2165#PTH11#318829#Magnaporthe_oryzae#reduced_virulence
g2760.t1	G4N3R9#PHI_2165#PTH11#318829#Magnaporthe_oryzae#reduced_virulence
g1795.t1	G4N3U4#PHI_5188#MoHPX1#318829#Magnaporthe_oryzae#reduced_virulence
g3622.t1	G4N3U4#PHI_5188#MoHPX1#318829#Magnaporthe_oryzae#reduced_virulence
g5013.t1	G4N3U4#PHI_5188#MoHPX1#318829#Magnaporthe_oryzae#reduced_virulence
g5876.t1	G4N3U4#PHI_5188#MoHPX1#318829#Magnaporthe_oryzae#reduced_virulence
g6898.t1	G4N3U4#PHI_5188#MoHPX1#318829#Magnaporthe_oryzae#reduced_virulence
g7489.t1	G4N3U4#PHI_5188#MoHPX1#318829#Magnaporthe_oryzae#reduced_virulence
g8311.t1	G4N3U4#PHI_5188#MoHPX1#318829#Magnaporthe_oryzae#reduced_virulence
g281.t1	G4N3U4#PHI_5188#MoHPX1#318829#Magnaporthe_oryzae#reduced_virulence
g12313.t1	G4N3U4#PHI_5188#MoHPX1#318829#Magnaporthe_oryzae#reduced_virulence
g14085.t1	G4N3U4#PHI_5188#MoHPX1#318829#Magnaporthe_oryzae#reduced_virulence
g14187.t1	G4N3U4#PHI_5188#MoHPX1#318829#Magnaporthe_oryzae#reduced_virulence
g14201.t1	G4N3U4#PHI_5188#MoHPX1#318829#Magnaporthe_oryzae#reduced_virulence
g14600.t1	G4N3U4#PHI_5188#MoHPX1#318829#Magnaporthe_oryzae#reduced_virulence
g4243.t1	G4N3W1#PHI_5627#FZC33#318829#Magnaporthe_oryzae#unaffected_pathogenicity
g4840.t1	G4N3Y8#PHI_5603#FZC13#318829#Magnaporthe_oryzae#unaffected_pathogenicity
g10832.t1	G4N4J5#PHI_2148#7_8-LDS#318829#Magnaporthe_oryzae#unaffected_pathogenicity
g12322.t1	G4N4N6#PHI_4616#MoSFA1#318829#Magnaporthe_oryzae#reduced_virulence
g3879.t1	G4N4R4#PHI_5676#FZC73#318829#Magnaporthe_oryzae#unaffected_pathogenicity
g1360.t1	G4N4U0#PHI_887#MGG_05174#318829#Magnaporthe_oryzae#reduced_virulence
g2270.t1	G4N4Y2#PHI_2176#ASD4#318829#Magnaporthe_oryzae#loss_of_pathogenicity
g6369.t1	G4N5B0#PHI_9353#leu2A__MGG_05223_#318829#Magnaporthe_oryzae#reduced_virulence
g1095.t1	G4N5B0#PHI_9353#leu2A__MGG_05223_#318829#Magnaporthe_oryzae#reduced_virulence
g1515.t1	G4N5E4#PHI_2060#MgLig4#318829#Magnaporthe_oryzae#unaffected_pathogenicity
g1523.t1	G4N5E4#PHI_2060#MgLig4#318829#Magnaporthe_oryzae#unaffected_pathogenicity
g6690.t1	G4N5E4#PHI_2060#MgLig4#318829#Magnaporthe_oryzae#unaffected_pathogenicity
g6162.t1	G4N5N0#PHI_5441#ABA_GPCR#318829#Magnaporthe_oryzae#unaffected_pathogenicity
g6166.t1	G4N5N3#PHI_5019#MoPEX11C#318829#Magnaporthe_oryzae#unaffected_pathogenicity__reduced_virulence
g14485.t1	G4N5Y8#PHI_5653#FZC56#318829#Magnaporthe_oryzae#unaffected_pathogenicity
g12476.t1	G4N6E0#PHI_2037#MoRic8#318829#Magnaporthe_oryzae#loss_of_pathogenicity
g12471.t1	G4N6G5#PHI_2194#MoRgs3#318829#Magnaporthe_oryzae#reduced_virulence
g8556.t1	G4N6I1#PHI_5692#FZC87#318829#Magnaporthe_oryzae#unaffected_pathogenicity
g6977.t1	G4N6P2#PHI_5366#MoSyn8#318829#Magnaporthe_oryzae#reduced_virulence
g2506.t1	G4N6P6#PHI_8695#MoImd4__MGG_03699_#318829#Magnaporthe_oryzae#reduced_virulence
g2594.t1	G4N6P7#PHI_6902#MoAtg14#318829#Magnaporthe_oryzae#loss_of_pathogenicity
g2589.t1	G4N6Q1#PHI_2074#Moatg6#318829#Magnaporthe_oryzae#loss_of_pathogenicity
g2576.t1	G4N6R6#PHI_7113#MoERR2#318829#Magnaporthe_oryzae#unaffected_pathogenicity
g2545.t1	G4N6S1#PHI_8610#gcn5__MGG_03677_#318829#Magnaporthe_oryzae#reduced_virulence__unaffected_pathogenicity
g4710.t1	G4N6S1#PHI_8610#gcn5__MGG_03677_#318829#Magnaporthe_oryzae#reduced_virulence__unaffected_pathogenicity
g4651.t1	G4N6T1#PHI_5671#FZC68#318829#Magnaporthe_oryzae#unaffected_pathogenicity
g8630.t1	G4N6T1#PHI_5671#FZC68#318829#Magnaporthe_oryzae#unaffected_pathogenicity
g4652.t1	G4N6T3#PHI_9356#leu4__MGG_13485_#318829#Magnaporthe_oryzae#reduced_virulence
g11602.t1	G4N6V5#PHI_2142__PHI_9179#MoAP1__MoAP1__MGG_12814_#318829#Magnaporthe_oryzae#loss_of_pathogenicity__reduced_virulence
g9933.t1	G4N6W1#PHI_5659#FZC61#318829#Magnaporthe_oryzae#unaffected_pathogenicity
g9928.t1	G4N6W9#PHI_2996#MGG_06507.6#318829#Magnaporthe_oryzae#reduced_virulence
g1599.t1	G4N7A0#PHI_2180#MoTea4#318829#Magnaporthe_oryzae#loss_of_pathogenicity
g11152.t1	G4N7H1#PHI_2112__PHI_3177#Tos3__MoTos3#318829#Magnaporthe_oryzae#unaffected_pathogenicity__reduced_virulence
g3338.t1	G4N7H6#PHI_5631#FZC36#318829#Magnaporthe_oryzae#unaffected_pathogenicity
g9437.t1	G4N7H6#PHI_5631#FZC36#318829#Magnaporthe_oryzae#unaffected_pathogenicity
g1624.t1	G4N7K5#PHI_3062#MoRga2#318829#Magnaporthe_oryzae#unaffected_pathogenicity
g6322.t1	G4N7K8#PHI_9032#Mocrn1__MGG_06389_#318829#Magnaporthe_oryzae#reduced_virulence__unaffected_pathogenicity
g8507.t1	G4N7K8#PHI_9032#Mocrn1__MGG_06389_#318829#Magnaporthe_oryzae#reduced_virulence__unaffected_pathogenicity
g65.t1	G4N7R4#PHI_799#MGG_03530#318829#Magnaporthe_oryzae#reduced_virulence
g5032.t1	G4N7R4#PHI_799#MGG_03530#318829#Magnaporthe_oryzae#reduced_virulence
g14760.t1	G4N7R4#PHI_799#MGG_03530#318829#Magnaporthe_oryzae#reduced_virulence
g1128.t1	G4N7T3#PHI_2162__PHI_7725#CPKA__cpkA#318829#Magnaporthe_oryzae#reduced_virulence__unaffected_pathogenicity
g2111.t1	G4N7U4#PHI_6634__PHI_9301#MoDnm1__Modnm1__MGG_06361_#318829#Magnaporthe_oryzae#reduced_virulence
g2108.t1	G4N7U7#PHI_8629#MoAbp1__MGG_06358_#318829#Magnaporthe_oryzae#reduced_virulence
g9642.t1	G4N7U7#PHI_8629#MoAbp1__MGG_06358_#318829#Magnaporthe_oryzae#reduced_virulence
g929.t1	G4N7U7#PHI_8629#MoAbp1__MGG_06358_#318829#Magnaporthe_oryzae#reduced_virulence
g2613.t1	G4N7X0#PHI_418__PHI_2119__PHI_8262#MST11__MST11p__mst11#318829#Magnaporthe_oryzae#loss_of_pathogenicity__reduced_virulence__unaffected_pathogenicity
g1416.t1	G4N7X4#PHI_6614#Mocapn7#318829#Magnaporthe_oryzae#reduced_virulence
g15030.t1	G4N7Y2#PHI_2406#MoSKN7#318829#Magnaporthe_oryzae#unaffected_pathogenicity
g259.t1	G4N008#PHI_5395#MoSec62#318829#Magnaporthe_oryzae#reduced_virulence
g14278.t1	G4N8A1#PHI_2087#Moatg26#318829#Magnaporthe_oryzae#unaffected_pathogenicity
g6199.t1	G4N8E3#PHI_2983__PHI_5629#MGG_06279.6__FZC34#318829#Magnaporthe_oryzae#reduced_virulence__unaffected_pathogenicity
g1408.t1	G4N8G2#PHI_8522#MoYPEL1__MGG_06263.7_#318829#Magnaporthe_oryzae#loss_of_pathogenicity
g1461.t1	G4N8I4#PHI_2989__PHI_5680#MGG_06243.6__FZC76#318829#Magnaporthe_oryzae#reduced_virulence__unaffected_pathogenicity
g1459.t1	G4N8I6#PHI_7133#MoRab5A#318829#Magnaporthe_oryzae#reduced_virulence
g8143.t1	G4N8Y3#PHI_3213#MoCDIP1#318829#Magnaporthe_oryzae#effector__plant_avirulence_determinant_
g16070.t1	G4N9C8#PHI_2173#NMR1#318829#Magnaporthe_oryzae#reduced_virulence
g15686.t1	G4N9G2#PHI_2324#ZIF1#318829#Magnaporthe_oryzae#reduced_virulence
g14503.t1	G4N9G6#PHI_872#MGG_03284#318829#Magnaporthe_oryzae#reduced_virulence
g13106.t1	G4N9M9#PHI_5657#FZC59#318829#Magnaporthe_oryzae#unaffected_pathogenicity
g6017.t1	G4N9W2#PHI_6607#ARRDC1#318829#Magnaporthe_oryzae#reduced_virulence
g12298.t1	G4N027#PHI_2169#MGG_06188.6#318829#Magnaporthe_oryzae#reduced_virulence
g9163.t1	G4N054#PHI_2018__PHI_2106#MoPLC2__MGG_05332.5#318829#Magnaporthe_oryzae#loss_of_pathogenicity__reduced_virulence
g15057.t1	G4N054#PHI_2018__PHI_2106#MoPLC2__MGG_05332.5#318829#Magnaporthe_oryzae#loss_of_pathogenicity__reduced_virulence
g15818.t1	G4N054#PHI_2018__PHI_2106#MoPLC2__MGG_05332.5#318829#Magnaporthe_oryzae#loss_of_pathogenicity__reduced_virulence
g1097.t1	G4N054#PHI_2018__PHI_2106#MoPLC2__MGG_05332.5#318829#Magnaporthe_oryzae#loss_of_pathogenicity__reduced_virulence
g14114.t1	G4N093#PHI_5654#FZC57#318829#Magnaporthe_oryzae#unaffected_pathogenicity
g11303.t1	G4N111#PHI_5640#FZC43#318829#Magnaporthe_oryzae#unaffected_pathogenicity
g1869.t1	G4N134#PHI_5606#FZC15#318829#Magnaporthe_oryzae#unaffected_pathogenicity
g14917.t1	G4N168#PHI_2063__PHI_2110#MCNA__MGG_07456.5#318829#Magnaporthe_oryzae#reduced_virulence__unaffected_pathogenicity
g8854.t1	G4N170#PHI_5682#FZC78#318829#Magnaporthe_oryzae#unaffected_pathogenicity
g8853.t1	G4N178#PHI_2153__PHI_2356#MoHyr1__MoHYR1#318829#Magnaporthe_oryzae#reduced_virulence
g7210.t1	G4N224#PHI_5638#FZC41#318829#Magnaporthe_oryzae#unaffected_pathogenicity
g8772.t1	G4N265#PHI_6613#Mocapn14#318829#Magnaporthe_oryzae#unaffected_pathogenicity
g12408.t1	G4N339#PHI_9259#MoBIR1__MGG_04912_#318829#Magnaporthe_oryzae#unaffected_pathogenicity__reduced_virulence
g5847.t1	G4N402#PHI_2107#MGG_05905.5#318829#Magnaporthe_oryzae#unaffected_pathogenicity__reduced_virulence
g11068.t1	G4N402#PHI_2107#MGG_05905.5#318829#Magnaporthe_oryzae#unaffected_pathogenicity__reduced_virulence
g12932.t1	G4N402#PHI_2107#MGG_05905.5#318829#Magnaporthe_oryzae#unaffected_pathogenicity__reduced_virulence
g2224.t1	G4N471#PHI_2098#Calcium-transporting_ATPase_3#318829#Magnaporthe_oryzae#loss_of_pathogenicity
g8346.t1	G4N492#PHI_2030#TGL3-1#318829#Magnaporthe_oryzae#unaffected_pathogenicity
g11157.t1	G4N492#PHI_2030#TGL3-1#318829#Magnaporthe_oryzae#unaffected_pathogenicity
g6301.t1	G4N525#PHI_2121#MST50p#318829#Magnaporthe_oryzae#loss_of_pathogenicity
g1633.t1	G4N532#PHI_5690#FZC85#318829#Magnaporthe_oryzae#unaffected_pathogenicity
g13456.t1	G4N532#PHI_5690#FZC85#318829#Magnaporthe_oryzae#unaffected_pathogenicity
g14754.t1	G4N536#PHI_9302#Mofzo1__MGG_05209_#318829#Magnaporthe_oryzae#reduced_virulence
g1112.t1	G4N549#PHI_7273#Pmp1#318829#Magnaporthe_oryzae#reduced_virulence__unaffected_pathogenicity
g7579.t1	G4N572#PHI_5047__PHI_6635#MoFis1#318829#Magnaporthe_oryzae#reduced_virulence
g1208.t1	G4N703#PHI_2081#Moatg15#318829#Magnaporthe_oryzae#loss_of_pathogenicity
g1209.t1	G4N704#PHI_7992#PoMuk1__MGG_06476___PoMuk1#318829#Magnaporthe_oryzae#unaffected_pathogenicity__loss_of_pathogenicity
g2075.t1	G4N740#PHI_4024#MoST1#318829#Magnaporthe_oryzae#unaffected_pathogenicity
g2996.t1	G4N740#PHI_4024#MoST1#318829#Magnaporthe_oryzae#unaffected_pathogenicity
g3433.t1	G4N740#PHI_4024#MoST1#318829#Magnaporthe_oryzae#unaffected_pathogenicity
g3817.t1	G4N740#PHI_4024#MoST1#318829#Magnaporthe_oryzae#unaffected_pathogenicity
g3974.t1	G4N740#PHI_4024#MoST1#318829#Magnaporthe_oryzae#unaffected_pathogenicity
g4016.t1	G4N740#PHI_4024#MoST1#318829#Magnaporthe_oryzae#unaffected_pathogenicity
g5099.t1	G4N740#PHI_4024#MoST1#318829#Magnaporthe_oryzae#unaffected_pathogenicity
g5576.t1	G4N740#PHI_4024#MoST1#318829#Magnaporthe_oryzae#unaffected_pathogenicity
g5990.t1	G4N740#PHI_4024#MoST1#318829#Magnaporthe_oryzae#unaffected_pathogenicity
g6460.t1	G4N740#PHI_4024#MoST1#318829#Magnaporthe_oryzae#unaffected_pathogenicity
g182.t1	G4N740#PHI_4024#MoST1#318829#Magnaporthe_oryzae#unaffected_pathogenicity
g6653.t1	G4N740#PHI_4024#MoST1#318829#Magnaporthe_oryzae#unaffected_pathogenicity
g8361.t1	G4N740#PHI_4024#MoST1#318829#Magnaporthe_oryzae#unaffected_pathogenicity
g8623.t1	G4N740#PHI_4024#MoST1#318829#Magnaporthe_oryzae#unaffected_pathogenicity
g8751.t1	G4N740#PHI_4024#MoST1#318829#Magnaporthe_oryzae#unaffected_pathogenicity
g9044.t1	G4N740#PHI_4024#MoST1#318829#Magnaporthe_oryzae#unaffected_pathogenicity
g9175.t1	G4N740#PHI_4024#MoST1#318829#Magnaporthe_oryzae#unaffected_pathogenicity
g9181.t1	G4N740#PHI_4024#MoST1#318829#Magnaporthe_oryzae#unaffected_pathogenicity
g9463.t1	G4N740#PHI_4024#MoST1#318829#Magnaporthe_oryzae#unaffected_pathogenicity
g9597.t1	G4N740#PHI_4024#MoST1#318829#Magnaporthe_oryzae#unaffected_pathogenicity
g456.t1	G4N740#PHI_4024#MoST1#318829#Magnaporthe_oryzae#unaffected_pathogenicity
g11094.t1	G4N740#PHI_4024#MoST1#318829#Magnaporthe_oryzae#unaffected_pathogenicity
g11305.t1	G4N740#PHI_4024#MoST1#318829#Magnaporthe_oryzae#unaffected_pathogenicity
g11452.t1	G4N740#PHI_4024#MoST1#318829#Magnaporthe_oryzae#unaffected_pathogenicity
g11765.t1	G4N740#PHI_4024#MoST1#318829#Magnaporthe_oryzae#unaffected_pathogenicity
g12677.t1	G4N740#PHI_4024#MoST1#318829#Magnaporthe_oryzae#unaffected_pathogenicity
g13005.t1	G4N740#PHI_4024#MoST1#318829#Magnaporthe_oryzae#unaffected_pathogenicity
g13081.t1	G4N740#PHI_4024#MoST1#318829#Magnaporthe_oryzae#unaffected_pathogenicity
g14571.t1	G4N740#PHI_4024#MoST1#318829#Magnaporthe_oryzae#unaffected_pathogenicity
g14582.t1	G4N740#PHI_4024#MoST1#318829#Magnaporthe_oryzae#unaffected_pathogenicity
g15080.t1	G4N740#PHI_4024#MoST1#318829#Magnaporthe_oryzae#unaffected_pathogenicity
g15320.t1	G4N740#PHI_4024#MoST1#318829#Magnaporthe_oryzae#unaffected_pathogenicity
g15725.t1	G4N740#PHI_4024#MoST1#318829#Magnaporthe_oryzae#unaffected_pathogenicity
g1248.t1	G4N740#PHI_4024#MoST1#318829#Magnaporthe_oryzae#unaffected_pathogenicity
g7882.t1	G4N745#PHI_5083#MoAcat2#318829#Magnaporthe_oryzae#reduced_virulence
g7422.t1	G4N782#PHI_5681#FZC77#318829#Magnaporthe_oryzae#unaffected_pathogenicity
g11178.t1	G4N782#PHI_5681#FZC77#318829#Magnaporthe_oryzae#unaffected_pathogenicity
g5417.t1	G4N853#PHI_5630#FZC35#318829#Magnaporthe_oryzae#unaffected_pathogenicity
g9117.t1	G4N853#PHI_5630#FZC35#318829#Magnaporthe_oryzae#unaffected_pathogenicity
g16128.t1	G4N881#PHI_2130#MoHox4#318829#Magnaporthe_oryzae#reduced_virulence
g5890.t1	G4N906#PHI_2404#SLP_1#318829#Magnaporthe_oryzae#effector__plant_avirulence_determinant_
g9186.t1	G4N906#PHI_2404#SLP_1#318829#Magnaporthe_oryzae#effector__plant_avirulence_determinant_
g12708.t1	G4N983#PHI_2215#BIM1#318829#Magnaporthe_oryzae#reduced_virulence
g9548.t1	G4NA54#PHI_2214#endo-1_4-beta-xylanase_I_[GH10_family]#318829#Magnaporthe_oryzae#reduced_virulence
g13598.t1	G4NA54#PHI_2214#endo-1_4-beta-xylanase_I_[GH10_family]#318829#Magnaporthe_oryzae#reduced_virulence
g468.t1	G4NAB0#PHI_6715#gel5#318829#Magnaporthe_oryzae#unaffected_pathogenicity
g2044.t1	G4NAJ0#PHI_2175#NMR3#318829#Magnaporthe_oryzae#reduced_virulence
g8657.t1	G4NAJ0#PHI_2175#NMR3#318829#Magnaporthe_oryzae#reduced_virulence
g9331.t1	G4NAJ0#PHI_2175#NMR3#318829#Magnaporthe_oryzae#reduced_virulence
g12187.t1	G4NAJ0#PHI_2175#NMR3#318829#Magnaporthe_oryzae#reduced_virulence
g11283.t1	G4NAJ8#PHI_6223#MoYvh1#318829#Magnaporthe_oryzae#reduced_virulence
g11853.t1	G4NAT7#PHI_3811#TDG4#318829#Magnaporthe_oryzae#reduced_virulence
g11850.t1	G4NAT9#PHI_2193#MoRgs2#318829#Magnaporthe_oryzae#unaffected_pathogenicity
g7146.t1	G4NAW7#PHI_5689#FZC84#318829#Magnaporthe_oryzae#unaffected_pathogenicity
g13040.t1	G4NB22#PHI_5018#MoPEX11B#318829#Magnaporthe_oryzae#unaffected_pathogenicity__reduced_virulence
g3166.t1	G4NB40#PHI_5033#MoSRE1#318829#Magnaporthe_oryzae#unaffected_pathogenicity
g3175.t1	G4NB53#PHI_5472#MoDeam#318829#Magnaporthe_oryzae#reduced_virulence
g3179.t1	G4NB58#PHI_5471#MoDac#318829#Magnaporthe_oryzae#reduced_virulence
g8429.t1	G4NBI7#PHI_2028#TGL1-2#318829#Magnaporthe_oryzae#unaffected_pathogenicity
g3547.t1	G4NBN8#PHI_2206#endo-1_4-beta-xylanase_precursor_[GH10_family]#318829#Magnaporthe_oryzae#reduced_virulence
g3958.t1	G4NBN8#PHI_2206#endo-1_4-beta-xylanase_precursor_[GH10_family]#318829#Magnaporthe_oryzae#reduced_virulence
g8008.t1	G4NBN8#PHI_2206#endo-1_4-beta-xylanase_precursor_[GH10_family]#318829#Magnaporthe_oryzae#reduced_virulence
g8303.t1	G4NBN8#PHI_2206#endo-1_4-beta-xylanase_precursor_[GH10_family]#318829#Magnaporthe_oryzae#reduced_virulence
g12557.t1	G4NBN8#PHI_2206#endo-1_4-beta-xylanase_precursor_[GH10_family]#318829#Magnaporthe_oryzae#reduced_virulence
g1203.t1	G4NC11#PHI_2052#Cdc42#318829#Magnaporthe_oryzae#reduced_virulence
g4126.t1	G4NC17#PHI_5185#MoAPX1#318829#Magnaporthe_oryzae#reduced_virulence
g6459.t1	G4NC17#PHI_5185#MoAPX1#318829#Magnaporthe_oryzae#reduced_virulence
g4044.t1	G4NC26#PHI_2080#Moatg13#318829#Magnaporthe_oryzae#reduced_virulence
g4041.t1	G4NC32#PHI_4492#RanBP#318829#Magnaporthe_oryzae#loss_of_pathogenicity
g4028.t1	G4NC35#PHI_9199#MoCKb1__MGG_00446_#318829#Magnaporthe_oryzae#reduced_virulence__unaffected_pathogenicity
g504.t1	G4NC97#PHI_3976#MoIlv6#318829#Magnaporthe_oryzae#loss_of_pathogenicity
g2015.t1	G4NCA2#PHI_2016#PTH2#318829#Magnaporthe_oryzae#loss_of_pathogenicity
g14347.t1	G4NCC3#PHI_5665#FZC65#318829#Magnaporthe_oryzae#unaffected_pathogenicity
g2017.t1	G4NCF7#PHI_2138#SGA1#318829#Magnaporthe_oryzae#unaffected_pathogenicity__loss_of_pathogenicity
g12384.t1	G4NCF7#PHI_2138#SGA1#318829#Magnaporthe_oryzae#unaffected_pathogenicity__loss_of_pathogenicity
g16468.t1	G4NCF7#PHI_2138#SGA1#318829#Magnaporthe_oryzae#unaffected_pathogenicity__loss_of_pathogenicity
g1037.t1	G4NCG1#PHI_3234#MoLYS20#318829#Magnaporthe_oryzae#reduced_virulence
g1999.t1	G4NCH6#PHI_4000__PHI_6874#Pex14__mopex14
g6993.t1	G4NCI6#PHI_6612#Mocapn9#318829#Magnaporthe_oryzae#unaffected_pathogenicity__reduced_virulence
g11946.t1	G4NCI6#PHI_6612#Mocapn9#318829#Magnaporthe_oryzae#unaffected_pathogenicity__reduced_virulence
[truncated: 2,999 more rows]
