# Supplementary material for: Genome Analyses of Two Blueberry Pathogens: Diaporthe amygdali CAA958 and Diaporthe eres CBS 160.32
Source: J Fungi (Basel). 2022 Jul 29;8(8):804. doi: 10.3390/jof8080804 (PMC9409727; doi:10.3390/jof8080804)
Supplement: Supplementary file 1 [file jof-08-00804-s001.zip › Table S7 - Effectors candidates.xlsx]

## Sheet: Effectors D. amygdali
Table S7 - Effectors candidates in Diaporthe amygdali CAA958 secretome
Number	Gene ID	Description	Effector P2 v3.0 Location
1	g10027.t1	pectin lyase (pectate lyase)	Apoplastic effector
2	g10028.t1	glycosyl hydrolase family 61	Apoplastic effector
3	g1024.t1	aldehyde reductase 1	Cytoplasmic effector
4	g10269.t1	hypothetical protein INS49_015488	Apoplastic effector
5	g10389.t1	hypothetical protein INS49_000838	Apoplastic effector
6	g10469.t1	hypothetical protein INS49_000162	Apoplastic effector
7	g10599.t1	putative cfem domain-containing protein	Apoplastic effector
8	g10667.t1	hypothetical protein INS49_010481	Apoplastic effector
9	g10801.t1	putative endopolygalacturonase 3	Apoplastic effector
10	g10990.t1	hypothetical protein INS49_005832	Apoplastic effector
11	g11048.t1	putative cutinase	Apoplastic effector
12	g11057.t1	putative metalloprotease	Apoplastic effector
13	g11527.t1	hypothetical protein INS49_009374	Apoplastic effector
14	g11633.t1	hypothetical protein INS49_009229	Apoplastic effector
15	g11703.t1	putative parallel beta-helix repeat protein	Apoplastic effector
16	g11711.t1	putative exoglucanase type c precursor	Apoplastic effector
17	g11731.t1	hypothetical protein INS49_009910	Apoplastic effector
18	g1210.t1	putative secretory pathway protein	Cytoplasmic effector
19	g12260.t1	murein transglycosylase	Apoplastic effector
20	g12282.t1	hypothetical protein INS49_004361	Apoplastic effector
21	g12482.t1	hypothetical protein INS49_013204	Apoplastic effector
22	g12500.t1	hypothetical protein INS49_013184	Apoplastic effector
23	g12712.t1	hypothetical protein INS49_013676	Apoplastic/cytoplasmic effector
24	g12718.t1	hypothetical protein INS49_009399	Apoplastic effector
25	g1283.t1	acetyl xylan esterase	Apoplastic effector
26	g12973.t1	hypothetical protein INS49_005980	Cytoplasmic effector
27	g130.t1	putative pectate lyase b	Apoplastic effector
28	g13230.t1	hypothetical protein INS49_015202	Apoplastic effector
29	g13236.t1	hypothetical protein INS49_015200	Apoplastic effector
30	g13576.t1	putative cellobiohydrolase	Apoplastic effector
31	g14013.t1	hypothetical protein INS49_005645	Apoplastic/cytoplasmic effector
32	g14153.t1	hypothetical protein INS49_005368	Apoplastic effector
33	g14168.t1	putative pectin lyase	Apoplastic effector
34	g1428.t1	putative cutinase precursor	Apoplastic effector
35	g14417.t1	polysaccharide deacetylase family protein	Apoplastic effector
36	g14444.t1	hypothetical protein INS49_007846	Apoplastic effector
37	g14785.t1	hypothetical protein INS49_007414	Apoplastic effector
38	g14894.t1	putative cerato-ulmin	Apoplastic effector
39	g14961.t1	hypothetical protein KVR01_010831	Apoplastic effector
40	g150.t1	putative endopolygalacturonase	Apoplastic effector
41	g15063.t1	putative pectate lyase	Apoplastic effector
42	g15078.t1	glycosylhydrolase 11-2	Apoplastic effector
43	g15123.t1	putative glycoside hydrolase family 61 protein	Apoplastic effector
44	g15163.t1	hypothetical protein INS49_004389	Apoplastic effector
45	g15255.t1	hypothetical protein INS49_002299	Apoplastic effector
46	g15274.t1	putative carbohydrate esterase family 1 protein	Apoplastic effector
47	g15313.t1	hypothetical protein INS49_005290	Apoplastic effector
48	g1548.t1	necrosis- and ethylene-inducing protein	Apoplastic effector
49	g1669.t1	putative scp-like extracellular protein	Apoplastic effector
50	g241.t1	putative pectate lyase	Apoplastic effector
51	g2805.t1	putative gas1-like protein	Apoplastic effector
52	g2960.t1	putative secreted aspartic proteinase precursor	Apoplastic effector
53	g2971.t1	cellulose-growth-specific protein	Apoplastic effector
54	g3215.t1	carbohydrate esterase family 1 protein	Apoplastic effector
55	g3294.t1	laccase	Apoplastic effector
56	g3309.t1	putative extracellular exo	Apoplastic effector
57	g3716.t1	putative superoxide dismutase	Apoplastic effector
58	g3732.t1	disulfide-isomerase precursor	Cytoplasmic effector
59	g3902.t1	putative glycoside hydrolase family 16 protein	Apoplastic effector
60	g4103.t1	putative glycoside hydrolase family 7 protein	Apoplastic effector
61	g4234.t1	cholera enterotoxin subunit A2	Apoplastic effector
62	g4419.t1	fungal cellulose binding domain-containing protein	Apoplastic effector
63	g4485.t1	hypothetical protein DHEL01_v209606	Apoplastic effector
64	g4614.t1	putative glycosyl hydrolase family 61	Apoplastic effector
65	g4624.t1	glycosylhydrolase family 7-1	Apoplastic effector
66	g4808.t1	glycosylhydrolase family 7-4	Apoplastic effector
67	g4812.t1	hypothetical protein VSDG_04965	Apoplastic effector
68	g5074.t1	cellulase	Apoplastic effector
69	g5117.t1	putative nadph-dependent d-xylose reductase	Cytoplasmic effector
70	g5304.t1	putative glycoside hydrolase family 61 protein	Apoplastic effector
71	g5431.t1	acetylxylan esterase	Apoplastic effector
72	g5437.t1	putative pectinesterase	Apoplastic effector
73	g5463.t1	intracellular hyphae protein 1	Apoplastic effector
74	g5511.t1	putative pectate lyase b	Apoplastic effector
75	g5607.t1	cutinase	Apoplastic effector
76	g5634.t1	putative pectate lyase a	Apoplastic effector
77	g5671.t1	putative scp-like extracellular protein	Apoplastic effector
78	g5842.t1	putative npp1 domain	Apoplastic effector
79	g5850.t1	putative glycoside hydrolase family 72 protein	Apoplastic effector
80	g5905.t1	putative cellulose-growth-specific protein	Apoplastic effector
81	g5936.t1	Pectate lyase H	Apoplastic effector
82	g5955.t1	putative low molecular weight phosphotyrosine protein phosphatase	Cytoplasmic effector
83	g61.t1	PHB depolymerase family esterase	Apoplastic effector
84	g6281.t1	putative polygalacturonase 5	Apoplastic effector
85	g6294.t1	Pectinesterase	Apoplastic effector
86	g6322.t1	putative carbohydrate-binding module family 50 protein	Apoplastic effector
87	g6419.t1	hypothetical protein INS49_001212	Apoplastic effector
88	g6573.t1	putative glycoside hydrolase family 61 protein	Apoplastic effector
89	g7055.t1	glycosyl hydrolase family 11	Apoplastic effector
90	g7099.t1	glycosylhydrolase family 61-1	Apoplastic effector
91	g7496.t1	disulfide-isomerase erp38	Cytoplasmic effector
92	g7606.t1	putative pectate lyase	Apoplastic effector
93	g7624.t1	putative glycoside hydrolase family 28 protein	Apoplastic effector
94	g7634.t1	putative glycoside hydrolase family 5 protein	Apoplastic effector
95	g7652.t1	uncharacterized protein M406DRAFT_18749, partial	Apoplastic effector
96	g7691.t1	putative mac1 interacting protein 1	Apoplastic effector
97	g8146.t1	hypothetical protein INS49_014464	Apoplastic effector
98	g8438.t1	putative ricin b lectin	Apoplastic effector
99	g8481.t1	hypothetical protein INS49_013950	Apoplastic effector
100	g8607.t1	putative glycoside hydrolase family 11 protein	Apoplastic effector
101	g8974.t1	hypothetical protein E8E14_012088	Apoplastic effector
102	g9057.t1	glycosyl hydrolase family 61	Apoplastic effector
103	g9114.t1	hypothetical protein INS49_013706	Apoplastic effector
104	g9183.t1	putative and tpr domain-containing protein	Cytoplasmic effector
105	g9260.t1	hypothetical protein INS49_010374	Apoplastic effector
106	g9376.t1	hypothetical protein INS49_009010	Apoplastic effector
107	g9565.t1	hypothetical protein INS49_000551	Apoplastic effector
108	g9716.t1	hypothetical protein INS49_000964	Apoplastic effector
109	g9829.t1	glucose oxidase	Apoplastic effector

## Sheet: Effectors D. eres
Table S7 - Effectors candidates in Diaporthe eres CBS 160.32 secretome
Number	Gene ID	Description	Effector P2 v3.0 Location
1	g12521.t1	hypothetical protein INS49_013885	Apoplastic
2	g10941.t1	hypothetical protein INS49_013780	Cytoplasmic
3	g13067.t1	hypothetical protein INS49_002617	Apoplastic
4	g14252.t1	hypothetical protein INS49_015186	Apoplastic
5	g1963.t1	putative secretory pathway protein	Cytoplasmic
6	g3662.t1	hypothetical protein L228DRAFT_265869	Apoplastic
7	g2372.t1	putative low molecular weight phosphotyrosine protein phosphatase	Cytoplasmic
8	g8428.t1	hypothetical protein INS49_008229	Apoplastic
9	g8802.t1	putative metalloprotease	Apoplastic
10	g9943.t1	hypothetical protein INS49_009793	Cytoplasmic
11	g5112.t1	putative carbohydrate-binding module family 50 protein	Apoplastic
12	g10257.t1	hypothetical protein INS49_003801	Apoplastic
13	g12455.t1	hypothetical protein INS49_002299	Apoplastic
14	g258.t1	putative ribonuclease t2	Apoplastic
15	g4741.t1	putative glycoside hydrolase family 61 protein	Apoplastic
16	g4934.t1	cellulose-growth-specific protein	Apoplastic
17	g5522.t1	putative glycoside hydrolase family 61 protein	Apoplastic
18	g10504.t1	acetylxylan esterase	Apoplastic
19	g14530.t1	hypothetical protein INS49_007616	Apoplastic
20	g749.t1	hypothetical protein INS49_000551	Apoplastic
21	g12313.t1	hypothetical protein INS49_013175	Cytoplasmic
22	g14600.t1	hypothetical protein INS49_004361	Apoplastic
23	g8143.t1	putative ricin b lectin	Apoplastic
24	g5890.t1	intracellular hyphae protein 1	Apoplastic
25	g9186.t1	hypothetical protein INS49_004389	Apoplastic
26	g9548.t1	putative endo-beta-xylanase 2 precursor	Apoplastic
27	g13598.t1	hypothetical protein INS49_004858	Apoplastic
28	g10541.t1	hypothetical protein INS49_014760	Apoplastic
29	g6238.t1	putative xyloglucan-specific endo-beta-glucanase a	Apoplastic
30	g14163.t1	putative pectate lyase b	Apoplastic/cytoplasmic effector
31	g1757.t1	glycosylhydrolase family 61-5	Apoplastic
32	g4170.t1	putative glycoside hydrolase family 61 protein	Apoplastic
33	g13958.t1	hypothetical protein INS49_013706	Apoplastic
34	g15175.t1	hypothetical protein INS49_012368	Apoplastic
35	g5858.t1	putative scp-like extracellular protein	Apoplastic
36	g12714.t1	glycosyl hydrolase family 61	Apoplastic
37	g1784.t1	Polysaccharide monooxygenase Cel61a	Apoplastic
38	g2423.t1	putative glycoside hydrolase family 61 protein	Apoplastic
39	g9102.t1	hypothetical protein INS49_007754	Apoplastic
40	g14770.t1	hypothetical protein KVR01_002570	Apoplastic
41	g14270.t1	hypothetical protein INS49_015202	Apoplastic
42	g1876.t1	putative carbohydrate esterase family 1 protein	Apoplastic
43	g14660.t1	hypothetical protein INS49_011727	Apoplastic
44	g3891.t1	aldehyde reductase 1	Cytoplasmic
45	g1031.t1	putative nadph-dependent d-xylose reductase	Cytoplasmic
46	g3413.t1	FKBP-type peptidyl-prolyl cis-trans isomerase	Cytoplasmic
47	g12510.t1	hypothetical protein INS49_013897	Apoplastic
48	g9452.t1	hypothetical protein INS49_002866	Apoplastic
49	g5704.t1	putative pectate lyase b	Apoplastic
50	g9853.t1	hypothetical protein INS49_010078	Apoplastic
51	g12594.t1	putative pectate lyase a	Apoplastic
52	g3869.t1	putative hydrophobin precursor	Apoplastic
53	g16005.t1	hypothetical protein INS49_009534	Apoplastic
54	g9477.t1	hypothetical protein INS49_002892	Apoplastic
55	g3831.t1	putative polygalacturonase 5	Apoplastic
56	g3549.t1	putative npp1 domain protein	Cytoplasmic
57	g11485.t1	putative npp1 domain	Apoplastic
58	g5479.t1	putative endo-beta-xylanase a	Apoplastic
59	g6567.t1	hypothetical protein INS49_001833	Apoplastic
60	g3230.t1	glycosylhydrolase family 18-1	Apoplastic
61	g9789.t1	hypothetical protein INS49_007242	Apoplastic
62	g8135.t1	putative superoxide dismutase	Apoplastic
63	g11451.t1	putative superoxide dismutase	Apoplastic
64	g360.t1	glycosyltransferase family 71	Cytoplasmic
65	g12147.t1	putative glycoside hydrolase family 5 protein	Apoplastic
66	g988.t1	cellulase	Apoplastic
67	g2189.t1	putative glycoside hydrolase family 7 protein	Apoplastic
68	g3652.t1	glycosylhydrolase family 7-1	Apoplastic
69	g10318.t1	hypothetical protein INS49_009183	Apoplastic
70	g11419.t1	hypothetical protein INS49_015702	Apoplastic
71	g14977.t1	hypothetical protein INS49_014405	Apoplastic
72	g16091.t1	hypothetical protein INS49_009923	Apoplastic
73	g7155.t1	uncharacterized protein BHQ10_005043	Apoplastic
74	g10511.t1	putative pectinesterase	Apoplastic
75	g1250.t1	putative carbohydrate esterase family 8 protein	Apoplastic
76	g5692.t1	putative endopolygalacturonase	Apoplastic
77	g15239.t1	putative glycoside hydrolase family 28 protein	Apoplastic
78	g8787.t1	putative cutinase	Apoplastic
79	g6749.t1	hypothetical protein INS49_003002	Apoplastic
80	g8906.t1	hypothetical protein INS49_003310	Apoplastic
81	g4150.t1	glycosyl hydrolase family 28	Apoplastic
82	g6832.t1	hypothetical protein INS49_002426	Apoplastic
83	g15003.t1	hypothetical protein KVR01_004397	Apoplastic
84	g4781.t1	putative pectate lyase	Apoplastic
85	g13149.t1	hypothetical protein INS49_005368	Apoplastic
86	g14217.t1	hypothetical protein INS49_013676	Apoplastic
87	g16030.t1	hypothetical protein INS49_012338	Apoplastic
88	g16380.t1	hypothetical protein INS49_011938	Apoplastic
89	g1344.t1	putative pectate lyase	Apoplastic/cytoplasmic effector
90	g12572.t1	hypothetical protein INS49_010162	Apoplastic
91	g15820.t1	putative cutinase precursor	Apoplastic
92	g4914.t1	hypothetical protein DHEL01_v207659	Apoplastic
93	g8786.t1	hypothetical protein DHEL01_v209582	Apoplastic
94	g12319.t1	hypothetical protein INS49_013184	Apoplastic
95	g13150.t1	putative pectin lyase	Apoplastic
96	g7169.t1	disulfide-isomerase erp38	Cytoplasmic
97	g8117.t1	disulfide-isomerase precursor	Cytoplasmic
98	g4833.t1	hypothetical protein EAE96_006784	Cytoplasmic
