# Supplementary material for: Genome Analyses of Two Blueberry Pathogens: Diaporthe amygdali CAA958 and Diaporthe eres CBS 160.32
Source: J Fungi (Basel). 2022 Jul 29;8(8):804. doi: 10.3390/jof8080804 (PMC9409727; doi:10.3390/jof8080804)
Supplement: Supplementary file 1 [file jof-08-00804-s001.zip › Table S8 - Predicted Cellular transporters.xlsx]

## Sheet: D. amygdali
Table S8 - Cellular transporters on Diaporthe amygdali CAA958
Name	Query	Transporter proteins	Bit-Score	Description		E Value	Query coverage
gnl|TC-DB|A2R1C9|8.A.107.2.1	g10302.t1	accessory factors involved in transport	144.851	Aspergillus niger contig An13c0040, genomic contig OS=Aspergillus niger (strain CBS 513.88 / FGSC A1513) OX=425011 GN=An13g00780 PE=4 SV=1		1.51e-35	99.65%
gnl|TC-DB|A6ZQ42|8.A.92.1.3	g7496.t1	accessory factors involved in transport	62.1416	G protein gamma subunit OS=Saccharomyces cerevisiae (strain YJM789) GN=STE18 PE=4 SV=1		6.80e-11	45.70%
gnl|TC-DB|B9W6N1|8.A.63.1.3	g2716.t1	accessory factors involved in transport	191.508	C-8 sterol isomerase, putative OS=Candida dubliniensis (strain CD36 / ATCC MYA-646 / CBS 7987 / NCPF 3949 / NRRL Y-17841) GN=CD36_00750 PE=4 SV=1		7.77e-51	91.28%
gnl|TC-DB|C1GLC0|8.A.15.1.3	g782.t1	accessory factors involved in transport	320.45	Uncharacterized protein OS=Paracoccidioides brasiliensis (strain Pb18) OX=502780 GN=PADG_08056 PE=4 SV=2		1.43e-88	93.88%
gnl|TC-DB|C5L569|8.A.104.1.6	g15414.t1	accessory factors involved in transport	99.0429	Putative uncharacterized protein OS=Perkinsus marinus (strain ATCC 50983 / TXsc) GN=Pmar_PMAR014892 PE=4 SV=1		6.56e-21	39.70%
gnl|TC-DB|C5L569|8.A.104.1.6	g5539.t1	accessory factors involved in transport	130.43	Putative uncharacterized protein OS=Perkinsus marinus (strain ATCC 50983 / TXsc) GN=Pmar_PMAR014892 PE=4 SV=1		3.19e-30	31.58%
gnl|TC-DB|C5L569|8.A.104.1.6	g15271.t1	accessory factors involved in transport	136.368	Putative uncharacterized protein OS=Perkinsus marinus (strain ATCC 50983 / TXsc) GN=Pmar_PMAR014892 PE=4 SV=1		2.97e-32	50.19%
gnl|TC-DB|C5L569|8.A.104.1.6	g700.t1	accessory factors involved in transport	132.551	Putative uncharacterized protein OS=Perkinsus marinus (strain ATCC 50983 / TXsc) GN=Pmar_PMAR014892 PE=4 SV=1		4.28e-31	39.82%
gnl|TC-DB|C5L569|8.A.104.1.6	g2856.t1	accessory factors involved in transport	139.761	Putative uncharacterized protein OS=Perkinsus marinus (strain ATCC 50983 / TXsc) GN=Pmar_PMAR014892 PE=4 SV=1		1.65e-33	71.77%
gnl|TC-DB|CCF49679.1|8.A.80.3.1	g2934.t1	accessory factors involved in transport	61.2933	uncharacterized protein UHOR_03198 [Ustilago hordei]		1.02e-09	28.82%
gnl|TC-DB|EME40364.1|8.A.128.5.5	g2960.t1	accessory factors involved in transport	376.014	hypothetical protein DOTSEDRAFT_74983 [Dothistroma septosporum NZE10]		2.91e-105	90.29%
gnl|TC-DB|EME40364.1|8.A.128.5.5	g4603.t1	accessory factors involved in transport	50.2653	hypothetical protein DOTSEDRAFT_74983 [Dothistroma septosporum NZE10]		2.39e-06	18.81%
gnl|TC-DB|F4A3W6|8.A.43.1.2	g7547.t1	accessory factors involved in transport	49.8412	Leucine Rich Repeat domain protein OS=Clostridium botulinum BKT015925 GN=CbC4_0620 PE=4 SV=1		4.43e-06	8.28%
gnl|TC-DB|G9MIR9|8.A.112.1.2	g9435.t1	accessory factors involved in transport	152.486	Uncharacterized protein OS=Hypocrea virens (strain Gv29-8 / FGSC 10586) OX=413071 GN=TRIVIDRAFT_62073 PE=4 SV=1		2.46e-38	60.81%
gnl|TC-DB|KAE8286768.1|8.A.88.2.1	g9763.t1	accessory factors involved in transport	143.579	Protein disulfide-isomerase A6 [Larimichthys crocea]		8.26e-35	63.96%
gnl|TC-DB|KAE8286768.1|8.A.88.2.1	g10936.t1	accessory factors involved in transport	81.2285	Protein disulfide-isomerase A6 [Larimichthys crocea]		1.52e-15	15.30%
gnl|TC-DB|KAF2024910.1|8.A.128.3.8	g11474.t1	accessory factors involved in transport	51.9619	hypothetical protein EK21DRAFT_77706 [Setomelanomma holmii]		1.35e-06	3.73%
gnl|TC-DB|KAF4455069.1|8.A.134.1.3	g12089.t1	accessory factors involved in transport	690.735	proliferating cell nuclear antigen [Fusarium austroafricanum]		0	100.00%
gnl|TC-DB|KDB12436.1|8.A.88.2.4	g13284.t1	accessory factors involved in transport	504.108	disulfide isomerase [Ustilaginoidea virens]		7.25e-147	88.57%
gnl|TC-DB|KND87996.1|8.A.70.1.5	g13612.t1	accessory factors involved in transport	125.764	Uncharacterized protein TOPH_07361 [Tolypocladium ophioglossoides CBS 100239]		5.19e-31	97.81%
gnl|TC-DB|KND94979.1|8.A.128.3.3	g14334.t1	accessory factors involved in transport	60.445	hypothetical protein TOPH_00190 [Tolypocladium ophioglossoides CBS 100239]		2.08e-09	7.98%
gnl|TC-DB|M2RIY9|8.A.67.1.4	g1669.t1	accessory factors involved in transport	125.764	Uncharacterized protein OS=Ceriporiopsis subvermispora (strain B) GN=CERSUDRAFT_93950 PE=4 SV=1		3.33e-29	63.02%
gnl|TC-DB|M5BEH1|8.A.104.1.5	g1055.t1	accessory factors involved in transport	147.82	Salt overly sensitive 2 OS=Arabidopsis thaliana GN=sos2 PE=4 SV=1		1.36e-35	30.62%
gnl|TC-DB|M5BEH1|8.A.104.1.5	g1223.t1	accessory factors involved in transport	163.09	Salt overly sensitive 2 OS=Arabidopsis thaliana GN=sos2 PE=4 SV=1		8.26e-41	69.46%
gnl|TC-DB|M5BEH1|8.A.104.1.5	g1226.t1	accessory factors involved in transport	138.065	Salt overly sensitive 2 OS=Arabidopsis thaliana GN=sos2 PE=4 SV=1		8.79e-33	32.20%
gnl|TC-DB|M5BEH1|8.A.104.1.5	g2037.t1	accessory factors involved in transport	143.155	Salt overly sensitive 2 OS=Arabidopsis thaliana GN=sos2 PE=4 SV=1		1.66e-34	49.63%
gnl|TC-DB|N4VM86|8.B.21.1.5	g2187.t1	accessory factors involved in transport	141.034	Uncharacterized protein OS=Colletotrichum orbiculare (strain 104-T / ATCC 96160 / CBS 514.97 / LARS 414 / MAFF 240422) GN=Cob_00326 PE=4 SV=1		1.25e-38	100.00%
gnl|TC-DB|O42668|8.A.13.1.1	g2622.t1	accessory factors involved in transport	443.03	TPR1 PROTEIN - Schizosaccharomyces pombe (Fission yeast).		1.37e-124	82.09%
gnl|TC-DB|O60343|8.A.87.1.1	g3034.t1	accessory factors involved in transport	133.823	TBC1 domain family member 4 OS=Homo sapiens GN=TBC1D4 PE=1 SV=2		3.25e-31	29.33%
gnl|TC-DB|O60343|8.A.87.1.1	g3043.t1	accessory factors involved in transport	143.579	TBC1 domain family member 4 OS=Homo sapiens GN=TBC1D4 PE=1 SV=2		4.72e-34	22.58%
gnl|TC-DB|O74887|8.A.147.1.1	g4033.t1	accessory factors involved in transport	244.951	Peroxiredoxin tpx1 OS=Schizosaccharomyces pombe (strain 972 / ATCC 24843) OX=284812 GN=tpx1 PE=1 SV=1		6.76e-68	46.49%
gnl|TC-DB|O75460|8.A.104.1.9	g5218.t1	accessory factors involved in transport	73.5937	Serine/threonine-protein kinase/endoribonuclease IRE1 OS=Homo sapiens OX=9606 GN=ERN1 PE=1 SV=2		2.79e-13	30.80%
gnl|TC-DB|O75460|8.A.104.1.9	g5684.t1	accessory factors involved in transport	297.97	Serine/threonine-protein kinase/endoribonuclease IRE1 OS=Homo sapiens OX=9606 GN=ERN1 PE=1 SV=2		9.69e-81	33.01%
gnl|TC-DB|O75460|8.A.104.1.9	g5919.t1	accessory factors involved in transport	82.5009	Serine/threonine-protein kinase/endoribonuclease IRE1 OS=Homo sapiens OX=9606 GN=ERN1 PE=1 SV=2		2.00e-15	12.12%
gnl|TC-DB|OAA61750.1|8.A.87.1.2	g6746.t1	accessory factors involved in transport	842.582	tbc domain protein [Sporothrix insectorum RCEF 264]		0	99.47%
gnl|TC-DB|OLN83746.1|8.A.128.5.4	g6918.t1	accessory factors involved in transport	161.393	hypothetical protein CCHL11_08711 [Colletotrichum chlorophyti]		9.57e-41	85.09%
gnl|TC-DB|OSS48567.1|8.A.128.3.6	g7271.t1	accessory factors involved in transport	83.7734	hypothetical protein B5807_07110 [Epicoccum nigrum]		9.79e-17	24.23%
gnl|TC-DB|OSS48567.1|8.A.128.3.6	g7805.t1	accessory factors involved in transport	96.0738	hypothetical protein B5807_07110 [Epicoccum nigrum]		1.33e-20	68.51%
gnl|TC-DB|P0AA53|8.A.21.2.2	g8518.t1	accessory factors involved in transport	183.873	Protein QmcA OS=Escherichia coli (strain K12) GN=qmcA PE=1 SV=1		3.15e-47	62.17%
gnl|TC-DB|P0DJM0|8.A.43.1.12	g8573.t1	accessory factors involved in transport	94.8013	Internalin-A OS=Listeria monocytogenes serovar 1/2a (strain ATCC BAA-679 / EGD-e) OX=169963 GN=inlA PE=1 SV=1		6.71e-20	57.82%
gnl|TC-DB|P05771|8.A.104.1.4	g9040.t1	accessory factors involved in transport	206.353	Protein kinase C beta type OS=Homo sapiens OX=9606 GN=PRKCB PE=1 SV=4		1.57e-53	51.89%
gnl|TC-DB|P05771|8.A.104.1.4	g10141.t1	accessory factors involved in transport	51.9619	Protein kinase C beta type OS=Homo sapiens OX=9606 GN=PRKCB PE=1 SV=4		4.22e-07	38.22%
gnl|TC-DB|P05771|8.A.104.1.4	g10411.t1	accessory factors involved in transport	374.742	Protein kinase C beta type OS=Homo sapiens OX=9606 GN=PRKCB PE=1 SV=4		4.32e-104	34.33%
gnl|TC-DB|P11670|8.B.9.1.5	g11037.t1	accessory factors involved in transport	86.7424	Basic form of pathogenesis-related protein 1 OS=Nicotiana tabacum PE=3 SV=1		5.79e-18	63.31%
gnl|TC-DB|P11670|8.B.9.1.5	g11078.t1	accessory factors involved in transport	87.1666	Basic form of pathogenesis-related protein 1 OS=Nicotiana tabacum PE=3 SV=1		2.53e-18	73.12%
gnl|TC-DB|P11670|8.B.9.1.5	g12798.t1	accessory factors involved in transport	90.1357	Basic form of pathogenesis-related protein 1 OS=Nicotiana tabacum PE=3 SV=1		3.68e-19	68.27%
gnl|TC-DB|P16157|8.A.28.1.2	g12927.t1	accessory factors involved in transport	68.928	Ankyrin-1 OS=Homo sapiens GN=ANK1 PE=1 SV=3		7.12e-12	66.25%
gnl|TC-DB|P16157|8.A.28.1.2	g13217.t1	accessory factors involved in transport	135.944	Ankyrin-1 OS=Homo sapiens GN=ANK1 PE=1 SV=3		1.03e-31	30.64%
gnl|TC-DB|P16157|8.A.28.1.2	g13387.t1	accessory factors involved in transport	70.2005	Ankyrin-1 OS=Homo sapiens GN=ANK1 PE=1 SV=3		1.23e-11	8.86%
gnl|TC-DB|P16157|8.A.28.1.2	g13457.t1	accessory factors involved in transport	81.6526	Ankyrin-1 OS=Homo sapiens GN=ANK1 PE=1 SV=3		2.41e-15	23.15%
gnl|TC-DB|P16157|8.A.28.1.2	g14597.t1	accessory factors involved in transport	241.134	Ankyrin-1 OS=Homo sapiens GN=ANK1 PE=1 SV=3		3.60e-63	38.06%
gnl|TC-DB|P18064|8.A.92.1.2	g14684.t1	accessory factors involved in transport	128.309	Guanine nucleotide-binding protein alpha-1 subunit OS=Arabidopsis thaliana GN=GPA1 PE=1 SV=1		6.21e-30	44.74%
gnl|TC-DB|P20142|8.A.32.1.4	g15294.t1	accessory factors involved in transport	143.579	Gastricsin OS=Homo sapiens OX=9606 GN=PGC PE=1 SV=1		1.29e-34	61.71%
gnl|TC-DB|P20142|8.A.32.1.4	g9375.t1	accessory factors involved in transport	99.8912	Gastricsin OS=Homo sapiens OX=9606 GN=PGC PE=1 SV=1		2.15e-21	76.65%
gnl|TC-DB|P20142|8.A.32.1.4	g3760.t1	accessory factors involved in transport	130.43	Gastricsin OS=Homo sapiens OX=9606 GN=PGC PE=1 SV=1		1.21e-30	63.04%
gnl|TC-DB|P20142|8.A.32.1.4	g14491.t1	accessory factors involved in transport	100.315	Gastricsin OS=Homo sapiens OX=9606 GN=PGC PE=1 SV=1		1.35e-21	76.27%
gnl|TC-DB|P20142|8.A.32.1.4	g7038.t1	accessory factors involved in transport	90.5598	Gastricsin OS=Homo sapiens OX=9606 GN=PGC PE=1 SV=1		1.15e-18	82.94%
gnl|TC-DB|P20142|8.A.32.1.4	g10692.t1	accessory factors involved in transport	115.585	Gastricsin OS=Homo sapiens OX=9606 GN=PGC PE=1 SV=1		3.33e-26	83.03%
gnl|TC-DB|P20142|8.A.32.1.4	g5162.t1	accessory factors involved in transport	244.103	Gastricsin OS=Homo sapiens OX=9606 GN=PGC PE=1 SV=1		1.41e-65	80.05%
gnl|TC-DB|P20142|8.A.32.1.4	g9707.t1	accessory factors involved in transport	121.099	Gastricsin OS=Homo sapiens OX=9606 GN=PGC PE=1 SV=1		7.79e-28	70.37%
gnl|TC-DB|P20142|8.A.32.1.4	g12600.t1	accessory factors involved in transport	107.102	Gastricsin OS=Homo sapiens OX=9606 GN=PGC PE=1 SV=1		1.12e-23	82.74%
gnl|TC-DB|P20142|8.A.32.1.4	g3732.t1	accessory factors involved in transport	85.0458	Gastricsin OS=Homo sapiens OX=9606 GN=PGC PE=1 SV=1		7.91e-17	79.92%
gnl|TC-DB|P20142|8.A.32.1.4	g7379.t1	accessory factors involved in transport	110.919	Gastricsin OS=Homo sapiens OX=9606 GN=PGC PE=1 SV=1		7.24e-25	94.36%
gnl|TC-DB|P20142|8.A.32.1.4	g12593.t1	accessory factors involved in transport	94.3772	Gastricsin OS=Homo sapiens OX=9606 GN=PGC PE=1 SV=1		1.24e-19	62.82%
gnl|TC-DB|P20142|8.A.32.1.4	g210.t1	accessory factors involved in transport	110.071	Gastricsin OS=Homo sapiens OX=9606 GN=PGC PE=1 SV=1		1.51e-24	76.83%
gnl|TC-DB|P25343|8.A.34.2.1	g13130.t1	accessory factors involved in transport	301.364	Reduced viability upon starvation protein 161 - Saccharomyces cerevisiae (Baker's yeast).		2.80e-86	99.21%
gnl|TC-DB|P25656|8.A.27.1.2	g10967.t1	accessory factors involved in transport	322.147	Cell division control protein 50 - Saccharomyces cerevisiae (Baker's yeast).		1.69e-89	78.74%
gnl|TC-DB|P27105|8.A.21.1.1	g96.t1	accessory factors involved in transport	110.919	Erythrocyte band 7 integral membrane protein (Stomatin) (Protein 7.2b) - Homo sapiens (Human).		4.74e-25	65.82%
gnl|TC-DB|P29992|8.A.92.1.5	g5699.t1	accessory factors involved in transport	174.542	Guanine nucleotide-binding protein subunit alpha-11 OS=Homo sapiens OX=9606 GN=GNA11 PE=1 SV=2		5.47e-44	43.32%
gnl|TC-DB|P29992|8.A.92.1.5	g4234.t1	accessory factors involved in transport	147.396	Guanine nucleotide-binding protein subunit alpha-11 OS=Homo sapiens OX=9606 GN=GNA11 PE=1 SV=2		8.58e-36	44.19%
gnl|TC-DB|P29992|8.A.92.1.5	g9183.t1	accessory factors involved in transport	270.825	Guanine nucleotide-binding protein subunit alpha-11 OS=Homo sapiens OX=9606 GN=GNA11 PE=1 SV=2		4.07e-74	95.20%
gnl|TC-DB|P29992|8.A.92.1.5	g1051.t1	accessory factors involved in transport	362.866	Guanine nucleotide-binding protein subunit alpha-11 OS=Homo sapiens OX=9606 GN=GNA11 PE=1 SV=2		1.13e-103	100.00%
gnl|TC-DB|P29992|8.A.92.1.5	g12083.t1	accessory factors involved in transport	289.911	Guanine nucleotide-binding protein subunit alpha-11 OS=Homo sapiens OX=9606 GN=GNA11 PE=1 SV=2		4.20e-80	98.87%
gnl|TC-DB|P31749|8.A.104.1.10	g12239.t1	accessory factors involved in transport	171.573	RAC-alpha serine/threonine-protein kinase OS=Homo sapiens OX=9606 GN=AKT1 PE=1 SV=2		8.28e-43	34.11%
gnl|TC-DB|P31749|8.A.104.1.10	g852.t1	accessory factors involved in transport	232.651	RAC-alpha serine/threonine-protein kinase OS=Homo sapiens OX=9606 GN=AKT1 PE=1 SV=2		1.45e-61	60.39%
gnl|TC-DB|P31749|8.A.104.1.10	g13641.t1	accessory factors involved in transport	158.848	RAC-alpha serine/threonine-protein kinase OS=Homo sapiens OX=9606 GN=AKT1 PE=1 SV=2		4.10e-39	52.77%
gnl|TC-DB|P31749|8.A.104.1.10	g4653.t1	accessory factors involved in transport	222.895	RAC-alpha serine/threonine-protein kinase OS=Homo sapiens OX=9606 GN=AKT1 PE=1 SV=2		5.09e-59	90.06%
gnl|TC-DB|P31749|8.A.104.1.10	g5650.t1	accessory factors involved in transport	148.669	RAC-alpha serine/threonine-protein kinase OS=Homo sapiens OX=9606 GN=AKT1 PE=1 SV=2		6.99e-36	47.20%
gnl|TC-DB|P31749|8.A.104.1.10	g9374.t1	accessory factors involved in transport	281.004	RAC-alpha serine/threonine-protein kinase OS=Homo sapiens OX=9606 GN=AKT1 PE=1 SV=2		2.15e-76	68.90%
gnl|TC-DB|P31749|8.A.104.1.10	g9431.t1	accessory factors involved in transport	317.905	RAC-alpha serine/threonine-protein kinase OS=Homo sapiens OX=9606 GN=AKT1 PE=1 SV=2		2.93e-87	33.92%
gnl|TC-DB|P31749|8.A.104.1.10	g1582.t1	accessory factors involved in transport	314.936	RAC-alpha serine/threonine-protein kinase OS=Homo sapiens OX=9606 GN=AKT1 PE=1 SV=2		1.12e-86	52.82%
gnl|TC-DB|P31749|8.A.104.1.10	g4249.t1	accessory factors involved in transport	177.935	RAC-alpha serine/threonine-protein kinase OS=Homo sapiens OX=9606 GN=AKT1 PE=1 SV=2		7.74e-45	51.00%
gnl|TC-DB|P31749|8.A.104.1.10	g3380.t1	accessory factors involved in transport	180.48	RAC-alpha serine/threonine-protein kinase OS=Homo sapiens OX=9606 GN=AKT1 PE=1 SV=2		6.99e-46	88.08%
gnl|TC-DB|P31749|8.A.104.1.10	g11335.t1	accessory factors involved in transport	266.583	RAC-alpha serine/threonine-protein kinase OS=Homo sapiens OX=9606 GN=AKT1 PE=1 SV=2		4.48e-72	67.79%
gnl|TC-DB|P31749|8.A.104.1.10	g590.t1	accessory factors involved in transport	100.739	RAC-alpha serine/threonine-protein kinase OS=Homo sapiens OX=9606 GN=AKT1 PE=1 SV=2		1.18e-21	29.42%
gnl|TC-DB|P32867|8.A.91.1.5	g10770.t1	accessory factors involved in transport	118.13	Protein SSO1 OS=Saccharomyces cerevisiae (strain ATCC 204508 / S288c) OX=559292 GN=SSO1 PE=1 SV=2		2.56e-27	82.41%
gnl|TC-DB|P32867|8.A.91.1.5	g11097.t1	accessory factors involved in transport	137.641	Protein SSO1 OS=Saccharomyces cerevisiae (strain ATCC 204508 / S288c) OX=559292 GN=SSO1 PE=1 SV=2		5.10e-33	59.28%
gnl|TC-DB|P35609|8.A.66.1.3	g14285.t1	accessory factors involved in transport	285.246	Alpha-actinin-2 OS=Homo sapiens GN=ACTN2 PE=1 SV=1		5.12e-77	41.28%
gnl|TC-DB|P38011|8.A.92.1.3	g2731.t1	accessory factors involved in transport	88.8632	Guanine nucleotide-binding protein subunit beta-like protein OS=Saccharomyces cerevisiae (strain ATCC 204508 / S288c) GN=ASC1 PE=1 SV=4		1.08e-17	23.43%
gnl|TC-DB|P42658|8.A.51.1.1	g11954.t1	accessory factors involved in transport	261.493	Dipeptidyl aminopeptidase-like protein 6 OS=Homo sapiens GN=DPP6 PE=1 SV=2		9.92e-70	52.48%
gnl|TC-DB|P46934|8.A.30.1.2	g4633.t1	accessory factors involved in transport	156.728	E3 ubiquitin-protein ligase NEDD4 OS=Homo sapiens GN=NEDD4 PE=1 SV=4		6.12e-38	32.50%
gnl|TC-DB|P48349|8.A.98.1.8	g11618.t1	accessory factors involved in transport	354.807	14-3-3-like protein GF14 lambda OS=Arabidopsis thaliana GN=GRF6 PE=1 SV=1		3.40e-105	86.25%
gnl|TC-DB|P48349|8.A.98.1.8	g124.t1	accessory factors involved in transport	338.689	14-3-3-like protein GF14 lambda OS=Arabidopsis thaliana GN=GRF6 PE=1 SV=1		2.26e-98	71.07%
gnl|TC-DB|P53173|8.A.61.1.1	g4491.t1	accessory factors involved in transport	183.873	ER-derived vesicles protein ERV14 OS=Saccharomyces cerevisiae (strain ATCC 204508 / S288c) GN=ERV14 PE=1 SV=3		3.44e-51	97.83%
gnl|TC-DB|P53252|8.A.148.1.1	g6119.t1	accessory factors involved in transport	423.095	Sphingolipid long chain base-responsive protein PIL1 OS=Saccharomyces cerevisiae (strain ATCC 204508 / S288c) OX=559292 GN=PIL1 PE=1 SV=1		1.69e-124	77.75%
gnl|TC-DB|P53740|8.A.27.1.7	g6185.t1	accessory factors involved in transport	242.83	Probable phospholipid translocase non-catalytic subunit CRF1 OS=Saccharomyces cerevisiae (strain ATCC 204508 / S288c) OX=559292 GN=YNR048W PE=1 SV=1		3.59e-65	99.00%
gnl|TC-DB|P54646|8.A.104.1.1	g13205.t1	accessory factors involved in transport	160.969	5'-AMP-activated protein kinase catalytic subunit alpha-2 OS=Homo sapiens OX=9606 GN=PRKAA2 PE=1 SV=2		5.03e-40	66.59%
gnl|TC-DB|P54646|8.A.104.1.1	g13346.t1	accessory factors involved in transport	396.798	5'-AMP-activated protein kinase catalytic subunit alpha-2 OS=Homo sapiens OX=9606 GN=PRKAA2 PE=1 SV=2		2.34e-111	50.34%
gnl|TC-DB|P54646|8.A.104.1.1	g9568.t1	accessory factors involved in transport	95.6496	5'-AMP-activated protein kinase catalytic subunit alpha-2 OS=Homo sapiens OX=9606 GN=PRKAA2 PE=1 SV=2		5.05e-20	39.68%
gnl|TC-DB|P54646|8.A.104.1.1	g13603.t1	accessory factors involved in transport	122.795	5'-AMP-activated protein kinase catalytic subunit alpha-2 OS=Homo sapiens OX=9606 GN=PRKAA2 PE=1 SV=2		7.63e-28	21.79%
gnl|TC-DB|P54646|8.A.104.1.1	g7258.t1	accessory factors involved in transport	117.281	5'-AMP-activated protein kinase catalytic subunit alpha-2 OS=Homo sapiens OX=9606 GN=PRKAA2 PE=1 SV=2		1.98e-26	34.05%
gnl|TC-DB|P62158|8.A.82.1.1	g12947.t1	accessory factors involved in transport	193.205	Calmodulin OS=Homo sapiens GN=CALM1 PE=1 SV=2		2.23e-53	86.90%
gnl|TC-DB|P62158|8.A.82.1.1	g8708.t1	accessory factors involved in transport	265.311	Calmodulin OS=Homo sapiens GN=CALM1 PE=1 SV=2		4.03e-80	94.90%
gnl|TC-DB|P62158|8.A.82.1.1	g1467.t1	accessory factors involved in transport	80.8043	Calmodulin OS=Homo sapiens GN=CALM1 PE=1 SV=2		2.48e-16	93.50%
gnl|TC-DB|P62879|8.A.92.1.7	g5693.t1	accessory factors involved in transport	479.508	Guanine nucleotide-binding protein G(I)/G(S)/G(T) subunit beta-2 OS=Homo sapiens OX=9606 GN=GNB2 PE=1 SV=3		1.65e-144	94.71%
gnl|TC-DB|P62942|8.A.11.1.2	g6852.t1	accessory factors involved in transport	107.102	Peptidyl-prolyl cis-trans isomerase FKBP1A OS=Homo sapiens GN=FKBP1A PE=1 SV=2		1.61e-24	20.57%
gnl|TC-DB|P62942|8.A.11.1.2	g10334.t1	accessory factors involved in transport	98.1945	Peptidyl-prolyl cis-trans isomerase FKBP1A OS=Homo sapiens GN=FKBP1A PE=1 SV=2		1.17e-22	100.00%
gnl|TC-DB|P62942|8.A.11.1.2	g14535.t1	accessory factors involved in transport	73.5937	Peptidyl-prolyl cis-trans isomerase FKBP1A OS=Homo sapiens GN=FKBP1A PE=1 SV=2		2.99e-14	53.33%
gnl|TC-DB|P63144|8.A.5.1.3	g2598.t1	accessory factors involved in transport	301.788	Voltage-gated potassium channel subunit beta-1 - Rattus norvegicus (Rat).		1.04e-83	95.17%
gnl|TC-DB|P63244|8.A.92.1.4	g6234.t1	accessory factors involved in transport	78.6835	Receptor of activated protein C kinase 1 OS=Homo sapiens OX=9606 GN=RACK1 PE=1 SV=3		8.15e-15	32.07%
gnl|TC-DB|P63244|8.A.92.1.4	g10614.t1	accessory factors involved in transport	494.353	Receptor of activated protein C kinase 1 OS=Homo sapiens OX=9606 GN=RACK1 PE=1 SV=3		4.92e-152	98.74%
gnl|TC-DB|P77735|8.A.5.1.6	g14146.t1	accessory factors involved in transport	246.648	Uncharacterized oxidoreductase YajO OS=Escherichia coli (strain K12) GN=yajO PE=3 SV=2		7.68e-67	98.74%
gnl|TC-DB|P77735|8.A.5.1.6	g13658.t1	accessory factors involved in transport	261.069	Uncharacterized oxidoreductase YajO OS=Escherichia coli (strain K12) GN=yajO PE=3 SV=2		2.92e-71	94.12%
gnl|TC-DB|P77735|8.A.5.1.6	g10386.t1	accessory factors involved in transport	144.003	Uncharacterized oxidoreductase YajO OS=Escherichia coli (strain K12) GN=yajO PE=3 SV=2		5.04e-35	80.37%
gnl|TC-DB|P77735|8.A.5.1.6	g14075.t1	accessory factors involved in transport	143.579	Uncharacterized oxidoreductase YajO OS=Escherichia coli (strain K12) GN=yajO PE=3 SV=2		8.10e-35	76.44%
gnl|TC-DB|P77735|8.A.5.1.6	g3643.t1	accessory factors involved in transport	106.678	Uncharacterized oxidoreductase YajO OS=Escherichia coli (strain K12) GN=yajO PE=3 SV=2		1.01e-23	79.72%
gnl|TC-DB|P77735|8.A.5.1.6	g12348.t1	accessory factors involved in transport	236.468	Uncharacterized oxidoreductase YajO OS=Escherichia coli (strain K12) GN=yajO PE=3 SV=2		1.07e-63	100.00%
gnl|TC-DB|P77735|8.A.5.1.6	g3697.t1	accessory factors involved in transport	117.706	Uncharacterized oxidoreductase YajO OS=Escherichia coli (strain K12) GN=yajO PE=3 SV=2		4.31e-27	94.51%
gnl|TC-DB|P77735|8.A.5.1.6	g3978.t1	accessory factors involved in transport	239.013	Uncharacterized oxidoreductase YajO OS=Escherichia coli (strain K12) GN=yajO PE=3 SV=2		1.77e-64	94.36%
gnl|TC-DB|P80874|8.A.5.1.4	g11516.t1	accessory factors involved in transport	72.7454	General stress protein 69 OS=Bacillus subtilis (strain 168) GN=yhdN PE=1 SV=2		2.53e-13	65.14%
gnl|TC-DB|P80874|8.A.5.1.4	g12436.t1	accessory factors involved in transport	62.1416	General stress protein 69 OS=Bacillus subtilis (strain 168) GN=yhdN PE=1 SV=2		3.15e-10	88.24%
gnl|TC-DB|P80874|8.A.5.1.4	g15245.t1	accessory factors involved in transport	78.2594	General stress protein 69 OS=Bacillus subtilis (strain 168) GN=yhdN PE=1 SV=2		4.21e-15	73.48%
gnl|TC-DB|P80874|8.A.5.1.4	g15039.t1	accessory factors involved in transport	80.3802	General stress protein 69 OS=Bacillus subtilis (strain 168) GN=yhdN PE=1 SV=2		1.09e-15	55.84%
gnl|TC-DB|P80874|8.A.5.1.4	g454.t1	accessory factors involved in transport	84.6217	General stress protein 69 OS=Bacillus subtilis (strain 168) GN=yhdN PE=1 SV=2		4.52e-17	65.77%
gnl|TC-DB|P80874|8.A.5.1.4	g10400.t1	accessory factors involved in transport	75.2903	General stress protein 69 OS=Bacillus subtilis (strain 168) GN=yhdN PE=1 SV=2		3.34e-14	64.50%
gnl|TC-DB|P80874|8.A.5.1.4	g1064.t1	accessory factors involved in transport	108.798	General stress protein 69 OS=Bacillus subtilis (strain 168) GN=yhdN PE=1 SV=2		2.22e-24	66.18%
gnl|TC-DB|P80874|8.A.5.1.4	g2994.t1	accessory factors involved in transport	68.0797	General stress protein 69 OS=Bacillus subtilis (strain 168) GN=yhdN PE=1 SV=2		5.95e-12	63.64%
gnl|TC-DB|P80874|8.A.5.1.4	g4477.t1	accessory factors involved in transport	110.495	General stress protein 69 OS=Bacillus subtilis (strain 168) GN=yhdN PE=1 SV=2		6.17e-25	90.88%
gnl|TC-DB|P80874|8.A.5.1.4	g7289.t1	accessory factors involved in transport	74.442	General stress protein 69 OS=Bacillus subtilis (strain 168) GN=yhdN PE=1 SV=2		2.94e-13	12.79%
gnl|TC-DB|P80874|8.A.5.1.4	g4545.t1	accessory factors involved in transport	68.928	General stress protein 69 OS=Bacillus subtilis (strain 168) GN=yhdN PE=1 SV=2		3.54e-12	61.92%
gnl|TC-DB|P84074|8.A.82.2.8	g13893.t1	accessory factors involved in transport	241.982	Neuron-specific calcium-binding protein hippocalcin OS=Homo sapiens OX=9606 GN=HPCA PE=1 SV=2		8.20e-69	96.32%
gnl|TC-DB|PUU76581.1|8.A.128.5.2	g10511.t1	accessory factors involved in transport	153.759	hypothetical protein B9Z19DRAFT_245036 [Tuber borchii]		5.87e-38	59.35%
gnl|TC-DB|PUU76581.1|8.A.128.5.2	g14826.t1	accessory factors involved in transport	48.1446	hypothetical protein B9Z19DRAFT_245036 [Tuber borchii]		6.26e-06	48.00%
gnl|TC-DB|PUU76581.1|8.A.128.5.2	g5610.t1	accessory factors involved in transport	93.953	hypothetical protein B9Z19DRAFT_245036 [Tuber borchii]		3.41e-20	100.00%
gnl|TC-DB|Q1K6Y1|8.A.125.1.4	g12691.t1	accessory factors involved in transport	928.685	ClpTM1 domain-containing protein OS=Neurospora crassa (strain ATCC 24698 / 74-OR23-1A / CBS 708.71 / DSM 1257 / FGSC 987) OX=367110 GN=NCU06710 PE=4 SV=1		0	100.00%
gnl|TC-DB|Q5AW73|8.A.65.1.3	g5363.t1	accessory factors involved in transport	320.45	Uncharacterized protein OS=Emericella nidulans (strain FGSC A4 / ATCC 38163 / CBS 112.46 / NRRL 194 / M139) GN=AN7457.2 PE=4 SV=1		3.93e-89	66.19%
gnl|TC-DB|Q5W0Z9|8.A.114.1.6	g7037.t1	accessory factors involved in transport	97.3462	Palmitoyltransferase ZDHHC20 OS=Homo sapiens OX=9606 GN=ZDHHC20 PE=1 SV=1		1.61e-20	26.47%
gnl|TC-DB|Q7S303|8.A.111.1.3	g10528.t1	accessory factors involved in transport	188.963	DUF1183 domain-containing protein OS=Neurospora crassa (strain ATCC 24698 / 74-OR23-1A / CBS 708.71 / DSM 1257 / FGSC 987) OX=367110 GN=NCU07545 PE=4 SV=1		9.57e-49	87.70%
gnl|TC-DB|Q7SGY8|8.A.52.1.5	g12272.t1	accessory factors involved in transport	371.349	Deubiquitination-protection protein dph1 OS=Neurospora crassa (strain ATCC 24698 / 74-OR23-1A / CBS 708.71 / DSM 1257 / FGSC 987) GN=NCU03028 PE=4 SV=2		1.35e-104	99.37%
gnl|TC-DB|Q7T1K6|8.B.9.1.2	g5959.t1	accessory factors involved in transport	48.9929	Natrin-1 OS=Naja atra PE=1 SV=1		3.61e-06	51.77%
gnl|TC-DB|Q7ZWP6|8.A.91.1.3	g6791.t1	accessory factors involved in transport	65.959	MGC53161 protein OS=Xenopus laevis GN=stx7 PE=2 SV=1		3.11e-11	31.97%
gnl|TC-DB|Q8CFI0|8.A.30.1.1	g13249.t1	accessory factors involved in transport	152.062	E3 ubiquitin-protein ligase NEDD4-like protein - Mus musculus (Mouse).		1.45e-36	34.46%
gnl|TC-DB|Q8IUH5|8.A.114.1.1	g13428.t1	accessory factors involved in transport	69.7763	Palmitoyltransferase ZDHHC17 OS=Homo sapiens GN=ZDHHC17 PE=1 SV=2		2.46e-12	33.17%
gnl|TC-DB|Q8IUH5|8.A.114.1.1	g14968.t1	accessory factors involved in transport	201.688	Palmitoyltransferase ZDHHC17 OS=Homo sapiens GN=ZDHHC17 PE=1 SV=2		5.27e-52	71.12%
gnl|TC-DB|Q8J0D3|8.A.40.2.1	g5031.t1	accessory factors involved in transport	317.905	Tetraspanin OS=Neurospora crassa GN=PLS1 PE=4 SV=1		3.47e-94	99.55%
gnl|TC-DB|Q8N0W4|8.A.117.1.3	g6089.t1	accessory factors involved in transport	121.947	Neuroligin-4, X-linked OS=Homo sapiens OX=9606 GN=NLGN4X PE=1 SV=1		9.61e-28	64.05%
gnl|TC-DB|Q8N0W4|8.A.117.1.3	g13262.t1	accessory factors involved in transport	141.034	Neuroligin-4, X-linked OS=Homo sapiens OX=9606 GN=NLGN4X PE=1 SV=1		1.22e-33	65.28%
gnl|TC-DB|Q8N0W4|8.A.117.1.3	g5854.t1	accessory factors involved in transport	135.944	Neuroligin-4, X-linked OS=Homo sapiens OX=9606 GN=NLGN4X PE=1 SV=1		3.62e-32	89.45%
gnl|TC-DB|Q8N0W4|8.A.117.1.3	g13853.t1	accessory factors involved in transport	141.034	Neuroligin-4, X-linked OS=Homo sapiens OX=9606 GN=NLGN4X PE=1 SV=1		1.00e-33	81.28%
gnl|TC-DB|Q8N0W4|8.A.117.1.3	g2631.t1	accessory factors involved in transport	149.093	Neuroligin-4, X-linked OS=Homo sapiens OX=9606 GN=NLGN4X PE=1 SV=1		4.42e-36	82.51%
gnl|TC-DB|Q8N0W4|8.A.117.1.3	g5696.t1	accessory factors involved in transport	130.43	Neuroligin-4, X-linked OS=Homo sapiens OX=9606 GN=NLGN4X PE=1 SV=1		1.46e-30	83.71%
gnl|TC-DB|Q8N0W4|8.A.117.1.3	g6104.t1	accessory factors involved in transport	103.284	Neuroligin-4, X-linked OS=Homo sapiens OX=9606 GN=NLGN4X PE=1 SV=1		2.56e-22	65.01%
gnl|TC-DB|Q8N0W4|8.A.117.1.3	g8514.t1	accessory factors involved in transport	130.43	Neuroligin-4, X-linked OS=Homo sapiens OX=9606 GN=NLGN4X PE=1 SV=1		2.09e-30	72.25%
gnl|TC-DB|Q8N0W4|8.A.117.1.3	g11152.t1	accessory factors involved in transport	172.845	Neuroligin-4, X-linked OS=Homo sapiens OX=9606 GN=NLGN4X PE=1 SV=1		3.26e-43	77.83%
gnl|TC-DB|Q8N0W4|8.A.117.1.3	g1107.t1	accessory factors involved in transport	159.272	Neuroligin-4, X-linked OS=Homo sapiens OX=9606 GN=NLGN4X PE=1 SV=1		2.74e-39	98.81%
gnl|TC-DB|Q8N0W4|8.A.117.1.3	g1249.t1	accessory factors involved in transport	141.458	Neuroligin-4, X-linked OS=Homo sapiens OX=9606 GN=NLGN4X PE=1 SV=1		8.09e-34	90.00%
gnl|TC-DB|Q8N0W4|8.A.117.1.3	g1690.t1	accessory factors involved in transport	147.82	Neuroligin-4, X-linked OS=Homo sapiens OX=9606 GN=NLGN4X PE=1 SV=1		7.70e-36	82.50%
gnl|TC-DB|Q8N0W4|8.A.117.1.3	g2152.t1	accessory factors involved in transport	154.183	Neuroligin-4, X-linked OS=Homo sapiens OX=9606 GN=NLGN4X PE=1 SV=1		1.77e-37	71.06%
gnl|TC-DB|Q8N0W4|8.A.117.1.3	g3449.t1	accessory factors involved in transport	135.096	Neuroligin-4, X-linked OS=Homo sapiens OX=9606 GN=NLGN4X PE=1 SV=1		7.99e-32	76.29%
gnl|TC-DB|Q8N0W4|8.A.117.1.3	g3660.t1	accessory factors involved in transport	158.848	Neuroligin-4, X-linked OS=Homo sapiens OX=9606 GN=NLGN4X PE=1 SV=1		9.86e-39	47.26%
gnl|TC-DB|Q8N0W4|8.A.117.1.3	g3663.t1	accessory factors involved in transport	138.489	Neuroligin-4, X-linked OS=Homo sapiens OX=9606 GN=NLGN4X PE=1 SV=1		6.84e-33	93.45%
gnl|TC-DB|Q8N0W4|8.A.117.1.3	g6203.t1	accessory factors involved in transport	112.192	Neuroligin-4, X-linked OS=Homo sapiens OX=9606 GN=NLGN4X PE=1 SV=1		5.61e-25	91.24%
gnl|TC-DB|Q8N0W4|8.A.117.1.3	g9803.t1	accessory factors involved in transport	123.22	Neuroligin-4, X-linked OS=Homo sapiens OX=9606 GN=NLGN4X PE=1 SV=1		2.74e-28	59.23%
gnl|TC-DB|Q8N0W4|8.A.117.1.3	g10345.t1	accessory factors involved in transport	123.644	Neuroligin-4, X-linked OS=Homo sapiens OX=9606 GN=NLGN4X PE=1 SV=1		1.91e-28	82.45%
gnl|TC-DB|Q8N0W4|8.A.117.1.3	g12393.t1	accessory factors involved in transport	143.155	Neuroligin-4, X-linked OS=Homo sapiens OX=9606 GN=NLGN4X PE=1 SV=1		2.52e-34	94.41%
gnl|TC-DB|Q8N0W4|8.A.117.1.3	g15670.t1	accessory factors involved in transport	137.641	Neuroligin-4, X-linked OS=Homo sapiens OX=9606 GN=NLGN4X PE=1 SV=1		1.30e-32	83.81%
gnl|TC-DB|Q8N0W4|8.A.117.1.3	g6092.t1	accessory factors involved in transport	119.826	Neuroligin-4, X-linked OS=Homo sapiens OX=9606 GN=NLGN4X PE=1 SV=1		3.17e-27	87.52%
gnl|TC-DB|Q8N0W4|8.A.117.1.3	g13661.t1	accessory factors involved in transport	107.102	Neuroligin-4, X-linked OS=Homo sapiens OX=9606 GN=NLGN4X PE=1 SV=1		1.95e-23	78.17%
gnl|TC-DB|Q8N0W4|8.A.117.1.3	g6879.t1	accessory factors involved in transport	161.393	Neuroligin-4, X-linked OS=Homo sapiens OX=9606 GN=NLGN4X PE=1 SV=1		6.96e-40	79.12%
gnl|TC-DB|Q8N0W4|8.A.117.1.3	g7415.t1	accessory factors involved in transport	174.542	Neuroligin-4, X-linked OS=Homo sapiens OX=9606 GN=NLGN4X PE=1 SV=1		7.02e-44	92.51%
gnl|TC-DB|Q8N0W4|8.A.117.1.3	g13099.t1	accessory factors involved in transport	160.545	Neuroligin-4, X-linked OS=Homo sapiens OX=9606 GN=NLGN4X PE=1 SV=1		1.93e-39	71.66%
gnl|TC-DB|Q8N0W4|8.A.117.1.3	g1138.t1	accessory factors involved in transport	119.826	Neuroligin-4, X-linked OS=Homo sapiens OX=9606 GN=NLGN4X PE=1 SV=1		2.94e-27	79.14%
gnl|TC-DB|Q8N0W4|8.A.117.1.3	g3465.t1	accessory factors involved in transport	110.919	Neuroligin-4, X-linked OS=Homo sapiens OX=9606 GN=NLGN4X PE=1 SV=1		1.24e-24	50.00%
gnl|TC-DB|Q8N0W4|8.A.117.1.3	g4008.t1	accessory factors involved in transport	150.789	Neuroligin-4, X-linked OS=Homo sapiens OX=9606 GN=NLGN4X PE=1 SV=1		2.57e-36	29.01%
gnl|TC-DB|Q8N0W4|8.A.117.1.3	g3360.t1	accessory factors involved in transport	108.798	Neuroligin-4, X-linked OS=Homo sapiens OX=9606 GN=NLGN4X PE=1 SV=1		6.53e-24	93.88%
gnl|TC-DB|Q8N0W4|8.A.117.1.3	g9067.t1	accessory factors involved in transport	127.885	Neuroligin-4, X-linked OS=Homo sapiens OX=9606 GN=NLGN4X PE=1 SV=1		9.77e-30	46.98%
gnl|TC-DB|Q8N0W4|8.A.117.1.3	g3890.t1	accessory factors involved in transport	142.306	Neuroligin-4, X-linked OS=Homo sapiens OX=9606 GN=NLGN4X PE=1 SV=1		4.81e-34	76.77%
gnl|TC-DB|Q8N0W4|8.A.117.1.3	g3956.t1	accessory factors involved in transport	103.709	Neuroligin-4, X-linked OS=Homo sapiens OX=9606 GN=NLGN4X PE=1 SV=1		1.41e-22	68.83%
gnl|TC-DB|Q8N0W4|8.A.117.1.3	g6109.t1	accessory factors involved in transport	115.585	Neuroligin-4, X-linked OS=Homo sapiens OX=9606 GN=NLGN4X PE=1 SV=1		5.65e-26	74.21%
gnl|TC-DB|Q8N0W4|8.A.117.1.3	g8621.t1	accessory factors involved in transport	128.734	Neuroligin-4, X-linked OS=Homo sapiens OX=9606 GN=NLGN4X PE=1 SV=1		5.20e-30	78.24%
gnl|TC-DB|Q8N0W4|8.A.117.1.3	g12384.t1	accessory factors involved in transport	127.885	Neuroligin-4, X-linked OS=Homo sapiens OX=9606 GN=NLGN4X PE=1 SV=1		1.06e-29	58.30%
gnl|TC-DB|Q8N0W4|8.A.117.1.3	g13481.t1	accessory factors involved in transport	150.789	Neuroligin-4, X-linked OS=Homo sapiens OX=9606 GN=NLGN4X PE=1 SV=1		1.36e-36	72.58%
gnl|TC-DB|Q8N0W4|8.A.117.1.3	g1462.t1	accessory factors involved in transport	125.34	Neuroligin-4, X-linked OS=Homo sapiens OX=9606 GN=NLGN4X PE=1 SV=1		5.63e-29	47.25%
gnl|TC-DB|Q8N0W4|8.A.117.1.3	g7313.t1	accessory factors involved in transport	124.916	Neuroligin-4, X-linked OS=Homo sapiens OX=9606 GN=NLGN4X PE=1 SV=1		1.16e-28	64.44%
gnl|TC-DB|Q8N0W4|8.A.117.1.3	g15469.t1	accessory factors involved in transport	126.613	Neuroligin-4, X-linked OS=Homo sapiens OX=9606 GN=NLGN4X PE=1 SV=1		2.96e-29	45.22%
gnl|TC-DB|Q8N0W4|8.A.117.1.3	g8709.t1	accessory factors involved in transport	140.61	Neuroligin-4, X-linked OS=Homo sapiens OX=9606 GN=NLGN4X PE=1 SV=1		1.25e-33	53.73%
gnl|TC-DB|Q8N0W4|8.A.117.1.3	g3448.t1	accessory factors involved in transport	131.278	Neuroligin-4, X-linked OS=Homo sapiens OX=9606 GN=NLGN4X PE=1 SV=1		8.62e-31	58.40%
gnl|TC-DB|Q8N0W4|8.A.117.1.3	g9604.t1	accessory factors involved in transport	126.613	Neuroligin-4, X-linked OS=Homo sapiens OX=9606 GN=NLGN4X PE=1 SV=1		3.87e-29	64.13%
gnl|TC-DB|Q8N0W4|8.A.117.1.3	g2313.t1	accessory factors involved in transport	102.012	Neuroligin-4, X-linked OS=Homo sapiens OX=9606 GN=NLGN4X PE=1 SV=1		8.26e-22	21.63%
gnl|TC-DB|Q8N608|8.A.51.1.2	g13024.t1	accessory factors involved in transport	259.372	Inactive dipeptidyl peptidase 10 OS=Homo sapiens GN=DPP10 PE=1 SV=2		2.64e-69	90.75%
gnl|TC-DB|Q8NFZ4|8.A.117.1.1	g14270.t1	accessory factors involved in transport	88.0149	Neuroligin-2 OS=Homo sapiens OX=9606 GN=NLGN2 PE=1 SV=1		1.11e-17	64.06%
gnl|TC-DB|Q8R173|8.A.114.1.3	g2179.t1	accessory factors involved in transport	65.959	Palmitoyltransferase ZDHHC3 OS=Mus musculus GN=Zdhhc3 PE=1 SV=1		2.69e-11	32.47%
gnl|TC-DB|Q8R173|8.A.114.1.3	g6303.t1	accessory factors involved in transport	76.1386	Palmitoyltransferase ZDHHC3 OS=Mus musculus GN=Zdhhc3 PE=1 SV=1		3.12e-14	31.55%
gnl|TC-DB|Q8TDJ6|8.A.16.4.3	g9648.t1	accessory factors involved in transport	145.275	DmX-like protein 2 OS=Homo sapiens OX=9606 GN=DMXL2 PE=1 SV=2		1.54e-34	35.32%
gnl|TC-DB|Q9LIC2|8.A.68.1.2	g9909.t1	accessory factors involved in transport	529.133	Multispanning membrane protein-like OS=Arabidopsis thaliana GN=TMN7 PE=4 SV=1		4.12e-152	96.27%
gnl|TC-DB|Q9NGK5|8.A.117.1.4	g10886.t1	accessory factors involved in transport	140.186	FI21425p1 OS=Drosophila melanogaster OX=7227 GN=Nlg2 PE=2 SV=1		2.32e-33	50.42%
gnl|TC-DB|Q9UEF7|8.A.49.1.1	g11728.t1	accessory factors involved in transport	164.786	Klotho OS=Homo sapiens GN=KL PE=1 SV=2		6.37e-41	90.40%
gnl|TC-DB|Q9UEF7|8.A.49.1.1	g14337.t1	accessory factors involved in transport	249.193	Klotho OS=Homo sapiens GN=KL PE=1 SV=2		1.28e-66	99.79%
gnl|TC-DB|Q9UEF7|8.A.49.1.1	g15435.t1	accessory factors involved in transport	192.781	Klotho OS=Homo sapiens GN=KL PE=1 SV=2		2.53e-49	77.36%
gnl|TC-DB|Q9UKQ2|8.A.77.1.3	g2053.t1	accessory factors involved in transport	121.523	Disintegrin and metalloproteinase domain-containing protein 28 OS=Homo sapiens GN=ADAM28 PE=2 SV=3		1.24e-27	60.98%
gnl|TC-DB|Q9ULH0|8.A.28.1.8	g3234.t1	accessory factors involved in transport	137.641	Kinase D-interacting substrate of 220 kDa OS=Homo sapiens OX=9606 GN=KIDINS220 PE=1 SV=3		4.13e-32	25.72%
gnl|TC-DB|Q9ULH0|8.A.28.1.8	g5522.t1	accessory factors involved in transport	139.761	Kinase D-interacting substrate of 220 kDa OS=Homo sapiens OX=9606 GN=KIDINS220 PE=1 SV=3		5.08e-33	31.87%
gnl|TC-DB|Q9V3N6|8.A.68.1.10	g5530.t1	accessory factors involved in transport	460.421	Transmembrane 9 superfamily member OS=Drosophila melanogaster GN=TM9SF4 PE=1 SV=1		1.07e-130	99.44%
gnl|TC-DB|Q9VVI3|8.A.30.1.5	g6352.t1	accessory factors involved in transport	369.652	E3 ubiquitin-protein ligase Nedd-4 OS=Drosophila melanogaster OX=7227 GN=Nedd4 PE=1 SV=2		1.08e-101	9.48%
gnl|TC-DB|Q9W3H7|8.A.24.1.8	g9449.t1	accessory factors involved in transport	118.554	RE21473p OS=Drosophila melanogaster GN=sdt PE=1 SV=2		1.12e-27	90.82%
gnl|TC-DB|Q9W3H7|8.A.24.1.8	g10187.t1	accessory factors involved in transport	99.0429	RE21473p OS=Drosophila melanogaster GN=sdt PE=1 SV=2		1.34e-21	83.18%
gnl|TC-DB|Q9Y397|8.A.114.1.5	g10659.t1	accessory factors involved in transport	160.121	Palmitoyltransferase ZDHHC9 OS=Homo sapiens OX=9606 GN=ZDHHC9 PE=1 SV=2		1.52e-39	42.45%
gnl|TC-DB|Q84VJ0|8.A.21.2.3	g11077.t1	accessory factors involved in transport	257.676	Prohibitin protein Wph OS=Triticum aestivum PE=2 SV=1		7.39e-71	79.15%
gnl|TC-DB|Q84VJ0|8.A.21.2.3	g13583.t1	accessory factors involved in transport	334.447	Prohibitin protein Wph OS=Triticum aestivum PE=2 SV=1		5.48e-97	94.62%
gnl|TC-DB|Q86Z14|8.A.49.1.2	g15509.t1	accessory factors involved in transport	123.22	Beta-klotho OS=Homo sapiens GN=KLB PE=1 SV=1		2.70e-28	70.71%
gnl|TC-DB|Q86Z14|8.A.49.1.2	g9575.t1	accessory factors involved in transport	177.935	Beta-klotho OS=Homo sapiens GN=KLB PE=1 SV=1		8.54e-45	81.07%
gnl|TC-DB|Q86Z14|8.A.49.1.2	g13140.t1	accessory factors involved in transport	255.979	Beta-klotho OS=Homo sapiens GN=KLB PE=1 SV=1		1.96e-68	82.09%
gnl|TC-DB|Q96HE7|8.A.141.1.1	g13296.t1	accessory factors involved in transport	225.016	ERO1-like protein alpha OS=Homo sapiens OX=9606 GN=ERO1A PE=1 SV=2		2.98e-59	76.05%
gnl|TC-DB|Q96HU1|8.A.87.1.5	g8030.t1	accessory factors involved in transport	159.697	Small G protein signaling modulator 3 OS=Homo sapiens OX=9606 GN=SGSM3 PE=1 SV=1		6.33e-39	22.69%
gnl|TC-DB|Q96HU1|8.A.87.1.5	g3442.t1	accessory factors involved in transport	164.786	Small G protein signaling modulator 3 OS=Homo sapiens OX=9606 GN=SGSM3 PE=1 SV=1		1.88e-40	21.35%
gnl|TC-DB|Q96HU1|8.A.87.1.5	g7284.t1	accessory factors involved in transport	107.102	Small G protein signaling modulator 3 OS=Homo sapiens OX=9606 GN=SGSM3 PE=1 SV=1		5.00e-23	32.67%
gnl|TC-DB|Q96JJ7|8.A.88.2.3	g12411.t1	accessory factors involved in transport	93.1047	Protein disulfide-isomerase TMX3 OS=Homo sapiens OX=9606 GN=TMX3 PE=1 SV=2		2.81e-19	61.28%
gnl|TC-DB|Q96MF3|8.A.34.1.3	g12611.t1	accessory factors involved in transport	54.0827	cDNA FLJ32449 fis, clone SKMUS2001662, moderately similar to Oryctolagus cuniculus CARP mRNA OS=Homo sapiens PE=2 SV=1		1.63e-07	17.76%
gnl|TC-DB|Q00610|8.A.137.1.1	g7314.t1	accessory factors involved in transport	2003.49	Clathrin heavy chain 1 OS=Homo sapiens OX=9606 GN=CLTC PE=1 SV=5		0	100.00%
gnl|TC-DB|Q750M0|8.A.30.2.3	g11498.t1	accessory factors involved in transport	139.337	AGL063Cp OS=Ashbya gossypii (strain ATCC 10895 / CBS 109.51 / FGSC 9923 / NRRL Y-1056) GN=AGOS_AGL063C PE=4 SV=2		1.07e-33	58.61%
gnl|TC-DB|Q871R6|8.A.41.1.6	g5467.t1	accessory factors involved in transport	581.304	Related to MID1 protein OS=Neurospora crassa GN=7F4.250 PE=4 SV=1		2.91e-168	97.48%
gnl|TC-DB|Q01484|8.A.28.1.1	g8758.t1	accessory factors involved in transport	90.984	Ankyrin-2 - Homo sapiens (Human).		4.06e-18	25.83%
gnl|TC-DB|Q07837|8.A.9.1.2	g1808.t1	accessory factors involved in transport	206.778	Neutral and basic amino acid transport protein rBAT OS=Homo sapiens GN=SLC3A1 PE=1 SV=2		1.43e-53	97.29%
gnl|TC-DB|Q07837|8.A.9.1.2	g913.t1	accessory factors involved in transport	213.14	Neutral and basic amino acid transport protein rBAT OS=Homo sapiens GN=SLC3A1 PE=1 SV=2		1.50e-55	78.37%
gnl|TC-DB|Q07837|8.A.9.1.2	g2387.t1	accessory factors involved in transport	223.744	Neutral and basic amino acid transport protein rBAT OS=Homo sapiens GN=SLC3A1 PE=1 SV=2		1.03e-58	87.89%
gnl|TC-DB|Q12150|8.A.6.1.1	g2444.t1	accessory factors involved in transport	457.027	CHROMOSOME XII COSMID 9449 - Saccharomyces cerevisiae (Baker's yeast).		5.68e-128	36.10%
gnl|TC-DB|Q12230|8.A.148.1.1	g2565.t1	accessory factors involved in transport	223.744	Sphingolipid long chain base-responsive protein LSP1 OS=Saccharomyces cerevisiae (strain ATCC 204508 / S288c) OX=559292 GN=LSP1 PE=1 SV=1		2.09e-59	58.47%
gnl|TC-DB|Q12402|8.A.108.1.1	g3483.t1	accessory factors involved in transport	107.526	Protein YOP1 OS=Saccharomyces cerevisiae (strain ATCC 204508 / S288c) OX=559292 GN=YOP1 PE=1 SV=3		1.08e-24	90.30%
gnl|TC-DB|Q13190|8.A.91.1.9	g4943.t1	accessory factors involved in transport	199.567	Syntaxin-5 OS=Homo sapiens OX=9606 GN=STX5 PE=1 SV=2		3.90e-52	78.37%
gnl|TC-DB|Q14677|8.A.137.1.1	g5341.t1	accessory factors involved in transport	184.297	Clathrin interactor 1 OS=Homo sapiens OX=9606 GN=CLINT1 PE=1 SV=1		6.45e-47	32.90%
gnl|TC-DB|Q14677|8.A.137.1.1	g8189.t1	accessory factors involved in transport	134.247	Clathrin interactor 1 OS=Homo sapiens OX=9606 GN=CLINT1 PE=1 SV=1		1.04e-31	24.45%
gnl|TC-DB|Q14722|8.A.5.1.1	g9108.t1	accessory factors involved in transport	318.33	Voltage-gated potassium channel beta-1 subunit (K+ channel beta-1 subunit) (Kv-beta-1) - Homo sapiens (Human).		1.26e-87	35.77%
gnl|TC-DB|Q62420|8.A.34.1.1	g9116.t1	accessory factors involved in transport	56.2035	Endophilin-A1 - Mus musculus (Mouse).		6.48e-08	11.14%
gnl|TC-DB|Q62420|8.A.34.1.1	g12152.t1	accessory factors involved in transport	67.6556	Endophilin-A1 - Mus musculus (Mouse).		3.75e-11	7.05%
gnl|TC-DB|Q92609|8.A.87.2.1	g12459.t1	accessory factors involved in transport	205.929	TBC1 domain family member 5 OS=Homo sapiens OX=9606 GN=TBC1D5 PE=1 SV=1		3.12e-53	41.24%
gnl|TC-DB|Q99653|8.A.82.1.6	g14728.t1	accessory factors involved in transport	129.582	Calcineurin B homologous protein 1 OS=Homo sapiens GN=CHP1 PE=1 SV=3		2.63e-31	75.42%
gnl|TC-DB|S3D9Y7|8.A.98.1.6	g1838.t1	accessory factors involved in transport	284.397	14-3-3 protein OS=Glarea lozoyensis (strain ATCC 20868 / MF5171) GN=GLAREA_10264 PE=4 SV=1		1.56e-78	90.40%
gnl|TC-DB|S3DAG4|8.A.52.1.6	g3107.t1	accessory factors involved in transport	451.513	Ubiquitin-like protein OS=Glarea lozoyensis (strain ATCC 20868 / MF5171) GN=GLAREA_11146 PE=4 SV=1		1.85e-132	98.47%
gnl|TC-DB|TEY43933.1|8.A.92.1.6	g803.t1	accessory factors involved in transport	661.893	hypothetical protein BOTCAL_0360g00070 [Botryotinia calthae]		0	67.19%
gnl|TC-DB|TEY43933.1|8.A.92.1.6	g6486.t1	accessory factors involved in transport	135.096	hypothetical protein BOTCAL_0360g00070 [Botryotinia calthae]		1.03e-31	34.93%
gnl|TC-DB|TEY43933.1|8.A.92.1.6	g8723.t1	accessory factors involved in transport	105.405	hypothetical protein BOTCAL_0360g00070 [Botryotinia calthae]		8.86e-23	32.35%
gnl|TC-DB|TEY43933.1|8.A.92.1.6	g747.t1	accessory factors involved in transport	139.337	hypothetical protein BOTCAL_0360g00070 [Botryotinia calthae]		7.10e-33	55.63%
gnl|TC-DB|TFK38775.1|8.A.128.3.7	g12092.t1	accessory factors involved in transport	258.1	hypothetical protein BDQ12DRAFT_651125 [Crucibulum laeve]		2.22e-68	39.35%
gnl|TC-DB|TFK38775.1|8.A.128.3.7	g15138.t1	accessory factors involved in transport	213.14	hypothetical protein BDQ12DRAFT_651125 [Crucibulum laeve]		2.68e-55	92.99%
gnl|TC-DB|TFK38775.1|8.A.128.3.7	g6995.t1	accessory factors involved in transport	353.11	hypothetical protein BDQ12DRAFT_651125 [Crucibulum laeve]		6.93e-98	97.95%
gnl|TC-DB|TMW43345.1|8.A.108.1.3	g452.t1	accessory factors involved in transport	74.0179	hypothetical protein DOY81_011576 [Sarcophaga bullata]		8.80e-14	34.89%
gnl|TC-DB|U3IW20|8.A.88.2.2	g1005.t1	accessory factors involved in transport	104.981	Uncharacterized protein OS=Anas platyrhynchos GN=ERP44 PE=4 SV=1		6.45e-23	65.85%
gnl|TC-DB|W9W090|8.A.82.1.5	g1017.t1	accessory factors involved in transport	268.28	Uncharacterized protein OS=Cladophialophora yegresii CBS 114405 GN=A1O7_05339 PE=4 SV=1		1.20e-81	95.24%
gnl|TC-DB|WP_019258276.1|8.A.147.1.2	g1914.t1	accessory factors involved in transport	90.5598	peroxiredoxin [Bacillus subtilis]		3.49e-19	77.29%
gnl|TC-DB|WP_022952739.1|8.A.128.2.4	g3831.t1	accessory factors involved in transport	87.5907	hypothetical protein [Leucothrix mucor]		3.05e-17	17.32%
gnl|TC-DB|XP_012498450.1|8.A.128.1.7	g12493.t1	accessory factors involved in transport	70.6246	PREDICTED: receptor-type tyrosine-protein phosphatase H [Propithecus coquereli]		2.44e-12	14.91%
gnl|TC-DB|XP_012498450.1|8.A.128.1.7	g11997.t1	accessory factors involved in transport	104.981	PREDICTED: receptor-type tyrosine-protein phosphatase H [Propithecus coquereli]		1.81e-22	21.40%
gnl|TC-DB|XP_013256913.1|8.A.128.3.4	g471.t1	accessory factors involved in transport	120.675	hypothetical protein A1O9_09489 [Exophiala aquamarina CBS 119918]		2.64e-27	39.04%
gnl|TC-DB|XP_013256913.1|8.A.128.3.4	g2153.t1	accessory factors involved in transport	305.605	hypothetical protein A1O9_09489 [Exophiala aquamarina CBS 119918]		1.30e-83	58.10%
gnl|TC-DB|XP_018187900.1|8.A.112.2.2	g6372.t1	accessory factors involved in transport	166.907	hypothetical protein L228DRAFT_248020 [Xylona heveae TC161]		1.25e-42	91.97%
gnl|TC-DB|XP_020500033.1|8.A.104.1.3	g8069.t1	accessory factors involved in transport	216.533	serine/threonine-protein kinase SIK3 isoform X2 [Labrus bergylta]		4.00e-56	34.06%
gnl|TC-DB|XP_020500033.1|8.A.104.1.3	g13110.t1	accessory factors involved in transport	118.13	serine/threonine-protein kinase SIK3 isoform X2 [Labrus bergylta]		8.38e-27	44.40%
gnl|TC-DB|XP_020500033.1|8.A.104.1.3	g8218.t1	accessory factors involved in transport	240.286	serine/threonine-protein kinase SIK3 isoform X2 [Labrus bergylta]		2.69e-63	30.71%
gnl|TC-DB|XP_020500033.1|8.A.104.1.3	g8976.t1	accessory factors involved in transport	163.514	serine/threonine-protein kinase SIK3 isoform X2 [Labrus bergylta]		1.58e-40	53.85%
gnl|TC-DB|XP_024578073.1|8.A.104.1.2	g15395.t1	accessory factors involved in transport	83.3492	camk camkl ampk protein kinase [Plasmopara halstedii]		8.49e-16	9.28%
gnl|TC-DB|XP_024578073.1|8.A.104.1.2	g3003.t1	accessory factors involved in transport	224.168	camk camkl ampk protein kinase [Plasmopara halstedii]		2.06e-58	25.43%
gnl|TC-DB|XP_024578073.1|8.A.104.1.2	g7040.t1	accessory factors involved in transport	156.303	camk camkl ampk protein kinase [Plasmopara halstedii]		2.70e-38	48.76%
gnl|TC-DB|XP_024578073.1|8.A.104.1.2	g8678.t1	accessory factors involved in transport	230.954	camk camkl ampk protein kinase [Plasmopara halstedii]		1.39e-60	25.82%
gnl|TC-DB|XP_024578073.1|8.A.104.1.2	g6913.t1	accessory factors involved in transport	160.121	camk camkl ampk protein kinase [Plasmopara halstedii]		1.95e-39	45.89%
gnl|TC-DB|XP_024578073.1|8.A.104.1.2	g13184.t1	accessory factors involved in transport	158.848	camk camkl ampk protein kinase [Plasmopara halstedii]		6.47e-39	43.80%
gnl|TC-DB|XP_024578073.1|8.A.104.1.2	g8977.t1	accessory factors involved in transport	166.907	camk camkl ampk protein kinase [Plasmopara halstedii]		3.77e-41	23.86%
gnl|TC-DB|XP_024602704.1|8.A.131.1.3	g2148.t1	accessory factors involved in transport	124.068	serine protease 55 [Neophocaena asiaeorientalis asiaeorientalis]		4.19e-29	80.87%
gnl|TC-DB|XP_024674408.1|8.A.109.1.3	g3209.t1	accessory factors involved in transport	290.336	hypothetical protein BDW47DRAFT_101037 [Aspergillus candidus]		1.89e-79	60.24%
gnl|TC-DB|XP_026692289.1|8.A.132.1.5	g11821.t1	accessory factors involved in transport	281.428	uncharacterized protein LOC100175941 [Ciona intestinalis]		3.12e-76	74.38%
gnl|TC-DB|XP_028892355.1|8.A.137.1.6	g15111.t1	accessory factors involved in transport	174.542	uncharacterized protein CJI97_001725 [[Candida] auris]		4.26e-43	29.24%
gnl|TC-DB|594627457|1.A.105.1.2	g4173.t1	channels	88.439	PREDICTED: LOW QUALITY PROTEIN: mixed lineage kinase domain-like protein [Balaenoptera acutorostrata scammoni]		4.18e-18	37.79%
gnl|TC-DB|594627457|1.A.105.1.2	g11916.t1	channels	117.281	PREDICTED: LOW QUALITY PROTEIN: mixed lineage kinase domain-like protein [Balaenoptera acutorostrata scammoni]		1.01e-26	54.03%
gnl|TC-DB|996063253|1.A.51.1.5	g12382.t1	channels	54.931	proton channel [Nicoletia phytophila]		3.15e-08	74.65%
gnl|TC-DB|A2QW01|1.A.88.1.4	g7332.t1	channels	392.132	Putative uncharacterized protein An11g03330 OS=Aspergillus niger (strain CBS 513.88 / FGSC A1513) GN=An11g03330 PE=4 SV=1		1.21e-109	82.83%
gnl|TC-DB|A2R8R0|1.B.69.1.4	g8854.t1	channels	244.103	Similarity to hypothetical protein PMP24 - Mus musculus OS=Aspergillus niger (strain CBS 513.88 / FGSC A1513) GN=An16g08040 PE=4 SV=1		4.05e-68	98.24%
gnl|TC-DB|A7KX19|1.A.54.3.4	g12408.t1	channels	77.8352	Signal peptide peptidase OS=Drosophila melanogaster GN=spp PE=4 SV=1		1.26e-14	55.99%
gnl|TC-DB|A9V8N9|1.A.77.1.13	g254.t1	channels	201.264	Predicted protein OS=Monosiga brevicollis GN=33945 PE=4 SV=1		1.83e-52	62.50%
gnl|TC-DB|A9XIK8|1.A.56.1.10	g6577.t1	channels	223.319	CTR2 long splice variant OS=Colletotrichum gloeosporioides f. sp. aeschynomenes GN=CTR2 PE=2 SV=1		5.89e-63	100.00%
gnl|TC-DB|AYS76116|1.A.1.4.12	g8614.t1	channels	88.0149	BLINK2 [synthetic construct]		2.34e-17	11.61%
gnl|TC-DB|AYS76116|1.A.1.4.12	g11642.t1	channels	117.281	BLINK2 [synthetic construct]		2.18e-26	10.99%
gnl|TC-DB|AYS76116|1.A.1.4.12	g5820.t1	channels	66.8073	BLINK2 [synthetic construct]		7.58e-12	55.38%
gnl|TC-DB|B0YES0|1.A.17.1.17	g5485.t1	channels	528.709	Plasma membrane channel protein Ist2, putative OS=Neosartorya fumigata (strain CEA10 / CBS 144.89 / FGSC A1163) GN=AFUB_100160 PE=4 SV=1		2.07e-151	96.51%
gnl|TC-DB|B2W864|1.B.8.6.5	g10435.t1	channels	123.22	Putative uncharacterized protein OS=Pyrenophora tritici-repentis (strain Pt-1C-BFP) GN=PTRG_06002 PE=4 SV=1		2.07e-28	31.24%
gnl|TC-DB|B2ZXD5|1.A.38.1.1	g13619.t1	channels	124.916	Golgi pH regulator OS=Cricetulus griseus GN=GPHR PE=2 SV=1		7.70e-29	80.75%
gnl|TC-DB|B8N1Q6|1.A.55.4.1	g7573.t1	channels	162.666	Clathrin-coated vesicle protein, putative OS=Aspergillus flavus (strain ATCC 200026 / FGSC A1120 / NRRL 3357 / JCM 12722 / SRRC 167) GN=AFLA_032100 PE=4 SV=1		4.02e-43	100.00%
gnl|TC-DB|C5NSW8|1.A.1.20.8	g13801.t1	channels	103.284	Aureochrome1-like protein (Fragment) OS=Chattonella marina var. antiqua OX=859642 GN=CaAUREO1 PE=2 SV=1		3.81e-22	22.39%
gnl|TC-DB|C5NSW8|1.A.1.20.8	g10378.t1	channels	106.678	Aureochrome1-like protein (Fragment) OS=Chattonella marina var. antiqua OX=859642 GN=CaAUREO1 PE=2 SV=1		3.50e-23	13.30%
gnl|TC-DB|C5NSW8|1.A.1.20.8	g14009.t1	channels	104.557	Aureochrome1-like protein (Fragment) OS=Chattonella marina var. antiqua OX=859642 GN=CaAUREO1 PE=2 SV=1		1.67e-22	11.16%
gnl|TC-DB|C5NSW8|1.A.1.20.8	g12626.t1	channels	102.012	Aureochrome1-like protein (Fragment) OS=Chattonella marina var. antiqua OX=859642 GN=CaAUREO1 PE=2 SV=1		8.85e-22	14.64%
gnl|TC-DB|C7Z7K1|1.A.17.1.18	g4336.t1	channels	942.258	Predicted protein OS=Nectria haematococca (strain 77-13-4 / ATCC MYA-4622 / FGSC 9596 / MPVI) GN=NECHADRAFT_66456 PE=1 SV=1		0	99.59%
gnl|TC-DB|D8RWR9|1.C.39.4.5	g11107.t1	channels	61.7174	Putative uncharacterized protein OS=Selaginella moellendorffii GN=SELMODRAFT_415635 PE=4 SV=1		1.34e-09	22.89%
gnl|TC-DB|E2PSV0|1.A.111.1.2	g11309.t1	channels	121.947	Putative uncharacterized protein An07g06340 OS=Aspergillus niger (strain CBS 513.88 / FGSC A1513) GN=An07g06340 PE=4 SV=1		8.57e-31	99.10%
gnl|TC-DB|E4ZMW5|1.A.67.1.5	g12942.t1	channels	75.7145	Putative uncharacterized protein OS=Leptosphaeria maculans (strain JN3 / isolate v23.1.3 / race Av1-4-5-6-7-8) GN=LEMA_P052740.1 PE=4 SV=1		4.58e-15	100.00%
gnl|TC-DB|EEQ47301|1.A.4.4.3	g854.t1	channels	433.275	conserved hypothetical protein [Candida albicans WO-1]		2.08e-122	87.83%
gnl|TC-DB|ELA24095.1|1.C.104.2.3	g1802.t1	channels	101.588	small s protein-like protein [Colletotrichum fructicola Nara gc5]		9.53e-22	21.37%
gnl|TC-DB|F5H8T9|1.H.1.4.1	g2542.t1	channels	332.751	Putative uncharacterized protein OS=Neurospora crassa (strain ATCC 24698 / 74-OR23-1A / CBS 708.71 / DSM 1257 / FGSC 987) GN=NCU03601 PE=4 SV=1		8.49e-94	57.98%
gnl|TC-DB|F9X0Q3|1.A.23.4.9	g2886.t1	channels	646.199	Calcium channel OS=Mycosphaerella graminicola (strain CBS 115943 / IPO323) GN=MYCGRDRAFT_67398 PE=4 SV=1		0	95.28%
gnl|TC-DB|F9X0Q3|1.A.23.4.9	g7589.t1	channels	302.636	Calcium channel OS=Mycosphaerella graminicola (strain CBS 115943 / IPO323) GN=MYCGRDRAFT_67398 PE=4 SV=1		3.53e-82	91.45%
gnl|TC-DB|G0S0E7|1.I.1.1.2	g10860.t1	channels	1284.97	Nucleoporin NUP120 OS=Chaetomium thermophilum (strain DSM 1495 / CBS 144.50 / IMI 039719) GN=NUP120 PE=3 SV=1		0	96.35%
gnl|TC-DB|G0S0R2|1.I.1.1.2	g14727.t1	channels	341.658	Nucleoporin NUP57 OS=Chaetomium thermophilum (strain DSM 1495 / CBS 144.50 / IMI 039719) GN=NUP57 PE=3 SV=1		3.19e-97	87.65%
gnl|TC-DB|G0S2G1|1.I.1.1.2	g2433.t1	channels	328.933	Protein ELYS OS=Chaetomium thermophilum (strain DSM 1495 / CBS 144.50 / IMI 039719) GN=ELYS PE=3 SV=1		5.06e-94	91.26%
gnl|TC-DB|G0S2X1|1.I.1.1.2	g722.t1	channels	740.361	Nucleoporin NUP37 OS=Chaetomium thermophilum (strain DSM 1495 / CBS 144.50 / IMI 039719) GN=NUP37 PE=3 SV=2		0	79.22%
gnl|TC-DB|G0S4F3|1.I.1.1.2	g12107.t1	channels	995.277	Nucleoporin NUP82 OS=Chaetomium thermophilum (strain DSM 1495 / CBS 144.50 / IMI 039719) GN=NUP82 PE=3 SV=1		0	99.56%
gnl|TC-DB|G0S4T0|1.I.1.1.2	g77.t1	channels	1739.24	Nucleoporin NUP192 OS=Chaetomium thermophilum (strain DSM 1495 / CBS 144.50 / IMI 039719) GN=NUP192 PE=1 SV=1		0	93.04%
gnl|TC-DB|G0S4X2|1.I.1.1.2	g840.t1	channels	338.689	Nucleoporin NUP49 OS=Chaetomium thermophilum (strain DSM 1495 / CBS 144.50 / IMI 039719) GN=NUP49 PE=3 SV=1		3.08e-94	95.13%
gnl|TC-DB|G0S6T0|1.I.1.1.2	g14196.t1	channels	392.132	Nucleoporin POM33 OS=Chaetomium thermophilum (strain DSM 1495 / CBS 144.50 / IMI 039719) GN=POM33 PE=3 SV=1		7.33e-117	100.00%
gnl|TC-DB|G0S7B6|1.I.1.1.2	g13405.t1	channels	1686.65	Nucleoporin NUP170 OS=Chaetomium thermophilum (strain DSM 1495 / CBS 144.50 / IMI 039719) GN=NUP170 PE=1 SV=1		0	99.58%
gnl|TC-DB|G0S7F3|1.I.1.1.2	g13701.t1	channels	423.519	Nucleoporin GLE1 OS=Chaetomium thermophilum (strain DSM 1495 / CBS 144.50 / IMI 039719) GN=GLE1 PE=3 SV=1		4.77e-120	96.17%
gnl|TC-DB|G0S7R3|1.I.1.1.2	g1642.t1	channels	191.508	Nucleoporin POM34 OS=Chaetomium thermophilum (strain DSM 1495 / CBS 144.50 / IMI 039719) GN=POM34 PE=3 SV=2		5.69e-50	99.64%
gnl|TC-DB|G0S8I1|1.I.1.1.2	g10351.t1	channels	225.864	Nucleoporin NUP56 OS=Chaetomium thermophilum (strain DSM 1495 / CBS 144.50 / IMI 039719) GN=NUP56 PE=3 SV=1		1.39e-59	96.91%
gnl|TC-DB|G0S9A7|1.I.1.1.2	g13754.t1	channels	1225.17	Nucleoporin NUP133 OS=Chaetomium thermophilum (strain DSM 1495 / CBS 144.50 / IMI 039719) GN=NUP133 PE=3 SV=1		0	97.05%
gnl|TC-DB|G0S024|1.I.1.1.2	g8332.t1	channels	1344.35	Nucleoporin NIC96 OS=Chaetomium thermophilum (strain DSM 1495 / CBS 144.50 / IMI 039719) GN=NIC96 PE=1 SV=1		0	100.00%
gnl|TC-DB|G0S156|1.I.1.1.2	g8846.t1	channels	460.421	Nucleoporin NUP53 OS=Chaetomium thermophilum (strain DSM 1495 / CBS 144.50 / IMI 039719) GN=NUP53 PE=1 SV=2		1.13e-133	100.00%
gnl|TC-DB|G0S235|1.I.1.1.2	g11851.t1	channels	493.505	Nucleoporin NDC1 OS=Chaetomium thermophilum (strain DSM 1495 / CBS 144.50 / IMI 039719) GN=NDC1 PE=3 SV=1		4.24e-141	99.84%
gnl|TC-DB|G0S381|1.I.1.1.2	g15210.t1	channels	340.386	Nucleoporin AMO1 OS=Chaetomium thermophilum (strain DSM 1495 / CBS 144.50 / IMI 039719) GN=AMO1 PE=3 SV=1		3.48e-94	79.86%
gnl|TC-DB|G0S450|1.I.1.1.2	g14764.t1	channels	340.386	Nucleoporin SEH1 OS=Chaetomium thermophilum (strain DSM 1495 / CBS 144.50 / IMI 039719) GN=SEH1 PE=3 SV=1		1.08e-94	63.20%
gnl|TC-DB|G0SA56|1.I.1.1.2	g6771.t1	channels	1660.35	Protein MLP1 homolog OS=Chaetomium thermophilum (strain DSM 1495 / CBS 144.50 / IMI 039719) GN=MLP1 PE=3 SV=1		0	95.99%
gnl|TC-DB|G0SA60|1.I.1.1.2	g5320.t1	channels	60.0208	Protein transport protein SEC13 OS=Chaetomium thermophilum (strain DSM 1495 / CBS 144.50 / IMI 039719) GN=SEC13 PE=3 SV=2		2.49e-09	30.46%
gnl|TC-DB|G0SA60|1.I.1.1.2	g4940.t1	channels	60.445	Protein transport protein SEC13 OS=Chaetomium thermophilum (strain DSM 1495 / CBS 144.50 / IMI 039719) GN=SEC13 PE=3 SV=2		4.60e-09	13.99%
gnl|TC-DB|G0SA60|1.I.1.1.2	g5141.t1	channels	549.068	Protein transport protein SEC13 OS=Chaetomium thermophilum (strain DSM 1495 / CBS 144.50 / IMI 039719) GN=SEC13 PE=3 SV=2		2.26e-173	99.67%
gnl|TC-DB|G0SAK3|1.I.1.1.2	g7375.t1	channels	80.8043	Nucleoporin NUP145 OS=Chaetomium thermophilum (strain DSM 1495 / CBS 144.50 / IMI 039719) GN=NUP145 PE=3 SV=1		1.40e-15	18.00%
gnl|TC-DB|G0SAK3|1.I.1.1.2	g9302.t1	channels	1264.61	Nucleoporin NUP145 OS=Chaetomium thermophilum (strain DSM 1495 / CBS 144.50 / IMI 039719) GN=NUP145 PE=3 SV=1		0	98.43%
gnl|TC-DB|G0SB44|1.I.1.1.2	g9567.t1	channels	1551.34	Nucleoporin POM152 OS=Chaetomium thermophilum (strain DSM 1495 / CBS 144.50 / IMI 039719) GN=POM152 PE=3 SV=1		0	90.01%
gnl|TC-DB|G0SBQ3|1.I.1.1.2	g8747.t1	channels	465.086	Nucleoporin NSP1 OS=Chaetomium thermophilum (strain DSM 1495 / CBS 144.50 / IMI 039719) GN=NSP1 PE=3 SV=1		3.42e-132	99.70%
gnl|TC-DB|G0SBS8|1.I.1.1.2	g1426.t1	channels	1127.61	Nucleoporin NUP159 OS=Chaetomium thermophilum (strain DSM 1495 / CBS 144.50 / IMI 039719) GN=NUP159 PE=3 SV=1		0	99.48%
gnl|TC-DB|G0SDP9|1.I.1.1.2	g4210.t1	channels	670.8	Nucleoporin NUP152 OS=Chaetomium thermophilum (strain DSM 1495 / CBS 144.50 / IMI 039719) GN=NUP152 PE=3 SV=1		0	93.33%
gnl|TC-DB|G0SDQ4|1.I.1.1.2	g6364.t1	channels	1093.26	Nucleoporin NUP85 OS=Chaetomium thermophilum (strain DSM 1495 / CBS 144.50 / IMI 039719) GN=NUP85 PE=3 SV=1		0	99.56%
gnl|TC-DB|G0SEA3|1.I.1.1.2	g9329.t1	channels	580.032	Nucleoporin GLE2 OS=Chaetomium thermophilum (strain DSM 1495 / CBS 144.50 / IMI 039719) GN=GLE2 PE=3 SV=1		2.02e-180	100.00%
gnl|TC-DB|G0SEA3|1.I.1.1.2	g14236.t1	channels	175.814	Nucleoporin GLE2 OS=Chaetomium thermophilum (strain DSM 1495 / CBS 144.50 / IMI 039719) GN=GLE2 PE=3 SV=1		8.56e-45	96.60%
gnl|TC-DB|G0SER9|1.I.1.1.2	g10283.t1	channels	825.192	Nucleoporin NUP84 OS=Chaetomium thermophilum (strain DSM 1495 / CBS 144.50 / IMI 039719) GN=NUP84 PE=3 SV=1		0	97.65%
gnl|TC-DB|G0SFH5|1.I.1.1.2	g14317.t1	channels	1523.77	Nucleoporin NUP188 OS=Chaetomium thermophilum (strain DSM 1495 / CBS 144.50 / IMI 039719) GN=NUP188 PE=1 SV=1		0	99.67%
gnl|TC-DB|G2Q6R7|1.B.33.3.12	g10718.t1	channels	219.502	Tom37 domain-containing protein OS=Myceliophthora thermophila (strain ATCC 42464 / BCRC 31852 / DSM 1799) OX=573729 GN=MYCTH_2293977 PE=4 SV=1		6.74e-58	98.78%
gnl|TC-DB|G2QAT9|1.B.33.3.12	g1666.t1	channels	206.353	Uncharacterized protein OS=Myceliophthora thermophila (strain ATCC 42464 / BCRC 31852 / DSM 1799) OX=573729 GN=MYCTH_2142789 PE=4 SV=1		4.63e-54	82.84%
gnl|TC-DB|G2Y513|1.A.17.5.5	g8401.t1	channels	1072.05	Similar to DUF221 domain protein OS=Botryotinia fuckeliana (strain T4) GN=BofuT4_P037330.1 PE=4 SV=1		0	81.34%
gnl|TC-DB|G3JCK4|1.A.8.9.8	g7699.t1	channels	493.505	Glycerol uptake facilitator, putative OS=Cordyceps militaris (strain CM01) GN=CCM_02085 PE=3 SV=1		1.15e-145	66.37%
gnl|TC-DB|G3XZI4|1.H.1.4.3	g15006.t1	channels	144.427	Putative uncharacterized protein OS=Aspergillus niger (strain ATCC 1015 / CBS 113.46 / FGSC A1144 / LSHB Ac4 / NCTC 3858a / NRRL 328 / USDA 3528.7) GN=ASPNIDRAFT_199857 PE=4 SV=1		4.16e-35	99.48%
gnl|TC-DB|G9EQG6|1.B.76.1.4	g8580.t1	channels	102.86	Putative uncharacterized protein OS=Legionella drancourtii LLAP12 GN=LDG_7513 PE=4 SV=1		5.14e-22	75.19%
gnl|TC-DB|G9NVB0|1.A.8.9.18	g6195.t1	channels	227.985	Uncharacterized protein OS=Hypocrea atroviridis (strain ATCC 20476 / IMI 206040) OX=452589 GN=TRIATDRAFT_39327 PE=3 SV=1		8.02e-61	64.95%
gnl|TC-DB|G9NVB0|1.A.8.9.18	g9392.t1	channels	366.259	Uncharacterized protein OS=Hypocrea atroviridis (strain ATCC 20476 / IMI 206040) OX=452589 GN=TRIATDRAFT_39327 PE=3 SV=1		9.24e-107	80.97%
gnl|TC-DB|GAD97616.1|1.C.104.2.4	g6224.t1	channels	375.166	predicted protein [Byssochlamys spectabilis No. 5]		2.17e-104	56.17%
gnl|TC-DB|GAD97616.1|1.C.104.2.4	g7262.t1	channels	164.362	predicted protein [Byssochlamys spectabilis No. 5]		2.81e-40	54.39%
gnl|TC-DB|GAD97616.1|1.C.104.2.4	g9002.t1	channels	157.576	predicted protein [Byssochlamys spectabilis No. 5]		1.69e-38	29.28%
gnl|TC-DB|GAD97616.1|1.C.104.2.4	g7061.t1	channels	171.573	predicted protein [Byssochlamys spectabilis No. 5]		4.77e-43	53.54%
gnl|TC-DB|GAD97616.1|1.C.104.2.4	g5150.t1	channels	95.6496	predicted protein [Byssochlamys spectabilis No. 5]		1.15e-19	33.63%
gnl|TC-DB|H6B4G1|1.A.8.6.4	g681.t1	channels	244.527	Aquaporin 1 OS=Terfezia claveryi GN=AQP1 PE=2 SV=1		8.19e-66	39.39%
gnl|TC-DB|H6B4G1|1.A.8.6.4	g1929.t1	channels	203.808	Aquaporin 1 OS=Terfezia claveryi GN=AQP1 PE=2 SV=1		5.80e-54	74.42%
gnl|TC-DB|H6B4G1|1.A.8.6.4	g4672.t1	channels	207.202	Aquaporin 1 OS=Terfezia claveryi GN=AQP1 PE=2 SV=1		1.44e-54	57.23%
gnl|TC-DB|H6B4G1|1.A.8.6.4	g15335.t1	channels	197.87	Aquaporin 1 OS=Terfezia claveryi GN=AQP1 PE=2 SV=1		1.51e-51	51.72%
gnl|TC-DB|H6B4G1|1.A.8.6.4	g9594.t1	channels	213.988	Aquaporin 1 OS=Terfezia claveryi GN=AQP1 PE=2 SV=1		7.88e-57	74.15%
gnl|TC-DB|H6B4G1|1.A.8.6.4	g11389.t1	channels	211.867	Aquaporin 1 OS=Terfezia claveryi GN=AQP1 PE=2 SV=1		2.41e-56	78.68%
gnl|TC-DB|H6B4G1|1.A.8.6.4	g1301.t1	channels	251.738	Aquaporin 1 OS=Terfezia claveryi GN=AQP1 PE=2 SV=1		2.42e-68	52.78%
gnl|TC-DB|H6B4G1|1.A.8.6.4	g4431.t1	channels	252.586	Aquaporin 1 OS=Terfezia claveryi GN=AQP1 PE=2 SV=1		9.84e-69	54.29%
gnl|TC-DB|I3VPY1|1.A.81.3.1	g11313.t1	channels	157.576	Factor-induced protein 1 OS=Gibberella zeae GN=FIG1 PE=4 SV=1		1.72e-39	97.08%
gnl|TC-DB|I3VPY1|1.A.81.3.1	g7676.t1	channels	412.491	Factor-induced protein 1 OS=Gibberella zeae GN=FIG1 PE=4 SV=1		2.43e-125	98.13%
gnl|TC-DB|J5PL79|1.A.17.5.8	g11820.t1	channels	286.942	RSN1-like protein OS=Saccharomyces kudriavzevii (strain ATCC MYA-4449 / AS 2.2408 / CBS 8840 / NBRC 1802 / NCYC 2889) GN=YMR266W PE=4 SV=1		2.46e-77	52.96%
gnl|TC-DB|J5PL79|1.A.17.5.8	g9119.t1	channels	491.384	RSN1-like protein OS=Saccharomyces kudriavzevii (strain ATCC MYA-4449 / AS 2.2408 / CBS 8840 / NBRC 1802 / NCYC 2889) GN=YMR266W PE=4 SV=1		1.64e-139	85.80%
gnl|TC-DB|KIM99385.1|1.C.104.2.1	g3463.t1	channels	181.328	hypothetical protein OIDMADRAFT_30983 [Oidiodendron maius Zn]		6.17e-46	85.84%
gnl|TC-DB|KIM99385.1|1.C.104.2.1	g9255.t1	channels	73.1696	hypothetical protein OIDMADRAFT_30983 [Oidiodendron maius Zn]		3.43e-13	33.85%
gnl|TC-DB|KIM99385.1|1.C.104.2.1	g5858.t1	channels	139.761	hypothetical protein OIDMADRAFT_30983 [Oidiodendron maius Zn]		4.56e-33	34.31%
gnl|TC-DB|KIM99385.1|1.C.104.2.1	g12507.t1	channels	129.582	hypothetical protein OIDMADRAFT_30983 [Oidiodendron maius Zn]		2.68e-30	53.97%
gnl|TC-DB|KIM99385.1|1.C.104.2.1	g6046.t1	channels	52.3861	hypothetical protein OIDMADRAFT_30983 [Oidiodendron maius Zn]		6.17e-07	38.66%
gnl|TC-DB|L1L857|1.B.79.1.2	g9646.t1	channels	378.135	Endonuclease/exonuclease/phosphatase family protein OS=Streptomyces ipomoeae 91-03 GN=STRIP9103_07938 PE=4 SV=1		8.06e-107	92.27%
gnl|TC-DB|M3CPW6|1.A.101.2.4	g4163.t1	channels	100.315	Uncharacterized protein OS=Sphaerulina musiva (strain SO2202) GN=SEPMUDRAFT_161881 PE=4 SV=1		7.85e-22	87.46%
gnl|TC-DB|NP_001308896.1|1.R.1.1.2	g6693.t1	channels	283.549	ATPase family AAA domain-containing protein 1 isoform 1 [Homo sapiens]		8.59e-78	65.57%
gnl|TC-DB|NP_001308896.1|1.R.1.1.2	g3112.t1	channels	123.22	ATPase family AAA domain-containing protein 1 isoform 1 [Homo sapiens]		4.01e-28	25.87%
gnl|TC-DB|O00159|1.I.1.1.3	g4993.t1	channels	427.761	Unconventional myosin-Ic OS=Homo sapiens GN=MYO1C PE=1 SV=4		1.87e-119	30.87%
gnl|TC-DB|O00159|1.I.1.1.3	g11119.t1	channels	583.425	Unconventional myosin-Ic OS=Homo sapiens GN=MYO1C PE=1 SV=4		4.27e-167	59.79%
gnl|TC-DB|O00159|1.I.1.1.3	g6302.t1	channels	432.002	Unconventional myosin-Ic OS=Homo sapiens GN=MYO1C PE=1 SV=4		4.52e-121	49.97%
gnl|TC-DB|O00410|1.I.1.1.3	g9062.t1	channels	647.048	Importin-5 OS=Homo sapiens GN=IPO5 PE=1 SV=4		0	98.72%
gnl|TC-DB|O00429|1.N.6.1.2	g11003.t1	channels	600.815	Dynamin-1-like protein OS=Homo sapiens OX=9606 GN=DNM1L PE=1 SV=2		2.54e-173	65.93%
gnl|TC-DB|O00571|1.I.1.1.3	g5407.t1	channels	188.115	ATP-dependent RNA helicase DDX3X OS=Homo sapiens GN=DDX3X PE=1 SV=3		6.32e-48	74.27%
gnl|TC-DB|O00571|1.I.1.1.3	g15162.t1	channels	359.897	ATP-dependent RNA helicase DDX3X OS=Homo sapiens GN=DDX3X PE=1 SV=3		4.68e-100	70.08%
gnl|TC-DB|O00571|1.I.1.1.3	g1846.t1	channels	122.371	ATP-dependent RNA helicase DDX3X OS=Homo sapiens GN=DDX3X PE=1 SV=3		6.33e-28	66.22%
gnl|TC-DB|O00571|1.I.1.1.3	g8551.t1	channels	247.92	ATP-dependent RNA helicase DDX3X OS=Homo sapiens GN=DDX3X PE=1 SV=3		6.14e-66	58.30%
gnl|TC-DB|O00571|1.I.1.1.3	g9615.t1	channels	292.456	ATP-dependent RNA helicase DDX3X OS=Homo sapiens GN=DDX3X PE=1 SV=3		4.07e-79	33.36%
gnl|TC-DB|O00571|1.I.1.1.3	g10859.t1	channels	68.928	ATP-dependent RNA helicase DDX3X OS=Homo sapiens GN=DDX3X PE=1 SV=3		1.20e-11	7.64%
gnl|TC-DB|O00571|1.I.1.1.3	g13560.t1	channels	235.62	ATP-dependent RNA helicase DDX3X OS=Homo sapiens GN=DDX3X PE=1 SV=3		2.57e-62	66.99%
gnl|TC-DB|O00571|1.I.1.1.3	g1204.t1	channels	141.034	ATP-dependent RNA helicase DDX3X OS=Homo sapiens GN=DDX3X PE=1 SV=3		1.46e-33	66.50%
gnl|TC-DB|O00571|1.I.1.1.3	g4541.t1	channels	228.409	ATP-dependent RNA helicase DDX3X OS=Homo sapiens GN=DDX3X PE=1 SV=3		2.55e-60	76.88%
gnl|TC-DB|O00571|1.I.1.1.3	g5405.t1	channels	166.059	ATP-dependent RNA helicase DDX3X OS=Homo sapiens GN=DDX3X PE=1 SV=3		2.92e-41	60.39%
gnl|TC-DB|O00571|1.I.1.1.3	g6345.t1	channels	202.112	ATP-dependent RNA helicase DDX3X OS=Homo sapiens GN=DDX3X PE=1 SV=3		3.27e-52	85.59%
gnl|TC-DB|O00571|1.I.1.1.3	g6457.t1	channels	194.477	ATP-dependent RNA helicase DDX3X OS=Homo sapiens GN=DDX3X PE=1 SV=3		7.80e-50	57.75%
gnl|TC-DB|O00571|1.I.1.1.3	g10202.t1	channels	635.596	ATP-dependent RNA helicase DDX3X OS=Homo sapiens GN=DDX3X PE=1 SV=3		0	88.69%
gnl|TC-DB|O00571|1.I.1.1.3	g13330.t1	channels	152.91	ATP-dependent RNA helicase DDX3X OS=Homo sapiens GN=DDX3X PE=1 SV=3		4.06e-37	54.41%
gnl|TC-DB|O00571|1.I.1.1.3	g15140.t1	channels	346.324	ATP-dependent RNA helicase DDX3X OS=Homo sapiens GN=DDX3X PE=1 SV=3		4.52e-96	87.68%
gnl|TC-DB|O00571|1.I.1.1.3	g6904.t1	channels	105.829	ATP-dependent RNA helicase DDX3X OS=Homo sapiens GN=DDX3X PE=1 SV=3		7.60e-23	50.69%
gnl|TC-DB|O13657|1.A.35.2.3	g13792.t1	channels	376.014	Putative metal ion transporter C27B12.12c OS=Schizosaccharomyces pombe (strain 972 / ATCC 24843) GN=pi066 PE=1 SV=1		1.29e-104	40.63%
gnl|TC-DB|O13657|1.A.35.2.3	g7164.t1	channels	383.225	Putative metal ion transporter C27B12.12c OS=Schizosaccharomyces pombe (strain 972 / ATCC 24843) GN=pi066 PE=1 SV=1		3.48e-107	74.23%
gnl|TC-DB|O14980|1.I.1.1.3	g9703.t1	channels	1117.43	Exportin-1 OS=Homo sapiens GN=XPO1 PE=1 SV=1		0	98.87%
gnl|TC-DB|O43592|1.I.1.1.3	g4969.t1	channels	322.147	Exportin-T OS=Homo sapiens GN=XPOT PE=1 SV=2		3.65e-88	96.43%
gnl|TC-DB|O43752|1.F.1.1.5	g5487.t1	channels	49.8412	Syntaxin-6 OS=Homo sapiens GN=STX6 PE=1 SV=1		1.85e-06	24.92%
gnl|TC-DB|O60684|1.I.1.1.3	g7078.t1	channels	596.574	Importin subunit alpha-7 OS=Homo sapiens GN=KPNA6 PE=1 SV=1		6.70e-176	91.16%
gnl|TC-DB|O95067|1.I.1.1.3	g10933.t1	channels	235.62	G2/mitotic-specific cyclin-B2 OS=Homo sapiens GN=CCNB2 PE=1 SV=1		9.74e-63	78.00%
gnl|TC-DB|O95067|1.I.1.1.3	g13127.t1	channels	213.14	G2/mitotic-specific cyclin-B2 OS=Homo sapiens GN=CCNB2 PE=1 SV=1		1.22e-55	34.87%
gnl|TC-DB|O95373|1.I.1.1.3	g6768.t1	channels	389.587	Importin-7 OS=Homo sapiens GN=IPO7 PE=1 SV=1		1.93e-108	98.34%
gnl|TC-DB|OLQ15270.1|1.A.7.2.9	g9684.t1	channels	71.473	P2X receptor E [Symbiodinium microadriaticum]		5.26e-13	39.86%
gnl|TC-DB|OLQ15270.1|1.A.7.2.9	g13825.t1	channels	100.739	P2X receptor E [Symbiodinium microadriaticum]		5.75e-22	97.31%
gnl|TC-DB|OLQ15270.1|1.A.7.2.9	g1656.t1	channels	103.709	P2X receptor E [Symbiodinium microadriaticum]		1.18e-22	73.31%
gnl|TC-DB|OLQ15270.1|1.A.7.2.9	g3106.t1	channels	91.4081	P2X receptor E [Symbiodinium microadriaticum]		4.87e-19	79.81%
gnl|TC-DB|P0A6Y8|1.A.33.1.2	g7340.t1	channels	732.302	Chaperone protein dnaK - Escherichia coli.		0	89.30%
gnl|TC-DB|P0A742|1.A.22.1.1	g8343.t1	channels	65.959	Large-conductance mechanosensitive channel - Escherichia coli.		7.97e-12	64.13%
gnl|TC-DB|P06493|1.I.1.1.3	g4170.t1	channels	150.365	Cyclin-dependent kinase 1 OS=Homo sapiens GN=CDK1 PE=1 SV=3		1.66e-36	41.85%
gnl|TC-DB|P06493|1.I.1.1.3	g513.t1	channels	383.649	Cyclin-dependent kinase 1 OS=Homo sapiens GN=CDK1 PE=1 SV=3		2.20e-112	93.94%
gnl|TC-DB|P06493|1.I.1.1.3	g1793.t1	channels	94.8013	Cyclin-dependent kinase 1 OS=Homo sapiens GN=CDK1 PE=1 SV=3		2.39e-19	20.84%
gnl|TC-DB|P06493|1.I.1.1.3	g3163.t1	channels	391.284	Cyclin-dependent kinase 1 OS=Homo sapiens GN=CDK1 PE=1 SV=3		2.65e-115	98.13%
gnl|TC-DB|P06493|1.I.1.1.3	g3468.t1	channels	178.783	Cyclin-dependent kinase 1 OS=Homo sapiens GN=CDK1 PE=1 SV=3		1.39e-45	58.54%
gnl|TC-DB|P06493|1.I.1.1.3	g3816.t1	channels	113.464	Cyclin-dependent kinase 1 OS=Homo sapiens GN=CDK1 PE=1 SV=3		1.10e-25	77.42%
gnl|TC-DB|P06493|1.I.1.1.3	g4691.t1	channels	227.985	Cyclin-dependent kinase 1 OS=Homo sapiens GN=CDK1 PE=1 SV=3		1.04e-60	62.24%
gnl|TC-DB|P06493|1.I.1.1.3	g5801.t1	channels	113.888	Cyclin-dependent kinase 1 OS=Homo sapiens GN=CDK1 PE=1 SV=3		2.26e-25	29.65%
gnl|TC-DB|P06493|1.I.1.1.3	g6290.t1	channels	198.719	Cyclin-dependent kinase 1 OS=Homo sapiens GN=CDK1 PE=1 SV=3		1.07e-51	61.16%
gnl|TC-DB|P06493|1.I.1.1.3	g6318.t1	channels	215.685	Cyclin-dependent kinase 1 OS=Homo sapiens GN=CDK1 PE=1 SV=3		1.27e-56	35.90%
gnl|TC-DB|P06493|1.I.1.1.3	g6382.t1	channels	205.081	Cyclin-dependent kinase 1 OS=Homo sapiens GN=CDK1 PE=1 SV=3		9.77e-54	73.33%
gnl|TC-DB|P06493|1.I.1.1.3	g6853.t1	channels	169.876	Cyclin-dependent kinase 1 OS=Homo sapiens GN=CDK1 PE=1 SV=3		5.05e-43	84.51%
gnl|TC-DB|P06493|1.I.1.1.3	g7135.t1	channels	158.0	Cyclin-dependent kinase 1 OS=Homo sapiens GN=CDK1 PE=1 SV=3		2.68e-39	74.87%
gnl|TC-DB|P06493|1.I.1.1.3	g7303.t1	channels	201.688	Cyclin-dependent kinase 1 OS=Homo sapiens GN=CDK1 PE=1 SV=3		8.03e-53	77.99%
gnl|TC-DB|P06493|1.I.1.1.3	g11366.t1	channels	325.964	Cyclin-dependent kinase 1 OS=Homo sapiens GN=CDK1 PE=1 SV=3		2.48e-91	25.72%
gnl|TC-DB|P06493|1.I.1.1.3	g12295.t1	channels	180.056	Cyclin-dependent kinase 1 OS=Homo sapiens GN=CDK1 PE=1 SV=3		9.17e-46	60.72%
gnl|TC-DB|P06493|1.I.1.1.3	g12389.t1	channels	135.944	Cyclin-dependent kinase 1 OS=Homo sapiens GN=CDK1 PE=1 SV=3		1.19e-32	85.55%
gnl|TC-DB|P06704|1.I.1.1.1	g3829.t1	channels	113.04	Cell division control protein 31 - Saccharomyces cerevisiae (Baker's yeast).		1.64e-26	95.60%
gnl|TC-DB|P07144|1.B.8.1.20	g8754.t1	channels	468.055	Mitochondrial outer membrane protein porin OS=Neurospora crassa (strain ATCC 24698 / 74-OR23-1A / CBS 708.71 / DSM 1257 / FGSC 987) OX=367110 GN=B7H23.070 PE=2 SV=1		1.93e-144	100.00%
gnl|TC-DB|P08107|1.A.33.1.3	g919.t1	channels	983.825	Heat shock 70 kDa protein 1 (HSP70.1) (HSP70-1/HSP70-2) - Homo sapiens (Human).		0	94.14%
gnl|TC-DB|P08107|1.A.33.1.3	g8737.t1	channels	275.914	Heat shock 70 kDa protein 1 (HSP70.1) (HSP70-1/HSP70-2) - Homo sapiens (Human).		2.21e-74	61.99%
gnl|TC-DB|P08107|1.A.33.1.3	g512.t1	channels	720.002	Heat shock 70 kDa protein 1 (HSP70.1) (HSP70-1/HSP70-2) - Homo sapiens (Human).		0	96.74%
gnl|TC-DB|P08107|1.A.33.1.3	g8886.t1	channels	309.422	Heat shock 70 kDa protein 1 (HSP70.1) (HSP70-1/HSP70-2) - Homo sapiens (Human).		4.63e-84	29.52%
gnl|TC-DB|P11021|1.A.33.1.5	g3618.t1	channels	237.741	78 kDa glucose-regulated protein OS=Homo sapiens GN=HSPA5 PE=1 SV=2		4.73e-63	79.67%
gnl|TC-DB|P11021|1.A.33.1.5	g8896.t1	channels	199.567	78 kDa glucose-regulated protein OS=Homo sapiens GN=HSPA5 PE=1 SV=2		2.10e-51	79.90%
gnl|TC-DB|P11021|1.A.33.1.5	g1843.t1	channels	906.629	78 kDa glucose-regulated protein OS=Homo sapiens GN=HSPA5 PE=1 SV=2		0	94.89%
gnl|TC-DB|P14635|1.I.1.1.3	g3203.t1	channels	107.102	G2/mitotic-specific cyclin-B1 OS=Homo sapiens GN=CCNB1 PE=1 SV=1		1.29e-23	61.99%
gnl|TC-DB|P18759|1.F.1.1.2	g4774.t1	channels	658.5	Vesicular-fusion protein SEC18 OS=Saccharomyces cerevisiae (strain ATCC 204508 / S288c) GN=SEC18 PE=1 SV=2		0	91.55%
gnl|TC-DB|P19658|1.F.2.1.1	g8435.t1	channels	157.152	Exocyst complex component EXO70 OS=Saccharomyces cerevisiae (strain ATCC 204508 / S288c) GN=EXO70 PE=1 SV=1		1.52e-38	97.33%
gnl|TC-DB|P20592|1.I.1.1.3	g15070.t1	channels	157.152	Interferon-induced GTP-binding protein Mx2 OS=Homo sapiens GN=MX2 PE=1 SV=1		1.73e-38	42.72%
gnl|TC-DB|P20592|1.I.1.1.3	g6943.t1	channels	130.854	Interferon-induced GTP-binding protein Mx2 OS=Homo sapiens GN=MX2 PE=1 SV=1		2.84e-30	31.18%
gnl|TC-DB|P20592|1.I.1.1.3	g7185.t1	channels	130.006	Interferon-induced GTP-binding protein Mx2 OS=Homo sapiens GN=MX2 PE=1 SV=1		4.07e-30	40.85%
gnl|TC-DB|P20592|1.I.1.1.3	g717.t1	channels	136.792	Interferon-induced GTP-binding protein Mx2 OS=Homo sapiens GN=MX2 PE=1 SV=1		2.80e-32	67.87%
gnl|TC-DB|P20592|1.I.1.1.3	g2114.t1	channels	139.337	Interferon-induced GTP-binding protein Mx2 OS=Homo sapiens GN=MX2 PE=1 SV=1		5.34e-33	50.20%
gnl|TC-DB|P20592|1.I.1.1.3	g5018.t1	channels	88.0149	Interferon-induced GTP-binding protein Mx2 OS=Homo sapiens GN=MX2 PE=1 SV=1		4.03e-17	26.63%
gnl|TC-DB|P20592|1.I.1.1.3	g5555.t1	channels	125.34	Interferon-induced GTP-binding protein Mx2 OS=Homo sapiens GN=MX2 PE=1 SV=1		7.98e-29	42.82%
gnl|TC-DB|P20592|1.I.1.1.3	g5956.t1	channels	103.709	Interferon-induced GTP-binding protein Mx2 OS=Homo sapiens GN=MX2 PE=1 SV=1		2.72e-22	34.31%
gnl|TC-DB|P20592|1.I.1.1.3	g6451.t1	channels	130.006	Interferon-induced GTP-binding protein Mx2 OS=Homo sapiens GN=MX2 PE=1 SV=1		6.53e-31	91.09%
gnl|TC-DB|P20592|1.I.1.1.3	g6661.t1	channels	81.2285	Interferon-induced GTP-binding protein Mx2 OS=Homo sapiens GN=MX2 PE=1 SV=1		6.70e-16	69.02%
gnl|TC-DB|P21825|1.A.15.1.1	g6819.t1	channels	110.495	3.A.5.8.1 Translocation protein SEC62		8.87e-25	51.06%
gnl|TC-DB|P22224|1.F.2.1.1	g7337.t1	channels	194.053	Exocyst complex component SEC15 OS=Saccharomyces cerevisiae (strain ATCC 204508 / S288c) GN=SEC15 PE=1 SV=2		1.51e-49	93.83%
gnl|TC-DB|P23644|1.B.8.2.1	g7388.t1	channels	292.88	Mitochondrial import receptor subunit TOM40 (Mitochondrial import- site-protein ISP42) (Translocase of outer membrane 40 kDa subunit) - Saccharomyces cerevisiae (Baker's yeast).		6.86e-81	95.18%
gnl|TC-DB|P32266|1.N.6.1.1	g8858.t1	channels	701.763	Dynamin-like GTPase MGM1, mitochondrial OS=Saccharomyces cerevisiae GN=MGM1 PE=1 SV=3		0	90.78%
gnl|TC-DB|P32602|1.F.1.1.2	g9168.t1	channels	203.808	Alpha-soluble NSF attachment protein OS=Saccharomyces cerevisiae (strain ATCC 204508 / S288c) OX=559292 GN=SEC17 PE=1 SV=4		8.33e-54	97.28%
gnl|TC-DB|P32855|1.F.2.1.1	g10320.t1	channels	183.449	Exocyst complex component SEC8 OS=Saccharomyces cerevisiae (strain ATCC 204508 / S288c) GN=SEC8 PE=1 SV=1		3.89e-46	94.25%
gnl|TC-DB|P33176|1.P.1.1.1	g11150.t1	channels	187.267	Kinesin-1 heavy chain OS=Homo sapiens OX=9606 GN=KIF5B PE=1 SV=1		5.14e-47	22.07%
gnl|TC-DB|P33176|1.P.1.1.1	g12419.t1	channels	252.162	Kinesin-1 heavy chain OS=Homo sapiens OX=9606 GN=KIF5B PE=1 SV=1		6.83e-67	39.78%
gnl|TC-DB|P33176|1.P.1.1.1	g12576.t1	channels	239.013	Kinesin-1 heavy chain OS=Homo sapiens OX=9606 GN=KIF5B PE=1 SV=1		5.67e-63	29.14%
gnl|TC-DB|P33176|1.P.1.1.1	g12634.t1	channels	185.994	Kinesin-1 heavy chain OS=Homo sapiens OX=9606 GN=KIF5B PE=1 SV=1		5.69e-47	36.95%
gnl|TC-DB|P33176|1.P.1.1.1	g11810.t1	channels	254.283	Kinesin-1 heavy chain OS=Homo sapiens OX=9606 GN=KIF5B PE=1 SV=1		3.08e-67	20.74%
gnl|TC-DB|P33176|1.P.1.1.1	g5256.t1	channels	222.895	Kinesin-1 heavy chain OS=Homo sapiens OX=9606 GN=KIF5B PE=1 SV=1		1.75e-58	61.63%
gnl|TC-DB|P33176|1.P.1.1.1	g962.t1	channels	150.789	Kinesin-1 heavy chain OS=Homo sapiens OX=9606 GN=KIF5B PE=1 SV=1		1.53e-36	44.28%
gnl|TC-DB|P33176|1.P.1.1.1	g6950.t1	channels	454.907	Kinesin-1 heavy chain OS=Homo sapiens OX=9606 GN=KIF5B PE=1 SV=1		1.85e-128	96.52%
gnl|TC-DB|P33176|1.P.1.1.1	g12603.t1	channels	119.402	Kinesin-1 heavy chain OS=Homo sapiens OX=9606 GN=KIF5B PE=1 SV=1		5.05e-27	45.77%
gnl|TC-DB|P33176|1.P.1.1.1	g13003.t1	channels	211.443	Kinesin-1 heavy chain OS=Homo sapiens OX=9606 GN=KIF5B PE=1 SV=1		1.18e-54	35.72%
gnl|TC-DB|P33328|1.F.1.1.2	g294.t1	channels	104.557	Synaptobrevin homolog 2 OS=Saccharomyces cerevisiae (strain ATCC 204508 / S288c) GN=SNC2 PE=1 SV=2		5.26e-24	27.75%
gnl|TC-DB|P33332|1.F.2.1.1	g1714.t1	channels	122.371	Exocyst complex component SEC3 OS=Saccharomyces cerevisiae (strain ATCC 204508 / S288c) GN=SEC3 PE=1 SV=1		1.59e-27	14.27%
gnl|TC-DB|P33332|1.F.2.1.1	g3433.t1	channels	54.931	Exocyst complex component SEC3 OS=Saccharomyces cerevisiae (strain ATCC 204508 / S288c) GN=SEC3 PE=1 SV=1		4.53e-07	5.59%
gnl|TC-DB|P34036|1.I.1.1.5	g13863.t1	channels	4202.72	Dynein heavy chain, cytoplasmic OS=Dictyostelium discoideum OX=44689 GN=dhcA PE=1 SV=2		0	96.80%
gnl|TC-DB|P38261|1.F.2.1.1	g11142.t1	channels	147.82	Exocyst complex component EXO84 OS=Saccharomyces cerevisiae (strain ATCC 204508 / S288c) GN=EXO84 PE=1 SV=1		1.95e-35	54.12%
gnl|TC-DB|P38297|1.N.6.1.1	g1432.t1	channels	395.525	Transmembrane GTPase FZO1 OS=Saccharomyces cerevisiae GN=FZO1 PE=1 SV=1		1.80e-110	74.42%
gnl|TC-DB|P39719|1.A.4.9.3	g2932.t1	channels	415.885	Flavin carrier protein 2 OS=Saccharomyces cerevisiae (strain ATCC 204508 / S288c) GN=FLC2 PE=1 SV=2		6.93e-117	83.57%
gnl|TC-DB|P40260|1.A.11.3.1	g4402.t1	channels	509.198	AMMONIUM TRANSPORTER MEP1 - Saccharomyces cerevisiae (Baker's yeast).		5.30e-148	87.84%
gnl|TC-DB|P40471|1.A.115.1.1	g8132.t1	channels	144.427	NADPH-dependent 1-acyldihydroxyacetone phosphate reductase OS=Saccharomyces cerevisiae (strain ATCC 204508 / S288c) OX=559292 GN=AYR1 PE=1 SV=1		2.55e-35	97.38%
gnl|TC-DB|P40471|1.A.115.1.1	g10133.t1	channels	106.253	NADPH-dependent 1-acyldihydroxyacetone phosphate reductase OS=Saccharomyces cerevisiae (strain ATCC 204508 / S288c) OX=559292 GN=AYR1 PE=1 SV=1		6.97e-24	94.63%
gnl|TC-DB|P40471|1.A.115.1.1	g11653.t1	channels	103.709	NADPH-dependent 1-acyldihydroxyacetone phosphate reductase OS=Saccharomyces cerevisiae (strain ATCC 204508 / S288c) OX=559292 GN=AYR1 PE=1 SV=1		6.05e-23	84.87%
gnl|TC-DB|P40471|1.A.115.1.1	g14076.t1	channels	130.43	NADPH-dependent 1-acyldihydroxyacetone phosphate reductase OS=Saccharomyces cerevisiae (strain ATCC 204508 / S288c) OX=559292 GN=AYR1 PE=1 SV=1		1.12e-30	46.03%
gnl|TC-DB|P41948|1.A.11.3.2	g14427.t1	channels	399.767	AMMONIUM TRANSPORTER MEP2 - Saccharomyces cerevisiae (Baker's yeast).		4.12e-113	96.72%
gnl|TC-DB|P43530|1.C.72.4.1	g15792.t1	channels	122.795	Heat-labile enterotoxin A chain OS=Escherichia coli O78:H11 (strain H10407 / ETEC) GN=eltA PE=3 SV=1		5.54e-29	83.67%
gnl|TC-DB|P43549|1.A.8.9.7	g15803.t1	channels	207.626	HYPOTHETICAL 70.5 KDA PROTEIN IN AGP3-DAK3 INTERGENIC REGION - Saccharomyces cerevisiae (Baker's yeast).		4.81e-54	75.73%
gnl|TC-DB|P43549|1.A.8.9.7	g10390.t1	channels	234.347	HYPOTHETICAL 70.5 KDA PROTEIN IN AGP3-DAK3 INTERGENIC REGION - Saccharomyces cerevisiae (Baker's yeast).		7.39e-62	68.02%
gnl|TC-DB|P46060|1.I.1.1.3	g8628.t1	channels	159.272	Ran GTPase-activating protein 1 OS=Homo sapiens GN=RANGAP1 PE=1 SV=1		1.71e-39	90.02%
gnl|TC-DB|P49792|1.I.1.1.3	g7272.t1	channels	77.4111	E3 SUMO-protein ligase RanBP2 OS=Homo sapiens GN=RANBP2 PE=1 SV=2		2.20e-14	27.32%
gnl|TC-DB|P49792|1.I.1.1.3	g13468.t1	channels	162.666	E3 SUMO-protein ligase RanBP2 OS=Homo sapiens GN=RANBP2 PE=1 SV=2		6.61e-41	54.73%
gnl|TC-DB|P55060|1.I.1.1.3	g799.t1	channels	509.198	Exportin-2 OS=Homo sapiens GN=CSE1L PE=1 SV=3		8.20e-145	99.79%
gnl|TC-DB|P61764|1.F.1.1.3	g10331.t1	channels	267.007	Syntaxin-binding protein 1 OS=Homo sapiens OX=9606 GN=STXBP1 PE=1 SV=1		7.62e-72	80.30%
gnl|TC-DB|PAV92508.1|1.B.93.2.8	g404.t1	channels	74.442	hypothetical protein WR25_21428 [Diploscapter pachys]		6.83e-14	50.79%
gnl|TC-DB|POR31694.1|1.C.104.1.6	g2890.t1	channels	334.872	Uncharacterized protein TPAR_08091 [Tolypocladium paradoxum]		1.55e-96	99.66%
gnl|TC-DB|POR31694.1|1.C.104.1.6	g3246.t1	channels	87.5907	Uncharacterized protein TPAR_08091 [Tolypocladium paradoxum]		4.68e-18	89.47%
gnl|TC-DB|PRW60447.1|1.A.119.1.9	g3539.t1	channels	100.739	transmembrane 120-like protein [Chlorella sorokiniana]		8.72e-22	67.91%
gnl|TC-DB|Q1HHN2|1.A.1.11.17	g6123.t1	channels	985.521	High-affinity cell membrane calcium channel OS=Cryptococcus neoformans var. grubii GN=CCH1 PE=4 SV=1		0	95.05%
gnl|TC-DB|Q1K7S9|1.Q.1.1.1	g7252.t1	channels	378.983	Uncharacterized protein OS=Neurospora crassa (strain ATCC 24698 / 74-OR23-1A / CBS 708.71 / DSM 1257 / FGSC 987) GN=NCU01349 PE=4 SV=2		2.90e-105	82.56%
gnl|TC-DB|Q1K809|1.Q.1.1.1	g7719.t1	channels	166.907	Uncharacterized protein OS=Neurospora crassa (strain ATCC 24698 / 74-OR23-1A / CBS 708.71 / DSM 1257 / FGSC 987) GN=NCU03681 PE=4 SV=1		1.43e-41	90.00%
gnl|TC-DB|Q1K949|1.Q.1.1.1	g9679.t1	channels	117.706	Uncharacterized protein OS=Neurospora crassa (strain ATCC 24698 / 74-OR23-1A / CBS 708.71 / DSM 1257 / FGSC 987) GN=NCU02972 PE=4 SV=1		1.30e-26	37.64%
gnl|TC-DB|Q2TXD5|1.C.97.1.5	g12829.t1	channels	244.103	Predicted protein OS=Aspergillus oryzae (strain ATCC 42149 / RIB 40) GN=AO090010000188 PE=4 SV=1		8.18e-65	44.90%
gnl|TC-DB|Q3TWN3|1.A.112.1.1	g13532.t1	channels	230.954	Metal transporter CNNM2 OS=Mus musculus GN=Cnnm2 PE=1 SV=3		9.60e-61	43.72%
gnl|TC-DB|Q4WCY0|1.A.56.3.2	g2002.t1	channels	160.969	Ctr copper transporter, putative OS=Neosartorya fumigata (strain ATCC MYA-4609 / Af293 / CBS 101355 / FGSC A1100) GN=AFUA_6G02810 PE=4 SV=1		2.12e-41	80.20%
gnl|TC-DB|Q4WHY8|1.A.56.1.16	g5454.t1	channels	161.817	Ctr copper transporter family protein OS=Neosartorya fumigata (strain ATCC MYA-4609 / Af293 / CBS 101355 / FGSC A1100) GN=AFUA_2G03730 PE=4 SV=1		3.78e-41	90.18%
gnl|TC-DB|Q4WHY8|1.A.56.1.16	g14065.t1	channels	146.124	Ctr copper transporter family protein OS=Neosartorya fumigata (strain ATCC MYA-4609 / Af293 / CBS 101355 / FGSC A1100) GN=AFUA_2G03730 PE=4 SV=1		5.36e-36	69.59%
gnl|TC-DB|Q4WHY8|1.A.56.1.16	g11125.t1	channels	193.205	Ctr copper transporter family protein OS=Neosartorya fumigata (strain ATCC MYA-4609 / Af293 / CBS 101355 / FGSC A1100) GN=AFUA_2G03730 PE=4 SV=1		3.80e-51	81.19%
gnl|TC-DB|Q5AXS1|1.A.46.2.2	g9622.t1	channels	353.958	Putative uncharacterized protein OS=Emericella nidulans GN=AN6909.2 PE=4 SV=1		3.89e-100	83.02%
gnl|TC-DB|Q5BB29|1.A.46.2.1	g13008.t1	channels	480.78	Putative uncharacterized protein OS=Emericella nidulans GN=AN2251.2 PE=4 SV=1		5.35e-139	94.61%
gnl|TC-DB|Q6LXP8|1.A.16.2.3	g7979.t1	channels	157.576	Formate transporter OS=Methanococcus maripaludis (strain S2 / LL) GN=fdhC PE=4 SV=1		2.10e-39	80.76%
gnl|TC-DB|Q6MY64|1.A.1.7.9	g9261.t1	channels	282.277	Outward-rectifier potassium channel tok1 homologue, putative OS=Neosartorya fumigata OX=746128 GN=AfA33H4.155c PE=2 SV=1		3.05e-76	55.42%
gnl|TC-DB|Q6NSJ5|1.A.25.3.1	g2558.t1	channels	64.2624	Leucine-rich repeat-containing protein 8E OS=Homo sapiens GN=LRRC8E PE=2 SV=2		1.58e-10	26.36%
gnl|TC-DB|Q7RXW5|1.Q.1.1.1	g4520.t1	channels	214.412	Uncharacterized protein OS=Neurospora crassa (strain ATCC 24698 / 74-OR23-1A / CBS 708.71 / DSM 1257 / FGSC 987) GN=NCU01466 PE=4 SV=1		1.32e-55	16.11%
gnl|TC-DB|Q7S1G9|1.Q.1.1.1	g11053.t1	channels	191.932	Uncharacterized protein OS=Neurospora crassa (strain ATCC 24698 / 74-OR23-1A / CBS 708.71 / DSM 1257 / FGSC 987) GN=NCU09502 PE=4 SV=1		9.00e-49	26.14%
gnl|TC-DB|Q7S4I4|1.A.77.1.5	g11069.t1	channels	578.759	Predicted protein OS=Neurospora crassa (strain ATCC 24698 / 74-OR23-1A / CBS 708.71 / DSM 1257 / FGSC 987) GN=NCU08166 PE=4 SV=1		1.99e-171	94.17%
gnl|TC-DB|Q7S799|1.Q.1.1.1	g11751.t1	channels	214.412	Uncharacterized protein OS=Neurospora crassa (strain ATCC 24698 / 74-OR23-1A / CBS 708.71 / DSM 1257 / FGSC 987) GN=NCU08957 PE=4 SV=1		2.38e-55	41.52%
gnl|TC-DB|Q7SB51|1.A.43.2.6	g5359.t1	channels	487.142	Chromosome condensation protein OS=Neurospora crassa (strain ATCC 24698 / 74-OR23-1A / CBS 708.71 / DSM 1257 / FGSC 987) GN=NCU06262 PE=3 SV=2		1.52e-140	86.25%
gnl|TC-DB|Q7SB51|1.A.43.2.6	g7270.t1	channels	343.355	Chromosome condensation protein OS=Neurospora crassa (strain ATCC 24698 / 74-OR23-1A / CBS 708.71 / DSM 1257 / FGSC 987) GN=NCU06262 PE=3 SV=2		1.95e-95	82.00%
gnl|TC-DB|Q7SB60|1.Q.1.1.1	g3671.t1	channels	492.656	Uncharacterized protein OS=Neurospora crassa (strain ATCC 24698 / 74-OR23-1A / CBS 708.71 / DSM 1257 / FGSC 987) GN=NCU06253 PE=4 SV=2		1.61e-139	89.44%
gnl|TC-DB|Q7SE37|1.Q.1.1.1	g445.t1	channels	698.37	Annexin ANXC4 OS=Neurospora crassa (strain ATCC 24698 / 74-OR23-1A / CBS 708.71 / DSM 1257 / FGSC 987) GN=NCU02139 PE=4 SV=1		0	99.31%
gnl|TC-DB|Q7SFB8|1.Q.1.1.1	g8712.t1	channels	751.389	Uncharacterized protein OS=Neurospora crassa (strain ATCC 24698 / 74-OR23-1A / CBS 708.71 / DSM 1257 / FGSC 987) GN=NCU00929 PE=4 SV=2		0	100.00%
gnl|TC-DB|Q7SGS8|1.Q.1.1.1	g10341.t1	channels	257.676	Uncharacterized protein OS=Neurospora crassa (strain ATCC 24698 / 74-OR23-1A / CBS 708.71 / DSM 1257 / FGSC 987) GN=NCU08334 PE=4 SV=1		1.26e-68	31.78%
gnl|TC-DB|Q7SI25|1.Q.1.1.1	g11189.t1	channels	413.764	Uncharacterized protein OS=Neurospora crassa (strain ATCC 24698 / 74-OR23-1A / CBS 708.71 / DSM 1257 / FGSC 987) GN=NCU00627 PE=4 SV=1		2.40e-116	64.37%
gnl|TC-DB|Q7T1G6|1.A.4.7.1	g4330.t1	channels	103.709	Ion channel NompC - Danio rerio (Zebrafish) (Brachydanio rerio).		5.88e-22	35.27%
gnl|TC-DB|Q7T1G6|1.A.4.7.1	g11008.t1	channels	60.8691	Ion channel NompC - Danio rerio (Zebrafish) (Brachydanio rerio).		1.04e-09	50.00%
gnl|TC-DB|Q8GXE6|1.A.1.4.8	g13475.t1	channels	54.931	Potassium channel AKT6 - Arabidopsis thaliana (Mouse-ear cress).		1.86e-07	7.61%
gnl|TC-DB|Q8I0F4|1.I.1.1.5	g2461.t1	channels	365.835	Lissencephaly-1 homolog OS=Dictyostelium discoideum OX=44689 GN=lis1 PE=1 SV=1		4.61e-103	87.10%
gnl|TC-DB|Q8I0F4|1.I.1.1.5	g4218.t1	channels	183.873	Lissencephaly-1 homolog OS=Dictyostelium discoideum OX=44689 GN=lis1 PE=1 SV=1		2.58e-46	22.20%
gnl|TC-DB|Q8I0F4|1.I.1.1.5	g14228.t1	channels	107.95	Lissencephaly-1 homolog OS=Dictyostelium discoideum OX=44689 GN=lis1 PE=1 SV=1		1.42e-23	45.87%
gnl|TC-DB|Q8NKD5|1.A.11.3.3	g7455.t1	channels	564.338	Ammonium transporter - Hebeloma cylindrosporum.		7.15e-167	84.48%
gnl|TC-DB|Q8NKD5|1.A.11.3.3	g4143.t1	channels	621.599	Ammonium transporter - Hebeloma cylindrosporum.		0	93.85%
gnl|TC-DB|Q8TBM8|1.P.1.1.1	g5030.t1	channels	76.5628	DnaJ homolog subfamily B member 14 OS=Homo sapiens OX=9606 GN=DNAJB14 PE=1 SV=1		1.66e-14	31.95%
gnl|TC-DB|Q8TBM8|1.P.1.1.1	g5669.t1	channels	69.7763	DnaJ homolog subfamily B member 14 OS=Homo sapiens OX=9606 GN=DNAJB14 PE=1 SV=1		3.05e-12	23.28%
gnl|TC-DB|Q8TBM8|1.P.1.1.1	g1806.t1	channels	53.2344	DnaJ homolog subfamily B member 14 OS=Homo sapiens OX=9606 GN=DNAJB14 PE=1 SV=1		2.99e-07	15.61%
gnl|TC-DB|Q8TBM8|1.P.1.1.1	g2411.t1	channels	65.5348	DnaJ homolog subfamily B member 14 OS=Homo sapiens OX=9606 GN=DNAJB14 PE=1 SV=1		1.05e-10	8.04%
gnl|TC-DB|Q8TD19|1.I.1.1.3	g3217.t1	channels	187.691	Serine/threonine-protein kinase Nek9 OS=Homo sapiens GN=NEK9 PE=1 SV=2		1.01e-47	40.23%
gnl|TC-DB|Q8TD19|1.I.1.1.3	g13107.t1	channels	130.006	Serine/threonine-protein kinase Nek9 OS=Homo sapiens GN=NEK9 PE=1 SV=2		1.10e-29	14.26%
gnl|TC-DB|Q8TDX7|1.I.1.1.3	g4390.t1	channels	122.795	Serine/threonine-protein kinase Nek7 OS=Homo sapiens GN=NEK7 PE=1 SV=1		5.09e-28	27.82%
gnl|TC-DB|Q8TDX7|1.I.1.1.3	g13314.t1	channels	143.155	Serine/threonine-protein kinase Nek7 OS=Homo sapiens GN=NEK7 PE=1 SV=1		6.24e-34	13.74%
gnl|TC-DB|Q9FWR4|1.A.12.2.1	g4917.t1	channels	76.5628	Putative GSH-dependent dehydroascorbate reductase - Arabidopsis thaliana (Mouse-ear cress).		1.04e-14	60.07%
gnl|TC-DB|Q9GZV4|1.I.1.1.3	g11671.t1	channels	149.093	Eukaryotic translation initiation factor 5A-2 OS=Homo sapiens GN=EIF5A2 PE=1 SV=3		2.36e-38	90.80%
gnl|TC-DB|Q9GZV4|1.I.1.1.3	g14268.t1	channels	253.434	Eukaryotic translation initiation factor 5A-2 OS=Homo sapiens GN=EIF5A2 PE=1 SV=3		9.63e-72	18.70%
gnl|TC-DB|Q9HC24|1.A.14.3.6	g8094.t1	channels	187.691	Protein lifeguard 4 OS=Homo sapiens GN=TMBIM4 PE=1 SV=3		5.10e-49	85.30%
gnl|TC-DB|Q9HC98|1.I.1.1.3	g13939.t1	channels	83.3492	Serine/threonine-protein kinase Nek6 OS=Homo sapiens GN=NEK6 PE=1 SV=2		3.51e-16	27.52%
gnl|TC-DB|Q9HC98|1.I.1.1.3	g22.t1	channels	93.1047	Serine/threonine-protein kinase Nek6 OS=Homo sapiens GN=NEK6 PE=1 SV=2		5.48e-19	29.35%
gnl|TC-DB|Q9HC98|1.I.1.1.3	g6024.t1	channels	125.34	Serine/threonine-protein kinase Nek6 OS=Homo sapiens GN=NEK6 PE=1 SV=2		7.27e-29	29.15%
gnl|TC-DB|Q9NUU7|1.I.1.1.3	g8596.t1	channels	365.835	ATP-dependent RNA helicase DDX19A OS=Homo sapiens GN=DDX19A PE=1 SV=1		1.33e-102	88.13%
gnl|TC-DB|Q9NXW2|1.P.1.1.1	g10234.t1	channels	149.941	DnaJ homolog subfamily B member 12 OS=Homo sapiens GN=DNAJB12 PE=1 SV=4		8.88e-37	98.05%
gnl|TC-DB|Q9NXW2|1.P.1.1.1	g12377.t1	channels	60.445	DnaJ homolog subfamily B member 12 OS=Homo sapiens GN=DNAJB12 PE=1 SV=4		6.61e-10	34.95%
gnl|TC-DB|Q9NXW2|1.P.1.1.1	g2000.t1	channels	57.4759	DnaJ homolog subfamily B member 12 OS=Homo sapiens GN=DNAJB12 PE=1 SV=4		1.33e-08	15.21%
gnl|TC-DB|Q9NXW2|1.P.1.1.1	g2871.t1	channels	94.8013	DnaJ homolog subfamily B member 12 OS=Homo sapiens GN=DNAJB12 PE=1 SV=4		6.92e-20	25.71%
gnl|TC-DB|Q9NXW2|1.P.1.1.1	g15485.t1	channels	70.2005	DnaJ homolog subfamily B member 12 OS=Homo sapiens GN=DNAJB12 PE=1 SV=4		2.39e-12	18.34%
gnl|TC-DB|Q9NXW2|1.P.1.1.1	g1768.t1	channels	82.5009	DnaJ homolog subfamily B member 12 OS=Homo sapiens GN=DNAJB12 PE=1 SV=4		3.11e-16	32.71%
gnl|TC-DB|Q9NXW2|1.P.1.1.1	g7717.t1	channels	68.0797	DnaJ homolog subfamily B member 12 OS=Homo sapiens GN=DNAJB12 PE=1 SV=4		1.23e-11	20.61%
gnl|TC-DB|Q9NXW2|1.P.1.1.1	g8388.t1	channels	79.1077	DnaJ homolog subfamily B member 12 OS=Homo sapiens GN=DNAJB12 PE=1 SV=4		4.54e-15	25.74%
gnl|TC-DB|Q9NXW2|1.P.1.1.1	g4844.t1	channels	99.8912	DnaJ homolog subfamily B member 12 OS=Homo sapiens GN=DNAJB12 PE=1 SV=4		4.13e-21	16.38%
gnl|TC-DB|Q9P0L0|1.R.1.1.1	g581.t1	channels	101.164	Vesicle-associated membrane protein-associated protein A OS=Homo sapiens OX=9606 GN=VAPA PE=1 SV=3		3.30e-22	97.81%
gnl|TC-DB|Q9UBP0|1.R.1.1.1	g8270.t1	channels	161.393	Spastin OS=Homo sapiens OX=9606 GN=SPAST PE=1 SV=1		1.30e-39	35.75%
gnl|TC-DB|Q9UBP0|1.R.1.1.1	g12062.t1	channels	325.116	Spastin OS=Homo sapiens OX=9606 GN=SPAST PE=1 SV=1		2.27e-89	39.61%
gnl|TC-DB|Q9UI26|1.I.1.1.3	g4055.t1	channels	318.754	Importin-11 OS=Homo sapiens GN=IPO11 PE=1 SV=1		6.28e-87	73.14%
gnl|TC-DB|Q9UJ41|1.F.1.1.5	g8828.t1	channels	90.5598	Rab5 GDP/GTP exchange factor OS=Homo sapiens GN=RABGEF1 PE=1 SV=2		2.72e-18	24.55%
gnl|TC-DB|Q9VMR4|1.A.4.7.2	g5369.t1	channels	74.0179	CG11020 protein (Mechanosensory transduction channel NOMPC) - Drosophila melanogaster (Fruit fly).		5.20e-13	14.11%
gnl|TC-DB|Q54BF0|1.I.1.1.5	g9479.t1	channels	86.7424	Probable serine/threonine-protein kinase fhkA OS=Dictyostelium discoideum OX=44689 GN=fhkA PE=3 SV=1		2.34e-17	35.83%
gnl|TC-DB|Q54BF0|1.I.1.1.5	g11146.t1	channels	145.7	Probable serine/threonine-protein kinase fhkA OS=Dictyostelium discoideum OX=44689 GN=fhkA PE=3 SV=1		1.03e-34	22.73%
gnl|TC-DB|Q54BF0|1.I.1.1.5	g1996.t1	channels	194.053	Probable serine/threonine-protein kinase fhkA OS=Dictyostelium discoideum OX=44689 GN=fhkA PE=3 SV=1		2.06e-49	32.09%
gnl|TC-DB|Q54BF0|1.I.1.1.5	g10794.t1	channels	230.954	Probable serine/threonine-protein kinase fhkA OS=Dictyostelium discoideum OX=44689 GN=fhkA PE=3 SV=1		1.00e-60	44.29%
gnl|TC-DB|Q54PP1|1.I.1.1.5	g11939.t1	channels	215.685	Delta(14)-sterol reductase OS=Dictyostelium discoideum OX=44689 GN=erg24 PE=3 SV=1		1.33e-56	98.09%
gnl|TC-DB|Q54PP1|1.I.1.1.5	g14586.t1	channels	202.112	Delta(14)-sterol reductase OS=Dictyostelium discoideum OX=44689 GN=erg24 PE=3 SV=1		1.84e-52	96.49%
gnl|TC-DB|Q54PP1|1.I.1.1.5	g65.t1	channels	191.932	Delta(14)-sterol reductase OS=Dictyostelium discoideum OX=44689 GN=erg24 PE=3 SV=1		2.48e-49	98.35%
gnl|TC-DB|Q55GJ9|1.I.1.1.5	g586.t1	channels	97.3462	Uncharacterized protein OS=Dictyostelium discoideum OX=44689 GN=AF308470 PE=4 SV=1		8.79e-21	89.62%
gnl|TC-DB|Q96A54|1.C.113.1.9	g9559.t1	channels	219.926	Adiponectin receptor protein 1 OS=Homo sapiens GN=ADIPOR1 PE=1 SV=1		1.93e-58	84.05%
gnl|TC-DB|Q96A54|1.C.113.1.9	g1672.t1	channels	155.031	Adiponectin receptor protein 1 OS=Homo sapiens GN=ADIPOR1 PE=1 SV=1		1.63e-38	94.48%
gnl|TC-DB|Q96P70|1.I.1.1.3	g5486.t1	channels	230.954	Importin-9 OS=Homo sapiens GN=IPO9 PE=1 SV=3		1.63e-60	93.03%
gnl|TC-DB|Q01926|1.A.35.5.1	g10695.t1	channels	270.825	MITOCHONDRIAL RNA SPLICING PROTEIN MRS2 PRECURSOR - Saccharomyces cerevisiae (Baker's yeast).		2.55e-73	66.73%
gnl|TC-DB|Q02989|1.C.63.1.2	g11929.t1	channels	55.7793	Alpha-latroinsectotoxin (Fragment) - Latrodectus mactans (Black widow spider).		7.33e-08	64.71%
gnl|TC-DB|Q04338|1.F.1.1.2	g5852.t1	channels	114.312	t-SNARE VTI1 OS=Saccharomyces cerevisiae (strain ATCC 204508 / S288c) GN=VTI1 PE=1 SV=3		2.07e-26	95.58%
gnl|TC-DB|Q06245|1.F.2.1.1	g489.t1	channels	180.48	Exocyst complex component SEC10 OS=Saccharomyces cerevisiae (strain ATCC 204508 / S288c) GN=SEC10 PE=1 SV=1		2.54e-45	51.40%
gnl|TC-DB|Q06538|1.A.17.5.11	g612.t1	channels	510.895	Calcium permeable stress-gated cation channel 1 OS=Saccharomyces cerevisiae (strain ATCC 204508 / S288c) GN=CSC1 PE=1 SV=1		2.23e-145	62.07%
gnl|TC-DB|Q08176|1.B.33.3.1	g2223.t1	channels	64.2624	Mitochondrial import protein 1 - Saccharomyces cerevisiae (Baker's yeast).		1.39e-11	50.00%
gnl|TC-DB|Q08831|1.F.1.1.2	g3766.t1	channels	96.4979	Protein VTS1 OS=Saccharomyces cerevisiae (strain ATCC 204508 / S288c) GN=VTS1 PE=1 SV=1		3.03e-20	12.42%
gnl|TC-DB|Q08967|1.A.4.9.1	g6018.t1	channels	132.127	Flavin carrier protein 1 OS=Saccharomyces cerevisiae (strain ATCC 204508 / S288c) GN=FLC1 PE=1 SV=1		7.49e-31	76.21%
gnl|TC-DB|Q08967|1.A.4.9.1	g7493.t1	channels	436.244	Flavin carrier protein 1 OS=Saccharomyces cerevisiae (strain ATCC 204508 / S288c) GN=FLC1 PE=1 SV=1		5.84e-123	95.84%
gnl|TC-DB|Q12241|1.F.1.1.2	g9197.t1	channels	52.8102	Syntaxin VAM3 OS=Saccharomyces cerevisiae (strain ATCC 204508 / S288c) GN=VAM3 PE=1 SV=1		1.94e-07	100.00%
gnl|TC-DB|Q12255|1.F.1.1.2	g9584.t1	channels	78.6835	Vacuolar v-SNARE NYV1 OS=Saccharomyces cerevisiae (strain ATCC 204508 / S288c) GN=NYV1 PE=1 SV=2		2.03e-15	85.53%
gnl|TC-DB|Q12462|1.A.101.1.1	g12343.t1	channels	102.86	Peroxisomal membrane protein PMP27 OS=Saccharomyces cerevisiae (strain ATCC 204508 / S288c) GN=PEX11 PE=1 SV=2		7.24e-23	99.58%
gnl|TC-DB|Q14974|1.I.1.1.3	g6011.t1	channels	579.183	Importin subunit beta-1 OS=Homo sapiens GN=KPNB1 PE=1 SV=2		3.07e-166	95.03%
gnl|TC-DB|Q92973|1.I.1.1.3	g1298.t1	channels	580.456	Transportin-1 OS=Homo sapiens GN=TNPO1 PE=1 SV=2		1.51e-166	99.68%
gnl|TC-DB|Q99287|1.N.5.1.6	g9179.t1	channels	461.269	Protein SEY1 OS=Saccharomyces cerevisiae (strain ATCC 204508 / S288c) OX=559292 GN=SEY1 PE=1 SV=1		1.50e-130	94.26%
gnl|TC-DB|QEU59629|1.A.4.4.2	g2907.t1	channels	62.1416	Yvc1 [Kluyveromyces lactis]		9.92e-10	42.48%
gnl|TC-DB|RDL40351.1|1.H.3.2.5	g10410.t1	channels	221.199	hypothetical protein BP5553_00330 [Venustampulla echinocandica]		4.07e-60	100.00%
gnl|TC-DB|RZD32576|1.A.115.1.2	g425.t1	channels	49.8412	NAD-binding protein [Euryarchaeota archaeon]		1.65e-06	74.30%
gnl|TC-DB|U3IVC3|1.A.14.1.5	g2810.t1	channels	114.736	Uncharacterized protein OS=Anas platyrhynchos GN=GHITM PE=4 SV=1		4.31e-26	61.73%
gnl|TC-DB|U4LWM1|1.A.76.1.14	g3725.t1	channels	260.221	Similar to Magnesium transporter protein 1 acc. no. Q7ZV50 OS=Pyronema omphalodes (strain CBS 100304) GN=PCON_02130 PE=4 SV=1		5.20e-71	99.39%
gnl|TC-DB|V5IKW7|1.B.33.3.3	g8763.t1	channels	637.716	Mitochondrial outer membrane beta-barrel protein Tob55 OS=Neurospora crassa (strain ATCC 24698 / 74-OR23-1A / CBS 708.71 / DSM 1257 / FGSC 987) GN=tob55 PE=4 SV=1		0	100.00%
gnl|TC-DB|V5IMT0|1.Q.1.1.1	g9278.t1	channels	1111.49	Dim2-associated protein 1 OS=Neurospora crassa (strain ATCC 24698 / 74-OR23-1A / CBS 708.71 / DSM 1257 / FGSC 987) GN=dap-1 PE=4 SV=1		0	98.23%
gnl|TC-DB|V5IPP0|1.Q.1.1.1	g2186.t1	channels	258.524	Uncharacterized protein OS=Neurospora crassa (strain ATCC 24698 / 74-OR23-1A / CBS 708.71 / DSM 1257 / FGSC 987) GN=NCU08391 PE=4 SV=1		4.60e-69	56.99%
gnl|TC-DB|V5IPZ0|1.Q.1.1.1	g6566.t1	channels	129.582	Uncharacterized protein OS=Neurospora crassa (strain ATCC 24698 / 74-OR23-1A / CBS 708.71 / DSM 1257 / FGSC 987) GN=NCU16775 PE=3 SV=1		3.86e-30	39.44%
gnl|TC-DB|V5IRI4|1.Q.1.1.1	g10069.t1	channels	328.509	Uncharacterized protein OS=Neurospora crassa (strain ATCC 24698 / 74-OR23-1A / CBS 708.71 / DSM 1257 / FGSC 987) GN=NCU02718 PE=4 SV=1		1.20e-90	71.60%
gnl|TC-DB|W9WL67|1.B.69.2.3	g1353.t1	channels	386.194	Uncharacterized protein OS=Cladophialophora psammophila CBS 110553 GN=A1O5_07814 PE=4 SV=1		3.10e-108	62.50%
gnl|TC-DB|WP_058061651.1|1.C.1.2.4	g11103.t1	channels	49.8412	cell envelope integrity protein TolA [Acinetobacter baumannii]		1.53e-06	28.85%
gnl|TC-DB|WP_062382148.1|1.A.115.1.5	g13890.t1	channels	107.526	SDR family oxidoreductase [Pseudomonas abietaniphila]		3.30e-24	93.49%
gnl|TC-DB|WP_062382148.1|1.A.115.1.5	g10408.t1	channels	79.5318	SDR family oxidoreductase [Pseudomonas abietaniphila]		1.48e-15	91.00%
gnl|TC-DB|WP_062382148.1|1.A.115.1.5	g1786.t1	channels	111.767	SDR family oxidoreductase [Pseudomonas abietaniphila]		1.81e-25	93.15%
gnl|TC-DB|WP_062382148.1|1.A.115.1.5	g4982.t1	channels	116.433	SDR family oxidoreductase [Pseudomonas abietaniphila]		5.36e-27	97.56%
gnl|TC-DB|WP_062382148.1|1.A.115.1.5	g801.t1	channels	55.7793	SDR family oxidoreductase [Pseudomonas abietaniphila]		9.29e-08	11.43%
gnl|TC-DB|WP_062382148.1|1.A.115.1.5	g3999.t1	channels	92.6806	SDR family oxidoreductase [Pseudomonas abietaniphila]		1.42e-19	91.70%
gnl|TC-DB|WP_062382148.1|1.A.115.1.5	g4413.t1	channels	87.1666	SDR family oxidoreductase [Pseudomonas abietaniphila]		6.95e-18	95.62%
gnl|TC-DB|WP_062382148.1|1.A.115.1.5	g7952.t1	channels	78.2594	SDR family oxidoreductase [Pseudomonas abietaniphila]		3.81e-15	90.28%
gnl|TC-DB|WP_062382148.1|1.A.115.1.5	g12923.t1	channels	120.675	SDR family oxidoreductase [Pseudomonas abietaniphila]		2.46e-28	96.86%
gnl|TC-DB|WP_062382148.1|1.A.115.1.5	g3817.t1	channels	115.161	SDR family oxidoreductase [Pseudomonas abietaniphila]		1.52e-26	88.85%
gnl|TC-DB|WP_062382148.1|1.A.115.1.5	g14242.t1	channels	118.978	SDR family oxidoreductase [Pseudomonas abietaniphila]		9.83e-28	96.44%
gnl|TC-DB|WP_062382148.1|1.A.115.1.5	g4671.t1	channels	85.0458	SDR family oxidoreductase [Pseudomonas abietaniphila]		3.26e-17	88.32%
gnl|TC-DB|WP_062382148.1|1.A.115.1.5	g7006.t1	channels	110.919	SDR family oxidoreductase [Pseudomonas abietaniphila]		2.49e-24	17.67%
gnl|TC-DB|WP_062382148.1|1.A.115.1.5	g11818.t1	channels	49.8412	SDR family oxidoreductase [Pseudomonas abietaniphila]		1.77e-06	37.96%
gnl|TC-DB|WP_062382148.1|1.A.115.1.5	g1921.t1	channels	117.281	SDR family oxidoreductase [Pseudomonas abietaniphila]		4.43e-27	80.73%
gnl|TC-DB|WP_062382148.1|1.A.115.1.5	g7474.t1	channels	95.6496	SDR family oxidoreductase [Pseudomonas abietaniphila]		2.39e-20	68.17%
gnl|TC-DB|WP_062382148.1|1.A.115.1.5	g967.t1	channels	66.3831	SDR family oxidoreductase [Pseudomonas abietaniphila]		1.23e-11	97.71%
gnl|TC-DB|WP_062382148.1|1.A.115.1.5	g6305.t1	channels	111.767	SDR family oxidoreductase [Pseudomonas abietaniphila]		2.02e-25	91.43%
gnl|TC-DB|WP_081471983.1|1.I.3.1.1	g14205.t1	channels	48.9929	peptidase S8 [Gemmata obscuriglobus]		4.61e-06	65.11%
gnl|TC-DB|WP_096642402.1|1.C.39.4.9	g13761.t1	channels	154.607	hypothetical protein [Calothrix brevissima]		1.01e-37	66.45%
gnl|TC-DB|WP_096642402.1|1.C.39.4.9	g2963.t1	channels	138.913	hypothetical protein [Calothrix brevissima]		5.55e-33	67.89%
gnl|TC-DB|WP_106247303.1|1.A.115.1.3	g5934.t1	channels	136.792	SDR family NAD(P)-dependent oxidoreductase [Allonocardiopsis opalescens]		4.59e-33	89.14%
gnl|TC-DB|WP_106247303.1|1.A.115.1.3	g11768.t1	channels	103.709	SDR family NAD(P)-dependent oxidoreductase [Allonocardiopsis opalescens]		5.96e-23	90.77%
gnl|TC-DB|WP_106247303.1|1.A.115.1.3	g6075.t1	channels	145.275	SDR family NAD(P)-dependent oxidoreductase [Allonocardiopsis opalescens]		1.08e-35	97.56%
gnl|TC-DB|WP_106247303.1|1.A.115.1.3	g12683.t1	channels	122.795	SDR family NAD(P)-dependent oxidoreductase [Allonocardiopsis opalescens]		9.52e-29	99.66%
gnl|TC-DB|WP_106247303.1|1.A.115.1.3	g11205.t1	channels	136.368	SDR family NAD(P)-dependent oxidoreductase [Allonocardiopsis opalescens]		1.25e-32	57.98%
gnl|TC-DB|XP_723491.2|1.A.17.5.18	g3918.t1	channels	380.256	hypothetical protein CAALFM_C109430WA [Candida albicans SC5314]		1.20e-105	73.11%
gnl|TC-DB|XP_001537376.1|1.B.33.3.11	g11753.t1	channels	353.11	hypothetical protein HCAG_07685 [Histoplasma capsulatum NAm1]		2.12e-100	97.76%
gnl|TC-DB|XP_001747976.1|1.H.3.3.2	g357.t1	channels	242.83	hypothetical protein [Monosiga brevicollis MX1]		2.80e-64	41.18%
gnl|TC-DB|XP_002384136.1|1.H.3.2.4	g1011.t1	channels	253.858	pH signal transduction protein PalI, putative [Aspergillus flavus NRRL3357]		6.57e-68	47.29%
gnl|TC-DB|XP_015061710.1|2.A.50.2.10	g2271.t1	channels	162.666	lysophospholipid acyltransferase 1-like [Solanum pennellii]		2.08e-40	66.07%
gnl|TC-DB|XP_018103475.1|1.A.51.2.2	g2803.t1	channels	96.4979	PREDICTED: voltage-sensitive phosphatase 2 isoform X1 [Xenopus laevis]		8.84e-20	21.31%
gnl|TC-DB|XP_018126179.1|1.W.6.4.1	g3037.t1	channels	342.506	hypothetical protein VE01_09594 [Pseudogymnoascus verrucosus]		6.02e-97	100.00%
gnl|TC-DB|XP_018126179.1|1.W.6.4.1	g4511.t1	channels	578.335	hypothetical protein VE01_09594 [Pseudogymnoascus verrucosus]		2.47e-171	89.31%
gnl|TC-DB|A7EIH8|4.D.3.2.1	g4979.t1	group translocators	1215.84	Putative uncharacterized protein OS=Sclerotinia sclerotiorum (strain ATCC 18683 / 1980 / Ss-1) GN=SS1G_05121 PE=4 SV=1		0	87.86%
gnl|TC-DB|A7EIH8|4.D.3.2.1	g5752.t1	group translocators	860.82	Putative uncharacterized protein OS=Sclerotinia sclerotiorum (strain ATCC 18683 / 1980 / Ss-1) GN=SS1G_05121 PE=4 SV=1		0	69.84%
gnl|TC-DB|A7EIH8|4.D.3.2.1	g6357.t1	group translocators	701.339	Putative uncharacterized protein OS=Sclerotinia sclerotiorum (strain ATCC 18683 / 1980 / Ss-1) GN=SS1G_05121 PE=4 SV=1		0	98.40%
gnl|TC-DB|F2KQZ0|4.D.2.1.6	g6392.t1	group translocators	89.2874	Glycosyl transferase family 2 OS=Archaeoglobus veneficus (strain DSM 11195 / SNP6) GN=Arcve_1800 PE=4 SV=1		3.10e-18	70.79%
gnl|TC-DB|O82567|4.F.1.1.2	g7477.t1	group translocators	205.081	Choline/ethanolaminephosphotransferase 1 OS=Arabidopsis thaliana GN=AAPT1 PE=1 SV=1		1.27e-53	96.85%
gnl|TC-DB|O82567|4.F.1.1.2	g7848.t1	group translocators	178.783	Choline/ethanolaminephosphotransferase 1 OS=Arabidopsis thaliana GN=AAPT1 PE=1 SV=1		1.48e-45	88.79%
gnl|TC-DB|P08004|4.D.1.1.17	g9786.t1	group translocators	746.299	Chitin synthase 1 OS=Saccharomyces cerevisiae (strain ATCC 204508 / S288c) OX=559292 GN=CHS1 PE=1 SV=2		0	88.38%
gnl|TC-DB|P14180|4.D.1.1.16	g11812.t1	group translocators	552.462	Chitin synthase 2 OS=Saccharomyces cerevisiae (strain ATCC 204508 / S288c) OX=559292 GN=CHS2 PE=1 SV=1		9.64e-158	70.54%
gnl|TC-DB|P14180|4.D.1.1.16	g11956.t1	group translocators	808.65	Chitin synthase 2 OS=Saccharomyces cerevisiae (strain ATCC 204508 / S288c) OX=559292 GN=CHS2 PE=1 SV=1		0	80.84%
gnl|TC-DB|P29465|4.D.1.1.12	g13767.t1	group translocators	1174.27	Chitin synthase 3 OS=Saccharomyces cerevisiae (strain ATCC 204508 / S288c) GN=CHS3 PE=1 SV=3		0	91.79%
gnl|TC-DB|P29465|4.D.1.1.12	g14405.t1	group translocators	454.907	Chitin synthase 3 OS=Saccharomyces cerevisiae (strain ATCC 204508 / S288c) GN=CHS3 PE=1 SV=3		8.89e-128	26.60%
gnl|TC-DB|P29465|4.D.1.1.12	g14921.t1	group translocators	452.362	Chitin synthase 3 OS=Saccharomyces cerevisiae (strain ATCC 204508 / S288c) GN=CHS3 PE=1 SV=3		4.20e-127	25.64%
gnl|TC-DB|P31552|4.C.1.1.6	g15478.t1	group translocators	67.2314	PROBABLE CROTONOBETAINE/CARNITINE-COA LIGASE (EC 6.3.2.-) - Escherichia coli.		3.58e-11	30.72%
gnl|TC-DB|P31552|4.C.1.1.6	g12473.t1	group translocators	127.037	PROBABLE CROTONOBETAINE/CARNITINE-COA LIGASE (EC 6.3.2.-) - Escherichia coli.		6.48e-29	28.79%
gnl|TC-DB|P38225|4.C.1.1.2	g2987.t1	group translocators	371.773	PROBABLE LONG-CHAIN FATTY ACID TRANSPORT PROTEIN - Saccharomyces cerevisiae (Baker's yeast).		1.07e-103	81.16%
gnl|TC-DB|P38225|4.C.1.1.2	g6458.t1	group translocators	302.212	PROBABLE LONG-CHAIN FATTY ACID TRANSPORT PROTEIN - Saccharomyces cerevisiae (Baker's yeast).		1.71e-82	86.55%
gnl|TC-DB|P39518|4.C.1.1.15	g8576.t1	group translocators	384.922	Long-chain-fatty-acid--CoA ligase 2 OS=Saccharomyces cerevisiae (strain ATCC 204508 / S288c) GN=FAA2 PE=1 SV=1		1.62e-107	91.36%
gnl|TC-DB|P43155|4.C.2.1.1	g10840.t1	group translocators	229.258	Carnitine O-acetyltransferase - Homo sapiens (Human).		3.41e-60	60.28%
gnl|TC-DB|P43155|4.C.2.1.1	g14805.t1	group translocators	346.748	Carnitine O-acetyltransferase - Homo sapiens (Human).		3.46e-96	95.74%
gnl|TC-DB|P47075|4.E.1.1.3	g15452.t1	group translocators	630.506	Vacuolar transporter chaperone 4 OS=Saccharomyces cerevisiae (strain ATCC 204508 / S288c) GN=VTC4 PE=1 SV=2		0	62.40%
gnl|TC-DB|P69451|4.C.1.1.4	g5474.t1	group translocators	155.455	Long-chain-fatty-acid--CoA ligase - Escherichia coli.		2.28e-37	18.44%
gnl|TC-DB|P69451|4.C.1.1.4	g10440.t1	group translocators	67.6556	Long-chain-fatty-acid--CoA ligase - Escherichia coli.		1.60e-10	11.60%
gnl|TC-DB|P69451|4.C.1.1.4	g1896.t1	group translocators	183.449	Long-chain-fatty-acid--CoA ligase - Escherichia coli.		1.83e-46	87.17%
gnl|TC-DB|P69451|4.C.1.1.4	g8739.t1	group translocators	170.725	Long-chain-fatty-acid--CoA ligase - Escherichia coli.		9.37e-43	82.54%
gnl|TC-DB|P69451|4.C.1.1.4	g9391.t1	group translocators	95.6496	Long-chain-fatty-acid--CoA ligase - Escherichia coli.		4.67e-19	12.69%
gnl|TC-DB|P69451|4.C.1.1.4	g3695.t1	group translocators	106.678	Long-chain-fatty-acid--CoA ligase - Escherichia coli.		4.65e-23	49.83%
gnl|TC-DB|P69451|4.C.1.1.4	g13750.t1	group translocators	128.734	Long-chain-fatty-acid--CoA ligase - Escherichia coli.		5.39e-30	67.69%
gnl|TC-DB|P69451|4.C.1.1.4	g1409.t1	group translocators	90.1357	Long-chain-fatty-acid--CoA ligase - Escherichia coli.		2.89e-18	49.92%
gnl|TC-DB|P69451|4.C.1.1.4	g6142.t1	group translocators	123.644	Long-chain-fatty-acid--CoA ligase - Escherichia coli.		3.68e-28	27.44%
gnl|TC-DB|Q6ADZ6|4.F.1.1.7	g12087.t1	group translocators	57.0518	CDP-diacylglycerol--glycerol-3-phosphate 3-phosphatidyltransferase OS=Leifsonia xyli subsp. xyli (strain CTCB07) GN=pgsA PE=3 SV=1		1.24e-08	30.86%
gnl|TC-DB|Q9XIA9|4.C.1.1.14	g7044.t1	group translocators	272.097	Long chain acyl-CoA synthetase 2 OS=Arabidopsis thaliana GN=LACS2 PE=2 SV=1		2.41e-73	84.39%
gnl|TC-DB|Q9XIA9|4.C.1.1.14	g1899.t1	group translocators	275.49	Long chain acyl-CoA synthetase 2 OS=Arabidopsis thaliana GN=LACS2 PE=2 SV=1		2.42e-74	95.33%
gnl|TC-DB|Q02725|4.E.1.1.2	g12663.t1	group translocators	431.578	Vacuolar transporter chaperone 3 OS=Saccharomyces cerevisiae (strain ATCC 204508 / S288c) GN=VTC3 PE=1 SV=1		1.48e-121	96.78%
gnl|TC-DB|Q42524|4.C.1.1.7	g6067.t1	group translocators	233.499	4-coumarate--CoA ligase 1 - Arabidopsis thaliana (Mouse-ear cress).		9.52e-62	76.26%
gnl|TC-DB|Q42524|4.C.1.1.7	g4948.t1	group translocators	74.442	4-coumarate--CoA ligase 1 - Arabidopsis thaliana (Mouse-ear cress).		8.10e-14	42.90%
gnl|TC-DB|Q42524|4.C.1.1.7	g6537.t1	group translocators	254.283	4-coumarate--CoA ligase 1 - Arabidopsis thaliana (Mouse-ear cress).		3.34e-68	92.24%
gnl|TC-DB|Q42524|4.C.1.1.7	g3988.t1	group translocators	263.19	4-coumarate--CoA ligase 1 - Arabidopsis thaliana (Mouse-ear cress).		8.40e-71	95.63%
gnl|TC-DB|Q42524|4.C.1.1.7	g9600.t1	group translocators	220.35	4-coumarate--CoA ligase 1 - Arabidopsis thaliana (Mouse-ear cress).		7.27e-58	86.84%
gnl|TC-DB|Q42524|4.C.1.1.7	g9601.t1	group translocators	222.047	4-coumarate--CoA ligase 1 - Arabidopsis thaliana (Mouse-ear cress).		3.87e-58	66.29%
gnl|TC-DB|Q42524|4.C.1.1.7	g2663.t1	group translocators	193.629	4-coumarate--CoA ligase 1 - Arabidopsis thaliana (Mouse-ear cress).		8.72e-50	91.80%
gnl|TC-DB|Q42524|4.C.1.1.7	g9893.t1	group translocators	191.508	4-coumarate--CoA ligase 1 - Arabidopsis thaliana (Mouse-ear cress).		5.72e-49	88.30%
gnl|TC-DB|Q42524|4.C.1.1.7	g13620.t1	group translocators	204.233	4-coumarate--CoA ligase 1 - Arabidopsis thaliana (Mouse-ear cress).		4.96e-53	59.02%
gnl|TC-DB|Q92839|4.D.1.1.10	g14766.t1	group translocators	124.916	Hyaluronan synthase 1 OS=Homo sapiens GN=HAS1 PE=1 SV=2		8.95e-29	58.10%
gnl|TC-DB|W1QAH1|4.D.1.4.2	g690.t1	group translocators	259.797	Ceramide glucosyltransferase OS=Ogataea parapolymorpha (strain DL-1 / ATCC 26012 / NRRL Y-7560) GN=HPODL_01447 PE=4 SV=1		6.27e-70	87.30%
gnl|TC-DB|WP_019090935|4.D.3.1.13	g1251.t1	group translocators	140.61	cellulose synthase catalytic subunit (UDP-forming) [Komagataeibacter europaeus]		2.02e-33	46.23%
gnl|TC-DB|WP_052523837.1|4.C.3.1.4	g9690.t1	group translocators	75.2903	alpha/beta hydrolase [Mycobacteroides abscessus]		4.29e-14	40.52%
gnl|TC-DB|WP_144228417.1|4.C.3.1.11	g13175.t1	group translocators	84.6217	alpha/beta hydrolase fold domain-containing protein [Opitutaceae bacterium 53C-WASEF]		4.34e-17	79.21%
gnl|TC-DB|WP_144228417.1|4.C.3.1.11	g15.t1	group translocators	60.0208	alpha/beta hydrolase fold domain-containing protein [Opitutaceae bacterium 53C-WASEF]		1.38e-09	47.67%
gnl|TC-DB|A0DG78|9.A.6.1.2	g651.t1	incompletely characterized transport systems	156.303	Chromosome undetermined scaffold_5, whole genome shotgun sequence OS=Paramecium tetraurelia GN=GSPATT00002174001 PE=4 SV=1		6.88e-38	28.25%
gnl|TC-DB|A0FGR8|9.A.57.1.2	g2030.t1	incompletely characterized transport systems	135.096	Extended synaptotagmin-2 OS=Homo sapiens GN=ESYT2 PE=1 SV=1		4.84e-32	96.86%
gnl|TC-DB|A1C4R1|9.A.27.1.4	g3370.t1	incompletely characterized transport systems	90.5598	Putative uncharacterized protein OS=Aspergillus clavatus (strain ATCC 1007 / CBS 513.65 / DSM 816 / NCTC 3887 / NRRL 1) GN=ACLA_000900 PE=4 SV=1		2.84e-19	60.61%
gnl|TC-DB|A1C4R1|9.A.27.1.4	g4501.t1	incompletely characterized transport systems	103.284	Putative uncharacterized protein OS=Aspergillus clavatus (strain ATCC 1007 / CBS 513.65 / DSM 816 / NCTC 3887 / NRRL 1) GN=ACLA_000900 PE=4 SV=1		1.63e-23	97.56%
gnl|TC-DB|A1CC48|9.B.178.1.2	g8259.t1	incompletely characterized transport systems	579.607	N2,N2-dimethylguanosine tRNA methyltransferase, putative OS=Aspergillus clavatus (strain ATCC 1007 / CBS 513.65 / DSM 816 / NCTC 3887 / NRRL 1) GN=ACLA_060600 PE=4 SV=1		7.04e-167	86.59%
gnl|TC-DB|A1CM58|9.B.199.1.4	g8987.t1	incompletely characterized transport systems	228.409	UPF0220 domain protein OS=Aspergillus clavatus (strain ATCC 1007 / CBS 513.65 / DSM 816 / NCTC 3887 / NRRL 1) GN=ACLA_095780 PE=4 SV=1		3.25e-65	100.00%
gnl|TC-DB|A3M0C4|9.B.51.1.5	g9052.t1	incompletely characterized transport systems	64.2624	Uncharacterized protein (Fragment) OS=Scheffersomyces stipitis (strain ATCC 58785 / CBS 6054 / NBRC 10063 / NRRL Y-11545) GN=PICST_64135 PE=4 SV=2		2.28e-11	68.29%
gnl|TC-DB|A6QTW5|9.A.54.1.3	g10000.t1	incompletely characterized transport systems	696.674	Probable lysosomal cobalamin transporter OS=Ajellomyces capsulatus (strain NAm1 / WU24) GN=HCAG_00821 PE=3 SV=1		0	97.82%
gnl|TC-DB|A8MS84|9.A.15.3.1	g8748.t1	incompletely characterized transport systems	188.115	Autophagy-related protein OS=Arabidopsis thaliana GN=APG8A PE=3 SV=1		2.20e-53	96.69%
gnl|TC-DB|A9SUG7|9.A.15.3.1	g9574.t1	incompletely characterized transport systems	148.245	Lactoylglutathione lyase OS=Physcomitrella patens subsp. patens GN=PHYPADRAFT_107013 PE=3 SV=1		6.09e-37	47.13%
gnl|TC-DB|A9SUG7|9.A.15.3.1	g13410.t1	incompletely characterized transport systems	77.8352	Lactoylglutathione lyase OS=Physcomitrella patens subsp. patens GN=PHYPADRAFT_107013 PE=3 SV=1		8.64e-15	24.91%
gnl|TC-DB|B6KFQ5|9.A.63.1.2	g886.t1	incompletely characterized transport systems	478.235	Vacuolar protein sorting-associated protein 35 OS=Toxoplasma gondii (strain ATCC 50861 / VEG) GN=BN1205_102760 PE=3 SV=1		1.66e-135	92.97%
gnl|TC-DB|B8C953|9.B.115.1.5	g1942.t1	incompletely characterized transport systems	135.096	Predicted protein (Fragment) OS=Thalassiosira pseudonana GN=THAPSDRAFT_36373 PE=4 SV=1		2.42e-32	77.59%
gnl|TC-DB|B8MIR9|9.B.235.1.8	g2524.t1	incompletely characterized transport systems	81.6526	Uncharacterized protein OS=Talaromyces stipitatus (strain ATCC 10500 / CBS 375.48 / QM 6759 / NRRL 1006) GN=TSTA_050210 PE=4 SV=1		1.65e-16	74.22%
gnl|TC-DB|C4M0T8|9.B.314.1.1	g3878.t1	incompletely characterized transport systems	127.461	Hypothetical membrane-spanning protein OS=Entamoeba histolytica OX=5759 GN=EHI_100500 PE=4 SV=1		2.79e-29	26.74%
gnl|TC-DB|C5GC38|9.B.203.1.3	g6139.t1	incompletely characterized transport systems	144.003	Integral membrane protein OS=Ajellomyces dermatitidis (strain ER-3 / ATCC MYA-2586) GN=BDCG_01921 PE=4 SV=1		3.78e-36	89.35%
gnl|TC-DB|C5KRH7|9.B.149.1.7	g6613.t1	incompletely characterized transport systems	132.127	Putative uncharacterized protein OS=Perkinsus marinus (strain ATCC 50983 / TXsc) GN=Pmar_PMAR000685 PE=4 SV=1		9.27e-31	31.45%
gnl|TC-DB|C9SP96|9.B.198.1.3	g11979.t1	incompletely characterized transport systems	463.39	SipA3 OS=Verticillium alfalfae (strain VaMs.102 / ATCC MYA-4576 / FGSC 10136) GN=VDBG_06721 PE=4 SV=1		5.10e-132	35.19%
gnl|TC-DB|CEJ57270.1|9.B.354.2.5	g13336.t1	incompletely characterized transport systems	340.386	Putative DUF124 domain protein [Penicillium brasilianum]		3.60e-97	42.52%
gnl|TC-DB|CRG88657|9.B.313.1.2	g14880.t1	incompletely characterized transport systems	88.8632	4-aminobutyrate aminotransferase / (S)-3-amino-2-methylpropionate transaminase [Talaromyces islandicus]		7.33e-18	57.78%
gnl|TC-DB|CRG88657|9.B.313.1.2	g15528.t1	incompletely characterized transport systems	82.0768	4-aminobutyrate aminotransferase / (S)-3-amino-2-methylpropionate transaminase [Talaromyces islandicus]		4.17e-16	69.68%
gnl|TC-DB|CRG88657|9.B.313.1.2	g13447.t1	incompletely characterized transport systems	166.483	4-aminobutyrate aminotransferase / (S)-3-amino-2-methylpropionate transaminase [Talaromyces islandicus]		1.94e-41	60.58%
gnl|TC-DB|CRG88657|9.B.313.1.2	g9857.t1	incompletely characterized transport systems	75.7145	4-aminobutyrate aminotransferase / (S)-3-amino-2-methylpropionate transaminase [Talaromyces islandicus]		4.62e-14	72.65%
gnl|TC-DB|CRG88657|9.B.313.1.2	g13087.t1	incompletely characterized transport systems	95.2255	4-aminobutyrate aminotransferase / (S)-3-amino-2-methylpropionate transaminase [Talaromyces islandicus]		4.41e-20	84.22%
gnl|TC-DB|CRG88657|9.B.313.1.2	g2443.t1	incompletely characterized transport systems	105.829	4-aminobutyrate aminotransferase / (S)-3-amino-2-methylpropionate transaminase [Talaromyces islandicus]		3.14e-23	74.25%
gnl|TC-DB|CRG88657|9.B.313.1.2	g2526.t1	incompletely characterized transport systems	730.182	4-aminobutyrate aminotransferase / (S)-3-amino-2-methylpropionate transaminase [Talaromyces islandicus]		0	98.23%
gnl|TC-DB|CRG88657|9.B.313.1.2	g13045.t1	incompletely characterized transport systems	97.7704	4-aminobutyrate aminotransferase / (S)-3-amino-2-methylpropionate transaminase [Talaromyces islandicus]		8.82e-21	82.26%
gnl|TC-DB|CRG88657|9.B.313.1.2	g1095.t1	incompletely characterized transport systems	102.012	4-aminobutyrate aminotransferase / (S)-3-amino-2-methylpropionate transaminase [Talaromyces islandicus]		5.34e-22	68.78%
gnl|TC-DB|CRG88657|9.B.313.1.2	g691.t1	incompletely characterized transport systems	83.7734	4-aminobutyrate aminotransferase / (S)-3-amino-2-methylpropionate transaminase [Talaromyces islandicus]		8.30e-17	98.08%
gnl|TC-DB|D2N1Y9|9.B.45.2.3	g3322.t1	incompletely characterized transport systems	229.258	Pheromone receptor 1 OS=Neurospora crassa GN=pre1 PE=4 SV=1		2.01e-60	83.01%
gnl|TC-DB|D2N2E0|9.B.45.1.3	g7199.t1	incompletely characterized transport systems	251.738	Pheromone receptor 2 OS=Neurospora crassa GN=pre2 PE=4 SV=1		1.02e-67	68.12%
gnl|TC-DB|E4ZKA3|9.A.55.2.1	g9013.t1	incompletely characterized transport systems	127.037	Putative uncharacterized protein OS=Leptosphaeria maculans (strain JN3 / isolate v23.1.3 / race Av1-4-5-6-7-8) GN=LEMA_P072060.1 PE=4 SV=1		8.44e-31	94.89%
gnl|TC-DB|E7Q6E0|9.B.27.5.2	g3673.t1	incompletely characterized transport systems	141.458	Tvp38p OS=Saccharomyces cerevisiae (strain FostersB) GN=FOSTERSB_2992 PE=4 SV=1		3.53e-34	50.99%
gnl|TC-DB|E9F2E3|9.B.102.1.11	g3077.t1	incompletely characterized transport systems	170.725	YeeE/YedE family protein OS=Metarhizium anisopliae (strain ARSEF 23 / ATCC MYA-3075) GN=MAA_06341 PE=4 SV=1		2.35e-43	97.91%
gnl|TC-DB|EKG16306|9.B.313.1.4	g1182.t1	incompletely characterized transport systems	217.806	CFEM domain containing protein [Macrophomina phaseolina MS6]		2.21e-57	38.56%
gnl|TC-DB|EKG16306|9.B.313.1.4	g5667.t1	incompletely characterized transport systems	121.947	CFEM domain containing protein [Macrophomina phaseolina MS6]		1.13e-27	19.03%
gnl|TC-DB|EKG16306|9.B.313.1.4	g9287.t1	incompletely characterized transport systems	174.966	CFEM domain containing protein [Macrophomina phaseolina MS6]		2.56e-44	42.32%
gnl|TC-DB|EKG16306|9.B.313.1.4	g12464.t1	incompletely characterized transport systems	90.984	CFEM domain containing protein [Macrophomina phaseolina MS6]		6.94e-19	57.79%
gnl|TC-DB|EKG16306|9.B.313.1.4	g12324.t1	incompletely characterized transport systems	116.433	CFEM domain containing protein [Macrophomina phaseolina MS6]		1.76e-26	59.47%
gnl|TC-DB|EKG16306|9.B.313.1.4	g14627.t1	incompletely characterized transport systems	95.2255	CFEM domain containing protein [Macrophomina phaseolina MS6]		3.50e-20	45.41%
gnl|TC-DB|EKG16306|9.B.313.1.4	g13386.t1	incompletely characterized transport systems	78.2594	CFEM domain containing protein [Macrophomina phaseolina MS6]		1.23e-14	32.83%
gnl|TC-DB|EKG16306|9.B.313.1.4	g13775.t1	incompletely characterized transport systems	76.1386	CFEM domain containing protein [Macrophomina phaseolina MS6]		2.91e-14	40.77%
gnl|TC-DB|EKG16306|9.B.313.1.4	g9185.t1	incompletely characterized transport systems	160.121	CFEM domain containing protein [Macrophomina phaseolina MS6]		4.32e-40	56.62%
gnl|TC-DB|EKG16306|9.B.313.1.4	g6710.t1	incompletely characterized transport systems	155.031	CFEM domain containing protein [Macrophomina phaseolina MS6]		2.17e-38	58.09%
gnl|TC-DB|EKG16306|9.B.313.1.4	g6112.t1	incompletely characterized transport systems	240.71	CFEM domain containing protein [Macrophomina phaseolina MS6]		1.21e-64	59.23%
gnl|TC-DB|EKG16306|9.B.313.1.4	g3299.t1	incompletely characterized transport systems	124.916	CFEM domain containing protein [Macrophomina phaseolina MS6]		3.92e-29	48.86%
gnl|TC-DB|EKG16306|9.B.313.1.4	g6166.t1	incompletely characterized transport systems	188.115	CFEM domain containing protein [Macrophomina phaseolina MS6]		1.72e-48	55.37%
gnl|TC-DB|EKG16306|9.B.313.1.4	g8538.t1	incompletely characterized transport systems	107.102	CFEM domain containing protein [Macrophomina phaseolina MS6]		7.12e-24	59.10%
gnl|TC-DB|EKG16306|9.B.313.1.4	g8694.t1	incompletely characterized transport systems	123.644	CFEM domain containing protein [Macrophomina phaseolina MS6]		8.83e-29	43.65%
gnl|TC-DB|EKG16306|9.B.313.1.4	g10983.t1	incompletely characterized transport systems	124.916	CFEM domain containing protein [Macrophomina phaseolina MS6]		3.95e-29	40.72%
gnl|TC-DB|EKG16306|9.B.313.1.4	g11707.t1	incompletely characterized transport systems	133.399	CFEM domain containing protein [Macrophomina phaseolina MS6]		1.23e-31	58.86%
gnl|TC-DB|EKG16306|9.B.313.1.4	g12972.t1	incompletely characterized transport systems	117.706	CFEM domain containing protein [Macrophomina phaseolina MS6]		6.65e-27	49.41%
gnl|TC-DB|EKG16306|9.B.313.1.4	g14000.t1	incompletely characterized transport systems	187.267	CFEM domain containing protein [Macrophomina phaseolina MS6]		5.72e-48	31.85%
gnl|TC-DB|EKG16306|9.B.313.1.4	g14147.t1	incompletely characterized transport systems	123.644	CFEM domain containing protein [Macrophomina phaseolina MS6]		9.23e-29	47.37%
gnl|TC-DB|EKG16306|9.B.313.1.4	g14807.t1	incompletely characterized transport systems	122.795	CFEM domain containing protein [Macrophomina phaseolina MS6]		5.47e-28	20.35%
gnl|TC-DB|EKG16306|9.B.313.1.4	g11911.t1	incompletely characterized transport systems	77.8352	CFEM domain containing protein [Macrophomina phaseolina MS6]		6.27e-15	73.30%
gnl|TC-DB|EKG16306|9.B.313.1.4	g5137.t1	incompletely characterized transport systems	155.031	CFEM domain containing protein [Macrophomina phaseolina MS6]		2.89e-38	47.29%
gnl|TC-DB|EKG16306|9.B.313.1.4	g12322.t1	incompletely characterized transport systems	177.935	CFEM domain containing protein [Macrophomina phaseolina MS6]		2.48e-45	51.31%
gnl|TC-DB|EKG16306|9.B.313.1.4	g3757.t1	incompletely characterized transport systems	121.947	CFEM domain containing protein [Macrophomina phaseolina MS6]		2.08e-28	51.64%
gnl|TC-DB|EKG16306|9.B.313.1.4	g11160.t1	incompletely characterized transport systems	157.576	CFEM domain containing protein [Macrophomina phaseolina MS6]		4.10e-39	57.25%
gnl|TC-DB|EKG16306|9.B.313.1.4	g525.t1	incompletely characterized transport systems	172.845	CFEM domain containing protein [Macrophomina phaseolina MS6]		8.48e-44	62.44%
gnl|TC-DB|EMR72478.1|9.B.392.3.3	g655.t1	incompletely characterized transport systems	1061.87	putative golgi membrane protein [Eutypa lata UCREL1]		0	77.87%
gnl|TC-DB|F0M2Z7|9.B.115.1.2	g1045.t1	incompletely characterized transport systems	161.817	Putative membrane protein OS=Arthrobacter phenanthrenivorans (strain DSM 18606 / JCM 16027 / LMG 23796 / Sphe3) GN=Asphe3_09660 PE=4 SV=1		1.08e-40	92.66%
gnl|TC-DB|F6WPS3|9.B.135.2.5	g4327.t1	incompletely characterized transport systems	148.245	Uncharacterized protein OS=Ciona intestinalis GN=LOC100176210 PE=4 SV=1		1.88e-36	72.98%
gnl|TC-DB|F9FER0|9.B.1.2.2	g4527.t1	incompletely characterized transport systems	308.998	Uncharacterized protein OS=Fusarium oxysporum (strain Fo5176) GN=FOXB_04888 PE=4 SV=1		3.79e-87	90.48%
gnl|TC-DB|F9G0E8|9.B.247.1.4	g4622.t1	incompletely characterized transport systems	270.4	Uncharacterized protein OS=Fusarium oxysporum (strain Fo5176) GN=FOXB_12130 PE=4 SV=1		1.90e-74	88.64%
gnl|TC-DB|G2QCT9|9.B.287.1.2	g4941.t1	incompletely characterized transport systems	322.995	Uncharacterized protein OS=Myceliophthora thermophila (strain ATCC 42464 / BCRC 31852 / DSM 1799) OX=573729 GN=MYCTH_2315372 PE=4 SV=1		1.10e-89	49.61%
gnl|TC-DB|G2R6Y3|9.B.57.1.3	g5591.t1	incompletely characterized transport systems	779.807	Uncharacterized protein OS=Thielavia terrestris (strain ATCC 38088 / NRRL 8126) GN=THITE_2116636 PE=4 SV=1		0	98.51%
gnl|TC-DB|G4MKH1|9.B.57.1.1	g5788.t1	incompletely characterized transport systems	656.803	Uncharacterized protein OS=Magnaporthe oryzae (strain 70-15 / ATCC MYA-4617 / FGSC 8958) GN=MGG_05336 PE=4 SV=1		0	100.00%
gnl|TC-DB|G7XY82|9.B.143.5.1	g6381.t1	incompletely characterized transport systems	162.242	DUF1275 domain protein OS=Aspergillus kawachii (strain NBRC 4308) GN=AKAW_10005 PE=4 SV=1		5.52e-41	81.38%
gnl|TC-DB|G7XY82|9.B.143.5.1	g8261.t1	incompletely characterized transport systems	243.255	DUF1275 domain protein OS=Aspergillus kawachii (strain NBRC 4308) GN=AKAW_10005 PE=4 SV=1		5.30e-66	52.52%
gnl|TC-DB|G9P430|9.B.142.3.5	g10660.t1	incompletely characterized transport systems	1123.79	Glycosyltransferase family 66 protein OS=Hypocrea atroviridis (strain ATCC 20476 / IMI 206040) GN=TRIATDRAFT_148028 PE=4 SV=1		0	100.00%
gnl|TC-DB|H0EGM8|9.B.229.1.4	g11468.t1	incompletely characterized transport systems	980.007	Putative Vacuolar protein sorting-associated protein 70 OS=Glarea lozoyensis (strain ATCC 74030 / MF5533) GN=M7I_1645 PE=4 SV=1		0	95.10%
gnl|TC-DB|H0EGM8|9.B.229.1.4	g11634.t1	incompletely characterized transport systems	538.889	Putative Vacuolar protein sorting-associated protein 70 OS=Glarea lozoyensis (strain ATCC 74030 / MF5533) GN=M7I_1645 PE=4 SV=1		3.01e-154	88.81%
gnl|TC-DB|I1CTU6|9.B.12.2.2	g11761.t1	incompletely characterized transport systems	50.2653	Plasma membrane proteolipid 3 OS=Rhizopus delemar (strain RA 99-880 / ATCC MYA-4621 / FGSC 9543 / NRRL 43880) GN=RO3G_16587 PE=4 SV=1		1.02e-07	56.44%
gnl|TC-DB|I1CTU6|9.B.12.2.2	g12088.t1	incompletely characterized transport systems	63.4141	Plasma membrane proteolipid 3 OS=Rhizopus delemar (strain RA 99-880 / ATCC MYA-4621 / FGSC 9543 / NRRL 43880) GN=RO3G_16587 PE=4 SV=1		2.02e-12	82.35%
gnl|TC-DB|J4UHQ3|9.B.87.1.15	g12250.t1	incompletely characterized transport systems	81.2285	CFEM domain-containing protein OS=Beauveria bassiana (strain ARSEF 2860) OX=655819 GN=BBA_08327 PE=4 SV=1		4.67e-16	30.40%
gnl|TC-DB|J4UHQ3|9.B.87.1.15	g12781.t1	incompletely characterized transport systems	55.3552	CFEM domain-containing protein OS=Beauveria bassiana (strain ARSEF 2860) OX=655819 GN=BBA_08327 PE=4 SV=1		4.13e-08	26.32%
gnl|TC-DB|J4VWV1|9.B.229.1.3	g12787.t1	incompletely characterized transport systems	897.722	PA domain-containing protein OS=Beauveria bassiana (strain ARSEF 2860) GN=BBA_08262 PE=4 SV=1		0	89.83%
gnl|TC-DB|K1WSG6|9.B.231.1.3	g13149.t1	incompletely characterized transport systems	362.017	Putative alpha-1,2 glucosyltransferase alg10 OS=Marssonina brunnea f. sp. multigermtubi (strain MB_m1) GN=MBM_06558 PE=4 SV=1		1.16e-100	77.51%
gnl|TC-DB|K9FAK7|9.B.26.1.4	g13482.t1	incompletely characterized transport systems	115.161	Uncharacterized protein OS=Penicillium digitatum (strain Pd1 / CECT 20795) GN=PDIP_84590 PE=4 SV=1		2.81e-27	96.91%
gnl|TC-DB|KAA6419413.1|9.B.392.4.3	g13484.t1	incompletely characterized transport systems	49.8412	hypothetical protein FRX49_10671 [Trebouxia sp. A1-2]		9.62e-06	24.04%
gnl|TC-DB|KAE8630831.1|9.A.1.1.6	g13759.t1	incompletely characterized transport systems	68.0797	hypothetical protein XENTR_v10000980 [Xenopus tropicalis]		2.79e-11	15.69%
gnl|TC-DB|KXN86439.1|9.B.311.1.29	g13777.t1	incompletely characterized transport systems	108.374	Sphingosine N-acyltransferase lac1 [Leucoagaricus sp. SymC.cos]		1.03e-23	40.69%
gnl|TC-DB|KXN86439.1|9.B.311.1.29	g13910.t1	incompletely characterized transport systems	223.744	Sphingosine N-acyltransferase lac1 [Leucoagaricus sp. SymC.cos]		4.59e-59	62.07%
gnl|TC-DB|L8H566|9.B.135.2.4	g14884.t1	incompletely characterized transport systems	123.22	Protein YIPF OS=Acanthamoeba castellanii str. Neff GN=ACA1_184780 PE=3 SV=1		7.60e-29	87.93%
gnl|TC-DB|M1W124|9.B.103.1.2	g15148.t1	incompletely characterized transport systems	142.731	Related to MAM33-mitochondrial acidic matrix protein OS=Claviceps purpurea (strain 20.1) GN=CPUR_04304 PE=4 SV=1		4.62e-35	98.85%
gnl|TC-DB|M1W124|9.B.103.1.2	g7393.t1	incompletely characterized transport systems	233.499	Related to MAM33-mitochondrial acidic matrix protein OS=Claviceps purpurea (strain 20.1) GN=CPUR_04304 PE=4 SV=1		2.14e-63	93.57%
gnl|TC-DB|M2X0J8|9.B.146.1.5	g11809.t1	incompletely characterized transport systems	234.772	UDP-N-acetylglucosamine--dolichyl-phosphateN-acetylglucosaminephosphotransferase OS=Galdieria sulphuraria GN=Gasu_28560 PE=4 SV=1		1.33e-62	91.06%
gnl|TC-DB|M2X3K0|9.B.115.1.1	g1684.t1	incompletely characterized transport systems	148.669	Oxidoreductase, acting on the CH-CH group of donors OS=Galdieria sulphuraria GN=Gasu_17520 PE=4 SV=1		1.15e-36	71.43%
gnl|TC-DB|M7SWU9|9.B.191.1.7	g8757.t1	incompletely characterized transport systems	390.011	Putative er lumen protein retaining receptor protein OS=Eutypa lata (strain UCR-EL1) GN=UCREL1_1901 PE=4 SV=1		2.53e-112	92.02%
gnl|TC-DB|M7U6M0|9.B.178.1.4	g6567.t1	incompletely characterized transport systems	255.979	Putative-dimethylguanosine trna methyltransferase protein OS=Botryotinia fuckeliana (strain BcDW1) GN=BcDW1_1989 PE=4 SV=1		8.43e-70	99.44%
gnl|TC-DB|N4W0W1|9.B.51.1.4	g6581.t1	incompletely characterized transport systems	222.047	Pf02656 domain containing protein OS=Colletotrichum orbiculare (strain 104-T / ATCC 96160 / CBS 514.97 / LARS 414 / MAFF 240422) GN=Cob_03224 PE=4 SV=1		4.76e-59	82.17%
gnl|TC-DB|NP_012607.1|9.B.115.1.12	g9150.t1	incompletely characterized transport systems	209.747	bifunctional phosphatidyl-N-methylethanolamine N-methyltransferase/phosphatidyl-N-dimethylethanolamine N-methyltransferase [Saccharomyces cerevisiae S288C]		4.27e-57	92.89%
gnl|TC-DB|O15258|9.B.82.1.2	g8835.t1	incompletely characterized transport systems	216.109	Protein RER1 - Homo sapiens (Human).		7.77e-60	90.53%
gnl|TC-DB|O43747|9.B.278.1.1	g172.t1	incompletely characterized transport systems	722.123	AP-1 complex subunit gamma-1 OS=Homo sapiens OX=9606 GN=AP1G1 PE=1 SV=5		0	54.58%
gnl|TC-DB|O59725|9.B.216.1.2	g10997.t1	incompletely characterized transport systems	136.792	MICOS complex subunit mic60 OS=Schizosaccharomyces pombe (strain 972 / ATCC 24843) GN=mic60 PE=3 SV=1		2.15e-32	79.09%
gnl|TC-DB|O60493|9.A.3.1.1	g13729.t1	incompletely characterized transport systems	150.789	Sorting nexin-3 OS=Homo sapiens OX=9606 GN=SNX3 PE=1 SV=3		5.44e-38	46.84%
gnl|TC-DB|O60493|9.A.3.1.1	g9082.t1	incompletely characterized transport systems	48.9929	Sorting nexin-3 OS=Homo sapiens OX=9606 GN=SNX3 PE=1 SV=3		7.88e-06	10.78%
gnl|TC-DB|O64614|9.B.135.1.2	g15085.t1	incompletely characterized transport systems	87.5907	At2g18840 OS=Arabidopsis thaliana GN=At2g18840 PE=2 SV=1		6.36e-18	88.37%
gnl|TC-DB|O75096|9.B.87.1.24	g1513.t1	incompletely characterized transport systems	65.5348	Low-density lipoprotein receptor-related protein 4 OS=Homo sapiens OX=9606 GN=LRP4 PE=1 SV=4		3.54e-11	63.70%
gnl|TC-DB|O94973|9.B.278.1.4	g5416.t1	incompletely characterized transport systems	779.807	AP-2 complex subunit alpha-2 OS=Homo sapiens OX=9606 GN=AP2A2 PE=1 SV=2		0	94.48%
gnl|TC-DB|O95352|9.A.15.2.1	g14271.t1	incompletely characterized transport systems	527.013	Ubiquitin-like modifier-activating enzyme ATG7 OS=Homo sapiens GN=ATG7 PE=1 SV=1		4.99e-151	98.56%
gnl|TC-DB|OCB92121.1|9.B.210.1.6	g12465.t1	incompletely characterized transport systems	53.2344	hypothetical protein A7U60_g538 [Sanghuangporus baumii]		9.31e-08	53.30%
gnl|TC-DB|OCL09642.1|9.B.311.1.3	g6488.t1	incompletely characterized transport systems	177.935	hypothetical protein AOQ84DRAFT_388040 [Glonium stellatum]		1.91e-45	87.68%
gnl|TC-DB|OTA03124|9.B.313.1.1	g15000.t1	incompletely characterized transport systems	107.526	Epl1/Sm1 [Trichoderma parareesei]		8.73e-24	78.11%
gnl|TC-DB|OTA03124|9.B.313.1.1	g11880.t1	incompletely characterized transport systems	240.71	Epl1/Sm1 [Trichoderma parareesei]		1.30e-64	94.78%
gnl|TC-DB|OTA03124|9.B.313.1.1	g3812.t1	incompletely characterized transport systems	107.102	Epl1/Sm1 [Trichoderma parareesei]		3.14e-23	29.69%
gnl|TC-DB|OTA03124|9.B.313.1.1	g79.t1	incompletely characterized transport systems	141.458	Epl1/Sm1 [Trichoderma parareesei]		4.86e-34	73.02%
gnl|TC-DB|OTA03124|9.B.313.1.1	g8685.t1	incompletely characterized transport systems	80.8043	Epl1/Sm1 [Trichoderma parareesei]		1.20e-15	59.40%
gnl|TC-DB|OTA03124|9.B.313.1.1	g9558.t1	incompletely characterized transport systems	104.557	Epl1/Sm1 [Trichoderma parareesei]		6.47e-23	72.33%
gnl|TC-DB|OTA03124|9.B.313.1.1	g2119.t1	incompletely characterized transport systems	148.669	Epl1/Sm1 [Trichoderma parareesei]		2.33e-36	81.86%
gnl|TC-DB|OTA03124|9.B.313.1.1	g9221.t1	incompletely characterized transport systems	64.6865	Epl1/Sm1 [Trichoderma parareesei]		6.20e-11	73.29%
gnl|TC-DB|OTA03124|9.B.313.1.1	g9593.t1	incompletely characterized transport systems	89.7115	Epl1/Sm1 [Trichoderma parareesei]		2.10e-18	78.72%
gnl|TC-DB|OTA03124|9.B.313.1.1	g15228.t1	incompletely characterized transport systems	102.436	Epl1/Sm1 [Trichoderma parareesei]		3.35e-22	76.56%
gnl|TC-DB|OTA03124|9.B.313.1.1	g12647.t1	incompletely characterized transport systems	107.526	Epl1/Sm1 [Trichoderma parareesei]		7.70e-24	88.71%
gnl|TC-DB|OTA03124|9.B.313.1.1	g2278.t1	incompletely characterized transport systems	113.464	Epl1/Sm1 [Trichoderma parareesei]		1.33e-25	65.38%
gnl|TC-DB|OTA03124|9.B.313.1.1	g3582.t1	incompletely characterized transport systems	115.585	Epl1/Sm1 [Trichoderma parareesei]		2.00e-26	89.28%
gnl|TC-DB|P00505|9.A.70.1.1	g11291.t1	incompletely characterized transport systems	209.322	Aspartate aminotransferase, mitochondrial OS=Homo sapiens GN=GOT2 PE=1 SV=3		4.48e-55	99.07%
gnl|TC-DB|P00505|9.A.70.1.1	g6847.t1	incompletely characterized transport systems	300.091	Aspartate aminotransferase, mitochondrial OS=Homo sapiens GN=GOT2 PE=1 SV=3		9.74e-83	92.62%
gnl|TC-DB|P00505|9.A.70.1.1	g7312.t1	incompletely characterized transport systems	256.403	Aspartate aminotransferase, mitochondrial OS=Homo sapiens GN=GOT2 PE=1 SV=3		2.34e-69	97.07%
gnl|TC-DB|P00505|9.A.70.1.1	g2875.t1	incompletely characterized transport systems	324.268	Aspartate aminotransferase, mitochondrial OS=Homo sapiens GN=GOT2 PE=1 SV=3		3.12e-90	95.10%
gnl|TC-DB|P00505|9.A.70.1.1	g1832.t1	incompletely characterized transport systems	430.73	Aspartate aminotransferase, mitochondrial OS=Homo sapiens GN=GOT2 PE=1 SV=3		1.01e-123	88.13%
gnl|TC-DB|P00505|9.A.70.1.1	g15044.t1	incompletely characterized transport systems	328.085	Aspartate aminotransferase, mitochondrial OS=Homo sapiens GN=GOT2 PE=1 SV=3		1.50e-91	96.18%
gnl|TC-DB|P00505|9.A.70.1.1	g7048.t1	incompletely characterized transport systems	519.378	Aspartate aminotransferase, mitochondrial OS=Homo sapiens GN=GOT2 PE=1 SV=3		5.52e-153	80.53%
gnl|TC-DB|P21576|9.A.63.1.1	g2702.t1	incompletely characterized transport systems	901.539	Vacuolar protein sorting-associated protein 1 OS=Saccharomyces cerevisiae (strain ATCC 204508 / S288c) GN=VPS1 PE=1 SV=2		0	98.14%
gnl|TC-DB|P21576|9.A.63.1.1	g816.t1	incompletely characterized transport systems	129.158	Vacuolar protein sorting-associated protein 1 OS=Saccharomyces cerevisiae (strain ATCC 204508 / S288c) GN=VPS1 PE=1 SV=2		5.56e-30	45.05%
gnl|TC-DB|P21576|9.A.63.1.1	g5909.t1	incompletely characterized transport systems	131.703	Vacuolar protein sorting-associated protein 1 OS=Saccharomyces cerevisiae (strain ATCC 204508 / S288c) GN=VPS1 PE=1 SV=2		1.80e-30	32.91%
gnl|TC-DB|P25568|9.A.15.1.1	g15311.t1	incompletely characterized transport systems	243.255	Hypothetical 58.8 kDa protein in GLK1-SRO9 intergenic region - Saccharomyces cerevisiae (Baker's yeast).		9.62e-65	81.50%
gnl|TC-DB|P28627|9.B.391.1.1	g4194.t1	incompletely characterized transport systems	77.8352	Mitochondrial inner membrane protease subunit 1 OS=Saccharomyces cerevisiae (strain ATCC 204508 / S288c) OX=559292 GN=IMP1 PE=1 SV=3		2.00e-15	68.59%
gnl|TC-DB|P32319|9.A.63.1.1	g648.t1	incompletely characterized transport systems	596.149	Vacuolar protein sorting/targeting protein VPS10 OS=Saccharomyces cerevisiae (strain ATCC 204508 / S288c) GN=PEP1 PE=1 SV=1		1.52e-170	92.15%
gnl|TC-DB|P32835|9.A.50.1.1	g2786.t1	incompletely characterized transport systems	394.253	GTP-binding nuclear protein GSP1/CNR1 OS=Saccharomyces cerevisiae GN=GSP1 PE=1 SV=1		1.01e-122	99.08%
gnl|TC-DB|P32913|9.A.63.1.1	g3235.t1	incompletely characterized transport systems	309.847	Vacuolar protein sorting-associated protein 17 OS=Saccharomyces cerevisiae (strain ATCC 204508 / S288c) GN=VPS17 PE=1 SV=2		5.29e-85	82.89%
gnl|TC-DB|P32939|9.A.63.1.1	g3424.t1	incompletely characterized transport systems	137.217	GTP-binding protein YPT7 OS=Saccharomyces cerevisiae (strain ATCC 204508 / S288c) GN=YPT7 PE=1 SV=1		1.06e-33	78.82%
gnl|TC-DB|P32939|9.A.63.1.1	g5128.t1	incompletely characterized transport systems	127.461	GTP-binding protein YPT7 OS=Saccharomyces cerevisiae (strain ATCC 204508 / S288c) GN=YPT7 PE=1 SV=1		1.20e-30	78.18%
gnl|TC-DB|P32939|9.A.63.1.1	g7857.t1	incompletely characterized transport systems	104.133	GTP-binding protein YPT7 OS=Saccharomyces cerevisiae (strain ATCC 204508 / S288c) GN=YPT7 PE=1 SV=1		4.65e-23	34.99%
gnl|TC-DB|P32939|9.A.63.1.1	g8360.t1	incompletely characterized transport systems	90.5598	GTP-binding protein YPT7 OS=Saccharomyces cerevisiae (strain ATCC 204508 / S288c) GN=YPT7 PE=1 SV=1		5.63e-19	66.32%
gnl|TC-DB|P32939|9.A.63.1.1	g8768.t1	incompletely characterized transport systems	123.22	GTP-binding protein YPT7 OS=Saccharomyces cerevisiae (strain ATCC 204508 / S288c) GN=YPT7 PE=1 SV=1		2.58e-29	93.27%
gnl|TC-DB|P32939|9.A.63.1.1	g9523.t1	incompletely characterized transport systems	132.551	GTP-binding protein YPT7 OS=Saccharomyces cerevisiae (strain ATCC 204508 / S288c) GN=YPT7 PE=1 SV=1		2.55e-32	99.51%
gnl|TC-DB|P32939|9.A.63.1.1	g9727.t1	incompletely characterized transport systems	104.557	GTP-binding protein YPT7 OS=Saccharomyces cerevisiae (strain ATCC 204508 / S288c) GN=YPT7 PE=1 SV=1		1.56e-23	95.50%
gnl|TC-DB|P32939|9.A.63.1.1	g9796.t1	incompletely characterized transport systems	98.1945	GTP-binding protein YPT7 OS=Saccharomyces cerevisiae (strain ATCC 204508 / S288c) GN=YPT7 PE=1 SV=1		2.87e-21	50.88%
gnl|TC-DB|P33767|9.B.142.3.14	g9826.t1	incompletely characterized transport systems	173.27	Dolichyl-diphosphooligosaccharide--protein glycosyltransferase subunit WBP1 OS=Saccharomyces cerevisiae (strain ATCC 204508 / S288c) GN=WBP1 PE=1 SV=1		9.54e-44	95.91%
gnl|TC-DB|P33775|9.B.142.5.6	g12165.t1	incompletely characterized transport systems	361.593	Dolichyl-phosphate-mannose--protein mannosyltransferase 1 OS=Saccharomyces cerevisiae (strain ATCC 204508 / S288c) OX=559292 GN=PMT1 PE=1 SV=1		2.53e-100	91.25%
gnl|TC-DB|P33775|9.B.142.5.6	g375.t1	incompletely characterized transport systems	608.026	Dolichyl-phosphate-mannose--protein mannosyltransferase 1 OS=Saccharomyces cerevisiae (strain ATCC 204508 / S288c) OX=559292 GN=PMT1 PE=1 SV=1		4.99e-175	78.57%
gnl|TC-DB|P33775|9.B.142.5.6	g4294.t1	incompletely characterized transport systems	332.327	Dolichyl-phosphate-mannose--protein mannosyltransferase 1 OS=Saccharomyces cerevisiae (strain ATCC 204508 / S288c) OX=559292 GN=PMT1 PE=1 SV=1		1.86e-91	92.86%
gnl|TC-DB|P36051|9.A.6.1.1	g6524.t1	incompletely characterized transport systems	764.114	GPI-anchor biosynthetic protein MCD4 - Saccharomyces cerevisiae (Baker's yeast).		0	93.54%
gnl|TC-DB|P38264|9.A.64.1.1	g8309.t1	incompletely characterized transport systems	183.449	SRP-independent targeting protein 3 OS=Saccharomyces cerevisiae (strain ATCC 204508 / S288c) GN=PHO88 PE=1 SV=1		6.84e-49	98.43%
gnl|TC-DB|P38631|9.B.119.1.1	g10535.t1	incompletely characterized transport systems	2473.45	1,3-beta-glucan synthase component FKS1 OS=Saccharomyces cerevisiae (strain ATCC 204508 / S288c) GN=FKS1 PE=1 SV=2		0	96.90%
gnl|TC-DB|P39210|9.B.192.1.1	g12119.t1	incompletely characterized transport systems	127.037	Protein Mpv17 OS=Homo sapiens GN=MPV17 PE=1 SV=1		7.92e-31	97.66%
gnl|TC-DB|P40046|9.B.51.1.6	g15532.t1	incompletely characterized transport systems	158.848	Vacuolar transporter chaperone 1 OS=Saccharomyces cerevisiae (strain ATCC 204508 / S288c) GN=VTC1 PE=1 SV=3		8.57e-43	94.49%
gnl|TC-DB|P40100|9.A.26.1.3	g10343.t1	incompletely characterized transport systems	118.978	Uncharacterized protein YER185W - Saccharomyces cerevisiae (Baker's yeast).		4.14e-27	29.70%
gnl|TC-DB|P40100|9.A.26.1.3	g11732.t1	incompletely characterized transport systems	106.253	Uncharacterized protein YER185W - Saccharomyces cerevisiae (Baker's yeast).		9.82e-24	86.07%
gnl|TC-DB|P40100|9.A.26.1.3	g12261.t1	incompletely characterized transport systems	133.399	Uncharacterized protein YER185W - Saccharomyces cerevisiae (Baker's yeast).		3.87e-32	95.90%
gnl|TC-DB|P40855|9.A.17.1.2	g3845.t1	incompletely characterized transport systems	93.1047	Peroxisomal biogenesis factor 19 (Peroxin-19) (Peroxisomal farnesylated protein) (33 kDa housekeeping protein) - Homo sapiens (Human).		1.05e-19	96.21%
gnl|TC-DB|P40988|9.A.9.1.1	g8090.t1	incompletely characterized transport systems	238.165	LOW-AFFINITY FE(II) TRANSPORT PROTEIN - Saccharomyces cerevisiae (Baker's yeast).		3.00e-63	76.23%
gnl|TC-DB|P40988|9.A.9.1.1	g13738.t1	incompletely characterized transport systems	144.003	LOW-AFFINITY FE(II) TRANSPORT PROTEIN - Saccharomyces cerevisiae (Baker's yeast).		5.25e-35	76.43%
gnl|TC-DB|P41543|9.B.142.3.14	g3986.t1	incompletely characterized transport systems	212.716	Dolichyl-diphosphooligosaccharide--protein glycosyltransferase subunit 1 OS=Saccharomyces cerevisiae (strain ATCC 204508 / S288c) GN=OST1 PE=1 SV=1		1.18e-55	90.06%
gnl|TC-DB|P41800|9.A.58.1.1	g11194.t1	incompletely characterized transport systems	258.524	Maintenance of mitochondrial morphology protein 1 OS=Saccharomyces cerevisiae (strain ATCC 204508 / S288c) GN=MMM1 PE=1 SV=2		7.69e-70	77.58%
gnl|TC-DB|P43601|9.A.15.1.1	g1256.t1	incompletely characterized transport systems	298.394	Autophagy-related protein 18 OS=Saccharomyces cerevisiae (strain ATCC 204508 / S288c) GN=ATG18 PE=1 SV=1		7.70e-82	97.26%
gnl|TC-DB|P47026|9.B.315.1.5	g2874.t1	incompletely characterized transport systems	306.453	GPI-anchored wall transfer protein 1 OS=Saccharomyces cerevisiae (strain ATCC 204508 / S288c) OX=559292 GN=GWT1 PE=1 SV=2		2.67e-84	98.39%
gnl|TC-DB|P47154|9.B.1.1.3	g3289.t1	incompletely characterized transport systems	395.525	CAAX prenyl protease 1 OS=Saccharomyces cerevisiae (strain ATCC 204508 / S288c) GN=STE24 PE=1 SV=1		2.53e-111	45.42%
gnl|TC-DB|P49755|9.B.188.1.4	g4997.t1	incompletely characterized transport systems	132.975	Transmembrane emp24 domain-containing protein 10 OS=Homo sapiens OX=9606 GN=TMED10 PE=1 SV=2		2.66e-32	90.00%
gnl|TC-DB|P51149|9.A.3.1.1	g6539.t1	incompletely characterized transport systems	83.7734	Ras-related protein Rab-7a OS=Homo sapiens OX=9606 GN=RAB7A PE=1 SV=1		6.44e-17	78.20%
gnl|TC-DB|P51149|9.A.3.1.1	g7027.t1	incompletely characterized transport systems	131.703	Ras-related protein Rab-7a OS=Homo sapiens OX=9606 GN=RAB7A PE=1 SV=1		3.65e-31	25.90%
gnl|TC-DB|P51149|9.A.3.1.1	g7354.t1	incompletely characterized transport systems	114.736	Ras-related protein Rab-7a OS=Homo sapiens OX=9606 GN=RAB7A PE=1 SV=1		1.28e-26	86.98%
gnl|TC-DB|P51149|9.A.3.1.1	g9563.t1	incompletely characterized transport systems	328.933	Ras-related protein Rab-7a OS=Homo sapiens OX=9606 GN=RAB7A PE=1 SV=1		1.70e-99	100.00%
gnl|TC-DB|P51149|9.A.3.1.1	g1489.t1	incompletely characterized transport systems	111.343	Ras-related protein Rab-7a OS=Homo sapiens OX=9606 GN=RAB7A PE=1 SV=1		1.39e-25	76.15%
gnl|TC-DB|P52298|9.A.60.1.1	g896.t1	incompletely characterized transport systems	191.508	Nuclear cap-binding protein subunit 2 OS=Homo sapiens GN=NCBP2 PE=1 SV=1		2.99e-52	72.97%
gnl|TC-DB|P52918|9.A.50.1.1	g1834.t1	incompletely characterized transport systems	398.494	Protein MSN5 OS=Saccharomyces cerevisiae GN=MSN5 PE=1 SV=1		6.27e-111	97.20%
gnl|TC-DB|P53047|9.A.26.1.1	g4134.t1	incompletely characterized transport systems	105.829	RTA1 protein - Saccharomyces cerevisiae (Baker's yeast).		1.66e-23	80.07%
gnl|TC-DB|P53047|9.A.26.1.1	g9672.t1	incompletely characterized transport systems	134.672	RTA1 protein - Saccharomyces cerevisiae (Baker's yeast).		2.11e-32	97.12%
gnl|TC-DB|P53047|9.A.26.1.1	g4720.t1	incompletely characterized transport systems	141.882	RTA1 protein - Saccharomyces cerevisiae (Baker's yeast).		1.06e-34	89.49%
gnl|TC-DB|P53047|9.A.26.1.1	g10759.t1	incompletely characterized transport systems	151.638	RTA1 protein - Saccharomyces cerevisiae (Baker's yeast).		1.32e-37	96.35%
gnl|TC-DB|P53047|9.A.26.1.1	g3104.t1	incompletely characterized transport systems	155.879	RTA1 protein - Saccharomyces cerevisiae (Baker's yeast).		2.97e-38	35.17%
gnl|TC-DB|P53047|9.A.26.1.1	g14189.t1	incompletely characterized transport systems	174.542	RTA1 protein - Saccharomyces cerevisiae (Baker's yeast).		1.27e-44	89.05%
gnl|TC-DB|P53062|9.A.34.1.1	g9998.t1	incompletely characterized transport systems	76.5628	Nucleus export protein BRR6 OS=Saccharomyces cerevisiae (strain ATCC 204508 / S288c) GN=BRR6 PE=1 SV=1		2.03e-14	23.01%
gnl|TC-DB|P53104|9.A.15.1.1	g10308.t1	incompletely characterized transport systems	325.964	Serine/threonine-protein kinase ATG1 OS=Saccharomyces cerevisiae (strain ATCC 204508 / S288c) GN=ATG1 PE=1 SV=1		2.82e-89	33.16%
gnl|TC-DB|P53633|9.A.49.1.12	g13215.t1	incompletely characterized transport systems	144.427	Prenylated Rab acceptor 1 OS=Saccharomyces cerevisiae (strain ATCC 204508 / S288c) OX=559292 GN=YIP3 PE=1 SV=2		2.53e-36	94.89%
gnl|TC-DB|P53680|9.B.278.1.4	g5253.t1	incompletely characterized transport systems	202.536	AP-2 complex subunit sigma OS=Homo sapiens OX=9606 GN=AP2S1 PE=1 SV=2		1.08e-57	100.00%
gnl|TC-DB|P53855|9.A.15.1.1	g6601.t1	incompletely characterized transport systems	326.389	Autophagy-related protein 2 OS=Saccharomyces cerevisiae (strain ATCC 204508 / S288c) GN=ATG2 PE=1 SV=1		6.39e-89	25.24%
gnl|TC-DB|P61803|9.B.142.3.17	g10105.t1	incompletely characterized transport systems	103.709	Dolichyl-diphosphooligosaccharide--protein glycosyltransferase subunit DAD1 OS=Homo sapiens OX=9606 GN=DAD1 PE=1 SV=3		3.38e-24	83.10%
gnl|TC-DB|P61966|9.B.278.1.1	g13172.t1	incompletely characterized transport systems	173.27	AP-1 complex subunit sigma-1A OS=Homo sapiens OX=9606 GN=AP1S1 PE=1 SV=1		7.72e-47	95.83%
gnl|TC-DB|P63010|9.B.278.1.4	g8745.t1	incompletely characterized transport systems	625.84	AP-2 complex subunit beta OS=Homo sapiens OX=9606 GN=AP2B1 PE=1 SV=1		0	92.38%
gnl|TC-DB|P63010|9.B.278.1.4	g1311.t1	incompletely characterized transport systems	135.52	AP-2 complex subunit beta OS=Homo sapiens OX=9606 GN=AP2B1 PE=1 SV=1		7.21e-32	70.30%
gnl|TC-DB|P63010|9.B.278.1.4	g2885.t1	incompletely characterized transport systems	761.145	AP-2 complex subunit beta OS=Homo sapiens OX=9606 GN=AP2B1 PE=1 SV=1		0	91.57%
gnl|TC-DB|P94400|9.B.10.1.1	g8149.t1	incompletely characterized transport systems	80.3802	Putative metal chaperone yciC OS=Bacillus subtilis GN=yciC PE=2 SV=1		1.35e-15	51.16%
gnl|TC-DB|P94400|9.B.10.1.1	g14226.t1	incompletely characterized transport systems	67.6556	Putative metal chaperone yciC OS=Bacillus subtilis GN=yciC PE=2 SV=1		9.16e-12	61.58%
gnl|TC-DB|P94400|9.B.10.1.1	g895.t1	incompletely characterized transport systems	240.286	Putative metal chaperone yciC OS=Bacillus subtilis GN=yciC PE=2 SV=1		5.54e-64	48.12%
gnl|TC-DB|P96091|9.B.355.1.1	g1168.t1	incompletely characterized transport systems	85.0458	Serine protease (Dentilisin) from Treponema denticola OS=Treponema denticola OX=158 GN=prtP PE=3 SV=1		7.39e-17	52.58%
gnl|TC-DB|PJA07603.1|9.B.259.2.3	g1601.t1	incompletely characterized transport systems	59.5967	hypothetical protein COX69_04265 [Candidatus Falkowbacteria bacterium CG_4_10_14_0_2_um_filter_48_10]		1.72e-08	4.21%
gnl|TC-DB|PJA07603.1|9.B.259.2.3	g13326.t1	incompletely characterized transport systems	64.2624	hypothetical protein COX69_04265 [Candidatus Falkowbacteria bacterium CG_4_10_14_0_2_um_filter_48_10]		5.21e-10	6.47%
gnl|TC-DB|POE47575.1|9.B.313.1.5	g15019.t1	incompletely characterized transport systems	94.8013	hypothetical protein CFP56_00906 [Quercus suber]		7.05e-20	55.69%
gnl|TC-DB|POE87139.1|9.B.313.1.6	g15005.t1	incompletely characterized transport systems	49.417	hypothetical protein CFP56_76004 [Quercus suber]		4.25e-06	58.15%
gnl|TC-DB|POR37500|9.B.313.1.3	g9163.t1	incompletely characterized transport systems	146.124	Uncharacterized protein TPAR_02288 [Tolypocladium paradoxum]		1.29e-35	80.99%
gnl|TC-DB|POR37500|9.B.313.1.3	g1176.t1	incompletely characterized transport systems	96.4979	Uncharacterized protein TPAR_02288 [Tolypocladium paradoxum]		2.11e-20	53.76%
gnl|TC-DB|POR37500|9.B.313.1.3	g2924.t1	incompletely characterized transport systems	134.247	Uncharacterized protein TPAR_02288 [Tolypocladium paradoxum]		3.93e-32	74.79%
gnl|TC-DB|POR37500|9.B.313.1.3	g4228.t1	incompletely characterized transport systems	175.814	Uncharacterized protein TPAR_02288 [Tolypocladium paradoxum]		1.16e-44	55.09%
gnl|TC-DB|POR37500|9.B.313.1.3	g11375.t1	incompletely characterized transport systems	95.2255	Uncharacterized protein TPAR_02288 [Tolypocladium paradoxum]		5.06e-20	72.75%
gnl|TC-DB|POR37500|9.B.313.1.3	g12877.t1	incompletely characterized transport systems	76.5628	Uncharacterized protein TPAR_02288 [Tolypocladium paradoxum]		1.73e-14	57.71%
gnl|TC-DB|POR37500|9.B.313.1.3	g13213.t1	incompletely characterized transport systems	102.86	Uncharacterized protein TPAR_02288 [Tolypocladium paradoxum]		1.73e-22	59.95%
gnl|TC-DB|POR37500|9.B.313.1.3	g2248.t1	incompletely characterized transport systems	259.372	Uncharacterized protein TPAR_02288 [Tolypocladium paradoxum]		3.27e-70	59.87%
gnl|TC-DB|Q0WWQ1|9.A.15.3.1	g8695.t1	incompletely characterized transport systems	171.573	Autophagy-related protein 3 OS=Arabidopsis thaliana GN=ATG3 PE=1 SV=2		1.41e-43	69.58%
gnl|TC-DB|Q2GNP2|9.B.191.1.1	g3629.t1	incompletely characterized transport systems	337.841	ER lumen protein-retaining receptor OS=Chaetomium globosum (strain ATCC 6205 / CBS 148.51 / DSM 1962 / NBRC 6347 / NRRL 1970) GN=CHGG_10412 PE=3 SV=1		4.22e-102	100.00%
gnl|TC-DB|Q4G0F5|9.A.3.1.1	g9673.t1	incompletely characterized transport systems	412.916	Vacuolar protein sorting-associated protein 26B OS=Homo sapiens OX=9606 GN=VPS26B PE=1 SV=2		6.85e-122	100.00%
gnl|TC-DB|Q4WVR6|9.B.143.5.3	g12562.t1	incompletely characterized transport systems	152.91	DUF1275 domain protein OS=Neosartorya fumigata (strain ATCC MYA-4609 / Af293 / CBS 101355 / FGSC A1100) GN=AFUA_5G13060 PE=4 SV=1		4.60e-38	92.53%
gnl|TC-DB|Q5B1G6|9.B.63.1.3	g3715.t1	incompletely characterized transport systems	443.879	Plasma membrane fusion protein prm1 OS=Emericella nidulans (strain FGSC A4 / ATCC 38163 / CBS 112.46 / NRRL 194 / M139) GN=prm1 PE=3 SV=1		1.84e-125	78.56%
gnl|TC-DB|Q5KG96|9.A.17.1.1	g5870.t1	incompletely characterized transport systems	93.953	Peroxisomal membrane protein pex16, putative - Cryptococcus neoformans (Filobasidiella neoformans).		1.46e-19	34.20%
gnl|TC-DB|Q6DN12|9.A.57.1.6	g6533.t1	incompletely characterized transport systems	89.7115	Multiple C2 and transmembrane domain-containing protein 2 OS=Homo sapiens OX=9606 GN=MCTP2 PE=1 SV=3		1.07e-17	30.69%
gnl|TC-DB|Q6ICF9|9.A.24.1.1	g10548.t1	incompletely characterized transport systems	80.3802	Translocator protein OS=Homo sapiens GN=TSPO PE=1 SV=3		3.69e-16	74.87%
gnl|TC-DB|Q7K0P4|9.B.132.1.1	g12738.t1	incompletely characterized transport systems	178.783	Post-GPI attachment to proteins factor 3 OS=Drosophila melanogaster GN=CG3271 PE=1 SV=2		9.52e-46	89.46%
gnl|TC-DB|Q8GHI4|9.B.29.2.7	g7129.t1	incompletely characterized transport systems	183.025	Chi1 protein OS=Aeromonas caviae OX=648 GN=chi1 PE=4 SV=1		1.48e-46	72.62%
gnl|TC-DB|Q8GHI4|9.B.29.2.7	g8165.t1	incompletely characterized transport systems	104.557	Chi1 protein OS=Aeromonas caviae OX=648 GN=chi1 PE=4 SV=1		4.21e-22	17.38%
gnl|TC-DB|Q8GHI4|9.B.29.2.7	g10073.t1	incompletely characterized transport systems	177.511	Chi1 protein OS=Aeromonas caviae OX=648 GN=chi1 PE=4 SV=1		6.25e-45	82.38%
gnl|TC-DB|Q8GHI4|9.B.29.2.7	g3070.t1	incompletely characterized transport systems	161.393	Chi1 protein OS=Aeromonas caviae OX=648 GN=chi1 PE=4 SV=1		4.85e-40	81.07%
gnl|TC-DB|Q8NJ01|9.A.27.1.7	g14664.t1	incompletely characterized transport systems	141.458	Related to NCE102 protein OS=Neurospora crassa GN=5F3.080 PE=4 SV=1		1.10e-35	100.00%
gnl|TC-DB|Q8S924|9.A.15.3.1	g5507.t1	incompletely characterized transport systems	59.5967	Ubiquitin-like protein ATG12A OS=Arabidopsis thaliana GN=ATG12A PE=1 SV=1		4.49e-10	53.22%
gnl|TC-DB|Q9BXS5|9.B.278.1.1	g7753.t1	incompletely characterized transport systems	636.02	AP-1 complex subunit mu-1 OS=Homo sapiens OX=9606 GN=AP1M1 PE=1 SV=3		0	98.66%
gnl|TC-DB|Q9HDY3|9.A.29.3.1	g25.t1	incompletely characterized transport systems	332.327	Membrane protein PB1A10.07c OS=Schizosaccharomyces pombe (strain 972 / ATCC 24843) GN=SPAPB1A10.07c PE=3 SV=1		1.97e-92	99.58%
gnl|TC-DB|Q9HDZ2|9.B.131.1.9	g2092.t1	incompletely characterized transport systems	798.046	Protein cwh43 OS=Schizosaccharomyces pombe (strain 972 / ATCC 24843) OX=284812 GN=cwh43 PE=2 SV=2		0	98.24%
gnl|TC-DB|Q9I7K5|9.B.188.1.5	g3082.t1	incompletely characterized transport systems	135.944	Transmembrane emp24 domain-containing protein eca OS=Drosophila melanogaster OX=7227 GN=eca PE=2 SV=2		3.07e-33	100.00%
gnl|TC-DB|Q9LVM5|9.B.35.1.3	g4421.t1	incompletely characterized transport systems	82.5009	Uric acid degradation bifunctional protein TTL OS=Arabidopsis thaliana GN=TTL PE=1 SV=1		7.30e-17	97.40%
gnl|TC-DB|Q9M367|9.A.15.3.1	g8295.t1	incompletely characterized transport systems	166.907	Beclin-1-like protein OS=Arabidopsis thaliana GN=ATG6 PE=1 SV=2		1.22e-41	66.92%
gnl|TC-DB|Q9NTM9|9.B.158.1.1	g10906.t1	incompletely characterized transport systems	82.9251	Copper homeostasis protein cutC homolog OS=Homo sapiens GN=CUTC PE=1 SV=1		1.34e-16	76.19%
gnl|TC-DB|Q9P904|9.B.213.1.2	g13308.t1	incompletely characterized transport systems	488.839	pH-response regulator protein palH/RIM21 OS=Emericella nidulans (strain FGSC A4 / ATCC 38163 / CBS 112.46 / NRRL 194 / M139) GN=palH PE=3 SV=1		4.77e-139	66.88%
gnl|TC-DB|Q9UBQ0|9.A.3.1.2	g15402.t1	incompletely characterized transport systems	164.786	Vacuolar protein sorting-associated protein 29 OS=Homo sapiens OX=9606 GN=VPS29 PE=1 SV=1		1.16e-42	95.07%
gnl|TC-DB|Q9ULJ7|9.A.3.1.1	g1856.t1	incompletely characterized transport systems	169.452	Ankyrin repeat domain-containing protein 50 OS=Homo sapiens GN=ANKRD50 PE=1 SV=4		3.37e-42	96.15%
gnl|TC-DB|Q9ULJ7|9.A.3.1.1	g407.t1	incompletely characterized transport systems	143.155	Ankyrin repeat domain-containing protein 50 OS=Homo sapiens GN=ANKRD50 PE=1 SV=4		2.98e-34	83.87%
gnl|TC-DB|Q9ULJ7|9.A.3.1.1	g10717.t1	incompletely characterized transport systems	105.829	Ankyrin repeat domain-containing protein 50 OS=Homo sapiens GN=ANKRD50 PE=1 SV=4		2.57e-23	87.08%
gnl|TC-DB|Q9ULJ7|9.A.3.1.1	g14909.t1	incompletely characterized transport systems	136.368	Ankyrin repeat domain-containing protein 50 OS=Homo sapiens GN=ANKRD50 PE=1 SV=4		9.64e-32	25.94%
gnl|TC-DB|Q9ULJ7|9.A.3.1.1	g15533.t1	incompletely characterized transport systems	126.189	Ankyrin repeat domain-containing protein 50 OS=Homo sapiens GN=ANKRD50 PE=1 SV=4		1.51e-28	31.30%
gnl|TC-DB|Q9ULJ7|9.A.3.1.1	g2192.t1	incompletely characterized transport systems	144.427	Ankyrin repeat domain-containing protein 50 OS=Homo sapiens GN=ANKRD50 PE=1 SV=4		4.21e-34	30.58%
gnl|TC-DB|Q9ULJ7|9.A.3.1.1	g3963.t1	incompletely characterized transport systems	92.2564	Ankyrin repeat domain-containing protein 50 OS=Homo sapiens GN=ANKRD50 PE=1 SV=4		9.16e-19	45.83%
gnl|TC-DB|Q9ULJ7|9.A.3.1.1	g6758.t1	incompletely characterized transport systems	120.25	Ankyrin repeat domain-containing protein 50 OS=Homo sapiens GN=ANKRD50 PE=1 SV=4		6.13e-27	20.45%
gnl|TC-DB|Q9ULJ7|9.A.3.1.1	g13692.t1	incompletely characterized transport systems	108.374	Ankyrin repeat domain-containing protein 50 OS=Homo sapiens GN=ANKRD50 PE=1 SV=4		1.40e-23	25.98%
gnl|TC-DB|Q9ULJ7|9.A.3.1.1	g3672.t1	incompletely characterized transport systems	103.284	Ankyrin repeat domain-containing protein 50 OS=Homo sapiens GN=ANKRD50 PE=1 SV=4		1.59e-22	80.00%
gnl|TC-DB|Q9Y3B3|9.B.188.1.8	g7747.t1	incompletely characterized transport systems	93.953	Transmembrane emp24 domain-containing protein 7 OS=Homo sapiens OX=9606 GN=TMED7 PE=1 SV=2		2.75e-20	91.90%
gnl|TC-DB|Q9Y587|9.B.278.1.5	g5878.t1	incompletely characterized transport systems	98.6187	AP-4 complex subunit sigma-1 OS=Homo sapiens OX=9606 GN=AP4S1 PE=1 SV=1		6.23e-22	80.95%
gnl|TC-DB|Q9Y786|9.B.313.1.7	g13365.t1	incompletely characterized transport systems	93.953	Integral membrane protein OS=Magnaporthe grisea OX=148305 GN=PTH11 PE=4 SV=1		1.19e-19	65.86%
gnl|TC-DB|Q9Y786|9.B.313.1.7	g10212.t1	incompletely characterized transport systems	116.433	Integral membrane protein OS=Magnaporthe grisea OX=148305 GN=PTH11 PE=4 SV=1		5.03e-26	26.49%
gnl|TC-DB|Q9Y786|9.B.313.1.7	g9693.t1	incompletely characterized transport systems	194.053	Integral membrane protein OS=Magnaporthe grisea OX=148305 GN=PTH11 PE=4 SV=1		4.63e-50	59.22%
gnl|TC-DB|Q9Y786|9.B.313.1.7	g12133.t1	incompletely characterized transport systems	111.343	Integral membrane protein OS=Magnaporthe grisea OX=148305 GN=PTH11 PE=4 SV=1		8.62e-25	52.69%
gnl|TC-DB|Q9Y786|9.B.313.1.7	g5160.t1	incompletely characterized transport systems	93.5289	Integral membrane protein OS=Magnaporthe grisea OX=148305 GN=PTH11 PE=4 SV=1		2.46e-19	47.50%
gnl|TC-DB|Q9Y786|9.B.313.1.7	g6052.t1	incompletely characterized transport systems	158.424	Integral membrane protein OS=Magnaporthe grisea OX=148305 GN=PTH11 PE=4 SV=1		4.16e-39	85.33%
gnl|TC-DB|Q9Y786|9.B.313.1.7	g12636.t1	incompletely characterized transport systems	85.0458	Integral membrane protein OS=Magnaporthe grisea OX=148305 GN=PTH11 PE=4 SV=1		5.18e-17	62.00%
gnl|TC-DB|Q22WA5|9.A.54.3.1	g7245.t1	incompletely characterized transport systems	88.439	LMBR1-like conserved region family protein OS=Tetrahymena thermophila (strain SB210) GN=TTHERM_00158290 PE=4 SV=2		1.12e-17	68.26%
gnl|TC-DB|Q59Q40|9.A.26.1.4	g8686.t1	incompletely characterized transport systems	155.031	Potential phospholipid-translocating ATPase OS=Candida albicans (strain SC5314 / ATCC MYA-2876) GN=RTA2 PE=4 SV=1		2.29e-38	93.58%
gnl|TC-DB|Q59Q40|9.A.26.1.4	g917.t1	incompletely characterized transport systems	93.1047	Potential phospholipid-translocating ATPase OS=Candida albicans (strain SC5314 / ATCC MYA-2876) GN=RTA2 PE=4 SV=1		1.41e-19	57.79%
gnl|TC-DB|Q86TL0|9.A.15.2.1	g2504.t1	incompletely characterized transport systems	146.972	Cysteine protease ATG4D OS=Homo sapiens GN=ATG4D PE=1 SV=1		1.24e-35	62.13%
gnl|TC-DB|Q93VB2|9.A.15.3.1	g2505.t1	incompletely characterized transport systems	158.424	Autophagy-related protein 18a OS=Arabidopsis thaliana GN=ATG18A PE=1 SV=1		2.28e-39	64.30%
gnl|TC-DB|Q94C95|9.A.15.3.1	g4308.t1	incompletely characterized transport systems	135.944	Serine/threonine-protein kinase ATG1a OS=Arabidopsis thaliana GN=ATG1A PE=1 SV=1		8.88e-32	22.40%
gnl|TC-DB|Q94C95|9.A.15.3.1	g4865.t1	incompletely characterized transport systems	93.953	Serine/threonine-protein kinase ATG1a OS=Arabidopsis thaliana GN=ATG1A PE=1 SV=1		2.16e-19	40.76%
gnl|TC-DB|Q94C95|9.A.15.3.1	g5371.t1	incompletely characterized transport systems	78.2594	Serine/threonine-protein kinase ATG1a OS=Arabidopsis thaliana GN=ATG1A PE=1 SV=1		4.19e-14	5.08%
gnl|TC-DB|Q94C95|9.A.15.3.1	g8376.t1	incompletely characterized transport systems	151.214	Serine/threonine-protein kinase ATG1a OS=Arabidopsis thaliana GN=ATG1A PE=1 SV=1		1.27e-36	34.15%
gnl|TC-DB|Q96CW1|9.B.278.1.4	g9339.t1	incompletely characterized transport systems	499.867	AP-2 complex subunit mu OS=Homo sapiens OX=9606 GN=AP2M1 PE=1 SV=2		3.69e-147	100.00%
gnl|TC-DB|Q99JX3|9.A.48.1.1	g10712.t1	incompletely characterized transport systems	130.854	Golgi reassembly-stacking protein 2 OS=Mus musculus GN=Gorasp2 PE=1 SV=3		6.18e-31	51.40%
gnl|TC-DB|Q05521|9.B.105.3.2	g11009.t1	incompletely characterized transport systems	167.756	Diacylglycerol pyrophosphate phosphatase 1 OS=Saccharomyces cerevisiae (strain ATCC 204508 / S288c) GN=DPP1 PE=1 SV=1		2.43e-42	71.18%
gnl|TC-DB|Q06541|9.A.19.1.1	g13032.t1	incompletely characterized transport systems	83.3492	Protein ARV1 OS=Saccharomyces cerevisiae (strain ATCC 204508 / S288c) GN=ARV1 PE=1 SV=1		1.24e-16	80.98%
gnl|TC-DB|Q06563|9.B.192.1.2	g8085.t1	incompletely characterized transport systems	82.5009	Protein SYM1 OS=Saccharomyces cerevisiae (strain ATCC 204508 / S288c) GN=SYM1 PE=1 SV=1		1.70e-16	57.56%
gnl|TC-DB|Q06681|9.B.198.2.1	g300.t1	incompletely characterized transport systems	280.58	Membrane-anchored lipid-binding protein YSP2 OS=Saccharomyces cerevisiae (strain ATCC 204508 / S288c) GN=YSP2 PE=1 SV=1		2.05e-75	39.41%
gnl|TC-DB|Q07540|9.B.21.1.2	g211.t1	incompletely characterized transport systems	102.436	Frataxin homolog, mitochondrial OS=Saccharomyces cerevisiae (strain ATCC 204508 / S288c) GN=YFH1 PE=1 SV=1		6.24e-23	93.20%
gnl|TC-DB|Q07549|9.B.12.3.2	g5958.t1	incompletely characterized transport systems	49.8412	Protein SNA4 OS=Saccharomyces cerevisiae (strain ATCC 204508 / S288c) GN=SNA4 PE=1 SV=1		6.55e-07	42.24%
gnl|TC-DB|Q08417|9.A.26.1.2	g6038.t1	incompletely characterized transport systems	120.25	S.cerevisiae chromosome XV reading frame ORF YOR049c - Saccharomyces cerevisiae (Baker's yeast).		7.66e-28	84.36%
gnl|TC-DB|Q08417|9.A.26.1.2	g6617.t1	incompletely characterized transport systems	128.309	S.cerevisiae chromosome XV reading frame ORF YOR049c - Saccharomyces cerevisiae (Baker's yeast).		3.12e-30	88.25%
gnl|TC-DB|Q09161|9.A.60.1.1	g9507.t1	incompletely characterized transport systems	129.158	Nuclear cap-binding protein subunit 1 OS=Homo sapiens GN=NCBP1 PE=1 SV=1		6.48e-30	38.17%
gnl|TC-DB|Q12142|9.A.15.1.1	g12537.t1	incompletely characterized transport systems	492.656	Autophagy-related protein 9 OS=Saccharomyces cerevisiae (strain ATCC 204508 / S288c) GN=ATG9 PE=1 SV=1		6.78e-140	82.95%
gnl|TC-DB|Q12834|9.A.61.2.2	g13374.t1	incompletely characterized transport systems	343.779	Cell division cycle protein 20 homolog OS=Homo sapiens OX=9606 GN=CDC20 PE=1 SV=2		1.95e-95	53.14%
gnl|TC-DB|Q12834|9.A.61.2.2	g8654.t1	incompletely characterized transport systems	345.051	Cell division cycle protein 20 homolog OS=Homo sapiens OX=9606 GN=CDC20 PE=1 SV=2		6.76e-96	57.68%
gnl|TC-DB|Q15311|9.A.1.1.1	g7697.t1	incompletely characterized transport systems	74.0179	RalA-binding protein 1 - Homo sapiens (Human).		2.80e-13	20.64%
gnl|TC-DB|Q15363|9.B.188.1.2	g10541.t1	incompletely characterized transport systems	115.585	Transmembrane emp24 domain-containing protein 2 OS=Homo sapiens GN=TMED2 PE=1 SV=1		6.14e-27	86.70%
gnl|TC-DB|Q92328|9.A.58.1.1	g9198.t1	incompletely characterized transport systems	65.959	Mitochondrial distribution and morphology protein 12 OS=Saccharomyces cerevisiae (strain ATCC 204508 / S288c) GN=MDM12 PE=1 SV=2		4.75e-11	19.22%
gnl|TC-DB|Q92331|9.A.63.1.1	g1674.t1	incompletely characterized transport systems	224.168	Vacuolar protein sorting-associated protein 5 OS=Saccharomyces cerevisiae (strain ATCC 204508 / S288c) GN=VPS5 PE=1 SV=1		5.85e-59	68.38%
gnl|TC-DB|R7XRS7|9.B.27.2.12	g4034.t1	incompletely characterized transport systems	124.916	Dolichyl-phosphate beta-D-mannosyltransferase OS=Nocardioides sp. CF8 OX=110319 GN=CF8_4119 PE=4 SV=1		1.94e-29	94.65%
gnl|TC-DB|RCK63797.1|9.A.76.1.2	g7690.t1	incompletely characterized transport systems	430.73	Delta(12) fatty acid desaturase [Candida viswanathii]		2.01e-123	93.13%
gnl|TC-DB|RCK63797.1|9.A.76.1.2	g10625.t1	incompletely characterized transport systems	315.361	Delta(12) fatty acid desaturase [Candida viswanathii]		1.89e-87	99.51%
gnl|TC-DB|RJW66591.1|9.B.317.1.6	g14410.t1	incompletely characterized transport systems	69.3522	putative inactive tRNA-specific adenosine deaminase-like protein 3 [Clonorchis sinensis]		3.42e-12	48.30%
gnl|TC-DB|RLT34927.1|9.A.76.1.12	g13315.t1	incompletely characterized transport systems	101.164	acyl-CoA desaturase [Chloroflexi bacterium]		1.52e-21	41.39%
gnl|TC-DB|RLT34927.1|9.A.76.1.12	g3714.t1	incompletely characterized transport systems	103.709	acyl-CoA desaturase [Chloroflexi bacterium]		2.03e-22	57.98%
gnl|TC-DB|S0E1C0|9.B.56.2.1	g11649.t1	incompletely characterized transport systems	169.452	Related to integral membrane protein OS=Gibberella fujikuroi (strain CBS 195.34 / IMI 58289 / NRRL A-6831) GN=FFUJ_07453 PE=4 SV=1		6.79e-45	100.00%
gnl|TC-DB|TPR03863.1|9.A.57.1.9	g11131.t1	incompletely characterized transport systems	1323.57	metal ion transporter, metal ion (Mn2+/Fe2+) transporter (Nramp) family protein [Aspergillus niger]		0	86.47%
gnl|TC-DB|TPR03863.1|9.A.57.1.9	g9754.t1	incompletely characterized transport systems	495.201	metal ion transporter, metal ion (Mn2+/Fe2+) transporter (Nramp) family protein [Aspergillus niger]		4.06e-140	63.96%
gnl|TC-DB|W9LHH1|9.B.56.2.3	g11237.t1	incompletely characterized transport systems	69.7763	Uncharacterized protein OS=Fusarium oxysporum Fo47 GN=FOZG_02283 PE=4 SV=1		4.53e-13	93.51%
gnl|TC-DB|WP_018128393.1|9.B.238.3.1	g301.t1	incompletely characterized transport systems	198.719	hybrid sensor histidine kinase/response regulator [Balneola vulgaris]		1.61e-50	18.11%
gnl|TC-DB|WP_018128393.1|9.B.238.3.1	g10602.t1	incompletely characterized transport systems	52.3861	hybrid sensor histidine kinase/response regulator [Balneola vulgaris]		2.10e-06	8.45%
gnl|TC-DB|WP_018128393.1|9.B.238.3.1	g1636.t1	incompletely characterized transport systems	153.334	hybrid sensor histidine kinase/response regulator [Balneola vulgaris]		6.12e-37	17.43%
gnl|TC-DB|WP_018128393.1|9.B.238.3.1	g8664.t1	incompletely characterized transport systems	154.607	hybrid sensor histidine kinase/response regulator [Balneola vulgaris]		1.83e-37	19.60%
gnl|TC-DB|WP_018128393.1|9.B.238.3.1	g10319.t1	incompletely characterized transport systems	99.0429	hybrid sensor histidine kinase/response regulator [Balneola vulgaris]		8.84e-21	30.40%
gnl|TC-DB|WP_018128393.1|9.B.238.3.1	g9181.t1	incompletely characterized transport systems	65.5348	hybrid sensor histidine kinase/response regulator [Balneola vulgaris]		2.33e-10	21.29%
gnl|TC-DB|WP_018128393.1|9.B.238.3.1	g7374.t1	incompletely characterized transport systems	53.6586	hybrid sensor histidine kinase/response regulator [Balneola vulgaris]		8.44e-07	8.72%
gnl|TC-DB|WP_049997940.1|9.A.24.1.16	g9074.t1	incompletely characterized transport systems	80.8043	tryptophan-rich sensory protein [Halococcus sediminicola]		2.77e-16	75.66%
gnl|TC-DB|WP_064329934.1|9.B.238.3.2	g13151.t1	incompletely characterized transport systems	121.947	HAMP domain-containing histidine kinase [Shinella sp. HZN7]		2.30e-27	13.28%
gnl|TC-DB|WP_064329934.1|9.B.238.3.2	g3576.t1	incompletely characterized transport systems	75.7145	HAMP domain-containing histidine kinase [Shinella sp. HZN7]		1.32e-13	18.27%
gnl|TC-DB|WP_121250785|9.B.111.1.5	g9061.t1	incompletely characterized transport systems	208.05	lysine--tRNA ligase [Solirubrobacter pauli]		8.24e-54	63.69%
gnl|TC-DB|WP_121250785|9.B.111.1.5	g7296.t1	incompletely characterized transport systems	310.695	lysine--tRNA ligase [Solirubrobacter pauli]		4.06e-85	79.15%
gnl|TC-DB|XP_965655.1|9.A.1.1.5	g11114.t1	incompletely characterized transport systems	1253.59	rho GAP domain-containing protein [Neurospora crassa OR74A]		0	92.08%
gnl|TC-DB|XP_002843003.1|9.A.1.1.4	g4546.t1	incompletely characterized transport systems	639.837	beta-chimaerin [Microsporum canis CBS 113480]		0	93.32%
gnl|TC-DB|XP_002843003.1|9.A.1.1.4	g5377.t1	incompletely characterized transport systems	115.161	beta-chimaerin [Microsporum canis CBS 113480]		1.52e-25	22.25%
gnl|TC-DB|XP_003003461.1|9.B.214.1.3	g871.t1	incompletely characterized transport systems	501.139	ER-derived vesicles protein ERV29 [Verticillium alfalfae VaMs.102]		7.80e-152	65.17%
gnl|TC-DB|XP_009160393.1|9.B.392.2.3	g9187.t1	incompletely characterized transport systems	202.112	hypothetical protein HMPREF1120_07908 [Exophiala dermatitidis NIH/UT8656]		7.64e-52	64.39%
gnl|TC-DB|XP_013020927.1|9.B.142.18.1	g14528.t1	incompletely characterized transport systems	324.692	pig-M [Schizosaccharomyces cryophilus OY26]		7.25e-90	95.22%
gnl|TC-DB|XP_013259095.1|9.B.371.1.3	g5208.t1	incompletely characterized transport systems	74.8662	hypothetical protein A1O9_06692 [Exophiala aquamarina CBS 119918]		1.84e-14	73.12%
gnl|TC-DB|XP_013259095.1|9.B.371.1.3	g1152.t1	incompletely characterized transport systems	68.0797	hypothetical protein A1O9_06692 [Exophiala aquamarina CBS 119918]		2.78e-12	45.16%
gnl|TC-DB|XP_018005065.1|9.B.316.1.2	g5558.t1	incompletely characterized transport systems	347.596	Nitrosoguanidine resistance protein SNG1 [Phialophora attae]		1.11e-96	91.25%
gnl|TC-DB|XP_022466593.1|9.B.115.1.14	g2042.t1	incompletely characterized transport systems	396.374	hypothetical protein KNAG_0J02690 [Kazachstania naganishii CBS 8797]		9.62e-111	88.63%
gnl|TC-DB|XP_023130207.1|9.B.311.1.20	g933.t1	incompletely characterized transport systems	80.3802	ceramide synthase 1 [Amphiprion ocellaris]		1.86e-15	57.47%
gnl|TC-DB|XP_023908334.1|9.B.371.2.3	g2734.t1	incompletely characterized transport systems	124.916	acyl-coenzyme A thioesterase 9, mitochondrial-like [Quercus suber]		7.07e-29	71.25%
gnl|TC-DB|Q7S8H8|9.A.27.1.6	g2936.t1	incompletely characterized transport systems	65.959	Uncharacterized protein OS=Neurospora crassa (strain ATCC 24698 / 74-OR23-1A / CBS 708.71 / DSM 1257 / FGSC 987) GN=NCU05230 PE=4 SV=1		7.48e-12	79.52%
gnl|TC-DB|A0L4L0|3.A.1.132.3	g4119.t1	primary active transporters	128.309	Putative uncharacterized protein - Magnetococcus sp. (strain MC-1).		2.06e-30	64.44%
gnl|TC-DB|A0L4L0|3.A.1.132.3	g4790.t1	primary active transporters	148.669	Putative uncharacterized protein - Magnetococcus sp. (strain MC-1).		1.41e-36	85.09%
gnl|TC-DB|A0L4L0|3.A.1.132.3	g11873.t1	primary active transporters	163.938	Putative uncharacterized protein - Magnetococcus sp. (strain MC-1).		2.13e-41	79.59%
gnl|TC-DB|A0QNI9|3.A.24.5.1	g3473.t1	primary active transporters	131.703	ATPase, AAA family protein OS=Mycobacterium smegmatis (strain ATCC 700084 / mc(2)155) GN=MSMEG_0059 PE=4 SV=1		1.96e-30	25.12%
gnl|TC-DB|A0QNI9|3.A.24.5.1	g926.t1	primary active transporters	115.585	ATPase, AAA family protein OS=Mycobacterium smegmatis (strain ATCC 700084 / mc(2)155) GN=MSMEG_0059 PE=4 SV=1		2.70e-25	6.87%
gnl|TC-DB|A2QHQ3|3.A.19.1.2	g6111.t1	primary active transporters	199.567	Protein get1 OS=Aspergillus niger (strain CBS 513.88 / FGSC A1513) GN=get1 PE=3 SV=1		3.05e-53	64.36%
gnl|TC-DB|B0DYA3|3.A.28.1.2	g3100.t1	primary active transporters	218.23	Mycorrhiza-induced mitochondrial AAA ATPase BSC1 OS=Laccaria bicolor (strain S238N-H82 / ATCC MYA-4686) GN=LACBIDRAFT_396180 PE=3 SV=1		5.45e-57	55.48%
gnl|TC-DB|B0DYA3|3.A.28.1.2	g5681.t1	primary active transporters	185.994	Mycorrhiza-induced mitochondrial AAA ATPase BSC1 OS=Laccaria bicolor (strain S238N-H82 / ATCC MYA-4686) GN=LACBIDRAFT_396180 PE=3 SV=1		3.04e-47	65.20%
gnl|TC-DB|B0DYA3|3.A.28.1.2	g4223.t1	primary active transporters	164.362	Mycorrhiza-induced mitochondrial AAA ATPase BSC1 OS=Laccaria bicolor (strain S238N-H82 / ATCC MYA-4686) GN=LACBIDRAFT_396180 PE=3 SV=1		6.40e-41	64.92%
gnl|TC-DB|B0DYA3|3.A.28.1.2	g1830.t1	primary active transporters	151.638	Mycorrhiza-induced mitochondrial AAA ATPase BSC1 OS=Laccaria bicolor (strain S238N-H82 / ATCC MYA-4686) GN=LACBIDRAFT_396180 PE=3 SV=1		8.05e-37	54.42%
gnl|TC-DB|B0Y3B6|3.A.1.201.10	g6954.t1	primary active transporters	611.843	ABC multidrug transporter Mdr1 OS=Aspergillus fumigatus (strain CEA10 / CBS 144.89 / FGSC A1163) GN=AFUB_053630 PE=4 SV=1		9.46e-176	91.63%
gnl|TC-DB|B0Y3B6|3.A.1.201.10	g3611.t1	primary active transporters	672.497	ABC multidrug transporter Mdr1 OS=Aspergillus fumigatus (strain CEA10 / CBS 144.89 / FGSC A1163) GN=AFUB_053630 PE=4 SV=1		0	62.42%
gnl|TC-DB|B0Y3B6|3.A.1.201.10	g5935.t1	primary active transporters	1670.53	ABC multidrug transporter Mdr1 OS=Aspergillus fumigatus (strain CEA10 / CBS 144.89 / FGSC A1163) GN=AFUB_053630 PE=4 SV=1		0	96.26%
gnl|TC-DB|B3ET62|3.A.23.6.1	g13638.t1	primary active transporters	297.97	Glyceraldehyde-3-phosphate dehydrogenase OS=Amoebophilus asiaticus (strain 5a2) GN=Aasi_1069 PE=3 SV=1		6.71e-83	96.44%
gnl|TC-DB|B3ET62|3.A.23.6.1	g9588.t1	primary active transporters	213.14	Glyceraldehyde-3-phosphate dehydrogenase OS=Amoebophilus asiaticus (strain 5a2) GN=Aasi_1069 PE=3 SV=1		2.30e-56	94.57%
gnl|TC-DB|B3ET64|3.A.23.6.1	g13802.t1	primary active transporters	96.9221	Uncharacterized protein OS=Amoebophilus asiaticus (strain 5a2) GN=Aasi_1071 PE=4 SV=1		6.01e-21	73.33%
gnl|TC-DB|B3LDT4|3.A.3.3.10	g13441.t1	primary active transporters	1328.24	Plasma membrane ATPase OS=Leptosphaeria maculans GN=pma1 PE=3 SV=1		0	94.22%
gnl|TC-DB|B3LDT4|3.A.3.3.10	g6940.t1	primary active transporters	1384.65	Plasma membrane ATPase OS=Leptosphaeria maculans GN=pma1 PE=3 SV=1		0	98.92%
gnl|TC-DB|B5B9V9|3.A.3.9.5	g1671.t1	primary active transporters	1153.91	Na+ or K+ P-type ATPase OS=Ustilago maydis GN=ena1 PE=3 SV=1		0	93.07%
gnl|TC-DB|B7FYG1|3.A.25.1.1	g15315.t1	primary active transporters	118.554	Ubiquitin-activating enzyme E1, protein 1 (Fragment) OS=Phaeodactylum tricornutum (strain CCAP 1055/1) GN=UBA1 PE=4 SV=1		4.70e-27	44.79%
gnl|TC-DB|B7FZS1|3.A.25.1.1	g7031.t1	primary active transporters	156.728	Predicted protein OS=Phaeodactylum tricornutum (strain CCAP 1055/1) GN=hUbi PE=4 SV=1		2.87e-40	49.35%
gnl|TC-DB|B7FZS1|3.A.25.1.1	g10192.t1	primary active transporters	468.055	Predicted protein OS=Phaeodactylum tricornutum (strain CCAP 1055/1) GN=hUbi PE=4 SV=1		2.96e-135	9.76%
gnl|TC-DB|B7G1T3|3.A.25.1.1	g11170.t1	primary active transporters	90.5598	Predicted protein OS=Phaeodactylum tricornutum (strain CCAP 1055/1) GN=sCdc48 PE=3 SV=1		1.85e-18	47.65%
gnl|TC-DB|C8Z4J7|3.A.5.8.1	g11817.t1	primary active transporters	122.795	Yet3p OS=Saccharomyces cerevisiae (strain Lalvin EC1118 / Prise de mousse) GN=EC1118_1D0_1563g PE=4 SV=1		2.89e-29	91.90%
gnl|TC-DB|C8Z8U3|3.A.16.1.2	g6475.t1	primary active transporters	261.493	Ufd1p OS=Saccharomyces cerevisiae (strain Lalvin EC1118 / Prise de mousse) GN=EC1118_1G1_3543g PE=4 SV=1		4.35e-71	86.75%
gnl|TC-DB|C8ZEM9|3.A.16.1.2	g11358.t1	primary active transporters	219.078	Ubc7p OS=Saccharomyces cerevisiae (strain Lalvin EC1118 / Prise de mousse) GN=EC1118_1M3_1838g PE=3 SV=1		3.48e-62	100.00%
gnl|TC-DB|C8ZEM9|3.A.16.1.2	g706.t1	primary active transporters	128.309	Ubc7p OS=Saccharomyces cerevisiae (strain Lalvin EC1118 / Prise de mousse) GN=EC1118_1M3_1838g PE=3 SV=1		4.46e-31	69.06%
gnl|TC-DB|C8ZEM9|3.A.16.1.2	g5336.t1	primary active transporters	135.52	Ubc7p OS=Saccharomyces cerevisiae (strain Lalvin EC1118 / Prise de mousse) GN=EC1118_1M3_1838g PE=3 SV=1		1.35e-33	91.57%
gnl|TC-DB|E7LWL7|3.A.16.1.2	g8070.t1	primary active transporters	1214.14	Uba1p OS=Saccharomyces cerevisiae (strain VIN 13) GN=VIN13_2757 PE=3 SV=1		0	98.04%
gnl|TC-DB|E7LWL7|3.A.16.1.2	g10784.t1	primary active transporters	102.436	Uba1p OS=Saccharomyces cerevisiae (strain VIN 13) GN=VIN13_2757 PE=3 SV=1		4.64e-22	31.68%
gnl|TC-DB|E7NGV2|3.A.16.1.2	g11962.t1	primary active transporters	211.443	Ubc6p OS=Saccharomyces cerevisiae (strain FostersO) GN=FOSTERSO_1338 PE=4 SV=1		1.49e-56	54.55%
gnl|TC-DB|E7Q288|3.A.16.1.2	g1854.t1	primary active transporters	173.694	Ubc1p OS=Saccharomyces cerevisiae (strain FostersB) GN=FOSTERSB_0886 PE=3 SV=1		5.85e-45	90.64%
gnl|TC-DB|E7Q288|3.A.16.1.2	g3843.t1	primary active transporters	92.2564	Ubc1p OS=Saccharomyces cerevisiae (strain FostersB) GN=FOSTERSB_0886 PE=3 SV=1		8.74e-20	63.50%
gnl|TC-DB|EGD79054.1|3.E.1.5.2	g12412.t1	primary active transporters	104.133	learning/memory process protein [Salpingoeca rosetta]		2.62e-22	40.66%
gnl|TC-DB|F1RBC8|3.A.1.203.15	g1164.t1	primary active transporters	584.273	ATP-binding cassette, sub-family D (ALD), member 1 OS=Danio rerio OX=7955 GN=abcd1 PE=4 SV=1		2.19e-168	86.88%
gnl|TC-DB|F2RYR3|3.A.1.212.3	g10130.t1	primary active transporters	924.019	ABC multidrug transporter Mdr2 OS=Trichophyton tonsurans (strain CBS 112818) GN=TESG_03905 PE=4 SV=1		0	81.65%
gnl|TC-DB|F2SG60|3.A.1.205.32	g2503.t1	primary active transporters	1584.85	ABC multidrug transporter MDR3 OS=Trichophyton rubrum (strain ATCC MYA-4607 / CBS 118892) OX=559305 GN=MDR3 PE=2 SV=3		0	98.86%
gnl|TC-DB|F2SG60|3.A.1.205.32	g6841.t1	primary active transporters	1673.07	ABC multidrug transporter MDR3 OS=Trichophyton rubrum (strain ATCC MYA-4607 / CBS 118892) OX=559305 GN=MDR3 PE=2 SV=3		0	96.34%
gnl|TC-DB|F2SG60|3.A.1.205.32	g10053.t1	primary active transporters	1743.06	ABC multidrug transporter MDR3 OS=Trichophyton rubrum (strain ATCC MYA-4607 / CBS 118892) OX=559305 GN=MDR3 PE=2 SV=3		0	95.74%
gnl|TC-DB|F2SG60|3.A.1.205.32	g13029.t1	primary active transporters	1217.96	ABC multidrug transporter MDR3 OS=Trichophyton rubrum (strain ATCC MYA-4607 / CBS 118892) OX=559305 GN=MDR3 PE=2 SV=3		0	99.93%
gnl|TC-DB|F2SG60|3.A.1.205.32	g13193.t1	primary active transporters	1533.53	ABC multidrug transporter MDR3 OS=Trichophyton rubrum (strain ATCC MYA-4607 / CBS 118892) OX=559305 GN=MDR3 PE=2 SV=3		0	99.46%
gnl|TC-DB|F2SHL1|3.A.1.205.27	g7746.t1	primary active transporters	1673.5	Uncharacterized protein OS=Trichophyton rubrum (strain ATCC MYA-4607 / CBS 118892) GN=TERG_02508 PE=3 SV=2		0	96.04%
gnl|TC-DB|F4JKK0|3.A.16.1.5	g11294.t1	primary active transporters	131.278	Probable E3 ubiquitin ligase SUD1 OS=Arabidopsis thaliana OX=3702 GN=SUD1 PE=1 SV=1		3.68e-30	13.81%
gnl|TC-DB|F4K2G0|3.D.1.8.1	g12539.t1	primary active transporters	115.161	Peptidyl-prolyl cis-trans isomerase OS=Arabidopsis thaliana GN=CYP20-2 PE=3 SV=1		5.09e-27	87.95%
gnl|TC-DB|F4K2G0|3.D.1.8.1	g2814.t1	primary active transporters	141.458	Peptidyl-prolyl cis-trans isomerase OS=Arabidopsis thaliana GN=CYP20-2 PE=3 SV=1		2.77e-35	84.43%
gnl|TC-DB|F4K2G0|3.D.1.8.1	g1280.t1	primary active transporters	186.418	Peptidyl-prolyl cis-trans isomerase OS=Arabidopsis thaliana GN=CYP20-2 PE=3 SV=1		9.42e-49	66.93%
gnl|TC-DB|F4K2G0|3.D.1.8.1	g8901.t1	primary active transporters	193.629	Peptidyl-prolyl cis-trans isomerase OS=Arabidopsis thaliana GN=CYP20-2 PE=3 SV=1		4.46e-51	75.21%
gnl|TC-DB|F4K2G0|3.D.1.8.1	g10293.t1	primary active transporters	116.433	Peptidyl-prolyl cis-trans isomerase OS=Arabidopsis thaliana GN=CYP20-2 PE=3 SV=1		2.06e-26	24.70%
gnl|TC-DB|F4K2G0|3.D.1.8.1	g10419.t1	primary active transporters	237.317	Peptidyl-prolyl cis-trans isomerase OS=Arabidopsis thaliana GN=CYP20-2 PE=3 SV=1		1.05e-64	63.44%
gnl|TC-DB|F4K2G0|3.D.1.8.1	g9603.t1	primary active transporters	131.703	Peptidyl-prolyl cis-trans isomerase OS=Arabidopsis thaliana GN=CYP20-2 PE=3 SV=1		6.04e-32	87.96%
gnl|TC-DB|F4K2G0|3.D.1.8.1	g12980.t1	primary active transporters	136.368	Peptidyl-prolyl cis-trans isomerase OS=Arabidopsis thaliana GN=CYP20-2 PE=3 SV=1		1.92e-32	22.60%
gnl|TC-DB|F4K2G0|3.D.1.8.1	g11767.t1	primary active transporters	212.292	Peptidyl-prolyl cis-trans isomerase OS=Arabidopsis thaliana GN=CYP20-2 PE=3 SV=1		2.66e-56	43.99%
gnl|TC-DB|F9VN10|3.D.10.1.4	g8945.t1	primary active transporters	103.709	Succinate dehydrogenase flavoprotein subunit OS=Sulfolobus tokodaii (strain DSM 16993 / JCM 10545 / NBRC 100140 / 7) GN=sdhA PE=4 SV=1		2.53e-22	73.32%
gnl|TC-DB|G2JTB4|3.A.11.1.4	g13367.t1	primary active transporters	84.1975	ComE operon protein 2 OS=Listeria monocytogenes J0161 GN=LMOG_00216 PE=3 SV=1		4.99e-17	45.28%
gnl|TC-DB|G9M9M7|3.A.5.9.2	g6681.t1	primary active transporters	863.79	Sec61 alpha subunit OS=Penicillium ochrochloron GN=PoSec61 PE=2 SV=1		0	100.00%
gnl|TC-DB|H9BZ66|3.A.1.204.23	g424.t1	primary active transporters	278.883	ABCG1 OS=Petunia hybrida PE=4 SV=1		2.03e-75	91.38%
gnl|TC-DB|I7FYK4|3.D.10.1.9	g7319.t1	primary active transporters	75.7145	Succinate dehydrogenase flavoprotein subunit OS=Mycolicibacterium smegmatis (strain ATCC 700084 / mc(2)155) OX=246196 GN=sdhA PE=3 SV=1		5.23e-14	53.96%
gnl|TC-DB|K0E4D9|3.A.1.208.41	g1236.t1	primary active transporters	343.779	EcdL OS=Aspergillus rugulosus GN=ecdL PE=4 SV=1		1.94e-94	33.57%
gnl|TC-DB|K0E4D9|3.A.1.208.41	g2706.t1	primary active transporters	825.192	EcdL OS=Aspergillus rugulosus GN=ecdL PE=4 SV=1		0	98.12%
gnl|TC-DB|K0E4D9|3.A.1.208.41	g5622.t1	primary active transporters	120.675	EcdL OS=Aspergillus rugulosus GN=ecdL PE=4 SV=1		1.36e-27	41.04%
gnl|TC-DB|K0E4D9|3.A.1.208.41	g12146.t1	primary active transporters	834.947	EcdL OS=Aspergillus rugulosus GN=ecdL PE=4 SV=1		0	98.77%
gnl|TC-DB|K0E4D9|3.A.1.208.41	g12243.t1	primary active transporters	580.032	EcdL OS=Aspergillus rugulosus GN=ecdL PE=4 SV=1		4.51e-166	99.30%
gnl|TC-DB|K0E4D9|3.A.1.208.41	g12031.t1	primary active transporters	332.751	EcdL OS=Aspergillus rugulosus GN=ecdL PE=4 SV=1		3.59e-92	99.09%
gnl|TC-DB|KZV12328|3.A.1.31.3	g6738.t1	primary active transporters	961.769	RLI1 [Saccharomyces cerevisiae]		0	99.01%
gnl|TC-DB|O00623|3.A.20.1.1	g442.t1	primary active transporters	125.34	Peroxisome assembly protein 12 OS=Homo sapiens GN=PEX12 PE=1 SV=1		3.18e-29	88.14%
gnl|TC-DB|O00628|3.A.20.1.1	g1643.t1	primary active transporters	88.439	Peroxisomal targeting signal 2 receptor OS=Homo sapiens GN=PEX7 PE=1 SV=1		8.23e-18	34.02%
gnl|TC-DB|O43681|3.A.19.1.1	g2840.t1	primary active transporters	354.383	Arsenical pump-driving ATPase - Homo sapiens (Human).		3.88e-101	97.37%
gnl|TC-DB|O43715|3.A.9.1.1	g3210.t1	primary active transporters	55.7793	TP53-regulated inhibitor of apoptosis 1 OS=Homo sapiens GN=TRIAP1 PE=1 SV=1		1.82e-09	69.51%
gnl|TC-DB|O47950|3.D.1.6.2	g6658.t1	primary active transporters	387.466	NADH-ubiquinone oxidoreductase 19.3 kDa subunit, mitochondrial - Neurospora crassa.		9.18e-120	100.00%
gnl|TC-DB|O74631|3.E.1.4.9	g7260.t1	primary active transporters	141.034	PROTEIN FDD123 (CVHSP30/1) - Coriolus versicolor.		2.37e-34	97.95%
gnl|TC-DB|O74631|3.E.1.4.9	g10305.t1	primary active transporters	198.295	PROTEIN FDD123 (CVHSP30/1) - Coriolus versicolor.		4.88e-52	98.98%
gnl|TC-DB|O74631|3.E.1.4.9	g13778.t1	primary active transporters	143.155	PROTEIN FDD123 (CVHSP30/1) - Coriolus versicolor.		5.00e-35	96.07%
gnl|TC-DB|O74700|3.A.8.1.1	g14461.t1	primary active transporters	74.442	Mitochondrial import inner membrane translocase subunit TIM9 - Saccharomyces cerevisiae (Baker's yeast).		2.22e-15	94.51%
gnl|TC-DB|O75340|3.A.5.9.1	g2948.t1	primary active transporters	155.455	Programmed cell death protein 6 OS=Homo sapiens GN=PDCD6 PE=1 SV=1		3.19e-39	58.97%
gnl|TC-DB|O76094|3.A.5.9.1	g5908.t1	primary active transporters	135.944	Signal recognition particle 72 kDa protein (SRP72) - Homo sapiens (Human).		4.69e-32	88.64%
gnl|TC-DB|O94979|3.A.5.9.1	g7287.t1	primary active transporters	452.362	Protein transport protein Sec31A OS=Homo sapiens GN=SEC31A PE=1 SV=3		2.56e-127	81.63%
gnl|TC-DB|O97252|3.A.26.1.1	g8556.t1	primary active transporters	128.309	ATP-dependent Clp protease proteolytic subunit OS=Plasmodium falciparum (isolate 3D7) GN=PF3D7_0307400 PE=1 SV=1		1.39e-30	75.00%
gnl|TC-DB|P0AAI3|3.A.29.1.5	g11613.t1	primary active transporters	211.443	ATP-dependent zinc metalloprotease FtsH OS=Escherichia coli (strain K12) OX=83333 GN=ftsH PE=1 SV=1		2.78e-55	59.23%
gnl|TC-DB|P0AAI3|3.A.29.1.5	g2282.t1	primary active transporters	209.322	ATP-dependent zinc metalloprotease FtsH OS=Escherichia coli (strain K12) OX=83333 GN=ftsH PE=1 SV=1		1.55e-54	51.52%
gnl|TC-DB|P0AAI3|3.A.29.1.5	g6999.t1	primary active transporters	203.808	ATP-dependent zinc metalloprotease FtsH OS=Escherichia coli (strain K12) OX=83333 GN=ftsH PE=1 SV=1		6.71e-53	52.38%
gnl|TC-DB|P00424|3.D.4.8.1	g13889.t1	primary active transporters	90.984	Cytochrome c oxidase polypeptide 5A, mitochondrial OS=Saccharomyces cerevisiae (strain ATCC 204508 / S288c) GN=COX5A PE=1 SV=1		1.32e-19	88.07%
gnl|TC-DB|P00427|3.D.4.8.1	g14748.t1	primary active transporters	146.548	Cytochrome c oxidase subunit 6, mitochondrial OS=Saccharomyces cerevisiae (strain ATCC 204508 / S288c) GN=COX6 PE=1 SV=1		1.27e-37	90.91%
gnl|TC-DB|P00830|3.A.2.1.3	g15433.t1	primary active transporters	797.198	ATP SYNTHASE BETA CHAIN, MITOCHONDRIAL PRECURSOR (EC 3.6.1.34) - Saccharomyces cerevisiae (Baker's yeast).		0	94.77%
gnl|TC-DB|P04037|3.D.4.8.1	g15467.t1	primary active transporters	149.517	Cytochrome c oxidase subunit 4, mitochondrial OS=Saccharomyces cerevisiae (strain ATCC 204508 / S288c) GN=COX4 PE=1 SV=1		3.94e-38	66.49%
gnl|TC-DB|P04839|5.B.1.1.1	g4038.t1	transmembrane electron carriers	342.93	Cytochrome b-245 heavy chain - Homo sapiens (Human).		3.68e-95	91.15%
gnl|TC-DB|P05626|3.A.2.1.3	g9589.t1	primary active transporters	221.199	ATP SYNTHASE SUBUNIT 4, MITOCHONDRIAL PRECURSOR (EC 3.6.1.34) - Saccharomyces cerevisiae (Baker's yeast).		7.75e-60	83.53%
gnl|TC-DB|P07038|3.A.3.3.1	g12352.t1	primary active transporters	1686.22	PLASMA MEMBRANE ATPASE (EC 3.6.3.6) (PROTON PUMP) - Neurospora crassa.		0	100.00%
gnl|TC-DB|P07143|3.D.3.3.1	g6053.t1	primary active transporters	365.411	Cytochrome C1, heme protein precursor - Saccharomyces cerevisiae (Baker's yeast).		5.20e-106	85.67%
gnl|TC-DB|P07213|3.A.8.1.1	g7551.t1	primary active transporters	255.979	Mitochondrial precursor proteins import receptor (70 kDa mitochondrial outer membrane protein) (Translocase of outer membrane TOM70) - Saccharomyces cerevisiae (Baker's yeast).		1.57e-68	95.35%
gnl|TC-DB|P07251|3.A.2.1.3	g5278.t1	primary active transporters	891.359	ATP synthase alpha chain, mitochondrial precursor (EC 3.6.1.34) - Saccharomyces cerevisiae (Baker's yeast).		0	93.12%
gnl|TC-DB|P08067|3.D.3.3.1	g878.t1	primary active transporters	289.911	Cytochrome b-c1 complex subunit Rieske, mitochondrial OS=Saccharomyces cerevisiae (strain ATCC 204508 / S288c) GN=RIP1 PE=1 SV=1		2.88e-84	82.02%
gnl|TC-DB|P09132|3.A.5.9.1	g2439.t1	primary active transporters	70.6246	Signal recognition particle 19 kDa protein (SRP19) - Homo sapiens (Human).		6.24e-13	31.29%
gnl|TC-DB|P09457|3.A.2.1.3	g10091.t1	primary active transporters	162.666	ATP SYNTHASE OLIGOMYCIN SENSITIVITY CONFERRAL PROTEIN PRECURSOR, MITOCHONDRIAL (EC 3.6.1.34) (OSCP) (ATP SYNTHASE CHAIN 5) - Saccharomyces cerevisiae (Baker's yeast).		1.37e-41	83.48%
gnl|TC-DB|P11024|3.D.2.3.1	g6694.t1	primary active transporters	1077.99	NAD(P) TRANSHYDROGENASE, MITOCHONDRIAL PRECURSOR (EC 1.6.1.2) (PYRIDINE NUCLEOTIDE TRANSHYDROGENASE) (NICOTINAMIDE NUCLEOTIDE TRANSHYDROGENASE) - Bos taurus (Bovine).		0	90.39%
gnl|TC-DB|P11943|3.D.1.6.2	g3693.t1	primary active transporters	171.573	Acyl carrier protein, mitochondrial - Neurospora crassa.		8.12e-47	100.00%
gnl|TC-DB|P12866|3.A.1.206.1	g7362.t1	primary active transporters	303.484	Mating factor A secretion protein STE6 (Multiple drug resistance protein homolog) (P-glycoprotein) - Saccharomyces cerevisiae (Baker's yeast).		5.50e-82	29.44%
gnl|TC-DB|P14906|3.A.5.8.1	g1147.t1	primary active transporters	199.143	Translocation protein (NPL1 protein) - Saccharomyces cerevisiae (Baker's yeast).		3.57e-51	98.30%
gnl|TC-DB|P16140|3.A.2.2.3	g13505.t1	primary active transporters	871.848	VACUOLAR ATP SYNTHASE SUBUNIT B (EC 3.6.1.34) (V-ATPASE B SUBUNIT) (VACUOLAR PROTON PUMP B SUBUNIT) (V-ATPASE 57 KDA SUBUNIT) - Saccharomyces cerevisiae (Baker's yeast).		0	98.05%
gnl|TC-DB|P16615|3.A.3.2.7	g3439.t1	primary active transporters	1032.6	Sarcoplasmic/endoplasmic reticulum calcium ATPase 2 (EC 3.6.3.8) (Calcium pump 2) (SERCA2) (SR Ca(2+)-ATPase 2) (Calcium-transporting ATPase sarcoplasmic reticulum type, slow twitch skeletal muscle isoform) (Endoplasmic reticulum cla		0	98.40%
gnl|TC-DB|P19516|3.D.4.8.1	g13797.t1	primary active transporters	236.468	Cytochrome c oxidase assembly protein COX11, mitochondrial OS=Saccharomyces cerevisiae (strain ATCC 204508 / S288c) GN=COX11 PE=2 SV=2		5.20e-63	35.36%
gnl|TC-DB|P21283|3.A.2.2.4	g15312.t1	primary active transporters	259.372	Vacuolar ATP synthase subunit C 1 - Homo sapiens (Human).		2.87e-70	92.15%
gnl|TC-DB|P21912|3.D.10.1.7	g1294.t1	primary active transporters	381.952	Succinate dehydrogenase [ubiquinone] iron-sulfur subunit, mitochondrial OS=Homo sapiens OX=9606 GN=SDHB PE=1 SV=3		1.88e-113	89.66%
gnl|TC-DB|P21976|3.D.1.6.2	g7309.t1	primary active transporters	267.855	NADH-ubiquinone oxidoreductase 20.8 kDa subunit - Neurospora crassa.		2.74e-79	92.31%
gnl|TC-DB|P22142|3.D.1.6.2	g1297.t1	primary active transporters	843.006	NADH-ubiquinone oxidoreductase 49 kDa subunit, mitochondrial - Neurospora crassa.		0	99.80%
gnl|TC-DB|P22189|3.A.3.9.2	g15101.t1	primary active transporters	935.047	CALCIUM-TRANSPORTING ATPASE 3 (EC 3.6.3.8) - Schizosaccharomyces pombe (Fission yeast).		0	93.08%
gnl|TC-DB|P22189|3.A.3.9.2	g8469.t1	primary active transporters	944.803	CALCIUM-TRANSPORTING ATPASE 3 (EC 3.6.3.8) - Schizosaccharomyces pombe (Fission yeast).		0	92.35%
gnl|TC-DB|P22203|3.A.2.2.3	g9233.t1	primary active transporters	197.446	VACUOLAR ATP SYNTHASE SUBUNIT E (EC 3.6.1.34) (V-ATPASE E SUBUNIT) (VACUOLAR PROTON PUMP E SUBUNIT) (V-ATPASE 27 KDA SUBUNIT) - Saccharomyces cerevisiae (Baker's yeast).		2.03e-52	99.57%
gnl|TC-DB|P23710|3.D.1.6.2	g685.t1	primary active transporters	492.232	NADH-ubiquinone oxidoreductase 30.4 kDa subunit, mitochondrial - Neurospora crassa.		1.92e-153	99.66%
gnl|TC-DB|P23968|3.A.2.2.3	g13773.t1	primary active transporters	206.778	VACUOLAR ATP SYNTHASE 22 KDA PROTEOLIPID SUBUNIT (EC 3.6.1.34) - Saccharomyces cerevisiae (Baker's yeast).		3.82e-56	90.00%
gnl|TC-DB|P24004|3.A.20.1.5	g6091.t1	primary active transporters	391.708	Peroxisomal ATPase PEX1 OS=Saccharomyces cerevisiae (strain ATCC 204508 / S288c) GN=PEX1 PE=1 SV=2		4.31e-109	43.32%
gnl|TC-DB|P24917|3.D.1.6.2	g13119.t1	primary active transporters	938.44	NADH-ubiquinone oxidoreductase 51 kDa subunit, mitochondrial - Neurospora crassa.		0	99.80%
gnl|TC-DB|P24918|3.D.1.6.2	g7097.t1	primary active transporters	1334.6	NADH-ubiquinone oxidoreductase 78 kDa subunit, mitochondrial - Neurospora crassa.		0	100.00%
gnl|TC-DB|P24919|3.D.1.6.2	g823.t1	primary active transporters	215.685	NADH-ubiquinone oxidoreductase 29.9 kDa subunit, mitochondrial - Neurospora crassa.		1.14e-57	85.11%
gnl|TC-DB|P25284|3.D.1.6.2	g770.t1	primary active transporters	563.066	NADH-ubiquinone oxidoreductase 40 kDa subunit, mitochondrial - Neurospora crassa.		8.45e-168	57.66%
gnl|TC-DB|P25371|3.A.1.204.9	g7997.t1	primary active transporters	803.984	Probable ATP-dependent permease OS=Saccharomyces cerevisiae GN=ADP1 PE=1 SV=2		0	99.26%
gnl|TC-DB|P25515|3.A.2.2.3	g14120.t1	primary active transporters	255.131	VACUOLAR ATP SYNTHASE 16 KDA PROTEOLIPID SUBUNIT (EC 3.6.1.34) - Saccharomyces cerevisiae (Baker's yeast).		1.27e-75	98.77%
gnl|TC-DB|P25515|3.A.2.2.3	g13664.t1	primary active transporters	194.053	VACUOLAR ATP SYNTHASE 16 KDA PROTEOLIPID SUBUNIT (EC 3.6.1.34) - Saccharomyces cerevisiae (Baker's yeast).		3.05e-53	88.14%
gnl|TC-DB|P25694|3.A.16.1.2	g12344.t1	primary active transporters	1322.3	Cell division control protein 48 - Saccharomyces cerevisiae (Baker's yeast).		0	98.78%
gnl|TC-DB|P25694|3.A.16.1.2	g446.t1	primary active transporters	209.322	Cell division control protein 48 - Saccharomyces cerevisiae (Baker's yeast).		1.74e-54	49.67%
gnl|TC-DB|P25710|3.D.1.6.2	g4001.t1	primary active transporters	219.502	NADH-ubiquinone oxidoreductase 21.3 kDa subunit - Neurospora crassa.		1.09e-60	100.00%
gnl|TC-DB|P25711|3.D.1.6.2	g802.t1	primary active transporters	260.221	NADH-ubiquinone oxidoreductase 21 kDa subunit, mitochondrial - Neurospora crassa.		3.38e-74	100.00%
gnl|TC-DB|P28328|3.A.20.1.1	g4157.t1	primary active transporters	120.25	Peroxisome assembly factor 1 OS=Homo sapiens GN=PXMP3 PE=1 SV=1		1.09e-27	68.46%
gnl|TC-DB|P29340|3.A.20.1.5	g3654.t1	primary active transporters	93.1047	Ubiquitin-conjugating enzyme E2-21 kDa OS=Saccharomyces cerevisiae GN=PEX4 PE=1 SV=1		3.25e-20	75.15%
gnl|TC-DB|P30902|3.A.2.1.3	g1667.t1	primary active transporters	179.632	ATP SYNTHASE D CHAIN, MITOCHONDRIAL (EC 3.6.1.34) - Saccharomyces cerevisiae (Baker's yeast).		4.45e-48	98.84%
gnl|TC-DB|P31040|3.D.10.1.7	g13190.t1	primary active transporters	878.211	Succinate dehydrogenase [ubiquinone] flavoprotein subunit, mitochondrial OS=Homo sapiens OX=9606 GN=SDHA PE=1 SV=2		0	93.01%
gnl|TC-DB|P32366|3.A.2.2.3	g11115.t1	primary active transporters	415.461	VACUOLAR ATP SYNTHASE SUBUNIT D (EC 3.6.1.34) (V-ATPASE D SUBUNIT) (VACUOLAR PROTON PUMP D SUBUNIT) (V-ATPASE 39 KDA SUBUNIT) (V-ATPASE SUBUNIT M39) - Saccharomyces cerevisiae (Baker's yeast).		1.36e-121	100.00%
gnl|TC-DB|P32386|3.A.1.208.12	g11702.t1	primary active transporters	561.793	ATP-dependent bile acid permease - Saccharomyces cerevisiae (Baker's yeast).		3.56e-160	86.58%
gnl|TC-DB|P32386|3.A.1.208.12	g1811.t1	primary active transporters	577.063	ATP-dependent bile acid permease - Saccharomyces cerevisiae (Baker's yeast).		9.90e-165	88.54%
gnl|TC-DB|P32386|3.A.1.208.12	g11664.t1	primary active transporters	1236.2	ATP-dependent bile acid permease - Saccharomyces cerevisiae (Baker's yeast).		0	86.95%
gnl|TC-DB|P32386|3.A.1.208.12	g9642.t1	primary active transporters	747.148	ATP-dependent bile acid permease - Saccharomyces cerevisiae (Baker's yeast).		0	82.78%
gnl|TC-DB|P32386|3.A.1.208.12	g13156.t1	primary active transporters	610.995	ATP-dependent bile acid permease - Saccharomyces cerevisiae (Baker's yeast).		5.96e-175	79.65%
gnl|TC-DB|P32563|3.A.2.2.3	g11421.t1	primary active transporters	806.529	VACUOLAR ATP SYNTHASE 95 KDA SUBUNIT (EC 3.6.1.34) (VACUOLAR ATPASE 95 KDA SUBUNIT) - Saccharomyces cerevisiae (Baker's yeast).		0	98.60%
gnl|TC-DB|P32571|3.A.31.1.1	g976.t1	primary active transporters	144.427	Ubiquitin carboxyl-terminal hydrolase 4 OS=Saccharomyces cerevisiae (strain ATCC 204508 / S288c) OX=559292 GN=DOA4 PE=1 SV=2		2.55e-34	23.63%
gnl|TC-DB|P32610|3.A.2.2.3	g7052.t1	primary active transporters	391.708	VACUOLAR ATP SYNTHASE SUBUNIT D (EC 3.6.1.34) (V-ATPASE D SUBUNIT) (VACUOLAR PROTON PUMP D SUBUNIT) - Saccharomyces cerevisiae (Baker's yeast).		8.63e-119	98.84%
gnl|TC-DB|P32660|3.A.3.8.4	g9156.t1	primary active transporters	1452.94	Probable phospholipid-transporting ATPase DNF1 (EC 3.6.3.1) - Saccharomyces cerevisiae (Baker's yeast)		0	91.64%
gnl|TC-DB|P32795|3.A.29.1.1	g2854.t1	primary active transporters	613.54	Mitochondrial inner membrane i-AAA protease supercomplex subunit YME1 OS=Saccharomyces cerevisiae (strain ATCC 204508 / S288c) OX=559292 GN=YME1 PE=1 SV=1		3.73e-177	74.44%
gnl|TC-DB|P32799|3.D.4.8.1	g5928.t1	primary active transporters	88.0149	Cytochrome c oxidase subunit 6A, mitochondrial OS=Saccharomyces cerevisiae (strain ATCC 204508 / S288c) GN=COX13 PE=1 SV=1		5.52e-19	95.42%
gnl|TC-DB|P32839|3.A.28.1.1	g15190.t1	primary active transporters	152.486	Mitochondrial chaperone BCS1 OS=Saccharomyces cerevisiae (strain ATCC 204508 / S288c) GN=BCS1 PE=1 SV=2		3.09e-37	75.12%
gnl|TC-DB|P32839|3.A.28.1.1	g8689.t1	primary active transporters	382.377	Mitochondrial chaperone BCS1 OS=Saccharomyces cerevisiae (strain ATCC 204508 / S288c) GN=BCS1 PE=1 SV=2		6.27e-108	93.95%
gnl|TC-DB|P32839|3.A.28.1.1	g8946.t1	primary active transporters	173.694	Mitochondrial chaperone BCS1 OS=Saccharomyces cerevisiae (strain ATCC 204508 / S288c) GN=BCS1 PE=1 SV=2		8.33e-44	87.10%
gnl|TC-DB|P32842|3.A.2.2.3	g10804.t1	primary active transporters	217.381	PROTEOLIPID PROTEIN VMA11 - Saccharomyces cerevisiae (Baker's yeast).		7.36e-62	98.13%
gnl|TC-DB|P32897|3.A.8.1.1	g6546.t1	primary active transporters	184.722	Mitochondrial import inner membrane translocase subunit TIM23 (Mitochondrial protein import protein 3) (Mitochondrial protein import protein MAS6) (Membrane import machinery protein MIM23) - Saccharomyces cerevisiae (Baker's yeast).		1.55e-48	91.74%
gnl|TC-DB|P32916|3.A.5.8.1	g3383.t1	primary active transporters	352.262	Signal recognition particle receptor alpha subunit homolog (SR-alpha) (Docking protein alpha) (DP-alpha) - Saccharomyces cerevisiae (Baker's yeast).		8.99e-98	67.08%
gnl|TC-DB|P33755|3.A.16.1.2	g3704.t1	primary active transporters	511.319	NPL4 protein - Saccharomyces cerevisiae (Baker's yeast).		7.79e-147	90.95%
gnl|TC-DB|P33760|3.A.20.1.5	g1760.t1	primary active transporters	514.288	Peroxisomal ATPase PEX6 OS=Saccharomyces cerevisiae (strain ATCC 204508 / S288c) GN=PEX6 PE=1 SV=1		5.80e-146	53.13%
gnl|TC-DB|P35056|3.A.20.1.5	g13748.t1	primary active transporters	335.296	Peroxisomal targeting signal receptor OS=Saccharomyces cerevisiae (strain ATCC 204508 / S288c) GN=PEX5 PE=1 SV=1		1.02e-92	98.57%
gnl|TC-DB|P35180|3.A.8.1.1	g13878.t1	primary active transporters	100.315	Mitochondrial import receptor subunit TOM20 (Mitochondrial 20 kDa outer membrane protein) (MAS20 protein) (Translocase of outer membrane 20 kDa subunit) - Saccharomyces cerevisiae (Baker's yeast).		2.28e-22	75.81%
gnl|TC-DB|P36039|3.A.27.1.2	g644.t1	primary active transporters	177.087	ER membrane protein complex subunit 3 OS=Saccharomyces cerevisiae (strain ATCC 204508 / S288c) OX=559292 GN=EMC3 PE=1 SV=3		1.12e-45	93.87%
gnl|TC-DB|P36046|3.A.8.1.1	g6991.t1	primary active transporters	158.424	Intermembrane space import and assembly protein 40, mitochondrial - Saccharomyces cerevisiae (Baker's yeast).		1.94e-39	41.87%
gnl|TC-DB|P36095|3.A.31.1.1	g7280.t1	primary active transporters	116.009	Vacuolar protein-sorting-associated protein 24 OS=Saccharomyces cerevisiae (strain ATCC 204508 / S288c) OX=559292 GN=VPS24 PE=1 SV=1		5.34e-27	100.00%
gnl|TC-DB|P36108|3.A.31.1.1	g9093.t1	primary active transporters	240.71	DOA4-independent degradation protein 4 OS=Saccharomyces cerevisiae (strain ATCC 204508 / S288c) OX=559292 GN=DID4 PE=1 SV=2		8.49e-67	100.00%
gnl|TC-DB|P38077|3.A.2.1.3	g13766.t1	primary active transporters	280.156	ATP synthase gamma chain, mitochondrial precursor (EC 3.6.1.34) - Saccharomyces cerevisiae (Baker's yeast).		1.04e-77	98.68%
gnl|TC-DB|P38116|3.A.30.1.1	g826.t1	primary active transporters	221.623	ADP-ribosylation factor-like protein 1 OS=Saccharomyces cerevisiae (strain ATCC 204508 / S288c) OX=559292 GN=ARL1 PE=1 SV=4		4.39e-62	94.54%
gnl|TC-DB|P38116|3.A.30.1.1	g6683.t1	primary active transporters	266.583	ADP-ribosylation factor-like protein 1 OS=Saccharomyces cerevisiae (strain ATCC 204508 / S288c) OX=559292 GN=ARL1 PE=1 SV=4		1.03e-77	90.40%
gnl|TC-DB|P38116|3.A.30.1.1	g11272.t1	primary active transporters	103.284	ADP-ribosylation factor-like protein 1 OS=Saccharomyces cerevisiae (strain ATCC 204508 / S288c) OX=559292 GN=ARL1 PE=1 SV=4		2.55e-23	88.89%
gnl|TC-DB|P38116|3.A.30.1.1	g1813.t1	primary active transporters	161.817	ADP-ribosylation factor-like protein 1 OS=Saccharomyces cerevisiae (strain ATCC 204508 / S288c) OX=559292 GN=ARL1 PE=1 SV=4		7.46e-42	95.58%
gnl|TC-DB|P38116|3.A.30.1.1	g1213.t1	primary active transporters	208.05	ADP-ribosylation factor-like protein 1 OS=Saccharomyces cerevisiae (strain ATCC 204508 / S288c) OX=559292 GN=ARL1 PE=1 SV=4		2.48e-57	95.70%
gnl|TC-DB|P38116|3.A.30.1.1	g1862.t1	primary active transporters	89.2874	ADP-ribosylation factor-like protein 1 OS=Saccharomyces cerevisiae (strain ATCC 204508 / S288c) OX=559292 GN=ARL1 PE=1 SV=4		6.79e-19	88.68%
gnl|TC-DB|P38360|3.A.3.5.14	g1090.t1	primary active transporters	1053.39	Probable copper-transporting ATPase - Saccharomyces cerevisiae (Baker's yeast).		0	69.53%
gnl|TC-DB|P38523|3.A.8.1.1	g3457.t1	primary active transporters	180.056	GrpE protein homolog, mitochondrial precursor - Saccharomyces cerevisiae (Baker's yeast).		8.13e-47	94.35%
gnl|TC-DB|P38753|3.A.31.1.1	g8240.t1	primary active transporters	53.6586	Class E vacuolar protein-sorting machinery protein HSE1 OS=Saccharomyces cerevisiae (strain ATCC 204508 / S288c) OX=559292 GN=HSE1 PE=1 SV=1		2.75e-07	11.30%
gnl|TC-DB|P38753|3.A.31.1.1	g1493.t1	primary active transporters	52.8102	Class E vacuolar protein-sorting machinery protein HSE1 OS=Saccharomyces cerevisiae (strain ATCC 204508 / S288c) OX=559292 GN=HSE1 PE=1 SV=1		3.43e-07	12.56%
gnl|TC-DB|P38753|3.A.31.1.1	g6713.t1	primary active transporters	234.347	Class E vacuolar protein-sorting machinery protein HSE1 OS=Saccharomyces cerevisiae (strain ATCC 204508 / S288c) OX=559292 GN=HSE1 PE=1 SV=1		3.95e-62	57.46%
gnl|TC-DB|P38919|3.A.18.1.1	g1685.t1	primary active transporters	601.239	Eukaryotic initiation factor 4A-III - Homo sapiens (Human).		0	98.24%
gnl|TC-DB|P38919|3.A.18.1.1	g3800.t1	primary active transporters	187.691	Eukaryotic initiation factor 4A-III - Homo sapiens (Human).		9.97e-48	42.36%
gnl|TC-DB|P38919|3.A.18.1.1	g3899.t1	primary active transporters	670.8	Eukaryotic initiation factor 4A-III - Homo sapiens (Human).		0	75.35%
gnl|TC-DB|P38919|3.A.18.1.1	g13726.t1	primary active transporters	168.604	Eukaryotic initiation factor 4A-III - Homo sapiens (Human).		5.60e-42	49.21%
gnl|TC-DB|P38919|3.A.18.1.1	g9621.t1	primary active transporters	189.811	Eukaryotic initiation factor 4A-III - Homo sapiens (Human).		2.04e-48	48.79%
gnl|TC-DB|P38919|3.A.18.1.1	g10684.t1	primary active transporters	285.246	Eukaryotic initiation factor 4A-III - Homo sapiens (Human).		8.05e-78	69.96%
gnl|TC-DB|P38919|3.A.18.1.1	g15641.t1	primary active transporters	132.551	Eukaryotic initiation factor 4A-III - Homo sapiens (Human).		4.25e-31	59.84%
gnl|TC-DB|P39108|3.A.20.1.5	g1239.t1	primary active transporters	256.828	Peroxisomal targeting signal 2 receptor OS=Saccharomyces cerevisiae (strain ATCC 204508 / S288c) GN=PEX7 PE=1 SV=1		9.88e-70	97.51%
gnl|TC-DB|P39109|3.A.1.208.11	g13007.t1	primary active transporters	1470.75	Metal resistance protein YCF1 (Yeast cadmium factor 1) - Saccharomyces cerevisiae (Baker's yeast).		0	68.10%
gnl|TC-DB|P39111|3.A.2.2.3	g3960.t1	primary active transporters	140.186	VACUOLAR ATP SYNTHASE SUBUNIT F (EC 3.6.1.34) (V-ATPASE F SUBUNIT) (VACUOLAR PROTON PUMP F SUBUNIT) (V-ATPASE 14 KDA SUBUNIT) - Saccharomyces cerevisiae (Baker's yeast).		1.50e-36	92.19%
gnl|TC-DB|P39515|3.A.8.1.1	g3577.t1	primary active transporters	209.747	Mitochondrial import inner membrane translocase subunit TIM17 (Mitochondrial protein import protein 2) (Mitochondrial inner membrane protein MIM17) - Saccharomyces cerevisiae (Baker's yeast).		2.79e-59	96.20%
gnl|TC-DB|P39524|3.A.3.8.2	g8637.t1	primary active transporters	1457.6	POTENTIAL PHOSPHOLIPID-TRANSPORTING ATPASE 1 (EC 3.6.3.13) - Saccharomyces cerevisiae (Baker's yeast).		0	86.24%
gnl|TC-DB|P39929|3.A.31.1.1	g10855.t1	primary active transporters	125.764	Vacuolar-sorting protein SNF7 OS=Saccharomyces cerevisiae (strain ATCC 204508 / S288c) OX=559292 GN=SNF7 PE=1 SV=1		6.53e-30	100.00%
gnl|TC-DB|P39940|3.A.31.1.1	g12335.t1	primary active transporters	1075.87	E3 ubiquitin-protein ligase RSP5 OS=Saccharomyces cerevisiae (strain ATCC 204508 / S288c) OX=559292 GN=RSP5 PE=1 SV=1		0	98.39%
gnl|TC-DB|P39940|3.A.31.1.1	g12577.t1	primary active transporters	155.455	E3 ubiquitin-protein ligase RSP5 OS=Saccharomyces cerevisiae (strain ATCC 204508 / S288c) OX=559292 GN=RSP5 PE=1 SV=1		1.40e-37	30.26%
gnl|TC-DB|P39986|3.A.3.10.3	g13051.t1	primary active transporters	1367.26	Manganese-transporting ATPase 1 OS=Saccharomyces cerevisiae (strain ATCC 204508 / S288c) GN=SPF1 PE=1 SV=1		0	95.33%
gnl|TC-DB|P40341|3.A.29.1.1	g6428.t1	primary active transporters	754.782	Mitochondrial respiratory chain complexes assembly protein YTA12 OS=Saccharomyces cerevisiae (strain ATCC 204508 / S288c) OX=559292 GN=YTA12 PE=1 SV=2		0	69.06%
gnl|TC-DB|P40343|3.A.31.1.1	g740.t1	primary active transporters	270.825	Vacuolar protein sorting-associated protein 27 OS=Saccharomyces cerevisiae (strain ATCC 204508 / S288c) OX=559292 GN=VPS27 PE=1 SV=3		7.45e-73	68.23%
gnl|TC-DB|P40416|3.A.1.210.1	g4932.t1	primary active transporters	720.002	Mitochondrial transporter ATM1 precursor - Saccharomyces cerevisiae (Baker's yeast).		0	89.08%
gnl|TC-DB|P40527|3.A.3.8.18	g11533.t1	primary active transporters	1110.65	Probable phospholipid-transporting ATPase NEO1 OS=Saccharomyces cerevisiae (strain ATCC 204508 / S288c) GN=NEO1 PE=1 SV=1		0	74.60%
gnl|TC-DB|P40529|3.A.30.1.1	g11804.t1	primary active transporters	99.8912	ADP-ribosylation factor GTPase-activating protein effector protein 2 OS=Saccharomyces cerevisiae (strain ATCC 204508 / S288c) OX=559292 GN=AGE2 PE=1 SV=1		3.36e-21	15.75%
gnl|TC-DB|P40529|3.A.30.1.1	g3754.t1	primary active transporters	75.7145	ADP-ribosylation factor GTPase-activating protein effector protein 2 OS=Saccharomyces cerevisiae (strain ATCC 204508 / S288c) OX=559292 GN=AGE2 PE=1 SV=1		1.14e-13	10.59%
gnl|TC-DB|P40529|3.A.30.1.1	g7113.t1	primary active transporters	74.442	ADP-ribosylation factor GTPase-activating protein effector protein 2 OS=Saccharomyces cerevisiae (strain ATCC 204508 / S288c) OX=559292 GN=AGE2 PE=1 SV=1		8.90e-14	26.81%
gnl|TC-DB|P40529|3.A.30.1.1	g7959.t1	primary active transporters	141.034	ADP-ribosylation factor GTPase-activating protein effector protein 2 OS=Saccharomyces cerevisiae (strain ATCC 204508 / S288c) OX=559292 GN=AGE2 PE=1 SV=1		6.73e-34	42.81%
gnl|TC-DB|P40564|3.A.30.1.1	g10433.t1	primary active transporters	74.0179	DnaJ-like protein 1 OS=Saccharomyces cerevisiae (strain ATCC 204508 / S288c) OX=559292 GN=DJP1 PE=1 SV=1		1.08e-13	19.75%
gnl|TC-DB|P40564|3.A.30.1.1	g11054.t1	primary active transporters	71.8971	DnaJ-like protein 1 OS=Saccharomyces cerevisiae (strain ATCC 204508 / S288c) OX=559292 GN=DJP1 PE=1 SV=1		6.00e-13	20.19%
gnl|TC-DB|P40564|3.A.30.1.1	g12899.t1	primary active transporters	176.663	DnaJ-like protein 1 OS=Saccharomyces cerevisiae (strain ATCC 204508 / S288c) OX=559292 GN=DJP1 PE=1 SV=1		1.23e-44	40.19%
gnl|TC-DB|P40564|3.A.30.1.1	g13869.t1	primary active transporters	51.9619	DnaJ-like protein 1 OS=Saccharomyces cerevisiae (strain ATCC 204508 / S288c) OX=559292 GN=DJP1 PE=1 SV=1		4.22e-07	21.40%
gnl|TC-DB|P40915|3.D.1.6.2	g7143.t1	primary active transporters	432.002	NADH-ubiquinone oxidoreductase 24 kDa subunit, mitochondrial - Neurospora crassa.		1.70e-133	100.00%
gnl|TC-DB|P41811|3.A.31.1.1	g12981.t1	primary active transporters	891.359	Coatomer subunit beta' OS=Saccharomyces cerevisiae (strain ATCC 204508 / S288c) OX=559292 GN=SEC27 PE=1 SV=1		0	94.26%
gnl|TC-DB|P41909|3.A.1.203.6	g9569.t1	primary active transporters	479.932	Peroxisomal long-chain fatty acid import protein 2 OS=Saccharomyces cerevisiae GN=PXA1 PE=1 SV=2		3.76e-136	76.64%
gnl|TC-DB|P42114|3.D.1.6.2	g7499.t1	primary active transporters	191.932	NADH-ubiquinone oxidoreductase 14.8 kDa subunit - Neurospora crassa.		4.31e-55	98.40%
gnl|TC-DB|P42949|3.A.8.1.1	g14015.t1	primary active transporters	102.86	Hypothetical UPF0108 protein YJL104w - Saccharomyces cerevisiae (Baker's yeast).		1.19e-23	92.14%
gnl|TC-DB|P43558|3.A.16.1.2	g5921.t1	primary active transporters	128.309	Ubiquitin thioesterase OTU1 OS=Saccharomyces cerevisiae (strain ATCC 204508 / S288c) OX=559292 GN=OTU1 PE=1 SV=1		2.43e-30	97.78%
gnl|TC-DB|P46674|3.A.22.1.1	g5277.t1	primary active transporters	166.483	Nuclear mRNA export protein SAC3 OS=Saccharomyces cerevisiae (strain ATCC 204508 / S288c) GN=SAC3 PE=1 SV=2		8.36e-41	23.99%
gnl|TC-DB|P47045|3.A.8.1.1	g5702.t1	primary active transporters	129.158	Hypothetical 54.2 kDa protein in BTN1-PEP8 intergenic region - Saccharomyces cerevisiae (Baker's yeast).		2.75e-30	86.02%
gnl|TC-DB|P48582|3.A.31.1.1	g10454.t1	primary active transporters	199.143	Vacuolar-sorting protein BRO1 OS=Saccharomyces cerevisiae (strain ATCC 204508 / S288c) OX=559292 GN=BRO1 PE=1 SV=2		5.48e-51	76.34%
gnl|TC-DB|P49334|3.A.8.1.1	g8101.t1	primary active transporters	47.7204	Mitochondrial import receptor subunit TOM22 - Saccharomyces cerevisiae (Baker's yeast).		6.81e-06	37.11%
gnl|TC-DB|P50995|3.A.5.9.1	g13408.t1	primary active transporters	196.174	Annexin A11 OS=Homo sapiens GN=ANXA11 PE=1 SV=1		1.33e-50	97.14%
gnl|TC-DB|P52871|3.A.5.8.1	g7666.t1	primary active transporters	99.0429	Protein transport protein SEC61 beta 2 subunit - Saccharomyces cerevisiae (Baker's yeast).		2.28e-23	72.32%
gnl|TC-DB|P52917|3.A.31.1.1	g8053.t1	primary active transporters	626.688	Vacuolar protein sorting-associated protein 4 OS=Saccharomyces cerevisiae (strain ATCC 204508 / S288c) OX=559292 GN=VPS4 PE=1 SV=1		0	100.00%
gnl|TC-DB|P53049|3.A.1.208.3	g6132.t1	primary active transporters	658.924	Oligomycin resistance ATP-dependent permease YOR1 - Saccharomyces cerevisiae (Baker's yeast).		0	94.57%
gnl|TC-DB|P53049|3.A.1.208.3	g9279.t1	primary active transporters	802.712	Oligomycin resistance ATP-dependent permease YOR1 - Saccharomyces cerevisiae (Baker's yeast).		0	95.78%
gnl|TC-DB|P53049|3.A.1.208.3	g9659.t1	primary active transporters	855.306	Oligomycin resistance ATP-dependent permease YOR1 - Saccharomyces cerevisiae (Baker's yeast).		0	88.57%
gnl|TC-DB|P53049|3.A.1.208.3	g11531.t1	primary active transporters	749.268	Oligomycin resistance ATP-dependent permease YOR1 - Saccharomyces cerevisiae (Baker's yeast).		0	90.41%
gnl|TC-DB|P53073|3.A.27.1.2	g5257.t1	primary active transporters	88.0149	ER membrane protein complex subunit 4 OS=Saccharomyces cerevisiae (strain ATCC 204508 / S288c) OX=559292 GN=EMC4 PE=1 SV=1		5.73e-18	30.75%
gnl|TC-DB|P53112|3.A.20.1.5	g8765.t1	primary active transporters	130.43	Peroxisomal membrane protein PEX14 OS=Saccharomyces cerevisiae (strain ATCC 204508 / S288c) GN=PEX14 PE=1 SV=1		6.88e-31	91.64%
gnl|TC-DB|P53220|3.A.8.1.1	g13645.t1	primary active transporters	86.3183	Import inner membrane translocase subunit TIM21, mitochondrial - Saccharomyces cerevisiae (Baker's yeast).		7.97e-18	75.88%
gnl|TC-DB|P53266|3.D.4.8.1	g13831.t1	primary active transporters	121.099	Cytochrome oxidase assembly protein SHY1 OS=Saccharomyces cerevisiae (strain ATCC 204508 / S288c) GN=SHY1 PE=1 SV=1		4.28e-28	66.87%
gnl|TC-DB|P53622|3.A.31.1.1	g5904.t1	primary active transporters	1260.8	Coatomer subunit alpha OS=Saccharomyces cerevisiae (strain ATCC 204508 / S288c) OX=559292 GN=COP1 PE=1 SV=2		0	99.42%
gnl|TC-DB|P53843|3.A.31.1.1	g6242.t1	primary active transporters	130.854	Vacuolar protein sorting-associated protein IST1 OS=Saccharomyces cerevisiae (strain ATCC 204508 / S288c) OX=559292 GN=IST1 PE=1 SV=1		2.98e-31	57.95%
gnl|TC-DB|P54609|3.A.16.1.5	g15251.t1	primary active transporters	258.948	Cell division control protein 48 homolog A OS=Arabidopsis thaliana OX=3702 GN=CDC48A PE=1 SV=1		3.16e-69	70.99%
gnl|TC-DB|P54609|3.A.16.1.5	g8668.t1	primary active transporters	233.923	Cell division control protein 48 homolog A OS=Arabidopsis thaliana OX=3702 GN=CDC48A PE=1 SV=1		3.82e-61	29.74%
gnl|TC-DB|P54609|3.A.16.1.5	g5475.t1	primary active transporters	202.96	Cell division control protein 48 homolog A OS=Arabidopsis thaliana OX=3702 GN=CDC48A PE=1 SV=1		9.27e-53	61.03%
gnl|TC-DB|P55072|3.A.16.1.1	g8348.t1	primary active transporters	188.115	Transitional endoplasmic reticulum ATPase (TER ATPase) (15S Mg(2+)- ATPase p97 subunit) (Valosin-containing protein) (VCP) - Homo sapiens (Human).		3.31e-48	57.62%
gnl|TC-DB|P57744|3.A.8.1.1	g9017.t1	primary active transporters	66.3831	Mitochondrial import inner membrane translocase subunit TIM8 - Saccharomyces cerevisiae (Baker's yeast).		9.75e-13	94.57%
gnl|TC-DB|P60059|3.A.5.9.1	g9804.t1	primary active transporters	92.2564	Protein transport protein SEC61 gamma subunit - Homo sapiens (Human).		2.32e-22	95.71%
gnl|TC-DB|P61011|3.A.5.9.1	g11139.t1	primary active transporters	535.071	Signal recognition particle 54 kDa protein (SRP54) - Homo sapiens (Human).		4.15e-156	95.30%
gnl|TC-DB|P61326|3.A.18.1.1	g13009.t1	primary active transporters	206.778	Protein mago nashi homolog - Homo sapiens (Human).		3.25e-58	84.97%
gnl|TC-DB|P61829|3.A.2.1.3	g14680.t1	primary active transporters	75.2903	ATP synthase protein 9, mitochondrial - Saccharomyces cerevisiae (Baker's yeast).		2.16e-15	47.37%
gnl|TC-DB|P62837|3.A.20.1.1	g15249.t1	primary active transporters	150.365	Ubiquitin-conjugating enzyme E2 D2 OS=Homo sapiens GN=UBE2D2 PE=1 SV=1		6.15e-39	96.71%
gnl|TC-DB|P62837|3.A.20.1.1	g7749.t1	primary active transporters	129.582	Ubiquitin-conjugating enzyme E2 D2 OS=Homo sapiens GN=UBE2D2 PE=1 SV=1		6.26e-32	90.42%
gnl|TC-DB|P62837|3.A.20.1.1	g653.t1	primary active transporters	84.6217	Ubiquitin-conjugating enzyme E2 D2 OS=Homo sapiens GN=UBE2D2 PE=1 SV=1		1.73e-16	9.52%
gnl|TC-DB|P62837|3.A.20.1.1	g4832.t1	primary active transporters	275.914	Ubiquitin-conjugating enzyme E2 D2 OS=Homo sapiens GN=UBE2D2 PE=1 SV=1		1.58e-84	100.00%
gnl|TC-DB|P62837|3.A.20.1.1	g10297.t1	primary active transporters	130.854	Ubiquitin-conjugating enzyme E2 D2 OS=Homo sapiens GN=UBE2D2 PE=1 SV=1		1.52e-32	94.70%
gnl|TC-DB|P62837|3.A.20.1.1	g14794.t1	primary active transporters	135.944	Ubiquitin-conjugating enzyme E2 D2 OS=Homo sapiens GN=UBE2D2 PE=1 SV=1		4.93e-34	79.29%
gnl|TC-DB|P63279|3.A.20.1.1	g6532.t1	primary active transporters	218.654	SUMO-conjugating enzyme UBC9 OS=Homo sapiens GN=UBE2I PE=1 SV=1		1.70e-62	93.63%
gnl|TC-DB|P69771|3.A.31.1.1	g5347.t1	primary active transporters	85.0458	Vacuolar protein-sorting-associated protein 46 OS=Saccharomyces cerevisiae (strain ATCC 204508 / S288c) OX=559292 GN=DID2 PE=1 SV=1		1.80e-17	94.74%
gnl|TC-DB|P73329|3.A.1.141.1	g7191.t1	primary active transporters	81.2285	ABC transporter OS=Synechocystis sp. (strain PCC 6803) GN=slr1901 PE=3 SV=1		5.05e-16	67.14%
gnl|TC-DB|P80667|3.A.20.1.5	g1610.t1	primary active transporters	210.595	Peroxisomal membrane protein PAS20 OS=Saccharomyces cerevisiae (strain ATCC 204508 / S288c) GN=PEX13 PE=1 SV=1		3.19e-55	53.02%
gnl|TC-DB|P87108|3.A.8.1.1	g8368.t1	primary active transporters	98.1945	Mitochondrial import inner membrane translocase subunit TIM10 (Mitochondrial intermembrane protein MRS11) - Saccharomyces cerevisiae (Baker's yeast).		1.26e-22	52.87%
gnl|TC-DB|P98200|3.A.3.8.8	g9675.t1	primary active transporters	557.976	Probable phospholipid-transporting ATPase IB OS=Mus musculus GN=Atp8a2 PE=1 SV=1		3.51e-159	79.53%
gnl|TC-DB|Q2U3D2|3.A.3.1.7	g7025.t1	primary active transporters	1379.98	Na+/K+ ATPase OS=Aspergillus oryzae GN=AO090038000088 PE=3 SV=1		0	94.32%
gnl|TC-DB|Q3E7B6|3.A.2.2.3	g12968.t1	primary active transporters	74.8662	V-type proton ATPase subunit e OS=Saccharomyces cerevisiae (strain ATCC 204508 / S288c) GN=VMA9 PE=1 SV=1		5.60e-16	85.33%
gnl|TC-DB|Q4WDD4|3.A.1.205.30	g14941.t1	primary active transporters	879.059	ABC multidrug transporter atrF OS=Neosartorya fumigata (strain ATCC MYA-4609 / Af293 / CBS 101355 / FGSC A1100) OX=330879 GN=atrF PE=2 SV=1		0	98.92%
gnl|TC-DB|Q4WDD4|3.A.1.205.30	g7570.t1	primary active transporters	2153.21	ABC multidrug transporter atrF OS=Neosartorya fumigata (strain ATCC MYA-4609 / Af293 / CBS 101355 / FGSC A1100) OX=330879 GN=atrF PE=2 SV=1		0	96.96%
gnl|TC-DB|Q4WDD4|3.A.1.205.30	g12432.t1	primary active transporters	1144.58	ABC multidrug transporter atrF OS=Neosartorya fumigata (strain ATCC MYA-4609 / Af293 / CBS 101355 / FGSC A1100) OX=330879 GN=atrF PE=2 SV=1		0	73.77%
gnl|TC-DB|Q5M759|3.A.31.1.2	g702.t1	primary active transporters	199.567	Vacuolar protein sorting-associated protein 22 homolog 1 OS=Arabidopsis thaliana OX=3702 GN=VP22-1 PE=2 SV=2		7.91e-53	94.16%
gnl|TC-DB|Q6A1F6|3.B.1.1.6	g10010.t1	primary active transporters	287.791	Oxaloacetate decarboxylase OS=Vibrio cholerae GN=oadA-2 PE=1 SV=1		8.47e-78	50.71%
gnl|TC-DB|Q7KQK2|3.A.16.1.3	g15299.t1	primary active transporters	94.3772	Polyubiquitin OS=Plasmodium falciparum (isolate 3D7) GN=pUB PE=4 SV=1		7.19e-22	100.00%
gnl|TC-DB|Q7KQK2|3.A.16.1.3	g7554.t1	primary active transporters	52.8102	Polyubiquitin OS=Plasmodium falciparum (isolate 3D7) GN=pUB PE=4 SV=1		4.94e-07	21.25%
gnl|TC-DB|Q7RWU3|3.D.1.6.2	g1596.t1	primary active transporters	221.623	NADH:ubiquinone oxidoreductase 18.4kD subunit - Neurospora crassa.		1.13e-62	86.81%
gnl|TC-DB|Q7RZ09|3.D.1.6.2	g6373.t1	primary active transporters	167.331	Putative uncharacterized protein - Neurospora crassa.		6.41e-49	100.00%
gnl|TC-DB|Q7S1I2|3.D.1.6.2	g8037.t1	primary active transporters	190.66	NADH:ubiquinone oxidoreductase 14kD subunit - Neurospora crassa.		7.18e-55	98.32%
gnl|TC-DB|Q8I553|3.A.16.1.3	g8470.t1	primary active transporters	204.657	Ubiquitin-activating enzyme, putative OS=Plasmodium falciparum (isolate 3D7) GN=PFL1790w PE=4 SV=1		7.21e-53	86.91%
gnl|TC-DB|Q8ID54|3.A.25.2.1	g9680.t1	primary active transporters	124.068	UBA/THIF-type NAD/FAD binding protein, putative OS=Plasmodium falciparum (isolate 3D7) GN=PF13_0344 PE=4 SV=1		1.23e-28	54.38%
gnl|TC-DB|Q8IDP1|3.A.25.2.1	g15244.t1	primary active transporters	74.0179	Ubiquitin conjugating enzyme, putative OS=Plasmodium falciparum (isolate 3D7) GN=MAL13P1.227 PE=1 SV=1		2.64e-14	96.75%
gnl|TC-DB|Q8IYB3|3.A.18.1.1	g5254.t1	primary active transporters	86.7424	Serine/arginine repetitive matrix protein 1 - Homo sapiens (Human).		1.24e-17	21.15%
gnl|TC-DB|Q8J2Q1|3.A.1.208.40	g2204.t1	primary active transporters	953.286	ABC transporter FUM19 OS=Gibberella moniliformis (strain M3125 / FGSC 7600) GN=FUM19 PE=2 SV=1		0	99.73%
gnl|TC-DB|Q8J2Q1|3.A.1.208.40	g10337.t1	primary active transporters	1114.04	ABC transporter FUM19 OS=Gibberella moniliformis (strain M3125 / FGSC 7600) GN=FUM19 PE=2 SV=1		0	79.55%
gnl|TC-DB|Q8J2Q1|3.A.1.208.40	g2813.t1	primary active transporters	1017.76	ABC transporter FUM19 OS=Gibberella moniliformis (strain M3125 / FGSC 7600) GN=FUM19 PE=2 SV=1		0	98.68%
gnl|TC-DB|Q8J2Q1|3.A.1.208.40	g3099.t1	primary active transporters	816.284	ABC transporter FUM19 OS=Gibberella moniliformis (strain M3125 / FGSC 7600) GN=FUM19 PE=2 SV=1		0	96.97%
gnl|TC-DB|Q8J2Q1|3.A.1.208.40	g9423.t1	primary active transporters	860.396	ABC transporter FUM19 OS=Gibberella moniliformis (strain M3125 / FGSC 7600) GN=FUM19 PE=2 SV=1		0	87.39%
gnl|TC-DB|Q8J2Q1|3.A.1.208.40	g8948.t1	primary active transporters	550.765	ABC transporter FUM19 OS=Gibberella moniliformis (strain M3125 / FGSC 7600) GN=FUM19 PE=2 SV=1		6.27e-157	93.11%
gnl|TC-DB|Q8J2Q1|3.A.1.208.40	g11130.t1	primary active transporters	1052.11	ABC transporter FUM19 OS=Gibberella moniliformis (strain M3125 / FGSC 7600) GN=FUM19 PE=2 SV=1		0	56.95%
gnl|TC-DB|Q8J2Q1|3.A.1.208.40	g8365.t1	primary active transporters	192.356	ABC transporter FUM19 OS=Gibberella moniliformis (strain M3125 / FGSC 7600) GN=FUM19 PE=2 SV=1		9.38e-49	39.53%
gnl|TC-DB|Q8N766|3.A.27.1.1	g11624.t1	primary active transporters	199.143	ER membrane protein complex subunit 1 OS=Homo sapiens GN=EMC1 PE=1 SV=1		7.01e-51	60.17%
gnl|TC-DB|Q8RWU7|3.A.16.1.5	g12724.t1	primary active transporters	113.888	Plant UBX domain-containing protein 4 OS=Arabidopsis thaliana OX=3702 GN=PUX4 PE=1 SV=1		8.51e-26	66.03%
gnl|TC-DB|Q8T6J5|3.A.1.211.19	g12294.t1	primary active transporters	376.438	ABC transporter A family member 2 OS=Dictyostelium discoideum GN=abcA2 PE=3 SV=1		3.55e-104	91.04%
gnl|TC-DB|Q8X0V6|3.D.1.6.2	g13084.t1	primary active transporters	151.214	Related to nadh-ubiquinone oxidoreductase subunit b17.2 - Neurospora crassa.		2.61e-40	83.70%
gnl|TC-DB|Q8X0Z3|3.A.1.205.6	g3832.t1	primary active transporters	1364.71	ABC transporter - Cryptococcus neoformans (Filobasidiella neoformans).		0	95.74%
gnl|TC-DB|Q9BV81|3.A.27.1.1	g11284.t1	primary active transporters	46.448	ER membrane protein complex subunit 6 OS=Homo sapiens GN=EMC6 PE=1 SV=1		4.57e-06	89.83%
gnl|TC-DB|Q9CLH1|3.A.1.17.6	g6687.t1	primary active transporters	112.616	Putative uncharacterized protein OS=Pasteurella multocida GN=PM1263 PE=4 SV=1		1.53e-25	74.05%
gnl|TC-DB|Q9FF46|3.A.1.204.38	g5945.t1	primary active transporters	219.502	ABC transporter G family member 28 OS=Arabidopsis thaliana OX=3702 GN=ABCG28 PE=3 SV=1		4.58e-57	60.41%
gnl|TC-DB|Q9FG93|3.A.16.1.5	g14115.t1	primary active transporters	151.638	Alpha-mannosidase I MNS4 OS=Arabidopsis thaliana OX=3702 GN=MNS4 PE=1 SV=1		8.34e-37	68.06%
gnl|TC-DB|Q9FG93|3.A.16.1.5	g1010.t1	primary active transporters	131.703	Alpha-mannosidase I MNS4 OS=Arabidopsis thaliana OX=3702 GN=MNS4 PE=1 SV=1		5.93e-31	91.28%
gnl|TC-DB|Q9FG93|3.A.16.1.5	g4576.t1	primary active transporters	86.3183	Alpha-mannosidase I MNS4 OS=Arabidopsis thaliana OX=3702 GN=MNS4 PE=1 SV=1		8.13e-17	18.34%
gnl|TC-DB|Q9FGY9|3.A.16.1.5	g3957.t1	primary active transporters	201.688	Peptide-N(4)-(N-acetyl-beta-glucosaminyl)asparagine amidase OS=Arabidopsis thaliana OX=3702 GN=PNG1 PE=2 SV=1		3.40e-52	48.39%
gnl|TC-DB|Q9FI56|3.A.9.1.2	g3534.t1	primary active transporters	653.834	Chaperone protein ClpC1, chloroplastic OS=Arabidopsis thaliana GN=CLPC1 PE=1 SV=1		0	90.29%
gnl|TC-DB|Q9FI56|3.A.9.1.2	g277.t1	primary active transporters	597.846	Chaperone protein ClpC1, chloroplastic OS=Arabidopsis thaliana GN=CLPC1 PE=1 SV=1		6.74e-172	79.24%
gnl|TC-DB|Q9FJH6|3.A.1.121.10	g2323.t1	primary active transporters	623.719	ABC transporter F family member 1 OS=Arabidopsis thaliana OX=3702 GN=ABCF1 PE=2 SV=1		0	88.01%
gnl|TC-DB|Q9FY89|3.A.31.1.2	g4279.t1	primary active transporters	121.947	Vacuolar protein sorting-associated protein 20 homolog 2 OS=Arabidopsis thaliana OX=3702 GN=VPS20.2 PE=1 SV=1		6.56e-29	88.73%
gnl|TC-DB|Q9GZP9|3.A.16.1.4	g5425.t1	primary active transporters	172.421	Derlin-2 OS=Homo sapiens OX=9606 GN=DERL2 PE=1 SV=1		1.93e-44	88.11%
gnl|TC-DB|Q9HGT5|3.A.1.201.27	g7874.t1	primary active transporters	748.844	Multidrug resistance protein MDR OS=Trichophyton rubrum GN=TratrD PE=4 SV=2		0	97.59%
gnl|TC-DB|Q9HGT5|3.A.1.201.27	g12662.t1	primary active transporters	821.374	Multidrug resistance protein MDR OS=Trichophyton rubrum GN=TratrD PE=4 SV=2		0	97.65%
gnl|TC-DB|Q9HGT5|3.A.1.201.27	g13951.t1	primary active transporters	926.988	Multidrug resistance protein MDR OS=Trichophyton rubrum GN=TratrD PE=4 SV=2		0	99.84%
gnl|TC-DB|Q9HGT7|3.E.1.4.3	g15432.t1	primary active transporters	384.073	Opsin - Leptosphaeria maculans (Blackleg fungus).		2.75e-113	97.92%
gnl|TC-DB|Q9LF41|3.A.16.1.5	g2162.t1	primary active transporters	361.593	Probable ubiquitin conjugation factor E4 OS=Arabidopsis thaliana OX=3702 GN=PUB1 PE=2 SV=1		5.76e-100	84.36%
gnl|TC-DB|Q9LHG8|3.A.31.1.2	g7951.t1	primary active transporters	99.8912	Protein ELC OS=Arabidopsis thaliana OX=3702 GN=ELC PE=1 SV=1		2.63e-21	21.10%
gnl|TC-DB|Q9LI83|3.A.3.8.24	g6609.t1	primary active transporters	426.913	Phospholipid-transporting ATPase 10 OS=Arabidopsis thaliana OX=3702 GN=ALA10 PE=3 SV=1		1.27e-119	91.14%
gnl|TC-DB|Q9LSP7|3.A.16.1.5	g7982.t1	primary active transporters	176.663	Ubiquitin-conjugating enzyme E2 32 OS=Arabidopsis thaliana OX=3702 GN=UBC32 PE=2 SV=1		2.98e-45	67.30%
gnl|TC-DB|Q9M9E1|3.A.1.205.10	g11790.t1	primary active transporters	320.875	Pleiotropic drug resistance protein 12 - Arabidopsis thaliana (Mouse-ear cress).		1.71e-87	84.59%
gnl|TC-DB|Q9MUK5|3.A.9.1.1	g3644.t1	primary active transporters	51.5378	Toc64 - Pisum sativum (Garden pea).		1.49e-06	23.24%
gnl|TC-DB|Q9MUK5|3.A.9.1.1	g344.t1	primary active transporters	54.0827	Toc64 - Pisum sativum (Garden pea).		2.43e-07	19.39%
gnl|TC-DB|Q9MUK5|3.A.9.1.1	g13108.t1	primary active transporters	66.8073	Toc64 - Pisum sativum (Garden pea).		2.76e-11	9.89%
gnl|TC-DB|Q9MUK5|3.A.9.1.1	g4114.t1	primary active transporters	54.0827	Toc64 - Pisum sativum (Garden pea).		2.40e-07	23.32%
gnl|TC-DB|Q9MUK5|3.A.9.1.1	g13791.t1	primary active transporters	48.9929	Toc64 - Pisum sativum (Garden pea).		7.95e-06	10.71%
gnl|TC-DB|Q9MUK5|3.A.9.1.1	g3435.t1	primary active transporters	57.9001	Toc64 - Pisum sativum (Garden pea).		1.58e-08	19.69%
gnl|TC-DB|Q9MUK5|3.A.9.1.1	g3578.t1	primary active transporters	85.47	Toc64 - Pisum sativum (Garden pea).		9.31e-17	14.64%
gnl|TC-DB|Q9MUK5|3.A.9.1.1	g15021.t1	primary active transporters	57.4759	Toc64 - Pisum sativum (Garden pea).		1.71e-08	27.08%
gnl|TC-DB|Q9NUQ8|3.A.1.121.9	g8839.t1	primary active transporters	179.208	ATP-binding cassette sub-family F member 3 OS=Homo sapiens OX=9606 GN=ABCF3 PE=1 SV=2		7.19e-45	29.22%
gnl|TC-DB|Q9NUQ8|3.A.1.121.9	g908.t1	primary active transporters	176.239	ATP-binding cassette sub-family F member 3 OS=Homo sapiens OX=9606 GN=ABCF3 PE=1 SV=2		4.80e-44	48.02%
gnl|TC-DB|Q9NUQ8|3.A.1.121.9	g8743.t1	primary active transporters	219.078	ATP-binding cassette sub-family F member 3 OS=Homo sapiens OX=9606 GN=ABCF3 PE=1 SV=2		3.46e-57	59.79%
gnl|TC-DB|Q9NUQ8|3.A.1.121.9	g4912.t1	primary active transporters	610.571	ATP-binding cassette sub-family F member 3 OS=Homo sapiens OX=9606 GN=ABCF3 PE=1 SV=2		1.16e-176	97.33%
gnl|TC-DB|Q9P6T9|3.D.1.6.2	g6099.t1	primary active transporters	175.814	Putative uncharacterized protein 15E6.140 - Neurospora crassa.		1.31e-50	98.10%
gnl|TC-DB|Q9SS94|3.A.16.1.5	g6253.t1	primary active transporters	424.368	Cell division control protein 48 homolog C OS=Arabidopsis thaliana OX=3702 GN=CDC48C PE=2 SV=2		2.16e-119	77.20%
gnl|TC-DB|Q9SXC9|3.A.16.1.5	g6182.t1	primary active transporters	317.057	Alpha-mannosidase I MNS5 OS=Arabidopsis thaliana OX=3702 GN=MNS5 PE=1 SV=1		1.14e-86	49.77%
gnl|TC-DB|Q9SXC9|3.A.16.1.5	g470.t1	primary active transporters	102.012	Alpha-mannosidase I MNS5 OS=Arabidopsis thaliana OX=3702 GN=MNS5 PE=1 SV=1		7.37e-22	76.27%
gnl|TC-DB|Q9SXC9|3.A.16.1.5	g5132.t1	primary active transporters	129.582	Alpha-mannosidase I MNS5 OS=Arabidopsis thaliana OX=3702 GN=MNS5 PE=1 SV=1		2.58e-30	90.69%
gnl|TC-DB|Q9SXC9|3.A.16.1.5	g3889.t1	primary active transporters	67.6556	Alpha-mannosidase I MNS5 OS=Arabidopsis thaliana OX=3702 GN=MNS5 PE=1 SV=1		1.73e-11	17.36%
gnl|TC-DB|Q9SZ15|3.A.31.1.2	g7286.t1	primary active transporters	83.7734	Protein HOMOLOG OF MAMMALIAN LYST-INTERACTING PROTEIN 5 OS=Arabidopsis thaliana OX=3702 GN=LIP5 PE=1 SV=1		1.74e-16	35.12%
gnl|TC-DB|Q9UBV2|3.A.16.1.4	g8492.t1	primary active transporters	266.583	Protein sel-1 homolog 1 OS=Homo sapiens OX=9606 GN=SEL1L PE=1 SV=3		1.76e-71	72.10%
gnl|TC-DB|Q9UGP8|3.A.5.9.1	g1262.t1	primary active transporters	54.5069	Translocation protein SEC63 homolog - Homo sapiens (Human).		2.05e-07	9.32%
gnl|TC-DB|Q9UHB9|3.A.5.9.1	g1728.t1	primary active transporters	132.127	Signal recognition particle 68 kDa protein (SRP68) - Homo sapiens (Human).		5.07e-31	96.21%
gnl|TC-DB|Q9UUX9|3.A.3.2.6	g5067.t1	primary active transporters	1558.13	PUTATIVE CALCIUM P-TYPE ATPASE (FRAGMENT) - Neurospora crassa.		0	41.84%
gnl|TC-DB|Q9UUY2|3.A.3.2.27	g5571.t1	primary active transporters	1264.19	Putative calcium P-type ATPase (Fragment) OS=Neurospora crassa GN=nca-2 PE=3 SV=1		0	83.13%
gnl|TC-DB|Q9UUY2|3.A.3.2.27	g7327.t1	primary active transporters	1885.15	Putative calcium P-type ATPase (Fragment) OS=Neurospora crassa GN=nca-2 PE=3 SV=1		0	95.26%
gnl|TC-DB|Q9UUY2|3.A.3.2.27	g9366.t1	primary active transporters	944.378	Putative calcium P-type ATPase (Fragment) OS=Neurospora crassa GN=nca-2 PE=3 SV=1		0	52.53%
gnl|TC-DB|Q9UUY2|3.A.3.2.27	g1407.t1	primary active transporters	1183.6	Putative calcium P-type ATPase (Fragment) OS=Neurospora crassa GN=nca-2 PE=3 SV=1		0	89.37%
gnl|TC-DB|Q9UVL6|3.A.3.5.9	g6389.t1	primary active transporters	695.401	Copper resistance-associated P-type ATPase - Candida albicans (Yeast).		0	79.59%
gnl|TC-DB|Q9V0A4|3.B.1.1.5	g7206.t1	primary active transporters	200.415	Methylmalonyl-CoA decarboxylase, subunit A LPHA (MMDA) - Pyrococcus abyssi.		9.00e-52	84.16%
gnl|TC-DB|Q9V0A6|3.B.1.1.5	g11404.t1	primary active transporters	60.445	Methylmalonyl-CoA decarboxylase gamma chain - Pyrococcus abyssi.		2.03e-09	9.36%
gnl|TC-DB|Q9WTT4|3.A.2.2.6	g8995.t1	primary active transporters	67.6556	V-type proton ATPase subunit G 2 OS=Mus musculus GN=Atp6v1g2 PE=2 SV=1		1.00e-12	98.26%
gnl|TC-DB|Q9WYF3|3.A.3.5.33	g893.t1	primary active transporters	188.963	Cation-transporting ATPase, P-type OS=Thermotoga maritima (strain ATCC 43589 / MSB8 / DSM 3109 / JCM 10099) GN=TM_0317 PE=3 SV=1		1.01e-47	44.31%
gnl|TC-DB|Q9XW92|3.A.2.2.7	g8455.t1	primary active transporters	848.52	V-type proton ATPase catalytic subunit A OS=Caenorhabditis elegans GN=vha-13 PE=1 SV=3		0	81.45%
gnl|TC-DB|Q9Y4L1|3.A.16.1.4	g15205.t1	primary active transporters	311.543	Hypoxia up-regulated protein 1 OS=Homo sapiens OX=9606 GN=HYOU1 PE=1 SV=1		6.68e-85	77.31%
gnl|TC-DB|Q9Y5S9|3.A.18.1.1	g2715.t1	primary active transporters	117.706	RNA-binding protein 8A - Homo sapiens (Human).		6.72e-27	17.20%
gnl|TC-DB|Q48L33|3.A.16.1.5	g2941.t1	primary active transporters	76.9869	Hydrolase, TatD family OS=Pseudomonas savastanoi pv. phaseolicola (strain 1448A / Race 6) OX=264730 GN=PSPPH_1649 PE=4 SV=1		1.44e-14	28.70%
gnl|TC-DB|Q86TM6|3.A.16.1.4	g6315.t1	primary active transporters	54.931	E3 ubiquitin-protein ligase synoviolin OS=Homo sapiens OX=9606 GN=SYVN1 PE=1 SV=2		1.70e-07	6.17%
gnl|TC-DB|Q86TM6|3.A.16.1.4	g6945.t1	primary active transporters	222.471	E3 ubiquitin-protein ligase synoviolin OS=Homo sapiens OX=9606 GN=SYVN1 PE=1 SV=2		3.62e-58	46.57%
gnl|TC-DB|Q97UF2|3.A.1.1.14	g4078.t1	primary active transporters	53.2344	Arabinose ABC transporter, ATP-binding protein - Sulfolobus solfataricus.		4.26e-07	26.87%
gnl|TC-DB|Q875B9|3.D.1.6.2	g3260.t1	primary active transporters	150.789	Part of an hypothetical protein Pa5D0005 (Fragment) - Podospora anserina.		3.05e-39	72.34%
gnl|TC-DB|Q01519|3.D.4.8.1	g5327.t1	primary active transporters	105.405	Cytochrome c oxidase subunit 6B OS=Saccharomyces cerevisiae (strain ATCC 204508 / S288c) GN=COX12 PE=1 SV=2		3.17e-26	91.67%
gnl|TC-DB|Q01852|3.A.8.1.1	g11966.t1	primary active transporters	302.212	3.A.8.1.1 Mitochondrial import inner membrane translocase subunit TIM44		4.90e-83	67.72%
gnl|TC-DB|Q02592|3.A.1.210.2	g13895.t1	primary active transporters	479.932	Heavy metal tolerance protein precursor - Schizosaccharomyces pombe (Fission yeast).		6.30e-136	70.49%
gnl|TC-DB|Q02592|3.A.1.210.2	g5317.t1	primary active transporters	471.449	Heavy metal tolerance protein precursor - Schizosaccharomyces pombe (Fission yeast).		8.90e-134	79.75%
gnl|TC-DB|Q02592|3.A.1.210.2	g5819.t1	primary active transporters	635.171	Heavy metal tolerance protein precursor - Schizosaccharomyces pombe (Fission yeast).		0	61.62%
gnl|TC-DB|Q02592|3.A.1.210.2	g1470.t1	primary active transporters	599.967	Heavy metal tolerance protein precursor - Schizosaccharomyces pombe (Fission yeast).		5.04e-172	36.01%
gnl|TC-DB|Q02767|3.A.31.1.1	g5121.t1	primary active transporters	153.334	Vacuolar protein sorting-associated protein 28 OS=Saccharomyces cerevisiae (strain ATCC 204508 / S288c) OX=559292 GN=VPS28 PE=1 SV=1		1.33e-38	97.13%
gnl|TC-DB|Q02776|3.A.8.1.1	g10002.t1	primary active transporters	244.527	Import inner membrane translocase subunit TIM50, mitochondrial - Saccharomyces cerevisiae (Baker's yeast).		2.53e-65	65.70%
gnl|TC-DB|Q02776|3.A.8.1.1	g7918.t1	primary active transporters	97.3462	Import inner membrane translocase subunit TIM50, mitochondrial - Saccharomyces cerevisiae (Baker's yeast).		1.48e-20	23.28%
gnl|TC-DB|Q02776|3.A.8.1.1	g12655.t1	primary active transporters	112.192	Import inner membrane translocase subunit TIM50, mitochondrial - Saccharomyces cerevisiae (Baker's yeast).		5.70e-25	26.07%
gnl|TC-DB|Q02854|3.D.1.6.2	g850.t1	primary active transporters	278.459	NADH-ubiquinone oxidoreductase 21 kDa subunit - Neurospora crassa.		5.04e-82	95.88%
gnl|TC-DB|Q03015|3.D.1.6.2	g1864.t1	primary active transporters	182.601	NADH-ubiquinone oxidoreductase 12 kDa subunit, mitochondrial - Neurospora crassa.		2.99e-50	31.12%
gnl|TC-DB|Q03390|3.A.31.1.1	g7399.t1	primary active transporters	142.306	Vacuolar protein-sorting-associated protein 60 OS=Saccharomyces cerevisiae (strain ATCC 204508 / S288c) OX=559292 GN=VPS60 PE=1 SV=2		3.80e-35	93.98%
gnl|TC-DB|Q04656|3.A.3.5.6	g6536.t1	primary active transporters	628.385	Copper-transporting ATPase 1 (EC 3.6.3.4) (Copper pump 1) (Menkes disease-associated protein) - Homo sapiens (Human).		1.76e-180	91.02%
gnl|TC-DB|Q05568|3.A.20.1.5	g9202.t1	primary active transporters	160.545	Peroxisome biogenesis factor 10 OS=Saccharomyces cerevisiae (strain ATCC 204508 / S288c) GN=PEX10 PE=1 SV=1		5.71e-40	95.24%
gnl|TC-DB|Q06169|3.A.20.1.5	g1144.t1	primary active transporters	146.972	Peroxisomal membrane protein PEX30 OS=Saccharomyces cerevisiae (strain ATCC 204508 / S288c) GN=PEX30 PE=1 SV=1		1.90e-35	43.32%
gnl|TC-DB|Q06696|3.A.31.1.1	g3455.t1	primary active transporters	148.245	Vacuolar protein-sorting-associated protein 36 OS=Saccharomyces cerevisiae (strain ATCC 204508 / S288c) OX=559292 GN=VPS36 PE=1 SV=1		8.19e-36	91.60%
gnl|TC-DB|Q07478|3.A.22.1.1	g3685.t1	primary active transporters	580.88	ATP-dependent RNA helicase SUB2 OS=Saccharomyces cerevisiae (strain ATCC 204508 / S288c) GN=SUB2 PE=1 SV=1		1.17e-173	99.59%
gnl|TC-DB|Q07842|3.D.1.6.2	g4244.t1	primary active transporters	149.941	NADH-ubiquinone oxidoreductase 10.5 kDa subunit - Neurospora crassa.		8.29e-42	100.00%
gnl|TC-DB|Q07914|3.A.8.1.1	g8684.t1	primary active transporters	98.1945	Chromosome XII reading frame ORF YLR008C - Saccharomyces cerevisiae (Baker's yeast).		1.57e-22	62.26%
gnl|TC-DB|Q08749|3.A.8.1.1	g13813.t1	primary active transporters	80.3802	Import inner membrane translocase subunit TIM18, mitochondrial - Saccharomyces cerevisiae (Baker's yeast).		5.01e-16	49.77%
gnl|TC-DB|Q12033|3.A.31.1.1	g9060.t1	primary active transporters	216.533	pH-response regulator protein palA/RIM20 OS=Saccharomyces cerevisiae (strain ATCC 204508 / S288c) OX=559292 GN=RIM20 PE=1 SV=1		2.60e-56	84.11%
gnl|TC-DB|Q12049|3.A.22.1.1	g2632.t1	primary active transporters	183.025	Protein THP3 OS=Saccharomyces cerevisiae (strain ATCC 204508 / S288c) GN=THP3 PE=1 SV=1		1.37e-46	57.86%
gnl|TC-DB|Q12118|3.A.21.1.1	g12563.t1	primary active transporters	85.8941	Small glutamine-rich tetratricopeptide repeat-containing protein 2 OS=Saccharomyces cerevisiae (strain ATCC 204508 / S288c) GN=SGT2 PE=1 SV=1		4.85e-17	17.90%
gnl|TC-DB|Q12118|3.A.21.1.1	g15250.t1	primary active transporters	197.446	Small glutamine-rich tetratricopeptide repeat-containing protein 2 OS=Saccharomyces cerevisiae (strain ATCC 204508 / S288c) GN=SGT2 PE=1 SV=1		2.10e-51	93.58%
gnl|TC-DB|Q12125|3.A.21.1.1	g2207.t1	primary active transporters	173.27	Golgi to ER traffic protein 4 OS=Saccharomyces cerevisiae (strain ATCC 204508 / S288c) GN=GET4 PE=1 SV=1		4.17e-44	89.88%
gnl|TC-DB|Q12165|3.A.2.1.3	g4074.t1	primary active transporters	156.728	ATP synthase delta chain, mitochondrial precursor (EC 3.6.1.34) - Saccharomyces cerevisiae (Baker's yeast).		2.34e-39	14.66%
gnl|TC-DB|Q12328|3.A.8.1.1	g253.t1	primary active transporters	136.792	Mitochondrial import inner membrane translocase subunit TIM22 - Saccharomyces cerevisiae (Baker's yeast).		1.14e-33	87.10%
gnl|TC-DB|Q12349|3.A.2.1.3	g15240.t1	primary active transporters	48.5687	ATP SYNTHASE H CHAIN, MITOCHONDRIAL PRECURSOR (EC 3.6.1.34) - Saccharomyces cerevisiae (Baker's yeast).		1.36e-06	93.85%
gnl|TC-DB|Q12644|3.D.1.6.2	g3552.t1	primary active transporters	359.048	NADH-ubiquinone oxidoreductase 23 kDa subunit, mitochondrial - Neurospora crassa.		3.81e-109	90.00%
gnl|TC-DB|Q12674|3.A.3.8.20	g14847.t1	primary active transporters	917.233	Probable phospholipid-transporting ATPase DNF3 OS=Saccharomyces cerevisiae (strain ATCC 204508 / S288c) OX=559292 GN=DNF3 PE=1 SV=1		0	93.11%
gnl|TC-DB|Q12674|3.A.3.8.20	g7170.t1	primary active transporters	922.747	Probable phospholipid-transporting ATPase DNF3 OS=Saccharomyces cerevisiae (strain ATCC 204508 / S288c) OX=559292 GN=DNF3 PE=1 SV=1		0	76.26%
gnl|TC-DB|Q12697|3.A.3.10.8	g1796.t1	primary active transporters	1110.65	Probable cation-transporting ATPase 2 - Saccharomyces cerevisiae (Baker's yeast).		0	87.07%
gnl|TC-DB|Q13838|3.A.18.1.1	g1560.t1	primary active transporters	147.396	Spliceosome RNA helicase BAT1 - Homo sapiens (Human).		1.07e-35	74.06%
gnl|TC-DB|Q15006|3.A.27.1.1	g12318.t1	primary active transporters	90.984	ER membrane protein complex subunit 2 OS=Homo sapiens GN=EMC2 PE=1 SV=1		6.88e-19	68.40%
gnl|TC-DB|Q15287|3.A.18.1.1	g12614.t1	primary active transporters	64.2624	RNA-binding protein with serine-rich domain 1 - Homo sapiens (Human).		3.70e-11	40.43%
gnl|TC-DB|Q20666|3.A.2.2.7	g600.t1	primary active transporters	138.489	Probable V-type proton ATPase subunit H 1 OS=Caenorhabditis elegans GN=vha-18 PE=3 SV=1		4.22e-33	45.85%
gnl|TC-DB|Q57079|3.B.1.1.2	g7171.t1	primary active transporters	239.013	ALPHA-SUBUNIT,METHYLMALONYL-COA DECARBOXYLASE - Veillonella parvula.		2.24e-63	74.07%
gnl|TC-DB|Q99257|3.A.22.1.1	g3314.t1	primary active transporters	190.236	mRNA export factor MEX67 - Saccharomyces cerevisiae (Baker's yeast).		1.67e-48	71.30%
gnl|TC-DB|RZR67818|3.A.1.201.38	g10471.t1	primary active transporters	1248.07	hypothetical protein I1G_00004942 [Pochonia chlamydosporia 123]		0	31.82%
gnl|TC-DB|RZR67818|3.A.1.201.38	g7269.t1	primary active transporters	1104.28	hypothetical protein I1G_00004942 [Pochonia chlamydosporia 123]		0	98.87%
gnl|TC-DB|RZR67818|3.A.1.201.38	g14074.t1	primary active transporters	1366.83	hypothetical protein I1G_00004942 [Pochonia chlamydosporia 123]		0	98.18%
gnl|TC-DB|1002048002|2.A.4.2.8	g8082.t1	secondary carriers	322.995	CDF zinc transporter 1 [Russula atropurpurea]		3.71e-89	90.73%
gnl|TC-DB|1002048004|2.A.4.5.2	g3662.t1	secondary carriers	258.948	CDF zinc transporter 2 [Russula atropurpurea]		9.19e-70	72.38%
gnl|TC-DB|1002048004|2.A.4.5.2	g14121.t1	secondary carriers	307.726	CDF zinc transporter 2 [Russula atropurpurea]		8.03e-85	66.46%
gnl|TC-DB|1002048004|2.A.4.5.2	g6323.t1	secondary carriers	299.243	CDF zinc transporter 2 [Russula atropurpurea]		1.95e-82	87.20%
gnl|TC-DB|A0ST42|2.A.1.2.79	g8019.t1	secondary carriers	314.936	MFS transporter OS=Cercospora nicotianae GN=CTB4 PE=4 SV=1		1.69e-86	74.04%
gnl|TC-DB|A0ST42|2.A.1.2.79	g7339.t1	secondary carriers	228.833	MFS transporter OS=Cercospora nicotianae GN=CTB4 PE=4 SV=1		1.62e-60	92.40%
gnl|TC-DB|A0ST42|2.A.1.2.79	g6842.t1	secondary carriers	307.726	MFS transporter OS=Cercospora nicotianae GN=CTB4 PE=4 SV=1		8.85e-85	97.70%
gnl|TC-DB|A1Z264|2.A.1.1.69	g8005.t1	secondary carriers	255.979	Sugar/H+ symporter OS=Galdieria sulphuraria GN=SPT1 PE=2 SV=1		3.11e-68	46.92%
gnl|TC-DB|A1Z264|2.A.1.1.69	g1414.t1	secondary carriers	109.647	Sugar/H+ symporter OS=Galdieria sulphuraria GN=SPT1 PE=2 SV=1		2.27e-24	41.77%
gnl|TC-DB|A1Z264|2.A.1.1.69	g10714.t1	secondary carriers	110.071	Sugar/H+ symporter OS=Galdieria sulphuraria GN=SPT1 PE=2 SV=1		2.69e-24	72.88%
gnl|TC-DB|A1Z264|2.A.1.1.69	g1460.t1	secondary carriers	227.137	Sugar/H+ symporter OS=Galdieria sulphuraria GN=SPT1 PE=2 SV=1		7.95e-60	87.32%
gnl|TC-DB|A1Z264|2.A.1.1.69	g4128.t1	secondary carriers	248.344	Sugar/H+ symporter OS=Galdieria sulphuraria GN=SPT1 PE=2 SV=1		3.23e-66	79.21%
gnl|TC-DB|A1Z264|2.A.1.1.69	g1178.t1	secondary carriers	247.072	Sugar/H+ symporter OS=Galdieria sulphuraria GN=SPT1 PE=2 SV=1		7.69e-66	68.85%
gnl|TC-DB|A2QDX9|2.A.7.9.20	g2777.t1	secondary carriers	564.338	Aspergillus niger contig An02c0270, genomic contig OS=Aspergillus niger (strain CBS 513.88 / FGSC A1513) GN=An02g08670 PE=4 SV=1		1.55e-171	98.04%
gnl|TC-DB|A2QDX9|2.A.7.9.20	g4467.t1	secondary carriers	458.724	Aspergillus niger contig An02c0270, genomic contig OS=Aspergillus niger (strain CBS 513.88 / FGSC A1513) GN=An02g08670 PE=4 SV=1		9.33e-135	93.09%
gnl|TC-DB|A2QDX9|2.A.7.9.20	g2925.t1	secondary carriers	331.054	Aspergillus niger contig An02c0270, genomic contig OS=Aspergillus niger (strain CBS 513.88 / FGSC A1513) GN=An02g08670 PE=4 SV=1		5.04e-93	88.99%
gnl|TC-DB|A2QDX9|2.A.7.9.20	g5660.t1	secondary carriers	423.944	Aspergillus niger contig An02c0270, genomic contig OS=Aspergillus niger (strain CBS 513.88 / FGSC A1513) GN=An02g08670 PE=4 SV=1		7.76e-123	99.24%
gnl|TC-DB|A2QTF4|2.A.1.2.48	g8980.t1	secondary carriers	232.227	Putative uncharacterized protein An09g01910 OS=Aspergillus niger (strain CBS 513.88 / FGSC A1513) GN=An09g01910 PE=4 SV=1		1.38e-61	92.07%
gnl|TC-DB|A2R0P0|2.A.1.1.140	g11611.t1	secondary carriers	255.555	Aspergillus niger contig An12c0330, genomic contig OS=Aspergillus niger (strain CBS 513.88 / FGSC A1513) OX=425011 GN=An12g09270 PE=3 SV=1		1.78e-68	74.56%
gnl|TC-DB|A2R3H2|2.A.1.1.119	g5992.t1	secondary carriers	249.193	Putative uncharacterized protein An14g04280 OS=Aspergillus niger (strain CBS 513.88 / FGSC A1513) GN=An14g04280 PE=3 SV=1		1.16e-66	99.01%
gnl|TC-DB|A2R3H2|2.A.1.1.119	g10221.t1	secondary carriers	286.518	Putative uncharacterized protein An14g04280 OS=Aspergillus niger (strain CBS 513.88 / FGSC A1513) GN=An14g04280 PE=3 SV=1		4.42e-78	95.31%
gnl|TC-DB|A2R3H2|2.A.1.1.119	g12255.t1	secondary carriers	337.416	Putative uncharacterized protein An14g04280 OS=Aspergillus niger (strain CBS 513.88 / FGSC A1513) GN=An14g04280 PE=3 SV=1		1.40e-93	94.38%
gnl|TC-DB|A2R3H2|2.A.1.1.119	g721.t1	secondary carriers	352.262	Putative uncharacterized protein An14g04280 OS=Aspergillus niger (strain CBS 513.88 / FGSC A1513) GN=An14g04280 PE=3 SV=1		3.12e-98	93.45%
gnl|TC-DB|A2R3H2|2.A.1.1.119	g1520.t1	secondary carriers	166.483	Putative uncharacterized protein An14g04280 OS=Aspergillus niger (strain CBS 513.88 / FGSC A1513) GN=An14g04280 PE=3 SV=1		1.62e-41	83.00%
gnl|TC-DB|A2R3H2|2.A.1.1.119	g2650.t1	secondary carriers	179.632	Putative uncharacterized protein An14g04280 OS=Aspergillus niger (strain CBS 513.88 / FGSC A1513) GN=An14g04280 PE=3 SV=1		1.71e-45	97.06%
gnl|TC-DB|A2R3H2|2.A.1.1.119	g7523.t1	secondary carriers	202.536	Putative uncharacterized protein An14g04280 OS=Aspergillus niger (strain CBS 513.88 / FGSC A1513) GN=An14g04280 PE=3 SV=1		1.65e-52	92.04%
gnl|TC-DB|A2R3H2|2.A.1.1.119	g8927.t1	secondary carriers	235.196	Putative uncharacterized protein An14g04280 OS=Aspergillus niger (strain CBS 513.88 / FGSC A1513) GN=An14g04280 PE=3 SV=1		2.11e-62	94.65%
gnl|TC-DB|A2R3H2|2.A.1.1.119	g10630.t1	secondary carriers	333.599	Putative uncharacterized protein An14g04280 OS=Aspergillus niger (strain CBS 513.88 / FGSC A1513) GN=An14g04280 PE=3 SV=1		1.71e-92	95.05%
gnl|TC-DB|A3M0N3|2.A.1.1.68	g935.t1	secondary carriers	192.356	Glucose transporter/sensor OS=Pichia stipitis GN=RGT2 PE=4 SV=1		2.14e-49	96.94%
gnl|TC-DB|A3M0N3|2.A.1.1.68	g4260.t1	secondary carriers	527.437	Glucose transporter/sensor OS=Pichia stipitis GN=RGT2 PE=4 SV=1		3.71e-153	92.22%
gnl|TC-DB|A4H1L2|2.A.38.2.5	g7446.t1	secondary carriers	239.013	Potassium transporter - Hebeloma cylindrosporum.		3.87e-63	65.47%
gnl|TC-DB|A4ZGP3|2.A.1.3.73	g12032.t1	secondary carriers	216.957	Major facilitator superfamily transporter OS=Zymoseptoria tritici GN=Mfs1 PE=4 SV=1		7.78e-57	82.05%
gnl|TC-DB|A4ZGP3|2.A.1.3.73	g3623.t1	secondary carriers	206.353	Major facilitator superfamily transporter OS=Zymoseptoria tritici GN=Mfs1 PE=4 SV=1		1.64e-53	80.24%
gnl|TC-DB|A4ZGP3|2.A.1.3.73	g8424.t1	secondary carriers	397.222	Major facilitator superfamily transporter OS=Zymoseptoria tritici GN=Mfs1 PE=4 SV=1		9.57e-112	92.58%
gnl|TC-DB|A4ZGP3|2.A.1.3.73	g750.t1	secondary carriers	201.688	Major facilitator superfamily transporter OS=Zymoseptoria tritici GN=Mfs1 PE=4 SV=1		3.53e-52	93.47%
gnl|TC-DB|A4ZGP3|2.A.1.3.73	g2182.t1	secondary carriers	580.456	Major facilitator superfamily transporter OS=Zymoseptoria tritici GN=Mfs1 PE=4 SV=1		3.19e-169	100.00%
gnl|TC-DB|A4ZGP3|2.A.1.3.73	g3328.t1	secondary carriers	252.586	Major facilitator superfamily transporter OS=Zymoseptoria tritici GN=Mfs1 PE=4 SV=1		2.10e-67	73.45%
gnl|TC-DB|A4ZGP3|2.A.1.3.73	g6270.t1	secondary carriers	228.833	Major facilitator superfamily transporter OS=Zymoseptoria tritici GN=Mfs1 PE=4 SV=1		2.55e-60	95.79%
gnl|TC-DB|A4ZGP3|2.A.1.3.73	g8933.t1	secondary carriers	199.567	Major facilitator superfamily transporter OS=Zymoseptoria tritici GN=Mfs1 PE=4 SV=1		1.82e-51	94.99%
gnl|TC-DB|A4ZGP3|2.A.1.3.73	g9515.t1	secondary carriers	490.535	Major facilitator superfamily transporter OS=Zymoseptoria tritici GN=Mfs1 PE=4 SV=1		1.38e-140	94.47%
gnl|TC-DB|A4ZGP3|2.A.1.3.73	g11467.t1	secondary carriers	141.882	Major facilitator superfamily transporter OS=Zymoseptoria tritici GN=Mfs1 PE=4 SV=1		6.67e-34	80.31%
gnl|TC-DB|A4ZGP3|2.A.1.3.73	g12572.t1	secondary carriers	198.719	Major facilitator superfamily transporter OS=Zymoseptoria tritici GN=Mfs1 PE=4 SV=1		2.68e-51	88.45%
gnl|TC-DB|A4ZGP3|2.A.1.3.73	g14787.t1	secondary carriers	549.917	Major facilitator superfamily transporter OS=Zymoseptoria tritici GN=Mfs1 PE=4 SV=1		3.78e-159	88.71%
gnl|TC-DB|A4ZGP3|2.A.1.3.73	g4246.t1	secondary carriers	353.958	Major facilitator superfamily transporter OS=Zymoseptoria tritici GN=Mfs1 PE=4 SV=1		1.63e-98	92.72%
gnl|TC-DB|A4ZGP3|2.A.1.3.73	g5808.t1	secondary carriers	146.124	Major facilitator superfamily transporter OS=Zymoseptoria tritici GN=Mfs1 PE=4 SV=1		4.92e-35	57.92%
gnl|TC-DB|A4ZGP3|2.A.1.3.73	g15458.t1	secondary carriers	173.694	Major facilitator superfamily transporter OS=Zymoseptoria tritici GN=Mfs1 PE=4 SV=1		1.36e-43	89.18%
gnl|TC-DB|A4ZGP3|2.A.1.3.73	g109.t1	secondary carriers	236.892	Major facilitator superfamily transporter OS=Zymoseptoria tritici GN=Mfs1 PE=4 SV=1		6.62e-63	98.93%
gnl|TC-DB|A4ZGP3|2.A.1.3.73	g138.t1	secondary carriers	246.648	Major facilitator superfamily transporter OS=Zymoseptoria tritici GN=Mfs1 PE=4 SV=1		9.19e-66	85.10%
gnl|TC-DB|A4ZGP3|2.A.1.3.73	g2481.t1	secondary carriers	493.505	Major facilitator superfamily transporter OS=Zymoseptoria tritici GN=Mfs1 PE=4 SV=1		1.20e-141	92.79%
gnl|TC-DB|A4ZGP3|2.A.1.3.73	g2759.t1	secondary carriers	156.303	Major facilitator superfamily transporter OS=Zymoseptoria tritici GN=Mfs1 PE=4 SV=1		3.38e-38	66.79%
gnl|TC-DB|A4ZGP3|2.A.1.3.73	g2799.t1	secondary carriers	401.463	Major facilitator superfamily transporter OS=Zymoseptoria tritici GN=Mfs1 PE=4 SV=1		4.11e-113	93.35%
gnl|TC-DB|A4ZGP3|2.A.1.3.73	g3318.t1	secondary carriers	225.44	Major facilitator superfamily transporter OS=Zymoseptoria tritici GN=Mfs1 PE=4 SV=1		2.16e-59	82.85%
gnl|TC-DB|A4ZGP3|2.A.1.3.73	g3519.t1	secondary carriers	475.69	Major facilitator superfamily transporter OS=Zymoseptoria tritici GN=Mfs1 PE=4 SV=1		4.95e-136	95.93%
gnl|TC-DB|A4ZGP3|2.A.1.3.73	g4463.t1	secondary carriers	152.062	Major facilitator superfamily transporter OS=Zymoseptoria tritici GN=Mfs1 PE=4 SV=1		4.66e-37	87.10%
gnl|TC-DB|A4ZGP3|2.A.1.3.73	g4937.t1	secondary carriers	49.417	Major facilitator superfamily transporter OS=Zymoseptoria tritici GN=Mfs1 PE=4 SV=1		8.63e-07	73.73%
gnl|TC-DB|A4ZGP3|2.A.1.3.73	g6379.t1	secondary carriers	138.913	Major facilitator superfamily transporter OS=Zymoseptoria tritici GN=Mfs1 PE=4 SV=1		6.20e-33	65.42%
gnl|TC-DB|A4ZUV2|2.A.4.5.1	g7971.t1	secondary carriers	165.211	Mn-specific cation diffusion facilitator transporter - Populus trichocarpa (Western balsam poplar) (Populus balsamifera subsp. trichocarpa).		2.36e-41	66.81%
gnl|TC-DB|A6N844|2.A.39.3.10	g8127.t1	secondary carriers	710.671	Uracil transporter FurD OS=Emericella nidulans GN=furD PE=4 SV=1		0	90.99%
gnl|TC-DB|A6N844|2.A.39.3.10	g8325.t1	secondary carriers	348.02	Uracil transporter FurD OS=Emericella nidulans GN=furD PE=4 SV=1		6.47e-97	91.13%
gnl|TC-DB|A7LKG1|2.A.49.1.2	g8794.t1	secondary carriers	403.584	CLC voltage-gated chloride channel - Fusarium oxysporum f. sp. lycopersici.		1.56e-112	43.91%
gnl|TC-DB|A7LKG1|2.A.49.1.2	g9102.t1	secondary carriers	1202.26	CLC voltage-gated chloride channel - Fusarium oxysporum f. sp. lycopersici.		0	99.17%
gnl|TC-DB|A8JF47|2.A.29.9.3	g10248.t1	secondary carriers	286.518	Mitochondrial carrier protein OS=Chlamydomonas reinhardtii GN=MITC1 PE=3 SV=1		3.02e-78	50.82%
gnl|TC-DB|ACV04919|2.A.1.1.141	g10648.t1	secondary carriers	772.597	lactose permease [Aspergillus nidulans]		0	99.25%
gnl|TC-DB|ACV04919|2.A.1.1.141	g11230.t1	secondary carriers	158.0	lactose permease [Aspergillus nidulans]		5.00e-39	81.43%
gnl|TC-DB|ACV04919|2.A.1.1.141	g11254.t1	secondary carriers	373.894	lactose permease [Aspergillus nidulans]		8.05e-105	96.39%
gnl|TC-DB|ADN97076.1|2.A.1.2.114	g11293.t1	secondary carriers	167.756	MFS transporter [Penicillium digitatum]		9.30e-42	52.09%
gnl|TC-DB|ADN97076.1|2.A.1.2.114	g12763.t1	secondary carriers	101.588	MFS transporter [Penicillium digitatum]		1.02e-21	36.94%
gnl|TC-DB|ADN97076.1|2.A.1.2.114	g14054.t1	secondary carriers	767.083	MFS transporter [Penicillium digitatum]		0	98.27%
gnl|TC-DB|ADN97076.1|2.A.1.2.114	g14552.t1	secondary carriers	127.461	MFS transporter [Penicillium digitatum]		1.24e-29	42.94%
gnl|TC-DB|ADN97076.1|2.A.1.2.114	g14904.t1	secondary carriers	92.2564	MFS transporter [Penicillium digitatum]		4.49e-19	57.17%
gnl|TC-DB|ADN97076.1|2.A.1.2.114	g15404.t1	secondary carriers	137.217	MFS transporter [Penicillium digitatum]		1.61e-32	49.11%
gnl|TC-DB|ADN97076.1|2.A.1.2.114	g6329.t1	secondary carriers	90.984	MFS transporter [Penicillium digitatum]		1.48e-18	42.96%
gnl|TC-DB|ADN97076.1|2.A.1.2.114	g6504.t1	secondary carriers	107.95	MFS transporter [Penicillium digitatum]		1.05e-23	40.84%
gnl|TC-DB|ADN97076.1|2.A.1.2.114	g10272.t1	secondary carriers	74.442	MFS transporter [Penicillium digitatum]		1.46e-13	27.97%
gnl|TC-DB|ADN97076.1|2.A.1.2.114	g8611.t1	secondary carriers	99.0429	MFS transporter [Penicillium digitatum]		5.58e-21	47.44%
gnl|TC-DB|AIU34725.1|2.A.1.1.131	g9632.t1	secondary carriers	196.174	myo-inositol transporter 1, partial [Pneumocystis carinii]		1.30e-50	88.19%
gnl|TC-DB|AIU34725.1|2.A.1.1.131	g14424.t1	secondary carriers	165.211	myo-inositol transporter 1, partial [Pneumocystis carinii]		7.89e-41	52.49%
gnl|TC-DB|B0SM05|2.A.25.1.6	g3038.t1	secondary carriers	77.8352	Bifunctional protein: Sodium:alanine symporter/Phosphatidylserine decarboxylase proenzyme putative membrane protein OS=Leptospira biflexa serovar Patoc (strain Patoc 1 / ATCC 23582 / Paris) GN=LEPBI_I2554 PE=3 SV=1		1.31e-14	22.34%
gnl|TC-DB|B0SM05|2.A.25.1.6	g4453.t1	secondary carriers	99.0429	Bifunctional protein: Sodium:alanine symporter/Phosphatidylserine decarboxylase proenzyme putative membrane protein OS=Leptospira biflexa serovar Patoc (strain Patoc 1 / ATCC 23582 / Paris) GN=LEPBI_I2554 PE=3 SV=1		1.10e-20	25.74%
gnl|TC-DB|B0W0K4|2.A.23.2.11	g14383.t1	secondary carriers	173.694	Glutamate transporter OS=Culex quinquefasciatus GN=CpipJ_CPIJ000673 PE=4 SV=1		8.08e-44	76.63%
gnl|TC-DB|B0WGJ0|2.A.90.3.2	g144.t1	secondary carriers	138.913	Synaptic glycoprotein SC2 OS=Culex quinquefasciatus GN=CpipJ_CPIJ005584 PE=4 SV=1		3.63e-33	45.13%
gnl|TC-DB|B1PXD0|2.A.39.2.4	g1117.t1	secondary carriers	247.496	Cytosine-purine permease OS=Emericella nidulans GN=fcyB PE=2 SV=1		3.91e-66	97.12%
gnl|TC-DB|B1PXD0|2.A.39.2.4	g1870.t1	secondary carriers	528.285	Cytosine-purine permease OS=Emericella nidulans GN=fcyB PE=2 SV=1		5.56e-154	91.17%
gnl|TC-DB|B1PXD0|2.A.39.2.4	g2576.t1	secondary carriers	270.825	Cytosine-purine permease OS=Emericella nidulans GN=fcyB PE=2 SV=1		1.09e-72	43.04%
gnl|TC-DB|B2WDS4|2.A.106.2.5	g3202.t1	secondary carriers	489.687	Transmembrane protein PFT27 OS=Pyrenophora tritici-repentis (strain Pt-1C-BFP) GN=PTRG_08297 PE=4 SV=1		2.41e-141	92.89%
gnl|TC-DB|B6H9Q3|2.A.1.2.85	g3838.t1	secondary carriers	249.617	Pc16g11960 protein OS=Penicillium chrysogenum (strain ATCC 28089 / DSM 1075 / Wisconsin 54-1255) GN=Pc16g11960 PE=4 SV=1		7.82e-67	94.49%
gnl|TC-DB|B6H9Q3|2.A.1.2.85	g10126.t1	secondary carriers	93.5289	Pc16g11960 protein OS=Penicillium chrysogenum (strain ATCC 28089 / DSM 1075 / Wisconsin 54-1255) GN=Pc16g11960 PE=4 SV=1		2.10e-19	85.54%
gnl|TC-DB|B6H9Q3|2.A.1.2.85	g12535.t1	secondary carriers	89.7115	Pc16g11960 protein OS=Penicillium chrysogenum (strain ATCC 28089 / DSM 1075 / Wisconsin 54-1255) GN=Pc16g11960 PE=4 SV=1		6.02e-19	81.25%
gnl|TC-DB|B6HIC2|2.A.1.2.78	g13814.t1	secondary carriers	248.769	Pc21g01300 protein OS=Penicillium chrysogenum (strain ATCC 28089 / DSM 1075 / Wisconsin 54-1255) GN=Pc21g01300 PE=4 SV=1		1.88e-66	78.30%
gnl|TC-DB|B6HIC2|2.A.1.2.78	g15567.t1	secondary carriers	333.175	Pc21g01300 protein OS=Penicillium chrysogenum (strain ATCC 28089 / DSM 1075 / Wisconsin 54-1255) GN=Pc21g01300 PE=4 SV=1		2.85e-92	93.80%
gnl|TC-DB|B6HIC2|2.A.1.2.78	g3948.t1	secondary carriers	296.698	Pc21g01300 protein OS=Penicillium chrysogenum (strain ATCC 28089 / DSM 1075 / Wisconsin 54-1255) GN=Pc21g01300 PE=4 SV=1		6.85e-81	79.27%
gnl|TC-DB|B6HIC2|2.A.1.2.78	g5786.t1	secondary carriers	221.623	Pc21g01300 protein OS=Penicillium chrysogenum (strain ATCC 28089 / DSM 1075 / Wisconsin 54-1255) GN=Pc21g01300 PE=4 SV=1		3.89e-58	85.71%
gnl|TC-DB|B6HIC2|2.A.1.2.78	g7479.t1	secondary carriers	202.112	Pc21g01300 protein OS=Penicillium chrysogenum (strain ATCC 28089 / DSM 1075 / Wisconsin 54-1255) GN=Pc21g01300 PE=4 SV=1		3.92e-52	59.38%
gnl|TC-DB|B6HN82|2.A.1.2.86	g14515.t1	secondary carriers	308.574	Pc21g09220 protein OS=Penicillium chrysogenum (strain ATCC 28089 / DSM 1075 / Wisconsin 54-1255) GN=Pc21g09220 PE=4 SV=1		8.17e-85	93.81%
gnl|TC-DB|B6HN82|2.A.1.2.86	g7932.t1	secondary carriers	549.493	Pc21g09220 protein OS=Penicillium chrysogenum (strain ATCC 28089 / DSM 1075 / Wisconsin 54-1255) GN=Pc21g09220 PE=4 SV=1		5.78e-160	80.56%
gnl|TC-DB|B6HN82|2.A.1.2.86	g464.t1	secondary carriers	230.106	Pc21g09220 protein OS=Penicillium chrysogenum (strain ATCC 28089 / DSM 1075 / Wisconsin 54-1255) GN=Pc21g09220 PE=4 SV=1		6.43e-61	87.79%
gnl|TC-DB|B6HN82|2.A.1.2.86	g7127.t1	secondary carriers	419.702	Pc21g09220 protein OS=Penicillium chrysogenum (strain ATCC 28089 / DSM 1075 / Wisconsin 54-1255) GN=Pc21g09220 PE=4 SV=1		1.86e-119	96.83%
gnl|TC-DB|B6HN82|2.A.1.2.86	g9078.t1	secondary carriers	367.107	Pc21g09220 protein OS=Penicillium chrysogenum (strain ATCC 28089 / DSM 1075 / Wisconsin 54-1255) GN=Pc21g09220 PE=4 SV=1		6.85e-103	98.16%
gnl|TC-DB|B6HN82|2.A.1.2.86	g14761.t1	secondary carriers	309.422	Pc21g09220 protein OS=Penicillium chrysogenum (strain ATCC 28089 / DSM 1075 / Wisconsin 54-1255) GN=Pc21g09220 PE=4 SV=1		3.73e-85	97.38%
gnl|TC-DB|B6HN82|2.A.1.2.86	g1866.t1	secondary carriers	384.497	Pc21g09220 protein OS=Penicillium chrysogenum (strain ATCC 28089 / DSM 1075 / Wisconsin 54-1255) GN=Pc21g09220 PE=4 SV=1		9.16e-109	90.70%
gnl|TC-DB|B6HN82|2.A.1.2.86	g324.t1	secondary carriers	102.436	Pc21g09220 protein OS=Penicillium chrysogenum (strain ATCC 28089 / DSM 1075 / Wisconsin 54-1255) GN=Pc21g09220 PE=4 SV=1		4.78e-22	97.53%
gnl|TC-DB|B6HN82|2.A.1.2.86	g5628.t1	secondary carriers	314.512	Pc21g09220 protein OS=Penicillium chrysogenum (strain ATCC 28089 / DSM 1075 / Wisconsin 54-1255) GN=Pc21g09220 PE=4 SV=1		1.43e-86	83.49%
gnl|TC-DB|B6HN82|2.A.1.2.86	g7863.t1	secondary carriers	263.614	Pc21g09220 protein OS=Penicillium chrysogenum (strain ATCC 28089 / DSM 1075 / Wisconsin 54-1255) GN=Pc21g09220 PE=4 SV=1		5.36e-71	91.14%
gnl|TC-DB|B6HN82|2.A.1.2.86	g2492.t1	secondary carriers	330.63	Pc21g09220 protein OS=Penicillium chrysogenum (strain ATCC 28089 / DSM 1075 / Wisconsin 54-1255) GN=Pc21g09220 PE=4 SV=1		1.54e-91	87.68%
gnl|TC-DB|B6HN82|2.A.1.2.86	g9923.t1	secondary carriers	462.117	Pc21g09220 protein OS=Penicillium chrysogenum (strain ATCC 28089 / DSM 1075 / Wisconsin 54-1255) GN=Pc21g09220 PE=4 SV=1		2.70e-132	95.37%
gnl|TC-DB|B6HN82|2.A.1.2.86	g12750.t1	secondary carriers	348.869	Pc21g09220 protein OS=Penicillium chrysogenum (strain ATCC 28089 / DSM 1075 / Wisconsin 54-1255) GN=Pc21g09220 PE=4 SV=1		3.86e-97	88.93%
gnl|TC-DB|B6HN82|2.A.1.2.86	g13677.t1	secondary carriers	312.391	Pc21g09220 protein OS=Penicillium chrysogenum (strain ATCC 28089 / DSM 1075 / Wisconsin 54-1255) GN=Pc21g09220 PE=4 SV=1		8.34e-86	68.48%
gnl|TC-DB|B6HN82|2.A.1.2.86	g14545.t1	secondary carriers	375.166	Pc21g09220 protein OS=Penicillium chrysogenum (strain ATCC 28089 / DSM 1075 / Wisconsin 54-1255) GN=Pc21g09220 PE=4 SV=1		3.80e-105	87.44%
gnl|TC-DB|B6HN82|2.A.1.2.86	g2056.t1	secondary carriers	270.4	Pc21g09220 protein OS=Penicillium chrysogenum (strain ATCC 28089 / DSM 1075 / Wisconsin 54-1255) GN=Pc21g09220 PE=4 SV=1		3.09e-73	93.63%
gnl|TC-DB|B6HN82|2.A.1.2.86	g3337.t1	secondary carriers	419.702	Pc21g09220 protein OS=Penicillium chrysogenum (strain ATCC 28089 / DSM 1075 / Wisconsin 54-1255) GN=Pc21g09220 PE=4 SV=1		7.75e-119	75.32%
gnl|TC-DB|B6HN82|2.A.1.2.86	g3340.t1	secondary carriers	429.033	Pc21g09220 protein OS=Penicillium chrysogenum (strain ATCC 28089 / DSM 1075 / Wisconsin 54-1255) GN=Pc21g09220 PE=4 SV=1		4.54e-122	98.81%
gnl|TC-DB|B6HN82|2.A.1.2.86	g3891.t1	secondary carriers	222.471	Pc21g09220 protein OS=Penicillium chrysogenum (strain ATCC 28089 / DSM 1075 / Wisconsin 54-1255) GN=Pc21g09220 PE=4 SV=1		1.03e-58	90.54%
gnl|TC-DB|B6Q577|2.A.1.3.68	g4381.t1	secondary carriers	436.668	Putative uncharacterized protein OS=Penicillium marneffei (strain ATCC 18224 / CBS 334.59 / QM 7333) GN=PMAA_032090 PE=4 SV=1		1.25e-122	15.39%
gnl|TC-DB|B6Q577|2.A.1.3.68	g4716.t1	secondary carriers	116.009	Putative uncharacterized protein OS=Penicillium marneffei (strain ATCC 18224 / CBS 334.59 / QM 7333) GN=PMAA_032090 PE=4 SV=1		2.49e-26	46.10%
gnl|TC-DB|B7FAY6|2.A.1.2.92	g4842.t1	secondary carriers	92.6806	CefM protein OS=Acremonium chrysogenum GN=cefM PE=4 SV=1		4.98e-19	37.18%
gnl|TC-DB|B7FAY6|2.A.1.2.92	g5181.t1	secondary carriers	138.065	CefM protein OS=Acremonium chrysogenum GN=cefM PE=4 SV=1		6.88e-33	76.09%
gnl|TC-DB|B7FAY6|2.A.1.2.92	g5378.t1	secondary carriers	70.2005	CefM protein OS=Acremonium chrysogenum GN=cefM PE=4 SV=1		2.59e-12	86.01%
gnl|TC-DB|B8MZ51|2.A.69.2.3	g7425.t1	secondary carriers	615.66	Auxin Efflux Carrier superfamily OS=Aspergillus flavus (strain ATCC 200026 / FGSC A1120 / NRRL 3357 / JCM 12722 / SRRC 167) GN=AFLA_083400 PE=4 SV=1		0	99.65%
gnl|TC-DB|B9WF52|2.A.5.1.15	g7825.t1	secondary carriers	362.441	Zinc-regulated transporter, putative OS=Candida dubliniensis (strain CD36 / ATCC MYA-646 / CBS 7987 / NCPF 3949 / NRRL Y-17841) GN=ZRT1 PE=4 SV=1		1.27e-101	85.92%
gnl|TC-DB|C4JL76|2.A.105.1.12	g8298.t1	secondary carriers	150.365	Putative uncharacterized protein OS=Uncinocarpus reesii (strain UAMH 1704) GN=UREG_03584 PE=4 SV=1		3.71e-38	83.15%
gnl|TC-DB|C4LVC4|2.A.90.3.4	g8458.t1	secondary carriers	79.956	Steroid 5-alpha reductase, putative OS=Entamoeba histolytica OX=5759 GN=EHI_197070 PE=4 SV=1		1.49e-15	75.87%
gnl|TC-DB|C4QVV9|2.A.1.1.125	g8567.t1	secondary carriers	205.929	Glycerol proton symporter of the plasma membrane, subject to glucose-induced inactivation OS=Komagataella pastoris (strain GS115 / ATCC 20864) GN=PAS_chr1-1_0028 PE=3 SV=1		2.41e-53	75.32%
gnl|TC-DB|C4QVV9|2.A.1.1.125	g9717.t1	secondary carriers	127.037	Glycerol proton symporter of the plasma membrane, subject to glucose-induced inactivation OS=Komagataella pastoris (strain GS115 / ATCC 20864) GN=PAS_chr1-1_0028 PE=3 SV=1		1.05e-29	46.27%
gnl|TC-DB|C4QVV9|2.A.1.1.125	g9887.t1	secondary carriers	290.76	Glycerol proton symporter of the plasma membrane, subject to glucose-induced inactivation OS=Komagataella pastoris (strain GS115 / ATCC 20864) GN=PAS_chr1-1_0028 PE=3 SV=1		1.97e-79	99.19%
gnl|TC-DB|C4QYX5|2.A.85.3.4	g11448.t1	secondary carriers	440.91	Protein required for ubiquinone (Coenzyme Q) biosynthesis and for respiratory growth OS=Komagataella pastoris (strain GS115 / ATCC 20864) GN=PAS_chr1-4_0591 PE=4 SV=1		5.59e-124	79.86%
gnl|TC-DB|C4YGN0|2.A.1.75.3	g12013.t1	secondary carriers	118.13	Putative uncharacterized protein OS=Candida albicans (strain WO-1) GN=CAWG_03210 PE=4 SV=1		7.16e-27	40.11%
gnl|TC-DB|C4YLT7|2.A.126.1.8	g14139.t1	secondary carriers	112.192	Putative uncharacterized protein OS=Candida albicans (strain WO-1) GN=CAWG_01806 PE=4 SV=1		2.02e-27	96.33%
gnl|TC-DB|C4YTQ0|2.A.79.1.10	g2263.t1	secondary carriers	472.721	Pheromone-regulated membrane protein 10 OS=Candida albicans (strain WO-1) GN=CAWG_05545 PE=3 SV=1		2.38e-133	39.11%
gnl|TC-DB|C4YTQ0|2.A.79.1.10	g4847.t1	secondary carriers	508.35	Pheromone-regulated membrane protein 10 OS=Candida albicans (strain WO-1) GN=CAWG_05545 PE=3 SV=1		1.24e-144	57.32%
gnl|TC-DB|C4YTQ0|2.A.79.1.10	g5213.t1	secondary carriers	300.515	Pheromone-regulated membrane protein 10 OS=Candida albicans (strain WO-1) GN=CAWG_05545 PE=3 SV=1		5.57e-82	77.70%
gnl|TC-DB|C9S7Y7|2.A.1.58.5	g12847.t1	secondary carriers	234.347	DUF895 domain membrane protein OS=Verticillium albo-atrum (strain VaMs.102 / ATCC MYA-4576 / FGSC 10136) GN=VDBG_01386 PE=4 SV=1		2.67e-62	74.36%
gnl|TC-DB|C9S7Y7|2.A.1.58.5	g13670.t1	secondary carriers	289.911	DUF895 domain membrane protein OS=Verticillium albo-atrum (strain VaMs.102 / ATCC MYA-4576 / FGSC 10136) GN=VDBG_01386 PE=4 SV=1		2.23e-79	81.18%
gnl|TC-DB|C9S7Y7|2.A.1.58.5	g1468.t1	secondary carriers	221.623	DUF895 domain membrane protein OS=Verticillium albo-atrum (strain VaMs.102 / ATCC MYA-4576 / FGSC 10136) GN=VDBG_01386 PE=4 SV=1		1.92e-58	72.30%
gnl|TC-DB|C9S7Y7|2.A.1.58.5	g11953.t1	secondary carriers	134.672	DUF895 domain membrane protein OS=Verticillium albo-atrum (strain VaMs.102 / ATCC MYA-4576 / FGSC 10136) GN=VDBG_01386 PE=4 SV=1		6.33e-32	76.78%
gnl|TC-DB|C9S7Y7|2.A.1.58.5	g1561.t1	secondary carriers	250.041	DUF895 domain membrane protein OS=Verticillium albo-atrum (strain VaMs.102 / ATCC MYA-4576 / FGSC 10136) GN=VDBG_01386 PE=4 SV=1		3.69e-67	73.18%
gnl|TC-DB|C9S7Y7|2.A.1.58.5	g1203.t1	secondary carriers	252.162	DUF895 domain membrane protein OS=Verticillium albo-atrum (strain VaMs.102 / ATCC MYA-4576 / FGSC 10136) GN=VDBG_01386 PE=4 SV=1		9.21e-68	76.75%
gnl|TC-DB|C9S7Y7|2.A.1.58.5	g83.t1	secondary carriers	574.093	DUF895 domain membrane protein OS=Verticillium albo-atrum (strain VaMs.102 / ATCC MYA-4576 / FGSC 10136) GN=VDBG_01386 PE=4 SV=1		1.18e-170	78.20%
gnl|TC-DB|C9S8B8|2.A.29.14.10	g4899.t1	secondary carriers	1108.1	Calcium-binding mitochondrial carrier protein Aralar1 OS=Verticillium alfalfae (strain VaMs.102 / ATCC MYA-4576 / FGSC 10136) GN=VDBG_00035 PE=3 SV=1		0	99.43%
gnl|TC-DB|C9S8B8|2.A.29.14.10	g13088.t1	secondary carriers	66.8073	Calcium-binding mitochondrial carrier protein Aralar1 OS=Verticillium alfalfae (strain VaMs.102 / ATCC MYA-4576 / FGSC 10136) GN=VDBG_00035 PE=3 SV=1		8.91e-12	38.07%
gnl|TC-DB|D0J5M8|2.A.1.86.5	g14533.t1	secondary carriers	103.709	Polyamine aminopropyltransferase OS=Comamonas testosteroni (strain CNB-2) GN=speE PE=3 SV=1		7.83e-23	75.34%
gnl|TC-DB|D9SZH8|2.A.7.3.49	g9694.t1	secondary carriers	60.0208	Peptidase S8 and S53 subtilisin kexin sedolisin OS=Micromonospora aurantiaca (strain ATCC 27029 / DSM 43813 / JCM 10878 / NBRC 16125 / INA 9442) GN=Micau_5747 PE=4 SV=1		6.89e-09	11.92%
gnl|TC-DB|D9SZH8|2.A.7.3.49	g7965.t1	secondary carriers	51.9619	Peptidase S8 and S53 subtilisin kexin sedolisin OS=Micromonospora aurantiaca (strain ATCC 27029 / DSM 43813 / JCM 10878 / NBRC 16125 / INA 9442) GN=Micau_5747 PE=4 SV=1		1.92e-06	11.75%
gnl|TC-DB|D9SZH8|2.A.7.3.49	g132.t1	secondary carriers	63.4141	Peptidase S8 and S53 subtilisin kexin sedolisin OS=Micromonospora aurantiaca (strain ATCC 27029 / DSM 43813 / JCM 10878 / NBRC 16125 / INA 9442) GN=Micau_5747 PE=4 SV=1		4.37e-10	37.37%
gnl|TC-DB|E3REF2|2.A.7.32.4	g2946.t1	secondary carriers	129.582	Putative uncharacterized protein OS=Pyrenophora teres f. teres (strain 0-1) GN=PTT_04384 PE=4 SV=1		2.54e-31	54.22%
gnl|TC-DB|E5CZT5|2.A.21.6.6	g5401.t1	secondary carriers	501.139	Urea active transporter OS=Emericella nidulans GN=ureA PE=2 SV=1		4.27e-143	98.40%
gnl|TC-DB|E5CZT5|2.A.21.6.6	g304.t1	secondary carriers	837.492	Urea active transporter OS=Emericella nidulans GN=ureA PE=2 SV=1		0	93.67%
gnl|TC-DB|e9cyw5|2.A.1.75.2	g2981.t1	secondary carriers	481.628	MFS monocarboxylic acid transporter OS=Coccidioides posadasii (strain RMSCC 757 / Silveira) GN=CPSG_02985 PE=4 SV=1		1.16e-137	89.46%
gnl|TC-DB|EYE98330.1|2.A.1.2.112	g3055.t1	secondary carriers	124.916	MFS general substrate transporter [Aspergillus ruber CBS 135680]		7.58e-29	94.14%
gnl|TC-DB|EYE98330.1|2.A.1.2.112	g7630.t1	secondary carriers	227.985	MFS general substrate transporter [Aspergillus ruber CBS 135680]		3.91e-60	95.98%
gnl|TC-DB|EYE98330.1|2.A.1.2.112	g8307.t1	secondary carriers	279.732	MFS general substrate transporter [Aspergillus ruber CBS 135680]		1.32e-76	100.00%
gnl|TC-DB|F1R8V8|2.A.3.8.29	g11608.t1	secondary carriers	272.521	Uncharacterized protein OS=Danio rerio GN=slc7a7 PE=4 SV=1		1.13e-73	82.17%
gnl|TC-DB|F2PXJ5|2.A.7.24.7	g13594.t1	secondary carriers	517.257	DUF6 domain-containing protein OS=Trichophyton equinum (strain ATCC MYA-4606 / CBS 127.97) GN=TEQG_05611 PE=4 SV=1		1.79e-150	96.56%
gnl|TC-DB|G4N740|2.A.1.1.117	g8897.t1	secondary carriers	196.598	Glucose transporter rco-3 OS=Magnaporthe oryzae (strain 70-15 / ATCC MYA-4617 / FGSC 8958) GN=MGG_03620 PE=3 SV=1		1.63e-50	60.64%
gnl|TC-DB|G4N740|2.A.1.1.117	g10702.t1	secondary carriers	738.665	Glucose transporter rco-3 OS=Magnaporthe oryzae (strain 70-15 / ATCC MYA-4617 / FGSC 8958) GN=MGG_03620 PE=3 SV=1		0	99.29%
gnl|TC-DB|G4TIR7|2.A.1.1.127	g6103.t1	secondary carriers	543.13	Related to hexose transporter protein OS=Piriformospora indica (strain DSM 11827) GN=PIIN_05137 PE=4 SV=1		1.39e-158	95.44%
gnl|TC-DB|G4TIR7|2.A.1.1.127	g6030.t1	secondary carriers	592.756	Related to hexose transporter protein OS=Piriformospora indica (strain DSM 11827) GN=PIIN_05137 PE=4 SV=1		1.02e-172	39.62%
gnl|TC-DB|G4TIR7|2.A.1.1.127	g9448.t1	secondary carriers	327.237	Related to hexose transporter protein OS=Piriformospora indica (strain DSM 11827) GN=PIIN_05137 PE=4 SV=1		1.48e-90	93.32%
gnl|TC-DB|G4TIR7|2.A.1.1.127	g15461.t1	secondary carriers	197.87	Related to hexose transporter protein OS=Piriformospora indica (strain DSM 11827) GN=PIIN_05137 PE=4 SV=1		4.53e-51	91.26%
gnl|TC-DB|H2E274|2.A.1.3.65	g662.t1	secondary carriers	218.654	MFS multidrug transporter OS=Trichoderma harzianum GN=mfs1 PE=2 SV=1		2.40e-57	91.19%
gnl|TC-DB|H2E274|2.A.1.3.65	g7599.t1	secondary carriers	286.942	MFS multidrug transporter OS=Trichoderma harzianum GN=mfs1 PE=2 SV=1		4.24e-78	82.43%
gnl|TC-DB|H2E274|2.A.1.3.65	g10128.t1	secondary carriers	432.851	MFS multidrug transporter OS=Trichoderma harzianum GN=mfs1 PE=2 SV=1		7.25e-123	95.66%
gnl|TC-DB|H2E274|2.A.1.3.65	g13523.t1	secondary carriers	680.98	MFS multidrug transporter OS=Trichoderma harzianum GN=mfs1 PE=2 SV=1		0	98.91%
gnl|TC-DB|H2E274|2.A.1.3.65	g8063.t1	secondary carriers	663.59	MFS multidrug transporter OS=Trichoderma harzianum GN=mfs1 PE=2 SV=1		0	91.74%
gnl|TC-DB|H2E274|2.A.1.3.65	g5993.t1	secondary carriers	222.047	MFS multidrug transporter OS=Trichoderma harzianum GN=mfs1 PE=2 SV=1		2.48e-58	79.31%
gnl|TC-DB|H2E274|2.A.1.3.65	g940.t1	secondary carriers	158.848	MFS multidrug transporter OS=Trichoderma harzianum GN=mfs1 PE=2 SV=1		4.93e-39	74.23%
gnl|TC-DB|H2E274|2.A.1.3.65	g2949.t1	secondary carriers	198.295	MFS multidrug transporter OS=Trichoderma harzianum GN=mfs1 PE=2 SV=1		4.45e-51	84.34%
gnl|TC-DB|H2E274|2.A.1.3.65	g7211.t1	secondary carriers	183.449	MFS multidrug transporter OS=Trichoderma harzianum GN=mfs1 PE=2 SV=1		1.18e-46	85.31%
gnl|TC-DB|H2E274|2.A.1.3.65	g7688.t1	secondary carriers	125.764	MFS multidrug transporter OS=Trichoderma harzianum GN=mfs1 PE=2 SV=1		3.16e-29	74.83%
gnl|TC-DB|H2E274|2.A.1.3.65	g13198.t1	secondary carriers	278.459	MFS multidrug transporter OS=Trichoderma harzianum GN=mfs1 PE=2 SV=1		1.41e-75	84.52%
gnl|TC-DB|H2E274|2.A.1.3.65	g14167.t1	secondary carriers	203.808	MFS multidrug transporter OS=Trichoderma harzianum GN=mfs1 PE=2 SV=1		1.05e-52	89.20%
gnl|TC-DB|H2E274|2.A.1.3.65	g2120.t1	secondary carriers	225.864	MFS multidrug transporter OS=Trichoderma harzianum GN=mfs1 PE=2 SV=1		1.58e-59	79.62%
gnl|TC-DB|H2E274|2.A.1.3.65	g2319.t1	secondary carriers	381.952	MFS multidrug transporter OS=Trichoderma harzianum GN=mfs1 PE=2 SV=1		5.00e-107	93.56%
gnl|TC-DB|H2E274|2.A.1.3.65	g2739.t1	secondary carriers	195.75	MFS multidrug transporter OS=Trichoderma harzianum GN=mfs1 PE=2 SV=1		2.36e-50	77.07%
gnl|TC-DB|H2E274|2.A.1.3.65	g4053.t1	secondary carriers	266.583	MFS multidrug transporter OS=Trichoderma harzianum GN=mfs1 PE=2 SV=1		6.50e-72	91.85%
gnl|TC-DB|H2E274|2.A.1.3.65	g4270.t1	secondary carriers	183.873	MFS multidrug transporter OS=Trichoderma harzianum GN=mfs1 PE=2 SV=1		4.23e-46	32.49%
gnl|TC-DB|I7FXJ5|2.A.4.5.3	g5403.t1	secondary carriers	163.09	Mn-specific cation diffusion facilitator transporter MTP8.1 OS=Hordeum vulgare GN=MTP8.1 PE=2 SV=1		1.59e-40	61.23%
gnl|TC-DB|I7ZSL4|2.A.16.2.3	g5939.t1	secondary carriers	199.143	C4-dicarboxylate transporter/malic acid transport protein, putative OS=Aspergillus oryzae (strain 3.042) OX=1160506 GN=Ao3042_08891 PE=4 SV=1		9.48e-52	87.53%
gnl|TC-DB|I7ZSL4|2.A.16.2.3	g9396.t1	secondary carriers	427.337	C4-dicarboxylate transporter/malic acid transport protein, putative OS=Aspergillus oryzae (strain 3.042) OX=1160506 GN=Ao3042_08891 PE=4 SV=1		4.90e-123	91.13%
gnl|TC-DB|I7ZSL4|2.A.16.2.3	g9457.t1	secondary carriers	304.757	C4-dicarboxylate transporter/malic acid transport protein, putative OS=Aspergillus oryzae (strain 3.042) OX=1160506 GN=Ao3042_08891 PE=4 SV=1		1.70e-83	37.28%
gnl|TC-DB|I7ZSL4|2.A.16.2.3	g10559.t1	secondary carriers	274.218	C4-dicarboxylate transporter/malic acid transport protein, putative OS=Aspergillus oryzae (strain 3.042) OX=1160506 GN=Ao3042_08891 PE=4 SV=1		8.80e-75	96.71%
gnl|TC-DB|K4HTY2|2.A.1.9.11	g10907.t1	secondary carriers	137.641	Phosphate transporter OS=Boletus edulis GN=PT PE=2 SV=1		1.33e-32	66.04%
gnl|TC-DB|K9FTF6|2.A.7.2.4	g12176.t1	secondary carriers	199.143	Pyridoxamine phosphate oxidase, putative OS=Penicillium digitatum (strain PHI26 / CECT 20796) GN=PDIG_48160 PE=4 SV=1		2.93e-52	88.93%
gnl|TC-DB|K9FTF6|2.A.7.2.4	g13159.t1	secondary carriers	138.913	Pyridoxamine phosphate oxidase, putative OS=Penicillium digitatum (strain PHI26 / CECT 20796) GN=PDIG_48160 PE=4 SV=1		1.06e-33	53.23%
gnl|TC-DB|KAF7736475.1|2.A.1.1.403	g13316.t1	secondary carriers	766.234	MFS-type cellodextrin transporter CdtG [Penicillium sp. 2HH]		0	81.54%
gnl|TC-DB|KAF7736475.1|2.A.1.1.403	g13421.t1	secondary carriers	222.047	MFS-type cellodextrin transporter CdtG [Penicillium sp. 2HH]		2.32e-58	88.40%
gnl|TC-DB|KAF7736475.1|2.A.1.1.403	g14468.t1	secondary carriers	219.502	MFS-type cellodextrin transporter CdtG [Penicillium sp. 2HH]		1.29e-57	80.19%
gnl|TC-DB|KKP01475.1|2.A.122.3.1	g15214.t1	secondary carriers	203.808	hypothetical protein THAR02_06426 [Trichoderma harzianum]		1.23e-52	95.30%
gnl|TC-DB|KXH51551.1|2.A.128.1.18	g4018.t1	secondary carriers	268.28	VanZ like family protein [Colletotrichum nymphaeae SA-01]		2.29e-76	97.50%
gnl|TC-DB|KXS96282.1|2.A.96.2.3	g948.t1	secondary carriers	169.028	hypothetical protein AC578_3879 [Mycosphaerella eumusae]		3.36e-43	85.48%
gnl|TC-DB|M9MY71|2.A.1.14.43	g6739.t1	secondary carriers	444.303	FACL203Cp OS=Ashbya gossypii (strain FDAG1) GN=FAGOS_FACL203C PE=4 SV=1		1.01e-126	92.83%
gnl|TC-DB|M9MY71|2.A.1.14.43	g10442.t1	secondary carriers	68.5039	FACL203Cp OS=Ashbya gossypii (strain FDAG1) GN=FAGOS_FACL203C PE=4 SV=1		2.44e-12	25.12%
gnl|TC-DB|N4TIW3|2.D.1.1.6	g14351.t1	secondary carriers	1217.96	Oxysterol-binding protein like protein 3 OS=Fusarium oxysporum f. sp. cubense (strain race 1) GN=FOC1_g10012768 PE=4 SV=1		0	100.00%
gnl|TC-DB|O13880|2.A.1.14.19	g10634.t1	secondary carriers	87.1666	Vitamin H transporter 1 - Schizosaccharomyces pombe (Fission yeast).		5.56e-17	25.53%
gnl|TC-DB|O13880|2.A.1.14.19	g7073.t1	secondary carriers	390.86	Vitamin H transporter 1 - Schizosaccharomyces pombe (Fission yeast).		6.20e-110	87.27%
gnl|TC-DB|O14031|2.A.67.1.5	g9640.t1	secondary carriers	211.019	Uncharacterized oligopeptide transporter C29B12.10c OS=Schizosaccharomyces pombe GN=SPAC29B12.10c PE=1 SV=1		1.14e-54	88.73%
gnl|TC-DB|O14031|2.A.67.1.5	g5412.t1	secondary carriers	753.934	Uncharacterized oligopeptide transporter C29B12.10c OS=Schizosaccharomyces pombe GN=SPAC29B12.10c PE=1 SV=1		0	63.65%
gnl|TC-DB|O14031|2.A.67.1.5	g8437.t1	secondary carriers	583.001	Uncharacterized oligopeptide transporter C29B12.10c OS=Schizosaccharomyces pombe GN=SPAC29B12.10c PE=1 SV=1		6.08e-167	54.10%
gnl|TC-DB|O14091|2.A.2.6.1	g12070.t1	secondary carriers	82.0768	HYPOTHETICAL 61.7 kDa PROTEIN C2F3.08 IN CHROMOSOME I - Schizosaccharomyces pombe (Fission yeast).		5.06e-16	37.44%
gnl|TC-DB|O14091|2.A.2.6.1	g12017.t1	secondary carriers	147.82	HYPOTHETICAL 61.7 kDa PROTEIN C2F3.08 IN CHROMOSOME I - Schizosaccharomyces pombe (Fission yeast).		1.59e-35	38.34%
gnl|TC-DB|O14091|2.A.2.6.1	g7582.t1	secondary carriers	102.436	HYPOTHETICAL 61.7 kDa PROTEIN C2F3.08 IN CHROMOSOME I - Schizosaccharomyces pombe (Fission yeast).		4.83e-22	60.15%
gnl|TC-DB|O14091|2.A.2.6.1	g11658.t1	secondary carriers	203.384	HYPOTHETICAL 61.7 kDa PROTEIN C2F3.08 IN CHROMOSOME I - Schizosaccharomyces pombe (Fission yeast).		1.23e-52	85.78%
gnl|TC-DB|O14091|2.A.2.6.1	g14532.t1	secondary carriers	176.663	HYPOTHETICAL 61.7 kDa PROTEIN C2F3.08 IN CHROMOSOME I - Schizosaccharomyces pombe (Fission yeast).		1.03e-44	97.53%
gnl|TC-DB|O14091|2.A.2.6.1	g15565.t1	secondary carriers	281.853	HYPOTHETICAL 61.7 kDa PROTEIN C2F3.08 IN CHROMOSOME I - Schizosaccharomyces pombe (Fission yeast).		2.30e-76	78.82%
gnl|TC-DB|O14166|2.A.43.4.1	g14531.t1	secondary carriers	116.009	Uncharacterized protein C4C5.03 OS=Schizosaccharomyces pombe (strain 972 / ATCC 24843) GN=SPAC4C5.03 PE=2 SV=1		1.17e-26	72.19%
gnl|TC-DB|O14411|2.A.67.1.1	g5436.t1	secondary carriers	618.629	OPT1P - Candida albicans (Yeast).		1.13e-178	98.88%
gnl|TC-DB|O14411|2.A.67.1.1	g14541.t1	secondary carriers	645.351	OPT1P - Candida albicans (Yeast).		0	98.87%
gnl|TC-DB|O14411|2.A.67.1.1	g2557.t1	secondary carriers	545.251	OPT1P - Candida albicans (Yeast).		2.54e-156	96.58%
gnl|TC-DB|O32182|2.A.1.3.33	g3259.t1	secondary carriers	180.056	Uncharacterized MFS-type transporter yusP OS=Bacillus subtilis GN=yusP PE=3 SV=1		1.40e-45	90.37%
gnl|TC-DB|O35018|2.A.1.3.30	g7203.t1	secondary carriers	50.6895	Lincomycin resistance protein lmrB - Bacillus subtilis.		1.85e-06	22.22%
gnl|TC-DB|O43000|2.A.1.14.17	g279.t1	secondary carriers	342.506	Pantothenate transporter liz1 - Schizosaccharomyces pombe (Fission yeast).		2.75e-95	94.07%
gnl|TC-DB|O43000|2.A.1.14.17	g2499.t1	secondary carriers	295.001	Pantothenate transporter liz1 - Schizosaccharomyces pombe (Fission yeast).		9.03e-81	88.28%
gnl|TC-DB|O43000|2.A.1.14.17	g3613.t1	secondary carriers	280.156	Pantothenate transporter liz1 - Schizosaccharomyces pombe (Fission yeast).		2.91e-76	91.91%
gnl|TC-DB|O43000|2.A.1.14.17	g4123.t1	secondary carriers	122.371	Pantothenate transporter liz1 - Schizosaccharomyces pombe (Fission yeast).		1.64e-28	83.11%
gnl|TC-DB|O43000|2.A.1.14.17	g8501.t1	secondary carriers	372.621	Pantothenate transporter liz1 - Schizosaccharomyces pombe (Fission yeast).		1.85e-103	24.37%
gnl|TC-DB|O43000|2.A.1.14.17	g12400.t1	secondary carriers	140.61	Pantothenate transporter liz1 - Schizosaccharomyces pombe (Fission yeast).		9.26e-34	90.33%
gnl|TC-DB|O43000|2.A.1.14.17	g7216.t1	secondary carriers	144.851	Pantothenate transporter liz1 - Schizosaccharomyces pombe (Fission yeast).		5.34e-35	90.50%
gnl|TC-DB|O43000|2.A.1.14.17	g10966.t1	secondary carriers	153.334	Pantothenate transporter liz1 - Schizosaccharomyces pombe (Fission yeast).		1.47e-37	92.11%
gnl|TC-DB|O43000|2.A.1.14.17	g14842.t1	secondary carriers	196.598	Pantothenate transporter liz1 - Schizosaccharomyces pombe (Fission yeast).		1.05e-50	72.94%
gnl|TC-DB|O43000|2.A.1.14.17	g15272.t1	secondary carriers	124.068	Pantothenate transporter liz1 - Schizosaccharomyces pombe (Fission yeast).		1.13e-28	94.73%
gnl|TC-DB|O43000|2.A.1.14.17	g12251.t1	secondary carriers	169.028	Pantothenate transporter liz1 - Schizosaccharomyces pombe (Fission yeast).		1.56e-41	21.81%
gnl|TC-DB|O43000|2.A.1.14.17	g15566.t1	secondary carriers	284.397	Pantothenate transporter liz1 - Schizosaccharomyces pombe (Fission yeast).		1.65e-77	91.15%
gnl|TC-DB|O43000|2.A.1.14.17	g603.t1	secondary carriers	245.375	Pantothenate transporter liz1 - Schizosaccharomyces pombe (Fission yeast).		1.59e-65	85.44%
gnl|TC-DB|O43000|2.A.1.14.17	g1770.t1	secondary carriers	273.794	Pantothenate transporter liz1 - Schizosaccharomyces pombe (Fission yeast).		1.21e-73	41.31%
gnl|TC-DB|O43000|2.A.1.14.17	g2846.t1	secondary carriers	162.242	Pantothenate transporter liz1 - Schizosaccharomyces pombe (Fission yeast).		2.64e-40	90.85%
gnl|TC-DB|O43000|2.A.1.14.17	g4873.t1	secondary carriers	210.171	Pantothenate transporter liz1 - Schizosaccharomyces pombe (Fission yeast).		8.02e-55	74.15%
gnl|TC-DB|O43000|2.A.1.14.17	g5012.t1	secondary carriers	378.135	Pantothenate transporter liz1 - Schizosaccharomyces pombe (Fission yeast).		9.27e-106	61.85%
gnl|TC-DB|O43000|2.A.1.14.17	g5101.t1	secondary carriers	248.344	Pantothenate transporter liz1 - Schizosaccharomyces pombe (Fission yeast).		1.71e-66	92.51%
gnl|TC-DB|O43000|2.A.1.14.17	g6236.t1	secondary carriers	213.14	Pantothenate transporter liz1 - Schizosaccharomyces pombe (Fission yeast).		7.14e-56	90.54%
gnl|TC-DB|O43000|2.A.1.14.17	g6507.t1	secondary carriers	94.3772	Pantothenate transporter liz1 - Schizosaccharomyces pombe (Fission yeast).		6.41e-20	97.67%
gnl|TC-DB|O43000|2.A.1.14.17	g6629.t1	secondary carriers	252.162	Pantothenate transporter liz1 - Schizosaccharomyces pombe (Fission yeast).		1.21e-67	81.49%
gnl|TC-DB|O43808|2.A.29.20.1	g7530.t1	secondary carriers	88.8632	Peroxisomal membrane protein PMP34 (34 kDa peroxisomal membrane protein) (Solute carrier family 25, member 17) - Homo sapiens (Human).		3.73e-18	59.37%
gnl|TC-DB|O59726|2.A.1.48.4	g7664.t1	secondary carriers	149.517	Membrane transporter - Schizosaccharomyces pombe (Fission yeast).		3.81e-36	65.51%
gnl|TC-DB|O59726|2.A.1.48.4	g8982.t1	secondary carriers	130.43	Membrane transporter - Schizosaccharomyces pombe (Fission yeast).		1.49e-30	81.88%
gnl|TC-DB|O59726|2.A.1.48.4	g9110.t1	secondary carriers	241.982	Membrane transporter - Schizosaccharomyces pombe (Fission yeast).		2.37e-64	99.47%
gnl|TC-DB|O59940|2.A.19.2.8	g9776.t1	secondary carriers	152.062	Calcium/proton exchanger OS=Neurospora crassa GN=cax PE=2 SV=1		3.55e-37	78.65%
gnl|TC-DB|O59940|2.A.19.2.8	g10020.t1	secondary carriers	187.267	Calcium/proton exchanger OS=Neurospora crassa GN=cax PE=2 SV=1		1.35e-47	31.45%
gnl|TC-DB|O59940|2.A.19.2.8	g10134.t1	secondary carriers	191.932	Calcium/proton exchanger OS=Neurospora crassa GN=cax PE=2 SV=1		5.26e-49	30.74%
gnl|TC-DB|O59940|2.A.19.2.8	g10582.t1	secondary carriers	591.908	Calcium/proton exchanger OS=Neurospora crassa GN=cax PE=2 SV=1		2.14e-178	94.84%
gnl|TC-DB|O59940|2.A.19.2.8	g10655.t1	secondary carriers	179.208	Calcium/proton exchanger OS=Neurospora crassa GN=cax PE=2 SV=1		1.80e-45	77.20%
gnl|TC-DB|O59940|2.A.19.2.8	g12257.t1	secondary carriers	299.667	Calcium/proton exchanger OS=Neurospora crassa GN=cax PE=2 SV=1		4.55e-82	72.18%
gnl|TC-DB|O60170|2.A.3.10.28	g14085.t1	secondary carriers	332.327	Probable amino-acid permease meu22 OS=Schizosaccharomyces pombe (strain 972 / ATCC 24843) GN=meu22 PE=2 SV=1		5.04e-92	95.39%
gnl|TC-DB|O74723|2.A.38.2.2	g14707.t1	secondary carriers	775.566	TRK-1 PROTEIN - Neurospora crassa.		0	91.11%
gnl|TC-DB|O74724|2.A.72.3.2	g12421.t1	secondary carriers	1186.99	POTASSIUM TRANSPORTER - Neurospora crassa.		0	99.88%
gnl|TC-DB|O94528|2.A.1.2.35	g3416.t1	secondary carriers	410.795	Caffeine resistance protein 5 - Schizosaccharomyces pombe (Fission yeast).		4.12e-115	27.82%
gnl|TC-DB|O94528|2.A.1.2.35	g6976.t1	secondary carriers	440.061	Caffeine resistance protein 5 - Schizosaccharomyces pombe (Fission yeast).		1.73e-125	98.02%
gnl|TC-DB|O94528|2.A.1.2.35	g12305.t1	secondary carriers	399.767	Caffeine resistance protein 5 - Schizosaccharomyces pombe (Fission yeast).		8.74e-113	99.27%
gnl|TC-DB|O94695|2.A.7.9.18	g1719.t1	secondary carriers	270.4	Putative transporter C83.11 OS=Schizosaccharomyces pombe (strain 972 / ATCC 24843) GN=SPBC83.11 PE=1 SV=1		3.72e-73	74.43%
gnl|TC-DB|ORY60915.1|2.A.121.2.9	g3160.t1	secondary carriers	262.342	hypothetical protein BCR38DRAFT_442906 [Pseudomassariella vexata]		4.44e-73	89.32%
gnl|TC-DB|OWY53006.1|2.A.1.3.79	g4446.t1	secondary carriers	424.368	MFS general substrate transporter [Alternaria alternata]		2.84e-120	81.90%
gnl|TC-DB|OWY53006.1|2.A.1.3.79	g5361.t1	secondary carriers	378.559	MFS general substrate transporter [Alternaria alternata]		2.74e-106	95.34%
gnl|TC-DB|OWY53006.1|2.A.1.3.79	g7000.t1	secondary carriers	390.436	MFS general substrate transporter [Alternaria alternata]		8.84e-110	89.07%
gnl|TC-DB|OWY53006.1|2.A.1.3.79	g7114.t1	secondary carriers	213.14	MFS general substrate transporter [Alternaria alternata]		1.30e-55	90.13%
gnl|TC-DB|OWY53006.1|2.A.1.3.79	g15290.t1	secondary carriers	176.663	MFS general substrate transporter [Alternaria alternata]		1.70e-44	72.53%
gnl|TC-DB|OWY53006.1|2.A.1.3.79	g6873.t1	secondary carriers	484.173	MFS general substrate transporter [Alternaria alternata]		9.67e-139	85.36%
gnl|TC-DB|OWY53006.1|2.A.1.3.79	g4423.t1	secondary carriers	392.132	MFS general substrate transporter [Alternaria alternata]		2.89e-110	79.43%
gnl|TC-DB|OWY53006.1|2.A.1.3.79	g215.t1	secondary carriers	208.898	MFS general substrate transporter [Alternaria alternata]		2.34e-54	76.67%
gnl|TC-DB|OWY53006.1|2.A.1.3.79	g3014.t1	secondary carriers	397.222	MFS general substrate transporter [Alternaria alternata]		5.54e-112	93.51%
gnl|TC-DB|OWY53006.1|2.A.1.3.79	g9848.t1	secondary carriers	352.686	MFS general substrate transporter [Alternaria alternata]		4.60e-98	80.87%
gnl|TC-DB|OXN28687|2.A.57.3.3	g1286.t1	secondary carriers	85.8941	hypothetical protein CDV57_01388 [Aspergillus fumigatus]		5.25e-17	38.55%
gnl|TC-DB|OXN28687|2.A.57.3.3	g12693.t1	secondary carriers	288.639	hypothetical protein CDV57_01388 [Aspergillus fumigatus]		1.62e-78	82.22%
gnl|TC-DB|OXN28687|2.A.57.3.3	g205.t1	secondary carriers	79.1077	hypothetical protein CDV57_01388 [Aspergillus fumigatus]		6.68e-15	35.21%
gnl|TC-DB|OXN28687|2.A.57.3.3	g2851.t1	secondary carriers	87.1666	hypothetical protein CDV57_01388 [Aspergillus fumigatus]		1.24e-17	74.37%
gnl|TC-DB|OXN28687|2.A.57.3.3	g4382.t1	secondary carriers	116.433	hypothetical protein CDV57_01388 [Aspergillus fumigatus]		2.90e-26	80.97%
gnl|TC-DB|OXN28687|2.A.57.3.3	g4506.t1	secondary carriers	255.979	hypothetical protein CDV57_01388 [Aspergillus fumigatus]		1.10e-68	82.78%
gnl|TC-DB|OXN28687|2.A.57.3.3	g5608.t1	secondary carriers	307.726	hypothetical protein CDV57_01388 [Aspergillus fumigatus]		1.96e-84	84.77%
gnl|TC-DB|OXN28687|2.A.57.3.3	g10062.t1	secondary carriers	151.214	hypothetical protein CDV57_01388 [Aspergillus fumigatus]		6.86e-37	76.92%
gnl|TC-DB|OXN28687|2.A.57.3.3	g12198.t1	secondary carriers	223.319	hypothetical protein CDV57_01388 [Aspergillus fumigatus]		5.41e-59	85.21%
gnl|TC-DB|OXN28687|2.A.57.3.3	g12778.t1	secondary carriers	220.775	hypothetical protein CDV57_01388 [Aspergillus fumigatus]		3.96e-58	84.20%
gnl|TC-DB|OXN28687|2.A.57.3.3	g14560.t1	secondary carriers	163.514	hypothetical protein CDV57_01388 [Aspergillus fumigatus]		1.30e-40	86.27%
gnl|TC-DB|OXN28687|2.A.57.3.3	g15065.t1	secondary carriers	111.767	hypothetical protein CDV57_01388 [Aspergillus fumigatus]		6.47e-25	64.89%
gnl|TC-DB|OXN28687|2.A.57.3.3	g194.t1	secondary carriers	250.889	hypothetical protein CDV57_01388 [Aspergillus fumigatus]		3.69e-67	85.66%
gnl|TC-DB|OXN28687|2.A.57.3.3	g381.t1	secondary carriers	144.851	hypothetical protein CDV57_01388 [Aspergillus fumigatus]		7.79e-35	79.92%
gnl|TC-DB|OXN28687|2.A.57.3.3	g640.t1	secondary carriers	312.391	hypothetical protein CDV57_01388 [Aspergillus fumigatus]		5.69e-86	91.43%
gnl|TC-DB|OXN28687|2.A.57.3.3	g1066.t1	secondary carriers	306.453	hypothetical protein CDV57_01388 [Aspergillus fumigatus]		5.47e-84	84.54%
gnl|TC-DB|OXN28687|2.A.57.3.3	g1931.t1	secondary carriers	95.2255	hypothetical protein CDV57_01388 [Aspergillus fumigatus]		7.53e-20	79.33%
gnl|TC-DB|OXN28687|2.A.57.3.3	g2018.t1	secondary carriers	74.0179	hypothetical protein CDV57_01388 [Aspergillus fumigatus]		1.82e-13	33.27%
gnl|TC-DB|OXN28687|2.A.57.3.3	g2122.t1	secondary carriers	323.419	hypothetical protein CDV57_01388 [Aspergillus fumigatus]		9.72e-89	46.40%
gnl|TC-DB|OXN28687|2.A.57.3.3	g2168.t1	secondary carriers	170.725	hypothetical protein CDV57_01388 [Aspergillus fumigatus]		7.80e-43	88.66%
gnl|TC-DB|OXN28687|2.A.57.3.3	g2284.t1	secondary carriers	193.205	hypothetical protein CDV57_01388 [Aspergillus fumigatus]		7.82e-50	91.58%
gnl|TC-DB|OXN28687|2.A.57.3.3	g2488.t1	secondary carriers	107.526	hypothetical protein CDV57_01388 [Aspergillus fumigatus]		1.21e-23	81.43%
gnl|TC-DB|OXN28687|2.A.57.3.3	g2628.t1	secondary carriers	187.691	hypothetical protein CDV57_01388 [Aspergillus fumigatus]		7.97e-48	79.89%
gnl|TC-DB|OXN28687|2.A.57.3.3	g2695.t1	secondary carriers	267.855	hypothetical protein CDV57_01388 [Aspergillus fumigatus]		7.39e-72	49.11%
gnl|TC-DB|OXN28687|2.A.57.3.3	g3344.t1	secondary carriers	269.976	hypothetical protein CDV57_01388 [Aspergillus fumigatus]		3.95e-73	97.32%
gnl|TC-DB|OXN28687|2.A.57.3.3	g3358.t1	secondary carriers	297.97	hypothetical protein CDV57_01388 [Aspergillus fumigatus]		8.80e-81	37.74%
gnl|TC-DB|OXN28687|2.A.57.3.3	g3400.t1	secondary carriers	134.247	hypothetical protein CDV57_01388 [Aspergillus fumigatus]		1.00e-31	71.61%
gnl|TC-DB|OXN28687|2.A.57.3.3	g3787.t1	secondary carriers	267.855	hypothetical protein CDV57_01388 [Aspergillus fumigatus]		1.78e-72	96.25%
gnl|TC-DB|OXN28687|2.A.57.3.3	g4368.t1	secondary carriers	146.124	hypothetical protein CDV57_01388 [Aspergillus fumigatus]		2.85e-35	80.93%
gnl|TC-DB|OXN28687|2.A.57.3.3	g4420.t1	secondary carriers	146.124	hypothetical protein CDV57_01388 [Aspergillus fumigatus]		1.85e-35	79.81%
gnl|TC-DB|OXN28687|2.A.57.3.3	g4488.t1	secondary carriers	176.663	hypothetical protein CDV57_01388 [Aspergillus fumigatus]		1.43e-44	77.26%
gnl|TC-DB|OXN28687|2.A.57.3.3	g4607.t1	secondary carriers	60.445	hypothetical protein CDV57_01388 [Aspergillus fumigatus]		2.99e-09	34.73%
gnl|TC-DB|OXN28687|2.A.57.3.3	g4696.t1	secondary carriers	257.252	hypothetical protein CDV57_01388 [Aspergillus fumigatus]		4.96e-69	87.45%
gnl|TC-DB|OXN28687|2.A.57.3.3	g4706.t1	secondary carriers	145.275	hypothetical protein CDV57_01388 [Aspergillus fumigatus]		6.70e-35	74.28%
gnl|TC-DB|OXN28687|2.A.57.3.3	g4718.t1	secondary carriers	100.315	hypothetical protein CDV57_01388 [Aspergillus fumigatus]		1.84e-21	77.66%
gnl|TC-DB|OXN28687|2.A.57.3.3	g4775.t1	secondary carriers	151.214	hypothetical protein CDV57_01388 [Aspergillus fumigatus]		2.71e-36	34.52%
gnl|TC-DB|OXN28687|2.A.57.3.3	g4776.t1	secondary carriers	127.461	hypothetical protein CDV57_01388 [Aspergillus fumigatus]		1.52e-29	67.57%
gnl|TC-DB|OXN28687|2.A.57.3.3	g4841.t1	secondary carriers	348.02	hypothetical protein CDV57_01388 [Aspergillus fumigatus]		8.92e-97	94.09%
gnl|TC-DB|OXN28687|2.A.57.3.3	g4942.t1	secondary carriers	257.676	hypothetical protein CDV57_01388 [Aspergillus fumigatus]		2.42e-69	90.63%
gnl|TC-DB|OXN28687|2.A.57.3.3	g4945.t1	secondary carriers	186.842	hypothetical protein CDV57_01388 [Aspergillus fumigatus]		1.13e-47	86.36%
gnl|TC-DB|OXN28687|2.A.57.3.3	g5713.t1	secondary carriers	148.669	hypothetical protein CDV57_01388 [Aspergillus fumigatus]		2.11e-35	22.87%
gnl|TC-DB|OXN28687|2.A.57.3.3	g5733.t1	secondary carriers	88.8632	hypothetical protein CDV57_01388 [Aspergillus fumigatus]		6.91e-18	78.42%
gnl|TC-DB|OXN28687|2.A.57.3.3	g5845.t1	secondary carriers	205.505	hypothetical protein CDV57_01388 [Aspergillus fumigatus]		2.30e-53	74.53%
gnl|TC-DB|OXN28687|2.A.57.3.3	g6398.t1	secondary carriers	366.259	hypothetical protein CDV57_01388 [Aspergillus fumigatus]		2.12e-102	89.22%
gnl|TC-DB|OXN28687|2.A.57.3.3	g6470.t1	secondary carriers	158.0	hypothetical protein CDV57_01388 [Aspergillus fumigatus]		6.85e-39	74.49%
gnl|TC-DB|OXN28687|2.A.57.3.3	g6509.t1	secondary carriers	390.436	hypothetical protein CDV57_01388 [Aspergillus fumigatus]		1.01e-109	84.81%
gnl|TC-DB|OXN28687|2.A.57.3.3	g6719.t1	secondary carriers	161.393	hypothetical protein CDV57_01388 [Aspergillus fumigatus]		7.27e-40	76.80%
gnl|TC-DB|OXN28687|2.A.57.3.3	g6926.t1	secondary carriers	231.378	hypothetical protein CDV57_01388 [Aspergillus fumigatus]		3.60e-61	83.23%
gnl|TC-DB|OXN28687|2.A.57.3.3	g7302.t1	secondary carriers	347.596	hypothetical protein CDV57_01388 [Aspergillus fumigatus]		4.69e-96	52.67%
gnl|TC-DB|OXN28687|2.A.57.3.3	g7331.t1	secondary carriers	271.249	hypothetical protein CDV57_01388 [Aspergillus fumigatus]		2.64e-73	76.05%
gnl|TC-DB|OXN28687|2.A.57.3.3	g7444.t1	secondary carriers	113.04	hypothetical protein CDV57_01388 [Aspergillus fumigatus]		2.86e-25	78.34%
gnl|TC-DB|OXN28687|2.A.57.3.3	g7516.t1	secondary carriers	140.61	hypothetical protein CDV57_01388 [Aspergillus fumigatus]		1.14e-33	82.82%
gnl|TC-DB|OXN28687|2.A.57.3.3	g7862.t1	secondary carriers	293.305	hypothetical protein CDV57_01388 [Aspergillus fumigatus]		3.85e-80	92.08%
gnl|TC-DB|OXN28687|2.A.57.3.3	g8001.t1	secondary carriers	143.579	hypothetical protein CDV57_01388 [Aspergillus fumigatus]		1.75e-34	89.15%
gnl|TC-DB|OXN28687|2.A.57.3.3	g8296.t1	secondary carriers	141.458	hypothetical protein CDV57_01388 [Aspergillus fumigatus]		6.82e-34	65.89%
gnl|TC-DB|OXN28687|2.A.57.3.3	g8378.t1	secondary carriers	265.311	hypothetical protein CDV57_01388 [Aspergillus fumigatus]		1.05e-71	97.90%
gnl|TC-DB|OXN28687|2.A.57.3.3	g8416.t1	secondary carriers	281.004	hypothetical protein CDV57_01388 [Aspergillus fumigatus]		1.94e-76	97.80%
gnl|TC-DB|OXN28687|2.A.57.3.3	g8591.t1	secondary carriers	93.5289	hypothetical protein CDV57_01388 [Aspergillus fumigatus]		1.12e-18	21.55%
gnl|TC-DB|OXN28687|2.A.57.3.3	g8598.t1	secondary carriers	118.13	hypothetical protein CDV57_01388 [Aspergillus fumigatus]		6.36e-27	93.54%
gnl|TC-DB|OXN28687|2.A.57.3.3	g8819.t1	secondary carriers	133.399	hypothetical protein CDV57_01388 [Aspergillus fumigatus]		2.10e-31	81.09%
gnl|TC-DB|OXN28687|2.A.57.3.3	g8820.t1	secondary carriers	99.467	hypothetical protein CDV57_01388 [Aspergillus fumigatus]		3.13e-21	74.65%
gnl|TC-DB|OXN28687|2.A.57.3.3	g8824.t1	secondary carriers	138.913	hypothetical protein CDV57_01388 [Aspergillus fumigatus]		4.99e-33	75.42%
gnl|TC-DB|OXN28687|2.A.57.3.3	g9298.t1	secondary carriers	135.52	hypothetical protein CDV57_01388 [Aspergillus fumigatus]		8.40e-32	49.24%
gnl|TC-DB|OXN28687|2.A.57.3.3	g9578.t1	secondary carriers	302.212	hypothetical protein CDV57_01388 [Aspergillus fumigatus]		1.20e-82	73.46%
gnl|TC-DB|OXN28687|2.A.57.3.3	g9911.t1	secondary carriers	261.917	hypothetical protein CDV57_01388 [Aspergillus fumigatus]		5.33e-70	42.25%
gnl|TC-DB|OXN28687|2.A.57.3.3	g10223.t1	secondary carriers	348.02	hypothetical protein CDV57_01388 [Aspergillus fumigatus]		2.60e-96	60.35%
gnl|TC-DB|OXN28687|2.A.57.3.3	g10229.t1	secondary carriers	272.945	hypothetical protein CDV57_01388 [Aspergillus fumigatus]		7.94e-74	86.67%
gnl|TC-DB|OXN28687|2.A.57.3.3	g10271.t1	secondary carriers	152.91	hypothetical protein CDV57_01388 [Aspergillus fumigatus]		2.67e-37	77.92%
gnl|TC-DB|OXN28687|2.A.57.3.3	g10365.t1	secondary carriers	297.122	hypothetical protein CDV57_01388 [Aspergillus fumigatus]		3.87e-81	93.01%
gnl|TC-DB|OXN28687|2.A.57.3.3	g10417.t1	secondary carriers	175.814	hypothetical protein CDV57_01388 [Aspergillus fumigatus]		2.89e-44	84.82%
gnl|TC-DB|OXN28687|2.A.57.3.3	g10467.t1	secondary carriers	70.6246	hypothetical protein CDV57_01388 [Aspergillus fumigatus]		2.34e-12	58.27%
gnl|TC-DB|OXN28687|2.A.57.3.3	g10819.t1	secondary carriers	141.458	hypothetical protein CDV57_01388 [Aspergillus fumigatus]		6.93e-34	77.24%
gnl|TC-DB|OXN28687|2.A.57.3.3	g10899.t1	secondary carriers	257.676	hypothetical protein CDV57_01388 [Aspergillus fumigatus]		3.33e-69	80.69%
gnl|TC-DB|OXN28687|2.A.57.3.3	g10956.t1	secondary carriers	305.605	hypothetical protein CDV57_01388 [Aspergillus fumigatus]		1.02e-83	84.38%
gnl|TC-DB|OXN28687|2.A.57.3.3	g10958.t1	secondary carriers	79.5318	hypothetical protein CDV57_01388 [Aspergillus fumigatus]		2.66e-14	16.33%
gnl|TC-DB|OXN28687|2.A.57.3.3	g11039.t1	secondary carriers	225.016	hypothetical protein CDV57_01388 [Aspergillus fumigatus]		2.02e-59	90.99%
gnl|TC-DB|OXN28687|2.A.57.3.3	g11070.t1	secondary carriers	348.869	hypothetical protein CDV57_01388 [Aspergillus fumigatus]		2.64e-96	43.78%
gnl|TC-DB|OXN28687|2.A.57.3.3	g11372.t1	secondary carriers	130.006	hypothetical protein CDV57_01388 [Aspergillus fumigatus]		2.01e-30	63.12%
gnl|TC-DB|OXN28687|2.A.57.3.3	g11957.t1	secondary carriers	286.094	hypothetical protein CDV57_01388 [Aspergillus fumigatus]		2.47e-77	49.84%
gnl|TC-DB|OXN28687|2.A.57.3.3	g11971.t1	secondary carriers	145.275	hypothetical protein CDV57_01388 [Aspergillus fumigatus]		4.87e-35	86.45%
gnl|TC-DB|OXN28687|2.A.57.3.3	g11994.t1	secondary carriers	255.555	hypothetical protein CDV57_01388 [Aspergillus fumigatus]		1.51e-68	61.93%
gnl|TC-DB|OXN28687|2.A.57.3.3	g12099.t1	secondary carriers	311.967	hypothetical protein CDV57_01388 [Aspergillus fumigatus]		1.12e-85	82.05%
gnl|TC-DB|OXN28687|2.A.57.3.3	g12145.t1	secondary carriers	128.734	hypothetical protein CDV57_01388 [Aspergillus fumigatus]		4.87e-30	79.55%
gnl|TC-DB|OXN28687|2.A.57.3.3	g12160.t1	secondary carriers	143.155	hypothetical protein CDV57_01388 [Aspergillus fumigatus]		2.03e-34	87.04%
gnl|TC-DB|OXN28687|2.A.57.3.3	g12221.t1	secondary carriers	138.065	hypothetical protein CDV57_01388 [Aspergillus fumigatus]		6.69e-33	82.18%
gnl|TC-DB|OXN28687|2.A.57.3.3	g12678.t1	secondary carriers	113.464	hypothetical protein CDV57_01388 [Aspergillus fumigatus]		1.80e-25	73.16%
gnl|TC-DB|OXN28687|2.A.57.3.3	g13043.t1	secondary carriers	291.184	hypothetical protein CDV57_01388 [Aspergillus fumigatus]		2.49e-79	87.21%
gnl|TC-DB|OXN28687|2.A.57.3.3	g13233.t1	secondary carriers	83.3492	hypothetical protein CDV57_01388 [Aspergillus fumigatus]		2.46e-16	62.20%
gnl|TC-DB|OXN28687|2.A.57.3.3	g13310.t1	secondary carriers	131.278	hypothetical protein CDV57_01388 [Aspergillus fumigatus]		9.91e-31	84.13%
gnl|TC-DB|OXN28687|2.A.57.3.3	g13758.t1	secondary carriers	139.761	hypothetical protein CDV57_01388 [Aspergillus fumigatus]		1.89e-33	79.11%
gnl|TC-DB|OXN28687|2.A.57.3.3	g13838.t1	secondary carriers	164.786	hypothetical protein CDV57_01388 [Aspergillus fumigatus]		6.39e-41	93.58%
gnl|TC-DB|OXN28687|2.A.57.3.3	g13907.t1	secondary carriers	223.319	hypothetical protein CDV57_01388 [Aspergillus fumigatus]		8.21e-59	83.27%
gnl|TC-DB|P0CS02|2.A.7.13.6	g14002.t1	secondary carriers	347.172	GDP-mannose transporter 1 OS=Cryptococcus neoformans var. neoformans serotype D (strain JEC21 / ATCC MYA-565) GN=GMT1 PE=2 SV=1		6.31e-98	92.78%
gnl|TC-DB|P02982|2.A.1.2.4	g14059.t1	secondary carriers	53.2344	Tetracycline resistance protein, class A (TETA(A)) - Escherichia coli.		4.10e-07	9.53%
gnl|TC-DB|P04035|2.A.6.6.5	g14256.t1	secondary carriers	502.412	3-HYDROXY-3-METHYLGLUTARYL-COENZYME A REDUCTASE (EC 1.1.1.34) (HMG-COA REDUCTASE) - Homo sapiens (Human).		1.07e-142	37.11%
gnl|TC-DB|P04817|2.A.3.10.4	g14361.t1	secondary carriers	472.297	Arginine permease - Saccharomyces cerevisiae (Baker's yeast).		2.53e-135	95.21%
gnl|TC-DB|P05316|2.A.39.3.2	g14756.t1	secondary carriers	288.215	URACIL PERMEASE - Saccharomyces cerevisiae (Baker's yeast).		2.15e-78	97.14%
gnl|TC-DB|P10566|2.A.29.5.1	g14806.t1	secondary carriers	295.001	Mitochondrial RNA-splicing protein MRS3 OS=Saccharomyces cerevisiae GN=MRS3 PE=1 SV=4		2.32e-82	93.27%
gnl|TC-DB|P10870|2.A.1.1.17	g14928.t1	secondary carriers	131.278	High-affinity glucose transporter SNF3 OS=Saccharomyces cerevisiae GN=SNF3 PE=1 SV=3		8.90e-31	94.95%
gnl|TC-DB|P11636|2.A.1.1.7	g15060.t1	secondary carriers	334.872	Quinate permease (Quinate transporter) - Neurospora crassa.		2.30e-92	57.48%
gnl|TC-DB|P11636|2.A.1.1.7	g15180.t1	secondary carriers	839.613	Quinate permease (Quinate transporter) - Neurospora crassa.		0	98.72%
gnl|TC-DB|P11636|2.A.1.1.7	g15182.t1	secondary carriers	357.776	Quinate permease (Quinate transporter) - Neurospora crassa.		7.64e-100	97.91%
gnl|TC-DB|P11636|2.A.1.1.7	g15333.t1	secondary carriers	621.174	Quinate permease (Quinate transporter) - Neurospora crassa.		0	98.14%
gnl|TC-DB|P11636|2.A.1.1.7	g15512.t1	secondary carriers	207.202	Quinate permease (Quinate transporter) - Neurospora crassa.		6.59e-54	96.57%
gnl|TC-DB|P11636|2.A.1.1.7	g2966.t1	secondary carriers	364.562	Quinate permease (Quinate transporter) - Neurospora crassa.		6.73e-102	89.96%
gnl|TC-DB|P11636|2.A.1.1.7	g9710.t1	secondary carriers	239.861	Quinate permease (Quinate transporter) - Neurospora crassa.		7.47e-64	97.64%
gnl|TC-DB|P12685|2.A.38.2.1	g3316.t1	secondary carriers	167.756	POTASSIUM TRANSPORT PROTEIN, HIGH-AFFINITY - Saccharomyces cerevisiae (Baker's yeast).		1.70e-41	37.77%
gnl|TC-DB|P13181|2.A.1.1.6	g790.t1	secondary carriers	106.253	Galactose transporter (Galactose permease) - Saccharomyces cerevisiae (Baker's yeast).		2.18e-23	84.88%
gnl|TC-DB|P15365|2.A.1.14.4	g14389.t1	secondary carriers	210.171	Allantoate permease - Saccharomyces cerevisiae (Baker's yeast).		8.93e-55	94.81%
gnl|TC-DB|P15365|2.A.1.14.4	g9182.t1	secondary carriers	247.496	Allantoate permease - Saccharomyces cerevisiae (Baker's yeast).		3.01e-66	90.48%
gnl|TC-DB|P15365|2.A.1.14.4	g10542.t1	secondary carriers	181.328	Allantoate permease - Saccharomyces cerevisiae (Baker's yeast).		1.53e-45	31.23%
gnl|TC-DB|P15365|2.A.1.14.4	g2844.t1	secondary carriers	192.356	Allantoate permease - Saccharomyces cerevisiae (Baker's yeast).		2.26e-49	88.95%
gnl|TC-DB|P15365|2.A.1.14.4	g3193.t1	secondary carriers	217.806	Allantoate permease - Saccharomyces cerevisiae (Baker's yeast).		5.39e-57	77.50%
gnl|TC-DB|P15365|2.A.1.14.4	g5973.t1	secondary carriers	349.293	Allantoate permease - Saccharomyces cerevisiae (Baker's yeast).		2.50e-97	94.36%
gnl|TC-DB|P15365|2.A.1.14.4	g11080.t1	secondary carriers	217.381	Allantoate permease - Saccharomyces cerevisiae (Baker's yeast).		5.11e-57	96.86%
gnl|TC-DB|P15365|2.A.1.14.4	g11729.t1	secondary carriers	283.549	Allantoate permease - Saccharomyces cerevisiae (Baker's yeast).		3.93e-77	96.10%
gnl|TC-DB|P15365|2.A.1.14.4	g12241.t1	secondary carriers	269.976	Allantoate permease - Saccharomyces cerevisiae (Baker's yeast).		5.15e-73	99.42%
gnl|TC-DB|P15365|2.A.1.14.4	g15355.t1	secondary carriers	244.527	Allantoate permease - Saccharomyces cerevisiae (Baker's yeast).		2.61e-65	98.10%
gnl|TC-DB|P15365|2.A.1.14.4	g1034.t1	secondary carriers	206.778	Allantoate permease - Saccharomyces cerevisiae (Baker's yeast).		1.54e-53	67.90%
gnl|TC-DB|P15365|2.A.1.14.4	g5837.t1	secondary carriers	160.545	Allantoate permease - Saccharomyces cerevisiae (Baker's yeast).		1.03e-39	90.08%
gnl|TC-DB|P15365|2.A.1.14.4	g127.t1	secondary carriers	255.555	Allantoate permease - Saccharomyces cerevisiae (Baker's yeast).		1.26e-68	99.63%
gnl|TC-DB|P15365|2.A.1.14.4	g180.t1	secondary carriers	204.657	Allantoate permease - Saccharomyces cerevisiae (Baker's yeast).		9.24e-53	48.70%
gnl|TC-DB|P15365|2.A.1.14.4	g2528.t1	secondary carriers	324.268	Allantoate permease - Saccharomyces cerevisiae (Baker's yeast).		1.37e-89	99.03%
gnl|TC-DB|P15365|2.A.1.14.4	g2566.t1	secondary carriers	199.567	Allantoate permease - Saccharomyces cerevisiae (Baker's yeast).		1.61e-51	97.39%
gnl|TC-DB|P15365|2.A.1.14.4	g2709.t1	secondary carriers	295.85	Allantoate permease - Saccharomyces cerevisiae (Baker's yeast).		6.98e-81	96.44%
gnl|TC-DB|P15380|2.A.3.10.3	g3430.t1	secondary carriers	358.2	Proline-specific permease - Saccharomyces cerevisiae (Baker's yeast).		7.46e-100	98.74%
gnl|TC-DB|P15380|2.A.3.10.3	g4944.t1	secondary carriers	479.508	Proline-specific permease - Saccharomyces cerevisiae (Baker's yeast).		3.45e-137	98.92%
gnl|TC-DB|P15380|2.A.3.10.3	g5625.t1	secondary carriers	431.154	Proline-specific permease - Saccharomyces cerevisiae (Baker's yeast).		3.38e-122	95.26%
gnl|TC-DB|P15380|2.A.3.10.3	g9124.t1	secondary carriers	429.458	Proline-specific permease - Saccharomyces cerevisiae (Baker's yeast).		1.08e-121	94.87%
gnl|TC-DB|P15685|2.A.1.1.10	g9961.t1	secondary carriers	300.939	Maltose permease MAL6T (Maltose transport protein MAL6T) - Saccharomyces cerevisiae (Baker's yeast).		2.19e-82	94.65%
gnl|TC-DB|P15685|2.A.1.1.10	g10217.t1	secondary carriers	152.062	Maltose permease MAL6T (Maltose transport protein MAL6T) - Saccharomyces cerevisiae (Baker's yeast).		3.82e-37	91.97%
gnl|TC-DB|P15685|2.A.1.1.10	g11029.t1	secondary carriers	292.88	Maltose permease MAL6T (Maltose transport protein MAL6T) - Saccharomyces cerevisiae (Baker's yeast).		7.52e-80	95.01%
gnl|TC-DB|P15710|2.A.20.2.1	g11704.t1	secondary carriers	707.277	PHOSPHATE-REPRESSIBLE PHOSPHATE PERMEASE - Neurospora crassa.		0	98.78%
gnl|TC-DB|P15710|2.A.20.2.1	g11838.t1	secondary carriers	373.469	PHOSPHATE-REPRESSIBLE PHOSPHATE PERMEASE - Neurospora crassa.		2.02e-104	99.83%
gnl|TC-DB|P18239|2.A.29.1.7	g12121.t1	secondary carriers	507.926	ADP,ATP carrier protein 2 - Saccharomyces cerevisiae (Baker's yeast).		3.90e-157	98.73%
gnl|TC-DB|P19807|2.A.3.4.1	g12154.t1	secondary carriers	207.626	Choline transport protein - Saccharomyces cerevisiae (Baker's yeast).		5.23e-54	99.05%
gnl|TC-DB|P19807|2.A.3.4.1	g15219.t1	secondary carriers	196.174	Choline transport protein - Saccharomyces cerevisiae (Baker's yeast).		2.90e-50	64.53%
gnl|TC-DB|P19807|2.A.3.4.1	g5800.t1	secondary carriers	258.1	Choline transport protein - Saccharomyces cerevisiae (Baker's yeast).		2.54e-69	98.85%
gnl|TC-DB|P19807|2.A.3.4.1	g7598.t1	secondary carriers	237.741	Choline transport protein - Saccharomyces cerevisiae (Baker's yeast).		3.65e-63	99.05%
gnl|TC-DB|P19807|2.A.3.4.1	g13244.t1	secondary carriers	216.533	Choline transport protein - Saccharomyces cerevisiae (Baker's yeast).		1.31e-56	86.35%
gnl|TC-DB|P20107|2.A.4.2.2	g15137.t1	secondary carriers	90.5598	ZINC/CADMIUM RESISTANCE PROTEIN - Saccharomyces cerevisiae (Baker's yeast).		2.72e-19	76.32%
gnl|TC-DB|P22152|2.A.1.8.5	g2721.t1	secondary carriers	487.566	Nitrate transporter (Nitrate permease) - Emericella nidulans (Aspergillus nidulans).		1.25e-140	97.71%
gnl|TC-DB|P23622|2.A.53.1.2	g4287.t1	secondary carriers	784.897	SULFATE PERMEASE II - Neurospora crassa.		0	86.02%
gnl|TC-DB|P23641|2.A.29.4.3	g5096.t1	secondary carriers	368.804	Mitochondrial phosphate carrier protein OS=Saccharomyces cerevisiae GN=MIR1 PE=1 SV=1		5.16e-107	89.20%
gnl|TC-DB|P23641|2.A.29.4.3	g10190.t1	secondary carriers	374.318	Mitochondrial phosphate carrier protein OS=Saccharomyces cerevisiae GN=MIR1 PE=1 SV=1		2.35e-109	93.23%
gnl|TC-DB|P23641|2.A.29.4.3	g15200.t1	secondary carriers	274.642	Mitochondrial phosphate carrier protein OS=Saccharomyces cerevisiae GN=MIR1 PE=1 SV=1		3.03e-75	63.27%
gnl|TC-DB|P25297|2.A.1.9.1	g4685.t1	secondary carriers	230.53	Inorganic phosphate transporter PHO84 - Saccharomyces cerevisiae (Baker's yeast).		1.10e-60	65.77%
gnl|TC-DB|P25346|2.A.1.9.7	g3000.t1	secondary carriers	318.33	Probable metabolite transport protein GIT1 OS=Saccharomyces cerevisiae (strain ATCC 204508 / S288c) GN=GIT1 PE=1 SV=1		6.79e-88	94.43%
gnl|TC-DB|P25346|2.A.1.9.7	g7864.t1	secondary carriers	247.92	Probable metabolite transport protein GIT1 OS=Saccharomyces cerevisiae (strain ATCC 204508 / S288c) GN=GIT1 PE=1 SV=1		2.30e-66	94.38%
gnl|TC-DB|P25346|2.A.1.9.7	g12219.t1	secondary carriers	224.592	Probable metabolite transport protein GIT1 OS=Saccharomyces cerevisiae (strain ATCC 204508 / S288c) GN=GIT1 PE=1 SV=1		3.06e-59	94.15%
gnl|TC-DB|P25621|2.A.1.14.18	g13255.t1	secondary carriers	177.935	Pantothenate transporter FEN2 - Saccharomyces cerevisiae (Baker's yeast).		4.51e-45	73.53%
gnl|TC-DB|P25621|2.A.1.14.18	g15259.t1	secondary carriers	51.9619	Pantothenate transporter FEN2 - Saccharomyces cerevisiae (Baker's yeast).		6.41e-07	14.40%
gnl|TC-DB|P25621|2.A.1.14.18	g7120.t1	secondary carriers	208.898	Pantothenate transporter FEN2 - Saccharomyces cerevisiae (Baker's yeast).		1.74e-54	83.71%
gnl|TC-DB|P25737|2.A.3.1.2	g3688.t1	secondary carriers	377.287	Lysine-specific permease - Escherichia coli.		4.68e-106	90.46%
gnl|TC-DB|P25744|2.A.1.2.20	g9243.t1	secondary carriers	50.2653	Hypothetical transport protein yceE - Escherichia coli.		3.00e-06	15.09%
gnl|TC-DB|P28584|2.A.38.2.3	g633.t1	secondary carriers	235.62	Potassium transport protein, low-affinity - Saccharomyces cerevisiae (Baker's yeast).		3.73e-62	61.54%
gnl|TC-DB|P28873|2.A.1.2.6	g2630.t1	secondary carriers	359.897	Benomyl/methotrexate resistance protein - Candida albicans (Yeast).		2.86e-100	76.69%
gnl|TC-DB|P30531|2.A.22.3.2	g15497.t1	secondary carriers	187.267	SODIUM- AND CHLORIDE-DEPENDENT GABA TRANSPORTER 1 - Homo sapiens (Human).		1.24e-47	65.60%
gnl|TC-DB|P30605|2.A.1.1.8	g5028.t1	secondary carriers	326.389	Myo-inositol transporter 1 - Saccharomyces cerevisiae (Baker's yeast).		2.92e-90	98.57%
gnl|TC-DB|P30605|2.A.1.1.8	g5944.t1	secondary carriers	297.546	Myo-inositol transporter 1 - Saccharomyces cerevisiae (Baker's yeast).		2.63e-81	95.40%
gnl|TC-DB|P30606|2.A.1.1.104	g6207.t1	secondary carriers	321.299	Myo-inositol transporter 2 OS=Saccharomyces cerevisiae (strain ATCC 204508 / S288c) GN=ITR2 PE=1 SV=2		5.05e-88	54.00%
gnl|TC-DB|P30606|2.A.1.1.104	g15127.t1	secondary carriers	372.621	Myo-inositol transporter 2 OS=Saccharomyces cerevisiae (strain ATCC 204508 / S288c) GN=ITR2 PE=1 SV=2		3.07e-104	88.37%
gnl|TC-DB|P32331|2.A.29.8.12	g8562.t1	secondary carriers	283.125	Carrier protein YMC1, mitochondrial OS=Saccharomyces cerevisiae (strain ATCC 204508 / S288c) GN=YMC1 PE=1 SV=2		1.33e-78	97.12%
gnl|TC-DB|P32332|2.A.29.15.1	g9916.t1	secondary carriers	264.462	MITOCHONDRIAL CARRIER PROTEIN PMT - Saccharomyces cerevisiae (Baker's yeast).		2.54e-73	89.72%
gnl|TC-DB|P32465|2.A.1.1.108	g10918.t1	secondary carriers	96.0738	Low-affinity glucose transporter HXT1 OS=Saccharomyces cerevisiae (strain ATCC 204508 / S288c) GN=HXT1 PE=1 SV=1		4.22e-20	83.64%
gnl|TC-DB|P32487|2.A.3.10.10	g7002.t1	secondary carriers	319.602	Lysine-specific permease - Saccharomyces cerevisiae (Baker's yeast).		5.85e-88	92.43%
gnl|TC-DB|P32798|2.A.4.2.1	g10395.t1	secondary carriers	124.916	COBALT UPTAKE PROTEIN COT1 - Saccharomyces cerevisiae (Baker's yeast).		1.09e-29	68.93%
gnl|TC-DB|P32837|2.A.3.4.3	g9353.t1	secondary carriers	455.755	GABA-specific permease (GABA-specific transport protein) - Saccharomyces cerevisiae (Baker's yeast).		6.53e-130	83.33%
gnl|TC-DB|P32901|2.A.17.2.2	g9695.t1	secondary carriers	558.4	PEPTIDE TRANSPORTER PTR2 (PEPTIDE PERMEASE PTR2) - Saccharomyces cerevisiae (Baker's yeast).		9.83e-162	89.00%
gnl|TC-DB|P33303|2.A.29.13.1	g10777.t1	secondary carriers	297.122	REGULATOR OF ACETYL-COA SYNTHETASE ACTIVITY - Saccharomyces cerevisiae (Baker's yeast).		1.10e-81	26.96%
gnl|TC-DB|P33303|2.A.29.13.1	g2843.t1	secondary carriers	363.714	REGULATOR OF ACETYL-COA SYNTHETASE ACTIVITY - Saccharomyces cerevisiae (Baker's yeast).		4.98e-105	92.90%
gnl|TC-DB|P33413|2.A.21.6.1	g13276.t1	secondary carriers	480.356	UREA ACTIVE TRANSPORTER - Saccharomyces cerevisiae (Baker's yeast).		1.11e-136	98.58%
gnl|TC-DB|P33413|2.A.21.6.1	g759.t1	secondary carriers	410.795	UREA ACTIVE TRANSPORTER - Saccharomyces cerevisiae (Baker's yeast).		2.19e-115	98.59%
gnl|TC-DB|P33532|2.A.1.2.1	g5169.t1	secondary carriers	327.661	Amiloride resistance protein car1 - Schizosaccharomyces pombe (Fission yeast).		8.60e-91	94.26%
gnl|TC-DB|P34240|2.A.5.5.3	g7578.t1	secondary carriers	118.978	Zinc-regulated transporter 3 OS=Saccharomyces cerevisiae (strain ATCC 204508 / S288c) GN=ZRT3 PE=1 SV=2		4.08e-27	30.20%
gnl|TC-DB|P36029|2.A.3.4.5	g6668.t1	secondary carriers	264.886	Hypothetical amino-acid permease in STE3-GIN10 intergenic region - Saccharomyces cerevisiae (Baker's yeast).		2.09e-71	97.08%
gnl|TC-DB|P36032|2.A.1.13.18	g15383.t1	secondary carriers	231.378	Probable transporter MCH2 OS=Saccharomyces cerevisiae (strain ATCC 204508 / S288c) GN=MCH2 PE=1 SV=2		2.54e-61	88.13%
gnl|TC-DB|P36035|2.A.1.12.2	g2068.t1	secondary carriers	318.754	Carboxylic acid transporter protein homolog - Saccharomyces cerevisiae (Baker's yeast).		1.27e-87	79.62%
gnl|TC-DB|P36035|2.A.1.12.2	g7121.t1	secondary carriers	214.836	Carboxylic acid transporter protein homolog - Saccharomyces cerevisiae (Baker's yeast).		3.58e-56	87.18%
gnl|TC-DB|P36035|2.A.1.12.2	g2959.t1	secondary carriers	339.113	Carboxylic acid transporter protein homolog - Saccharomyces cerevisiae (Baker's yeast).		4.63e-94	94.04%
gnl|TC-DB|P36062|2.A.18.7.1	g5399.t1	secondary carriers	353.11	Hypothetical 75.5 kDa protein in SDH1-CIM5/YTA3 intergenic region - Saccharomyces cerevisiae (Baker's yeast).		5.58e-98	85.37%
gnl|TC-DB|P38090|2.A.3.10.19	g2678.t1	secondary carriers	305.181	General amino acid permease AGP2 - Saccharomyces cerevisiae (Baker's yeast).		1.52e-83	84.79%
gnl|TC-DB|P38090|2.A.3.10.19	g12050.t1	secondary carriers	378.135	General amino acid permease AGP2 - Saccharomyces cerevisiae (Baker's yeast).		7.09e-106	92.40%
gnl|TC-DB|P38090|2.A.3.10.19	g6245.t1	secondary carriers	434.547	General amino acid permease AGP2 - Saccharomyces cerevisiae (Baker's yeast).		3.53e-123	94.26%
gnl|TC-DB|P38090|2.A.3.10.19	g12912.t1	secondary carriers	424.368	General amino acid permease AGP2 - Saccharomyces cerevisiae (Baker's yeast).		3.81e-120	87.79%
gnl|TC-DB|P38090|2.A.3.10.19	g15316.t1	secondary carriers	510.046	General amino acid permease AGP2 - Saccharomyces cerevisiae (Baker's yeast).		7.25e-147	93.50%
gnl|TC-DB|P38090|2.A.3.10.19	g12354.t1	secondary carriers	408.25	General amino acid permease AGP2 - Saccharomyces cerevisiae (Baker's yeast).		3.42e-115	88.47%
gnl|TC-DB|P38125|2.A.1.2.40	g9407.t1	secondary carriers	158.848	Uncharacterized transporter YBR180W OS=Saccharomyces cerevisiae GN=YBR180W PE=1 SV=1		3.36e-39	96.09%
gnl|TC-DB|P38127|2.A.29.10.4	g4167.t1	secondary carriers	302.212	2.A.29.10.4 Mitochondrial carrier protein RIM2		2.41e-83	81.97%
gnl|TC-DB|P38142|2.A.1.1.96	g2531.t1	secondary carriers	221.623	Probable metabolite transport protein YBR241C OS=Saccharomyces cerevisiae (strain ATCC 204508 / S288c) GN=YBR241C PE=1 SV=1		6.32e-58	56.25%
gnl|TC-DB|P38152|2.A.29.7.3	g6748.t1	secondary carriers	255.555	Tricarboxylate transport protein - Saccharomyces cerevisiae (Baker's yeast).		6.50e-70	85.35%
gnl|TC-DB|P38152|2.A.29.7.3	g9774.t1	secondary carriers	205.505	Tricarboxylate transport protein - Saccharomyces cerevisiae (Baker's yeast).		4.60e-53	14.64%
gnl|TC-DB|P38206|2.A.66.3.1	g8417.t1	secondary carriers	233.075	Nuclear division RFT1 protein - Saccharomyces cerevisiae (Baker's yeast).		1.32e-61	82.56%
gnl|TC-DB|P38227|2.A.1.2.43	g3223.t1	secondary carriers	202.536	Uncharacterized transporter YBR043C OS=Saccharomyces cerevisiae GN=YBR043C PE=1 SV=1		2.89e-52	46.52%
gnl|TC-DB|P38279|2.A.43.2.7	g4362.t1	secondary carriers	127.461	Protein RTC2 OS=Saccharomyces cerevisiae (strain ATCC 204508 / S288c) GN=RTC2 PE=1 SV=1		5.70e-30	90.88%
gnl|TC-DB|P38279|2.A.43.2.7	g6515.t1	secondary carriers	216.957	Protein RTC2 OS=Saccharomyces cerevisiae (strain ATCC 204508 / S288c) GN=RTC2 PE=1 SV=1		1.72e-57	88.54%
gnl|TC-DB|P38318|2.A.1.25.4	g7716.t1	secondary carriers	440.061	Uncharacterized membrane protein YBR220C OS=Saccharomyces cerevisiae (strain ATCC 204508 / S288c) GN=YBR220C PE=1 SV=1		8.29e-125	71.76%
gnl|TC-DB|P38358|2.A.1.48.2	g11215.t1	secondary carriers	79.1077	Vacuolar basic amino acid transporter 2 - Saccharomyces cerevisiae (Baker's yeast).		6.25e-15	74.48%
gnl|TC-DB|P38359|2.A.53.1.1	g15165.t1	secondary carriers	250.041	SULFATE PERMEASE 1 (HIGH-AFFINITY SULFATE TRANSPORTER 1) - Saccharomyces cerevisiae (Baker's yeast).		1.43e-66	86.51%
gnl|TC-DB|P38359|2.A.53.1.1	g5291.t1	secondary carriers	104.133	SULFATE PERMEASE 1 (HIGH-AFFINITY SULFATE TRANSPORTER 1) - Saccharomyces cerevisiae (Baker's yeast).		2.32e-22	42.31%
gnl|TC-DB|P38680|2.A.18.4.1	g2131.t1	secondary carriers	183.449	N amino acid transport system protein (Methyltryptophan resistance protein) - Neurospora crassa.		8.90e-47	99.36%
gnl|TC-DB|P38680|2.A.18.4.1	g12573.t1	secondary carriers	177.935	N amino acid transport system protein (Methyltryptophan resistance protein) - Neurospora crassa.		4.49e-45	88.93%
gnl|TC-DB|P38680|2.A.18.4.1	g8220.t1	secondary carriers	188.115	N amino acid transport system protein (Methyltryptophan resistance protein) - Neurospora crassa.		3.08e-48	91.43%
gnl|TC-DB|P38680|2.A.18.4.1	g11756.t1	secondary carriers	254.283	N amino acid transport system protein (Methyltryptophan resistance protein) - Neurospora crassa.		2.47e-68	94.69%
gnl|TC-DB|P38702|2.A.29.12.4	g5802.t1	secondary carriers	346.748	Mitochondrial carrier protein LEU5 OS=Saccharomyces cerevisiae (strain ATCC 204508 / S288c) GN=LEU5 PE=2 SV=1		5.80e-98	87.18%
gnl|TC-DB|P38755|2.D.1.1.4	g5040.t1	secondary carriers	119.826	Oxysterol-binding protein homolog 7 OS=Saccharomyces cerevisiae (strain ATCC 204508 / S288c) GN=OSH7 PE=1 SV=1		2.29e-27	65.02%
gnl|TC-DB|P38755|2.D.1.1.4	g1515.t1	secondary carriers	129.158	Oxysterol-binding protein homolog 7 OS=Saccharomyces cerevisiae (strain ATCC 204508 / S288c) GN=OSH7 PE=1 SV=1		2.28e-30	90.38%
gnl|TC-DB|P38767|2.A.66.1.5	g8542.t1	secondary carriers	236.892	HYPOTHETICAL 64.2 KDA PROTEIN IN SLT2-PUT2 INTERGENIC REGION - Saccharomyces cerevisiae (Baker's yeast).		5.12e-63	84.85%
gnl|TC-DB|P38767|2.A.66.1.5	g1571.t1	secondary carriers	343.355	HYPOTHETICAL 64.2 KDA PROTEIN IN SLT2-PUT2 INTERGENIC REGION - Saccharomyces cerevisiae (Baker's yeast).		4.50e-95	62.21%
gnl|TC-DB|P38776|2.A.1.2.63	g5267.t1	secondary carriers	202.536	Probable drug/proton antiporter YHK8 OS=Saccharomyces cerevisiae (strain ATCC 204508 / S288c) GN=YHK8 PE=1 SV=1		2.48e-52	77.80%
gnl|TC-DB|P38776|2.A.1.2.63	g6181.t1	secondary carriers	254.283	Probable drug/proton antiporter YHK8 OS=Saccharomyces cerevisiae (strain ATCC 204508 / S288c) GN=YHK8 PE=1 SV=1		1.05e-67	38.21%
gnl|TC-DB|P38921|2.A.29.18.1	g9418.t1	secondary carriers	247.496	Putative mitochondrial carrier protein PET8 - Saccharomyces cerevisiae (Baker's yeast).		1.88e-67	91.05%
gnl|TC-DB|P38921|2.A.29.18.1	g5994.t1	secondary carriers	111.343	Putative mitochondrial carrier protein PET8 - Saccharomyces cerevisiae (Baker's yeast).		4.31e-25	95.32%
gnl|TC-DB|P38988|2.A.29.21.1	g10266.t1	secondary carriers	452.362	Putative mitochondrial carrier protein YHM1/SHM1 - Saccharomyces cerevisiae (Baker's yeast).		8.34e-138	98.68%
gnl|TC-DB|P38993|2.A.108.1.1	g14667.t1	secondary carriers	583.849	IRON TRANSPORT MULTICOPPER OXIDASE FET3 PRECURSOR (EC 1.-.-.-) - Saccharomyces cerevisiae (Baker's yeast).		2.15e-169	93.48%
gnl|TC-DB|P39709|2.A.1.14.37	g15393.t1	secondary carriers	191.932	Probable transporter SEO1 OS=Saccharomyces cerevisiae (strain ATCC 204508 / S288c) GN=SEO1 PE=1 SV=1		3.58e-49	86.75%
gnl|TC-DB|P39709|2.A.1.14.37	g7150.t1	secondary carriers	261.069	Probable transporter SEO1 OS=Saccharomyces cerevisiae (strain ATCC 204508 / S288c) GN=SEO1 PE=1 SV=1		2.58e-70	91.08%
gnl|TC-DB|P39709|2.A.1.14.37	g6150.t1	secondary carriers	322.571	Probable transporter SEO1 OS=Saccharomyces cerevisiae (strain ATCC 204508 / S288c) GN=SEO1 PE=1 SV=1		5.76e-89	83.88%
gnl|TC-DB|P39709|2.A.1.14.37	g13744.t1	secondary carriers	244.103	Probable transporter SEO1 OS=Saccharomyces cerevisiae (strain ATCC 204508 / S288c) GN=SEO1 PE=1 SV=1		4.71e-65	90.75%
gnl|TC-DB|P39709|2.A.1.14.37	g1784.t1	secondary carriers	382.377	Probable transporter SEO1 OS=Saccharomyces cerevisiae (strain ATCC 204508 / S288c) GN=SEO1 PE=1 SV=1		7.90e-107	59.28%
gnl|TC-DB|P39709|2.A.1.14.37	g7108.t1	secondary carriers	359.897	Probable transporter SEO1 OS=Saccharomyces cerevisiae (strain ATCC 204508 / S288c) GN=SEO1 PE=1 SV=1		1.81e-100	93.85%
gnl|TC-DB|P39932|2.A.1.1.38	g2999.t1	secondary carriers	258.948	Sugar transporter STL1 - Saccharomyces cerevisiae (Baker's yeast).		3.50e-69	47.77%
gnl|TC-DB|P39932|2.A.1.1.38	g11861.t1	secondary carriers	179.208	Sugar transporter STL1 - Saccharomyces cerevisiae (Baker's yeast).		2.06e-45	97.64%
gnl|TC-DB|P39932|2.A.1.1.38	g505.t1	secondary carriers	390.011	Sugar transporter STL1 - Saccharomyces cerevisiae (Baker's yeast).		1.16e-109	94.55%
gnl|TC-DB|P39932|2.A.1.1.38	g15319.t1	secondary carriers	318.33	Sugar transporter STL1 - Saccharomyces cerevisiae (Baker's yeast).		9.41e-88	92.76%
gnl|TC-DB|P39932|2.A.1.1.38	g14281.t1	secondary carriers	271.249	Sugar transporter STL1 - Saccharomyces cerevisiae (Baker's yeast).		2.57e-73	99.23%
gnl|TC-DB|P39932|2.A.1.1.38	g832.t1	secondary carriers	243.255	Sugar transporter STL1 - Saccharomyces cerevisiae (Baker's yeast).		9.15e-65	86.50%
gnl|TC-DB|P39932|2.A.1.1.38	g4264.t1	secondary carriers	319.178	Sugar transporter STL1 - Saccharomyces cerevisiae (Baker's yeast).		4.73e-88	92.45%
gnl|TC-DB|P39932|2.A.1.1.38	g4640.t1	secondary carriers	232.227	Sugar transporter STL1 - Saccharomyces cerevisiae (Baker's yeast).		1.68e-61	85.84%
gnl|TC-DB|P39932|2.A.1.1.38	g6401.t1	secondary carriers	254.283	Sugar transporter STL1 - Saccharomyces cerevisiae (Baker's yeast).		3.25e-68	99.22%
gnl|TC-DB|P39952|2.A.9.1.1	g9912.t1	secondary carriers	103.284	CYTOCHROME OXIDASE BIOGENESIS PROTEIN OXA1, MITOCHONDRIAL PRECURSOR - Saccharomyces cerevisiae (Baker's yeast).		1.84e-22	82.34%
gnl|TC-DB|P39981|2.A.18.6.20	g11902.t1	secondary carriers	308.574	Vacuolar amino acid transporter 2 OS=Saccharomyces cerevisiae (strain ATCC 204508 / S288c) GN=AVT2 PE=2 SV=1		8.84e-85	73.61%
gnl|TC-DB|P40004|2.A.7.10.5	g14506.t1	secondary carriers	226.289	UDP-N-acetylglucosamine transporter YEA4 OS=Saccharomyces cerevisiae (strain ATCC 204508 / S288c) GN=YEA4 PE=1 SV=1		4.08e-60	77.40%
gnl|TC-DB|P40074|2.A.18.6.6	g3251.t1	secondary carriers	304.757	Hypothetical 48.8 kDa protein in SSU81-SCS2 intergenic region - Saccharomyces cerevisiae (Baker's yeast).		8.89e-84	79.25%
gnl|TC-DB|P40309|2.A.37.4.1	g4512.t1	secondary carriers	421.823	HYPOTHETICAL 97.1 KDA PROTEIN IN BCK1-TOK1 INTERGENIC REGION - Saccharomyces cerevisiae (Baker's yeast).		1.84e-118	69.40%
gnl|TC-DB|P40445|2.A.1.14.38	g7768.t1	secondary carriers	168.604	Uncharacterized transporter YIL166C OS=Saccharomyces cerevisiae (strain ATCC 204508 / S288c) GN=YIL166C PE=1 SV=1		2.79e-42	89.47%
gnl|TC-DB|P40445|2.A.1.14.38	g9785.t1	secondary carriers	459.148	Uncharacterized transporter YIL166C OS=Saccharomyces cerevisiae (strain ATCC 204508 / S288c) GN=YIL166C PE=1 SV=1		3.67e-131	89.54%
gnl|TC-DB|P40445|2.A.1.14.38	g10131.t1	secondary carriers	169.028	Uncharacterized transporter YIL166C OS=Saccharomyces cerevisiae (strain ATCC 204508 / S288c) GN=YIL166C PE=1 SV=1		2.42e-42	86.34%
gnl|TC-DB|P40445|2.A.1.14.38	g11674.t1	secondary carriers	500.291	Uncharacterized transporter YIL166C OS=Saccharomyces cerevisiae (strain ATCC 204508 / S288c) GN=YIL166C PE=1 SV=1		1.39e-144	97.08%
gnl|TC-DB|P40445|2.A.1.14.38	g12868.t1	secondary carriers	342.506	Uncharacterized transporter YIL166C OS=Saccharomyces cerevisiae (strain ATCC 204508 / S288c) GN=YIL166C PE=1 SV=1		5.77e-95	74.68%
gnl|TC-DB|P40445|2.A.1.14.38	g13439.t1	secondary carriers	420.126	Uncharacterized transporter YIL166C OS=Saccharomyces cerevisiae (strain ATCC 204508 / S288c) GN=YIL166C PE=1 SV=1		7.01e-119	88.54%
gnl|TC-DB|P40445|2.A.1.14.38	g14376.t1	secondary carriers	495.625	Uncharacterized transporter YIL166C OS=Saccharomyces cerevisiae (strain ATCC 204508 / S288c) GN=YIL166C PE=1 SV=1		1.24e-142	93.91%
gnl|TC-DB|P40445|2.A.1.14.38	g7953.t1	secondary carriers	237.317	Uncharacterized transporter YIL166C OS=Saccharomyces cerevisiae (strain ATCC 204508 / S288c) GN=YIL166C PE=1 SV=1		2.48e-63	67.88%
gnl|TC-DB|P40445|2.A.1.14.38	g699.t1	secondary carriers	488.415	Uncharacterized transporter YIL166C OS=Saccharomyces cerevisiae (strain ATCC 204508 / S288c) GN=YIL166C PE=1 SV=1		3.30e-140	83.42%
gnl|TC-DB|P40445|2.A.1.14.38	g4200.t1	secondary carriers	127.037	Uncharacterized transporter YIL166C OS=Saccharomyces cerevisiae (strain ATCC 204508 / S288c) GN=YIL166C PE=1 SV=1		1.59e-29	56.13%
gnl|TC-DB|P40445|2.A.1.14.38	g1389.t1	secondary carriers	160.969	Uncharacterized transporter YIL166C OS=Saccharomyces cerevisiae (strain ATCC 204508 / S288c) GN=YIL166C PE=1 SV=1		5.99e-40	94.23%
gnl|TC-DB|P40445|2.A.1.14.38	g11304.t1	secondary carriers	368.804	Uncharacterized transporter YIL166C OS=Saccharomyces cerevisiae (strain ATCC 204508 / S288c) GN=YIL166C PE=1 SV=1		2.64e-103	92.83%
gnl|TC-DB|P40464|2.A.29.10.1	g263.t1	secondary carriers	165.635	MITOCHONDRIAL FAD CARRIER PROTEIN FLX1 - Saccharomyces cerevisiae (Baker's yeast).		9.17e-42	88.86%
gnl|TC-DB|P40556|2.A.29.10.5	g472.t1	secondary carriers	232.227	Putative mitochondrial carrier YIL006W - Saccharomyces cerevisiae (Baker's yeast).		1.88e-61	51.36%
gnl|TC-DB|P40897|2.A.67.1.3	g989.t1	secondary carriers	198.295	HYPOTHETICAL 91.6 KDA PROTEIN IN HXT8-CRT1 INTERGENIC REGION - Saccharomyces cerevisiae (Baker's yeast).		7.35e-51	95.83%
gnl|TC-DB|P40900|2.A.67.1.2	g1458.t1	secondary carriers	653.41	Sexual differentiation process protein isp4 - Schizosaccharomyces pombe (Fission yeast).		0	98.87%
gnl|TC-DB|P40900|2.A.67.1.2	g2533.t1	secondary carriers	746.299	Sexual differentiation process protein isp4 - Schizosaccharomyces pombe (Fission yeast).		0	99.37%
gnl|TC-DB|P40900|2.A.67.1.2	g2705.t1	secondary carriers	449.817	Sexual differentiation process protein isp4 - Schizosaccharomyces pombe (Fission yeast).		5.88e-127	87.57%
gnl|TC-DB|P40900|2.A.67.1.2	g3178.t1	secondary carriers	203.808	Sexual differentiation process protein isp4 - Schizosaccharomyces pombe (Fission yeast).		1.35e-52	97.67%
gnl|TC-DB|P40900|2.A.67.1.2	g6383.t1	secondary carriers	334.023	Sexual differentiation process protein isp4 - Schizosaccharomyces pombe (Fission yeast).		5.97e-92	96.28%
gnl|TC-DB|P40900|2.A.67.1.2	g8384.t1	secondary carriers	738.24	Sexual differentiation process protein isp4 - Schizosaccharomyces pombe (Fission yeast).		0	95.06%
gnl|TC-DB|P40900|2.A.67.1.2	g12437.t1	secondary carriers	636.444	Sexual differentiation process protein isp4 - Schizosaccharomyces pombe (Fission yeast).		0	98.75%
gnl|TC-DB|P40900|2.A.67.1.2	g14768.t1	secondary carriers	708.974	Sexual differentiation process protein isp4 - Schizosaccharomyces pombe (Fission yeast).		0	88.18%
gnl|TC-DB|P42839|2.A.19.7.1	g15110.t1	secondary carriers	459.148	Putative cation exchanger YNL321W - Saccharomyces cerevisiae (Baker's yeast).		1.82e-129	48.41%
gnl|TC-DB|P43548|2.A.3.10.14	g10316.t1	secondary carriers	335.72	General amino acid permease AGP3 - Saccharomyces cerevisiae (Baker's yeast).		2.52e-92	37.88%
gnl|TC-DB|P43548|2.A.3.10.14	g12528.t1	secondary carriers	587.666	General amino acid permease AGP3 - Saccharomyces cerevisiae (Baker's yeast).		1.41e-172	94.89%
gnl|TC-DB|P43548|2.A.3.10.14	g1455.t1	secondary carriers	351.413	General amino acid permease AGP3 - Saccharomyces cerevisiae (Baker's yeast).		1.82e-97	71.26%
gnl|TC-DB|P43561|2.A.108.1.4	g1021.t1	secondary carriers	97.7704	Iron transport multicopper oxidase FET5 precursor (EC 1.-.-.-) - Saccharomyces cerevisiae (Baker's yeast).		1.55e-20	91.97%
gnl|TC-DB|P46333|2.A.1.1.106	g1703.t1	secondary carriers	121.523	Probable metabolite transport protein CsbC OS=Bacillus subtilis (strain 168) GN=csbC PE=1 SV=3		8.06e-28	73.23%
gnl|TC-DB|P47082|2.A.18.5.2	g2264.t1	secondary carriers	316.633	Hypothetical 65.3 kDa protein in PRE3-MPP10 intergenic region - Saccharomyces cerevisiae (Baker's yeast).		4.82e-87	65.67%
gnl|TC-DB|P47159|2.A.1.63.4	g6461.t1	secondary carriers	258.524	Uncharacterized membrane protein YJR124C OS=Saccharomyces cerevisiae (strain ATCC 204508 / S288c) GN=YJR124C PE=1 SV=1		1.65e-69	71.80%
gnl|TC-DB|P47159|2.A.1.63.4	g10763.t1	secondary carriers	208.05	Uncharacterized membrane protein YJR124C OS=Saccharomyces cerevisiae (strain ATCC 204508 / S288c) GN=YJR124C PE=1 SV=1		3.34e-54	81.49%
gnl|TC-DB|P48233|2.A.29.23.2	g11981.t1	secondary carriers	314.512	Calcium-binding mitochondrial carrier SAL1 - Saccharomyces cerevisiae (Baker's yeast).		2.34e-86	47.28%
gnl|TC-DB|P49374|2.A.1.1.39	g12583.t1	secondary carriers	202.96	High-affinity glucose transporter - Kluyveromyces lactis (Yeast) (Candida sphaerica).		4.47e-52	40.56%
gnl|TC-DB|P49374|2.A.1.1.39	g12962.t1	secondary carriers	465.086	High-affinity glucose transporter - Kluyveromyces lactis (Yeast) (Candida sphaerica).		3.75e-133	99.43%
gnl|TC-DB|P49374|2.A.1.1.39	g13796.t1	secondary carriers	456.179	High-affinity glucose transporter - Kluyveromyces lactis (Yeast) (Candida sphaerica).		3.00e-130	98.87%
gnl|TC-DB|P49374|2.A.1.1.39	g7613.t1	secondary carriers	481.204	High-affinity glucose transporter - Kluyveromyces lactis (Yeast) (Candida sphaerica).		4.50e-138	99.07%
gnl|TC-DB|P50276|2.A.3.8.4	g12472.t1	secondary carriers	347.596	High affinity methionine permease - Saccharomyces cerevisiae (Baker's yeast).		1.19e-96	97.04%
gnl|TC-DB|P50276|2.A.3.8.4	g15366.t1	secondary carriers	281.004	High affinity methionine permease - Saccharomyces cerevisiae (Baker's yeast).		3.98e-76	78.34%
gnl|TC-DB|P50276|2.A.3.8.4	g7891.t1	secondary carriers	270.4	High affinity methionine permease - Saccharomyces cerevisiae (Baker's yeast).		4.73e-73	87.32%
gnl|TC-DB|P50276|2.A.3.8.4	g6903.t1	secondary carriers	275.49	High affinity methionine permease - Saccharomyces cerevisiae (Baker's yeast).		1.43e-74	96.20%
gnl|TC-DB|P50276|2.A.3.8.4	g3542.t1	secondary carriers	287.366	High affinity methionine permease - Saccharomyces cerevisiae (Baker's yeast).		3.84e-78	91.06%
gnl|TC-DB|P50276|2.A.3.8.4	g15572.t1	secondary carriers	559.248	High affinity methionine permease - Saccharomyces cerevisiae (Baker's yeast).		4.89e-163	98.53%
gnl|TC-DB|P51792|2.A.49.2.3	g496.t1	secondary carriers	413.34	Chloride channel protein 3 - Rattus norvegicus (Rat).		6.89e-116	88.05%
gnl|TC-DB|P51793|2.A.49.2.8	g11066.t1	secondary carriers	376.863	Chloride channel protein 4 OS=Homo sapiens GN=CLCN4 PE=2 SV=2		5.97e-105	91.79%
gnl|TC-DB|P53048|2.A.1.1.11	g11776.t1	secondary carriers	183.449	General alpha-glucoside permease - Saccharomyces cerevisiae (Baker's yeast).		1.17e-46	93.27%
gnl|TC-DB|P53099|2.A.39.2.2	g11780.t1	secondary carriers	149.941	Tpn1 64.5 kDa protein in COX4-GTS1 intergenic region - Saccharomyces cerevisiae (Baker's yeast).		1.40e-36	88.21%
gnl|TC-DB|P53134|2.A.67.2.7	g15149.t1	secondary carriers	513.864	Putative oligopeptide transporter YGL114W OS=Saccharomyces cerevisiae (strain ATCC 204508 / S288c) GN=YGL114W PE=1 SV=1		7.34e-147	93.61%
gnl|TC-DB|P53134|2.A.67.2.7	g321.t1	secondary carriers	282.277	Putative oligopeptide transporter YGL114W OS=Saccharomyces cerevisiae (strain ATCC 204508 / S288c) GN=YGL114W PE=1 SV=1		5.94e-76	41.53%
gnl|TC-DB|P53154|2.A.50.1.1	g1537.t1	secondary carriers	428.609	HYPOTHETICAL 65.3 KDA PROTEIN IN MAD1-SCY1 INTERGENIC REGION - Saccharomyces cerevisiae (Baker's yeast).		2.32e-121	100.00%
gnl|TC-DB|P53157|2.A.105.1.1	g6587.t1	secondary carriers	130.854	Mitochondrial pyruvate carrier 1 OS=Saccharomyces cerevisiae (strain ATCC 204508 / S288c) GN=FMP37 PE=1 SV=1		1.12e-31	12.62%
gnl|TC-DB|P53157|2.A.105.1.1	g8436.t1	secondary carriers	135.944	Mitochondrial pyruvate carrier 1 OS=Saccharomyces cerevisiae (strain ATCC 204508 / S288c) GN=FMP37 PE=1 SV=1		1.27e-34	59.12%
gnl|TC-DB|P53241|2.A.1.14.12	g11038.t1	secondary carriers	82.9251	Vitamin H transporter (H+/biotin symporter) - Saccharomyces cerevisiae (Baker's yeast).		2.00e-16	40.00%
gnl|TC-DB|P53322|2.A.1.14.11	g13064.t1	secondary carriers	161.393	High-affinity nicotinic acid transporter (Nicotinic acid permease) - Saccharomyces cerevisiae (Baker's yeast).		4.87e-40	95.58%
gnl|TC-DB|P53322|2.A.1.14.11	g8729.t1	secondary carriers	197.446	High-affinity nicotinic acid transporter (Nicotinic acid permease) - Saccharomyces cerevisiae (Baker's yeast).		5.63e-51	96.53%
gnl|TC-DB|P53322|2.A.1.14.11	g5946.t1	secondary carriers	202.96	High-affinity nicotinic acid transporter (Nicotinic acid permease) - Saccharomyces cerevisiae (Baker's yeast).		1.27e-52	88.30%
gnl|TC-DB|P53322|2.A.1.14.11	g7828.t1	secondary carriers	203.808	High-affinity nicotinic acid transporter (Nicotinic acid permease) - Saccharomyces cerevisiae (Baker's yeast).		6.34e-53	97.65%
gnl|TC-DB|P53322|2.A.1.14.11	g7707.t1	secondary carriers	267.855	High-affinity nicotinic acid transporter (Nicotinic acid permease) - Saccharomyces cerevisiae (Baker's yeast).		2.46e-72	99.81%
gnl|TC-DB|P53322|2.A.1.14.11	g791.t1	secondary carriers	203.384	High-affinity nicotinic acid transporter (Nicotinic acid permease) - Saccharomyces cerevisiae (Baker's yeast).		8.50e-53	95.42%
gnl|TC-DB|P53322|2.A.1.14.11	g4346.t1	secondary carriers	183.025	High-affinity nicotinic acid transporter (Nicotinic acid permease) - Saccharomyces cerevisiae (Baker's yeast).		1.47e-46	97.30%
gnl|TC-DB|P53322|2.A.1.14.11	g3390.t1	secondary carriers	320.875	High-affinity nicotinic acid transporter (Nicotinic acid permease) - Saccharomyces cerevisiae (Baker's yeast).		1.17e-88	92.68%
gnl|TC-DB|P53322|2.A.1.14.11	g3859.t1	secondary carriers	140.186	High-affinity nicotinic acid transporter (Nicotinic acid permease) - Saccharomyces cerevisiae (Baker's yeast).		1.30e-33	93.71%
gnl|TC-DB|P53322|2.A.1.14.11	g13083.t1	secondary carriers	202.112	High-affinity nicotinic acid transporter (Nicotinic acid permease) - Saccharomyces cerevisiae (Baker's yeast).		2.02e-52	92.44%
gnl|TC-DB|P53322|2.A.1.14.11	g14618.t1	secondary carriers	176.663	High-affinity nicotinic acid transporter (Nicotinic acid permease) - Saccharomyces cerevisiae (Baker's yeast).		9.83e-45	92.93%
gnl|TC-DB|P53322|2.A.1.14.11	g2078.t1	secondary carriers	160.545	High-affinity nicotinic acid transporter (Nicotinic acid permease) - Saccharomyces cerevisiae (Baker's yeast).		8.46e-40	87.10%
gnl|TC-DB|P53322|2.A.1.14.11	g2216.t1	secondary carriers	181.328	High-affinity nicotinic acid transporter (Nicotinic acid permease) - Saccharomyces cerevisiae (Baker's yeast).		5.52e-46	83.25%
gnl|TC-DB|P53322|2.A.1.14.11	g2429.t1	secondary carriers	241.982	High-affinity nicotinic acid transporter (Nicotinic acid permease) - Saccharomyces cerevisiae (Baker's yeast).		1.46e-64	98.01%
gnl|TC-DB|P53322|2.A.1.14.11	g2624.t1	secondary carriers	150.789	High-affinity nicotinic acid transporter (Nicotinic acid permease) - Saccharomyces cerevisiae (Baker's yeast).		8.39e-37	94.93%
gnl|TC-DB|P53322|2.A.1.14.11	g3304.t1	secondary carriers	177.087	High-affinity nicotinic acid transporter (Nicotinic acid permease) - Saccharomyces cerevisiae (Baker's yeast).		2.26e-44	46.50%
gnl|TC-DB|P53322|2.A.1.14.11	g3342.t1	secondary carriers	151.214	High-affinity nicotinic acid transporter (Nicotinic acid permease) - Saccharomyces cerevisiae (Baker's yeast).		8.66e-37	78.53%
gnl|TC-DB|P53322|2.A.1.14.11	g3531.t1	secondary carriers	220.35	High-affinity nicotinic acid transporter (Nicotinic acid permease) - Saccharomyces cerevisiae (Baker's yeast).		5.31e-58	96.54%
gnl|TC-DB|P53322|2.A.1.14.11	g4296.t1	secondary carriers	200.839	High-affinity nicotinic acid transporter (Nicotinic acid permease) - Saccharomyces cerevisiae (Baker's yeast).		6.05e-52	98.81%
gnl|TC-DB|P53322|2.A.1.14.11	g4782.t1	secondary carriers	264.038	High-affinity nicotinic acid transporter (Nicotinic acid permease) - Saccharomyces cerevisiae (Baker's yeast).		3.00e-71	96.19%
gnl|TC-DB|P53322|2.A.1.14.11	g4813.t1	secondary carriers	174.542	High-affinity nicotinic acid transporter (Nicotinic acid permease) - Saccharomyces cerevisiae (Baker's yeast).		5.29e-44	97.67%
gnl|TC-DB|P53322|2.A.1.14.11	g5085.t1	secondary carriers	217.806	High-affinity nicotinic acid transporter (Nicotinic acid permease) - Saccharomyces cerevisiae (Baker's yeast).		4.64e-57	87.76%
gnl|TC-DB|P53322|2.A.1.14.11	g5520.t1	secondary carriers	223.319	High-affinity nicotinic acid transporter (Nicotinic acid permease) - Saccharomyces cerevisiae (Baker's yeast).		6.56e-59	98.31%
gnl|TC-DB|P53322|2.A.1.14.11	g5747.t1	secondary carriers	184.297	High-affinity nicotinic acid transporter (Nicotinic acid permease) - Saccharomyces cerevisiae (Baker's yeast).		5.63e-47	96.49%
gnl|TC-DB|P53322|2.A.1.14.11	g6399.t1	secondary carriers	175.39	High-affinity nicotinic acid transporter (Nicotinic acid permease) - Saccharomyces cerevisiae (Baker's yeast).		3.49e-44	93.76%
gnl|TC-DB|P53322|2.A.1.14.11	g6494.t1	secondary carriers	242.83	High-affinity nicotinic acid transporter (Nicotinic acid permease) - Saccharomyces cerevisiae (Baker's yeast).		6.88e-65	99.78%
gnl|TC-DB|P53322|2.A.1.14.11	g6595.t1	secondary carriers	180.056	High-affinity nicotinic acid transporter (Nicotinic acid permease) - Saccharomyces cerevisiae (Baker's yeast).		1.21e-45	93.67%
gnl|TC-DB|P53322|2.A.1.14.11	g7117.t1	secondary carriers	159.697	High-affinity nicotinic acid transporter (Nicotinic acid permease) - Saccharomyces cerevisiae (Baker's yeast).		1.33e-39	99.02%
gnl|TC-DB|P53322|2.A.1.14.11	g7726.t1	secondary carriers	235.62	High-affinity nicotinic acid transporter (Nicotinic acid permease) - Saccharomyces cerevisiae (Baker's yeast).		1.48e-62	98.41%
gnl|TC-DB|P53322|2.A.1.14.11	g7850.t1	secondary carriers	216.109	High-affinity nicotinic acid transporter (Nicotinic acid permease) - Saccharomyces cerevisiae (Baker's yeast).		1.09e-56	86.88%
gnl|TC-DB|P53322|2.A.1.14.11	g8468.t1	secondary carriers	188.539	High-affinity nicotinic acid transporter (Nicotinic acid permease) - Saccharomyces cerevisiae (Baker's yeast).		3.13e-48	98.52%
gnl|TC-DB|P53322|2.A.1.14.11	g8630.t1	secondary carriers	241.982	High-affinity nicotinic acid transporter (Nicotinic acid permease) - Saccharomyces cerevisiae (Baker's yeast).		1.64e-64	98.58%
gnl|TC-DB|P53322|2.A.1.14.11	g8692.t1	secondary carriers	196.598	High-affinity nicotinic acid transporter (Nicotinic acid permease) - Saccharomyces cerevisiae (Baker's yeast).		1.10e-50	96.17%
gnl|TC-DB|P53322|2.A.1.14.11	g10464.t1	secondary carriers	199.991	High-affinity nicotinic acid transporter (Nicotinic acid permease) - Saccharomyces cerevisiae (Baker's yeast).		1.07e-51	91.67%
gnl|TC-DB|P53322|2.A.1.14.11	g10931.t1	secondary carriers	183.873	High-affinity nicotinic acid transporter (Nicotinic acid permease) - Saccharomyces cerevisiae (Baker's yeast).		3.41e-46	29.08%
gnl|TC-DB|P53388|2.A.3.10.13	g11377.t1	secondary carriers	484.173	Dicarboxylic amino acid permease - Saccharomyces cerevisiae (Baker's yeast).		1.36e-138	91.27%
gnl|TC-DB|P53388|2.A.3.10.13	g11481.t1	secondary carriers	420.974	Dicarboxylic amino acid permease - Saccharomyces cerevisiae (Baker's yeast).		3.68e-119	97.94%
gnl|TC-DB|P53388|2.A.3.10.13	g11759.t1	secondary carriers	442.606	Dicarboxylic amino acid permease - Saccharomyces cerevisiae (Baker's yeast).		7.12e-126	90.64%
gnl|TC-DB|P53389|2.A.1.2.33	g12431.t1	secondary carriers	62.5658	Protein HOL1 - Saccharomyces cerevisiae (Baker's yeast).		5.96e-10	45.85%
gnl|TC-DB|P53389|2.A.1.2.33	g13058.t1	secondary carriers	202.536	Protein HOL1 - Saccharomyces cerevisiae (Baker's yeast).		2.31e-52	92.45%
gnl|TC-DB|P53389|2.A.1.2.33	g13093.t1	secondary carriers	189.387	Protein HOL1 - Saccharomyces cerevisiae (Baker's yeast).		1.90e-48	98.73%
gnl|TC-DB|P53389|2.A.1.2.33	g14086.t1	secondary carriers	521.074	Protein HOL1 - Saccharomyces cerevisiae (Baker's yeast).		3.41e-150	95.73%
gnl|TC-DB|P53389|2.A.1.2.33	g14151.t1	secondary carriers	207.202	Protein HOL1 - Saccharomyces cerevisiae (Baker's yeast).		8.14e-54	92.06%
gnl|TC-DB|P53389|2.A.1.2.33	g14952.t1	secondary carriers	167.756	Protein HOL1 - Saccharomyces cerevisiae (Baker's yeast).		7.46e-42	98.07%
gnl|TC-DB|P53389|2.A.1.2.33	g15422.t1	secondary carriers	176.663	Protein HOL1 - Saccharomyces cerevisiae (Baker's yeast).		1.48e-44	89.84%
gnl|TC-DB|P53389|2.A.1.2.33	g15511.t1	secondary carriers	151.638	Protein HOL1 - Saccharomyces cerevisiae (Baker's yeast).		5.51e-37	94.30%
gnl|TC-DB|P53394|2.A.53.1.11	g377.t1	secondary carriers	424.792	Putative sulfate transporter YPR003C OS=Saccharomyces cerevisiae (strain ATCC 204508 / S288c) GN=YPR003C PE=1 SV=1		1.46e-119	72.31%
gnl|TC-DB|P53735|2.A.4.4.1	g12078.t1	secondary carriers	101.588	Protein ZRG17 - Saccharomyces cerevisiae (Baker's yeast).		8.69e-22	42.15%
gnl|TC-DB|P53838|2.A.31.3.2	g15126.t1	secondary carriers	443.455	Hypothetical 65.0 kDa protein in MET2-SEC2 intergenic region - Saccharomyces cerevisiae (Baker's yeast).		9.88e-126	75.67%
gnl|TC-DB|P53943|2.A.1.2.36	g2171.t1	secondary carriers	154.183	Probable transporter AQR1 - Saccharomyces cerevisiae (Baker's yeast).		8.16e-38	88.07%
gnl|TC-DB|P53943|2.A.1.2.36	g5343.t1	secondary carriers	120.25	Probable transporter AQR1 - Saccharomyces cerevisiae (Baker's yeast).		1.40e-27	99.06%
gnl|TC-DB|P53943|2.A.1.2.36	g6618.t1	secondary carriers	211.867	Probable transporter AQR1 - Saccharomyces cerevisiae (Baker's yeast).		4.13e-55	90.55%
gnl|TC-DB|P53943|2.A.1.2.36	g8387.t1	secondary carriers	202.536	Probable transporter AQR1 - Saccharomyces cerevisiae (Baker's yeast).		2.18e-52	91.53%
gnl|TC-DB|P53943|2.A.1.2.36	g9971.t1	secondary carriers	227.137	Probable transporter AQR1 - Saccharomyces cerevisiae (Baker's yeast).		8.80e-60	91.86%
gnl|TC-DB|P53943|2.A.1.2.36	g10600.t1	secondary carriers	144.427	Probable transporter AQR1 - Saccharomyces cerevisiae (Baker's yeast).		6.83e-35	99.20%
gnl|TC-DB|P53943|2.A.1.2.36	g12959.t1	secondary carriers	173.27	Probable transporter AQR1 - Saccharomyces cerevisiae (Baker's yeast).		1.76e-43	81.82%
gnl|TC-DB|P53943|2.A.1.2.36	g14900.t1	secondary carriers	90.5598	Probable transporter AQR1 - Saccharomyces cerevisiae (Baker's yeast).		2.02e-18	29.95%
gnl|TC-DB|P53943|2.A.1.2.36	g12444.t1	secondary carriers	107.102	Probable transporter AQR1 - Saccharomyces cerevisiae (Baker's yeast).		1.46e-23	35.10%
gnl|TC-DB|P57758|2.A.43.1.4	g13469.t1	secondary carriers	142.306	Cystinosin homolog OS=Arabidopsis thaliana GN=At5g40670 PE=2 SV=1		7.44e-35	94.20%
gnl|TC-DB|P70786|2.A.1.14.3	g8099.t1	secondary carriers	142.306	Putative tartrate transporter - Agrobacterium vitis.		3.53e-34	60.35%
gnl|TC-DB|P70786|2.A.1.14.3	g617.t1	secondary carriers	137.641	Putative tartrate transporter - Agrobacterium vitis.		8.00e-33	60.29%
gnl|TC-DB|P70786|2.A.1.14.3	g2231.t1	secondary carriers	73.5937	Putative tartrate transporter - Agrobacterium vitis.		2.36e-13	24.53%
gnl|TC-DB|P70786|2.A.1.14.3	g5093.t1	secondary carriers	183.873	Putative tartrate transporter - Agrobacterium vitis.		6.31e-47	90.04%
gnl|TC-DB|P70786|2.A.1.14.3	g9304.t1	secondary carriers	117.706	Putative tartrate transporter - Agrobacterium vitis.		8.43e-27	42.32%
gnl|TC-DB|P70786|2.A.1.14.3	g10533.t1	secondary carriers	173.27	Putative tartrate transporter - Agrobacterium vitis.		1.17e-43	61.41%
gnl|TC-DB|P70786|2.A.1.14.3	g12540.t1	secondary carriers	114.312	Putative tartrate transporter - Agrobacterium vitis.		9.87e-26	59.24%
gnl|TC-DB|P70786|2.A.1.14.3	g13023.t1	secondary carriers	116.009	Putative tartrate transporter - Agrobacterium vitis.		3.28e-26	57.48%
gnl|TC-DB|P70786|2.A.1.14.3	g13859.t1	secondary carriers	91.8323	Putative tartrate transporter - Agrobacterium vitis.		6.92e-19	39.68%
gnl|TC-DB|P70786|2.A.1.14.3	g14906.t1	secondary carriers	127.885	Putative tartrate transporter - Agrobacterium vitis.		7.98e-30	90.53%
gnl|TC-DB|P70786|2.A.1.14.3	g10822.t1	secondary carriers	144.427	Putative tartrate transporter - Agrobacterium vitis.		7.54e-35	77.07%
gnl|TC-DB|P70786|2.A.1.14.3	g1091.t1	secondary carriers	171.997	Putative tartrate transporter - Agrobacterium vitis.		3.00e-43	91.42%
gnl|TC-DB|P70786|2.A.1.14.3	g1724.t1	secondary carriers	91.4081	Putative tartrate transporter - Agrobacterium vitis.		7.39e-19	46.08%
gnl|TC-DB|P71678|2.A.1.3.34	g2360.t1	secondary carriers	65.1107	AMINOGLYCOSIDES/TETRACYCLINE-TRANSPORT INTEGRAL MEMBRANE PROTEIN - Mycobacterium tuberculosis.		3.37e-11	60.37%
gnl|TC-DB|P76470|2.A.1.14.35	g3319.t1	secondary carriers	66.3831	Inner membrane transport protein RhmT OS=Escherichia coli (strain K12) GN=rhmT PE=1 SV=2		2.89e-11	60.38%
gnl|TC-DB|P76628|2.A.1.36.3	g4764.t1	secondary carriers	95.2255	Putative uncharacterized transporter ygaY OS=Escherichia coli (strain K12) GN=ygaY PE=5 SV=2		5.03e-20	55.56%
gnl|TC-DB|P78381|2.A.7.12.6	g4906.t1	secondary carriers	200.415	UDP-galactose translocator - Homo sapiens (Human).		4.50e-52	80.13%
gnl|TC-DB|P82251|2.A.3.8.19	g5284.t1	secondary carriers	189.811	B(0,+)-type amino acid transporter 1 OS=Homo sapiens GN=SLC7A9 PE=1 SV=1		1.26e-48	89.85%
gnl|TC-DB|P87020|2.A.5.1.15	g9608.t1	secondary carriers	233.075	pH-regulated antigen PRA1 OS=Candida albicans (strain SC5314 / ATCC MYA-2876) GN=PRA1 PE=1 SV=3		8.66e-63	87.83%
gnl|TC-DB|P97260|2.A.6.6.4	g10571.t1	secondary carriers	105.405	SREBP CLEAVAGE ACTIVATING PROTEIN - Cricetulus griseus (Chinese hamster).		1.74e-22	26.89%
gnl|TC-DB|Q0CZ13|2.A.1.19.48	g10771.t1	secondary carriers	632.627	Putative uncharacterized protein OS=Aspergillus terreus (strain NIH 2624 / FGSC A1156) GN=ATEG_01071 PE=4 SV=1		0	95.29%
gnl|TC-DB|Q0CZ13|2.A.1.19.48	g11401.t1	secondary carriers	253.434	Putative uncharacterized protein OS=Aspergillus terreus (strain NIH 2624 / FGSC A1156) GN=ATEG_01071 PE=4 SV=1		4.03e-68	89.31%
gnl|TC-DB|Q0ULF7|2.A.1.1.70	g13908.t1	secondary carriers	785.321	Putative uncharacterized protein OS=Phaeosphaeria nodorum (strain SN15 / ATCC MYA-4574 / FGSC 10173) GN=SNOG_07407 PE=3 SV=1		0	93.81%
gnl|TC-DB|Q1MU37|2.A.17.2.4	g14131.t1	secondary carriers	341.658	Putative peptide transporter OS=Trichoderma harzianum OX=5544 GN=ptr2 PE=3 SV=1		1.09e-94	86.21%
gnl|TC-DB|Q1MU37|2.A.17.2.4	g15808.t1	secondary carriers	376.863	Putative peptide transporter OS=Trichoderma harzianum OX=5544 GN=ptr2 PE=3 SV=1		1.58e-105	88.65%
gnl|TC-DB|Q1MU37|2.A.17.2.4	g13401.t1	secondary carriers	761.569	Putative peptide transporter OS=Trichoderma harzianum OX=5544 GN=ptr2 PE=3 SV=1		0	88.45%
gnl|TC-DB|Q1MU37|2.A.17.2.4	g14701.t1	secondary carriers	535.071	Putative peptide transporter OS=Trichoderma harzianum OX=5544 GN=ptr2 PE=3 SV=1		8.19e-155	89.30%
gnl|TC-DB|Q1P9T1|2.A.108.1.7	g11686.t1	secondary carriers	171.997	Fet3 protein - Phanerochaete chrysosporium (White-rot fungus) (Sporotrichum pruinosum).		4.67e-43	80.36%
gnl|TC-DB|Q1P9T1|2.A.108.1.7	g13579.t1	secondary carriers	106.253	Fet3 protein - Phanerochaete chrysosporium (White-rot fungus) (Sporotrichum pruinosum).		2.13e-23	95.00%
gnl|TC-DB|Q1P9T1|2.A.108.1.7	g8861.t1	secondary carriers	166.059	Fet3 protein - Phanerochaete chrysosporium (White-rot fungus) (Sporotrichum pruinosum).		2.54e-41	83.97%
gnl|TC-DB|Q1P9T1|2.A.108.1.7	g539.t1	secondary carriers	206.778	Fet3 protein - Phanerochaete chrysosporium (White-rot fungus) (Sporotrichum pruinosum).		1.70e-53	76.80%
gnl|TC-DB|Q1P9T1|2.A.108.1.7	g2346.t1	secondary carriers	189.811	Fet3 protein - Phanerochaete chrysosporium (White-rot fungus) (Sporotrichum pruinosum).		1.68e-48	84.40%
gnl|TC-DB|Q2HE27|2.A.126.1.9	g5835.t1	secondary carriers	143.579	Putative uncharacterized protein OS=Chaetomium globosum (strain ATCC 6205 / CBS 148.51 / DSM 1962 / NBRC 6347 / NRRL 1970) GN=CHGG_01527 PE=4 SV=1		9.36e-39	95.24%
gnl|TC-DB|Q2MEV7|2.A.1.1.51	g877.t1	secondary carriers	182.177	Glucose/xylose symporter 1 - Candida intermedia.		2.13e-46	87.61%
gnl|TC-DB|Q2MEV7|2.A.1.1.51	g9504.t1	secondary carriers	185.146	Glucose/xylose symporter 1 - Candida intermedia.		3.59e-47	84.60%
gnl|TC-DB|Q2MEV7|2.A.1.1.51	g11007.t1	secondary carriers	181.328	Glucose/xylose symporter 1 - Candida intermedia.		5.36e-46	88.21%
gnl|TC-DB|Q2TJJ2|2.A.16.4.3	g14257.t1	secondary carriers	420.974	Sulfite transporter Ssu1 OS=Aspergillus fumigatus GN=SSU1 PE=2 SV=1		3.58e-120	58.16%
gnl|TC-DB|Q2VQZ4|2.A.3.10.22	g1427.t1	secondary carriers	700.491	Putative amino acid permease OS=Glomus mosseae PE=2 SV=1		0	94.86%
gnl|TC-DB|Q2VQZ4|2.A.3.10.22	g3293.t1	secondary carriers	294.153	Putative amino acid permease OS=Glomus mosseae PE=2 SV=1		2.36e-80	78.96%
gnl|TC-DB|Q3EAQ5|2.A.1.2.96	g6944.t1	secondary carriers	146.124	Probable peptide/nitrate transporter At3g43790 OS=Arabidopsis thaliana GN=ZIFL2 PE=2 SV=2		2.42e-35	84.83%
gnl|TC-DB|Q3EAQ5|2.A.1.2.96	g3819.t1	secondary carriers	174.118	Probable peptide/nitrate transporter At3g43790 OS=Arabidopsis thaliana GN=ZIFL2 PE=2 SV=2		7.93e-44	77.27%
gnl|TC-DB|Q3EAQ5|2.A.1.2.96	g10103.t1	secondary carriers	152.062	Probable peptide/nitrate transporter At3g43790 OS=Arabidopsis thaliana GN=ZIFL2 PE=2 SV=2		4.16e-37	41.19%
gnl|TC-DB|Q3EAQ5|2.A.1.2.96	g10188.t1	secondary carriers	93.1047	Probable peptide/nitrate transporter At3g43790 OS=Arabidopsis thaliana GN=ZIFL2 PE=2 SV=2		3.67e-19	80.52%
gnl|TC-DB|Q3EAQ5|2.A.1.2.96	g14801.t1	secondary carriers	104.557	Probable peptide/nitrate transporter At3g43790 OS=Arabidopsis thaliana GN=ZIFL2 PE=2 SV=2		1.38e-22	65.46%
gnl|TC-DB|Q3V050|2.A.66.1.16	g10226.t1	secondary carriers	133.399	Multidrug and toxin extrusion protein 2 OS=Mus musculus GN=Slc47a2 PE=1 SV=1		1.49e-31	52.40%
gnl|TC-DB|Q3ZZY5|2.A.1.16.8	g6723.t1	secondary carriers	432.002	Putative MFS transporter OS=Gibberella moniliformis GN=mfs PE=4 SV=1		1.87e-122	93.37%
gnl|TC-DB|Q3ZZY5|2.A.1.16.8	g7718.t1	secondary carriers	736.544	Putative MFS transporter OS=Gibberella moniliformis GN=mfs PE=4 SV=1		0	98.26%
gnl|TC-DB|Q3ZZY5|2.A.1.16.8	g7137.t1	secondary carriers	425.216	Putative MFS transporter OS=Gibberella moniliformis GN=mfs PE=4 SV=1		2.25e-120	99.65%
gnl|TC-DB|Q4WUA9|2.A.7.24.11	g9083.t1	secondary carriers	430.73	DUF914 domain membrane protein OS=Neosartorya fumigata (strain ATCC MYA-4609 / Af293 / CBS 101355 / FGSC A1100) GN=AFUA_5G07810 PE=4 SV=1		2.39e-124	92.61%
gnl|TC-DB|Q5A7S4|2.A.1.58.1	g11461.t1	secondary carriers	284.822	Putative uncharacterized protein - Candida albicans (Yeast).		1.04e-77	88.39%
gnl|TC-DB|Q5A7S4|2.A.1.58.1	g12796.t1	secondary carriers	477.811	Putative uncharacterized protein - Candida albicans (Yeast).		1.76e-137	96.58%
gnl|TC-DB|Q5A7S4|2.A.1.58.1	g13587.t1	secondary carriers	248.344	Putative uncharacterized protein - Candida albicans (Yeast).		1.77e-66	91.07%
gnl|TC-DB|Q5A8J5|2.A.1.1.73	g11493.t1	secondary carriers	295.425	Putative uncharacterized protein STL1 OS=Candida albicans GN=HGT10 PE=4 SV=1		9.67e-81	97.90%
gnl|TC-DB|Q5A8J5|2.A.1.1.73	g3369.t1	secondary carriers	277.187	Putative uncharacterized protein STL1 OS=Candida albicans GN=HGT10 PE=4 SV=1		2.98e-75	97.02%
[truncated: 327 more rows]

## Sheet: D. eres
Table S8 - Cellular transporters on Diaporthe eres CBS 160.32
Name	Transporter proteins	Query	Bit-Score	Database	Description	E Value	Query coverage
gnl|TC-DB|831330900|8.A.63.1.2	accessory factors involved in transport	g10006.t1	195.325	TCDB	ERG2 and sigma1 receptor-like protein [Trichosporon oleaginosus]	2.80e-52	82.11%
gnl|TC-DB|A2R1C9|8.A.107.2.1	accessory factors involved in transport	g1325.t1	130.854	TCDB	Aspergillus niger contig An13c0040, genomic contig OS=Aspergillus niger (strain CBS 513.88 / FGSC A1513) OX=425011 GN=An13g00780 PE=4 SV=1	2.80e-31	99.30%
gnl|TC-DB|A6ZQ42|8.A.92.1.3	accessory factors involved in transport	g1397.t1	61.7174	TCDB	G protein gamma subunit OS=Saccharomyces cerevisiae (strain YJM789) GN=STE18 PE=4 SV=1	1.06e-10	45.45%
gnl|TC-DB|A6ZSQ7|8.A.92.1.3	accessory factors involved in transport	g5946.t1	123.22	TCDB	G protein alpha subunit OS=Saccharomyces cerevisiae (strain YJM789) GN=GPA1 PE=4 SV=1	3.90e-28	24.63%
gnl|TC-DB|C1GLC0|8.A.15.1.3	accessory factors involved in transport	g1625.t1	297.122	TCDB	Uncharacterized protein OS=Paracoccidioides brasiliensis (strain Pb18) OX=502780 GN=PADG_08056 PE=4 SV=2	2.11e-81	93.93%
gnl|TC-DB|C5L569|8.A.104.1.6	accessory factors involved in transport	g1231.t1	136.368	TCDB	Putative uncharacterized protein OS=Perkinsus marinus (strain ATCC 50983 / TXsc) GN=Pmar_PMAR014892 PE=4 SV=1	2.57e-32	52.47%
gnl|TC-DB|C5L569|8.A.104.1.6	accessory factors involved in transport	g1889.t1	137.641	TCDB	Putative uncharacterized protein OS=Perkinsus marinus (strain ATCC 50983 / TXsc) GN=Pmar_PMAR014892 PE=4 SV=1	9.88e-33	55.87%
gnl|TC-DB|C5L569|8.A.104.1.6	accessory factors involved in transport	g3606.t1	152.062	TCDB	Putative uncharacterized protein OS=Perkinsus marinus (strain ATCC 50983 / TXsc) GN=Pmar_PMAR014892 PE=4 SV=1	7.23e-37	38.02%
gnl|TC-DB|C5L569|8.A.104.1.6	accessory factors involved in transport	g6539.t1	100.739	TCDB	Putative uncharacterized protein OS=Perkinsus marinus (strain ATCC 50983 / TXsc) GN=Pmar_PMAR014892 PE=4 SV=1	2.02e-21	39.88%
gnl|TC-DB|C5L569|8.A.104.1.6	accessory factors involved in transport	g9265.t1	131.278	TCDB	Putative uncharacterized protein OS=Perkinsus marinus (strain ATCC 50983 / TXsc) GN=Pmar_PMAR014892 PE=4 SV=1	1.20e-30	38.24%
gnl|TC-DB|C5L569|8.A.104.1.6	accessory factors involved in transport	g9502.t1	129.158	TCDB	Putative uncharacterized protein OS=Perkinsus marinus (strain ATCC 50983 / TXsc) GN=Pmar_PMAR014892 PE=4 SV=1	8.37e-30	31.19%
gnl|TC-DB|C5L569|8.A.104.1.6	accessory factors involved in transport	g9877.t1	62.1416	TCDB	Putative uncharacterized protein OS=Perkinsus marinus (strain ATCC 50983 / TXsc) GN=Pmar_PMAR014892 PE=4 SV=1	5.37e-10	49.18%
gnl|TC-DB|D8TVC8|8.A.114.1.4	accessory factors involved in transport	g7904.t1	80.3802	TCDB	S-acyltransferase OS=Volvox carteri f. nagariensis GN=VOLCADRAFT_90898 PE=3 SV=1	1.78e-15	24.28%
gnl|TC-DB|EME40364.1|8.A.128.5.5	accessory factors involved in transport	g1813.t1	350.141	TCDB	hypothetical protein DOTSEDRAFT_74983 [Dothistroma septosporum NZE10]	3.45e-97	70.75%
gnl|TC-DB|G9MIR9|8.A.112.1.2	accessory factors involved in transport	g13448.t1	149.093	TCDB	Uncharacterized protein OS=Hypocrea virens (strain Gv29-8 / FGSC 10586) OX=413071 GN=TRIVIDRAFT_62073 PE=4 SV=1	4.87e-37	38.64%
gnl|TC-DB|KAE8286768.1|8.A.88.2.1	accessory factors involved in transport	g255.t1	80.3802	TCDB	Protein disulfide-isomerase A6 [Larimichthys crocea]	2.80e-15	15.15%
gnl|TC-DB|KAE8286768.1|8.A.88.2.1	accessory factors involved in transport	g7169.t1	140.61	TCDB	Protein disulfide-isomerase A6 [Larimichthys crocea]	5.51e-34	63.96%
gnl|TC-DB|KAF4455069.1|8.A.134.1.3	accessory factors involved in transport	g8961.t1	682.676	TCDB	proliferating cell nuclear antigen [Fusarium austroafricanum]	0	100.00%
gnl|TC-DB|KDB12436.1|8.A.88.2.4	accessory factors involved in transport	g8673.t1	508.774	TCDB	disulfide isomerase [Ustilaginoidea virens]	2.03e-148	88.61%
gnl|TC-DB|KND87996.1|8.A.70.1.5	accessory factors involved in transport	g15444.t1	125.34	TCDB	Uncharacterized protein TOPH_07361 [Tolypocladium ophioglossoides CBS 100239]	7.92e-31	86.39%
gnl|TC-DB|KND94979.1|8.A.128.3.3	accessory factors involved in transport	g12666.t1	59.1725	TCDB	hypothetical protein TOPH_00190 [Tolypocladium ophioglossoides CBS 100239]	4.84e-09	8.33%
gnl|TC-DB|M2RIY9|8.A.67.1.4	accessory factors involved in transport	g493.t1	117.706	TCDB	Uncharacterized protein OS=Ceriporiopsis subvermispora (strain B) GN=CERSUDRAFT_93950 PE=4 SV=1	1.06e-26	65.17%
gnl|TC-DB|M5BEH1|8.A.104.1.5	accessory factors involved in transport	g55.t1	147.82	TCDB	Salt overly sensitive 2 OS=Arabidopsis thaliana GN=sos2 PE=4 SV=1	1.66e-35	32.58%
gnl|TC-DB|M5BEH1|8.A.104.1.5	accessory factors involved in transport	g1184.t1	138.489	TCDB	Salt overly sensitive 2 OS=Arabidopsis thaliana GN=sos2 PE=4 SV=1	6.55e-33	39.66%
gnl|TC-DB|M5BEH1|8.A.104.1.5	accessory factors involved in transport	g11014.t1	161.817	TCDB	Salt overly sensitive 2 OS=Arabidopsis thaliana GN=sos2 PE=4 SV=1	2.53e-40	65.51%
gnl|TC-DB|M5BEH1|8.A.104.1.5	accessory factors involved in transport	g12468.t1	147.396	TCDB	Salt overly sensitive 2 OS=Arabidopsis thaliana GN=sos2 PE=4 SV=1	9.00e-36	49.72%
gnl|TC-DB|N4VM86|8.B.21.1.5	accessory factors involved in transport	g10785.t1	135.944	TCDB	Uncharacterized protein OS=Colletotrichum orbiculare (strain 104-T / ATCC 96160 / CBS 514.97 / LARS 414 / MAFF 240422) GN=Cob_00326 PE=4 SV=1	8.64e-37	100.00%
gnl|TC-DB|O14672|8.A.77.1.4	accessory factors involved in transport	g453.t1	117.281	TCDB	Disintegrin and metalloproteinase domain-containing protein 10 OS=Homo sapiens GN=ADAM10 PE=1 SV=1	2.38e-26	56.19%
gnl|TC-DB|O42668|8.A.13.1.1	accessory factors involved in transport	g1439.t1	434.547	TCDB	TPR1 PROTEIN - Schizosaccharomyces pombe (Fission yeast).	9.09e-122	56.47%
gnl|TC-DB|O60343|8.A.87.1.1	accessory factors involved in transport	g269.t1	142.731	TCDB	TBC1 domain family member 4 OS=Homo sapiens GN=TBC1D4 PE=1 SV=2	6.86e-34	22.65%
gnl|TC-DB|O60343|8.A.87.1.1	accessory factors involved in transport	g6007.t1	133.399	TCDB	TBC1 domain family member 4 OS=Homo sapiens GN=TBC1D4 PE=1 SV=2	5.10e-31	28.42%
gnl|TC-DB|O74887|8.A.147.1.1	accessory factors involved in transport	g3937.t1	245.375	TCDB	Peroxiredoxin tpx1 OS=Schizosaccharomyces pombe (strain 972 / ATCC 24843) OX=284812 GN=tpx1 PE=1 SV=1	1.64e-68	68.09%
gnl|TC-DB|O75460|8.A.104.1.9	accessory factors involved in transport	g4554.t1	84.1975	TCDB	Serine/threonine-protein kinase/endoribonuclease IRE1 OS=Homo sapiens OX=9606 GN=ERN1 PE=1 SV=2	6.23e-16	12.27%
gnl|TC-DB|O75460|8.A.104.1.9	accessory factors involved in transport	g4906.t1	77.4111	TCDB	Serine/threonine-protein kinase/endoribonuclease IRE1 OS=Homo sapiens OX=9606 GN=ERN1 PE=1 SV=2	2.37e-14	30.31%
gnl|TC-DB|O75460|8.A.104.1.9	accessory factors involved in transport	g8479.t1	295.85	TCDB	Serine/threonine-protein kinase/endoribonuclease IRE1 OS=Homo sapiens OX=9606 GN=ERN1 PE=1 SV=2	4.48e-80	32.79%
gnl|TC-DB|OAA61750.1|8.A.87.1.2	accessory factors involved in transport	g14612.t1	831.13	TCDB	tbc domain protein [Sporothrix insectorum RCEF 264]	0	99.47%
gnl|TC-DB|OLN83746.1|8.A.128.5.4	accessory factors involved in transport	g12341.t1	54.931	TCDB	hypothetical protein CCHL11_08711 [Colletotrichum chlorophyti]	1.21e-07	15.17%
gnl|TC-DB|OLN83746.1|8.A.128.5.4	accessory factors involved in transport	g13846.t1	160.121	TCDB	hypothetical protein CCHL11_08711 [Colletotrichum chlorophyti]	2.45e-40	85.71%
gnl|TC-DB|OSS48567.1|8.A.128.3.6	accessory factors involved in transport	g61.t1	85.8941	TCDB	hypothetical protein B5807_07110 [Epicoccum nigrum]	1.00e-17	52.53%
gnl|TC-DB|OSS48567.1|8.A.128.3.6	accessory factors involved in transport	g5287.t1	82.5009	TCDB	hypothetical protein B5807_07110 [Epicoccum nigrum]	2.40e-16	26.40%
gnl|TC-DB|OSS48567.1|8.A.128.3.6	accessory factors involved in transport	g7982.t1	64.2624	TCDB	hypothetical protein B5807_07110 [Epicoccum nigrum]	7.21e-11	33.01%
gnl|TC-DB|OSS48567.1|8.A.128.3.6	accessory factors involved in transport	g9302.t1	94.8013	TCDB	hypothetical protein B5807_07110 [Epicoccum nigrum]	3.35e-20	71.48%
gnl|TC-DB|OSS48567.1|8.A.128.3.6	accessory factors involved in transport	g14782.t1	79.956	TCDB	hypothetical protein B5807_07110 [Epicoccum nigrum]	1.10e-15	69.51%
gnl|TC-DB|P0AA53|8.A.21.2.2	accessory factors involved in transport	g12576.t1	182.601	TCDB	Protein QmcA OS=Escherichia coli (strain K12) GN=qmcA PE=1 SV=1	8.23e-47	64.86%
gnl|TC-DB|P0DJM0|8.A.43.1.12	accessory factors involved in transport	g2533.t1	96.4979	TCDB	Internalin-A OS=Listeria monocytogenes serovar 1/2a (strain ATCC BAA-679 / EGD-e) OX=169963 GN=inlA PE=1 SV=1	1.82e-20	57.03%
gnl|TC-DB|P05771|8.A.104.1.4	accessory factors involved in transport	g5300.t1	374.318	TCDB	Protein kinase C beta type OS=Homo sapiens OX=9606 GN=PRKCB PE=1 SV=4	5.06e-104	33.48%
gnl|TC-DB|P05771|8.A.104.1.4	accessory factors involved in transport	g11599.t1	206.778	TCDB	Protein kinase C beta type OS=Homo sapiens OX=9606 GN=PRKCB PE=1 SV=4	1.27e-53	51.89%
gnl|TC-DB|P11670|8.B.9.1.5	accessory factors involved in transport	g1874.t1	91.8323	TCDB	Basic form of pathogenesis-related protein 1 OS=Nicotiana tabacum PE=3 SV=1	1.04e-19	67.30%
gnl|TC-DB|P11670|8.B.9.1.5	accessory factors involved in transport	g12835.t1	86.3183	TCDB	Basic form of pathogenesis-related protein 1 OS=Nicotiana tabacum PE=3 SV=1	7.78e-18	52.63%
gnl|TC-DB|P16157|8.A.28.1.2	accessory factors involved in transport	g1541.t1	110.495	TCDB	Ankyrin-1 OS=Homo sapiens GN=ANK1 PE=1 SV=3	4.75e-24	26.30%
gnl|TC-DB|P16157|8.A.28.1.2	accessory factors involved in transport	g9836.t1	65.5348	TCDB	Ankyrin-1 OS=Homo sapiens GN=ANK1 PE=1 SV=3	2.94e-11	87.26%
gnl|TC-DB|P20142|8.A.32.1.4	accessory factors involved in transport	g404.t1	144.003	TCDB	Gastricsin OS=Homo sapiens OX=9606 GN=PGC PE=1 SV=1	7.22e-35	64.66%
gnl|TC-DB|P20142|8.A.32.1.4	accessory factors involved in transport	g4986.t1	242.406	TCDB	Gastricsin OS=Homo sapiens OX=9606 GN=PGC PE=1 SV=1	3.74e-65	80.05%
gnl|TC-DB|P20142|8.A.32.1.4	accessory factors involved in transport	g8394.t1	114.312	TCDB	Gastricsin OS=Homo sapiens OX=9606 GN=PGC PE=1 SV=1	8.75e-26	73.76%
gnl|TC-DB|P20142|8.A.32.1.4	accessory factors involved in transport	g8859.t1	108.374	TCDB	Gastricsin OS=Homo sapiens OX=9606 GN=PGC PE=1 SV=1	5.19e-24	76.83%
gnl|TC-DB|P20142|8.A.32.1.4	accessory factors involved in transport	g9091.t1	86.7424	TCDB	Gastricsin OS=Homo sapiens OX=9606 GN=PGC PE=1 SV=1	1.82e-17	82.90%
gnl|TC-DB|P20142|8.A.32.1.4	accessory factors involved in transport	g9452.t1	96.4979	TCDB	Gastricsin OS=Homo sapiens OX=9606 GN=PGC PE=1 SV=1	2.09e-20	72.58%
gnl|TC-DB|P20142|8.A.32.1.4	accessory factors involved in transport	g9477.t1	132.127	TCDB	Gastricsin OS=Homo sapiens OX=9606 GN=PGC PE=1 SV=1	3.97e-31	62.06%
gnl|TC-DB|P20142|8.A.32.1.4	accessory factors involved in transport	g10477.t1	121.947	TCDB	Gastricsin OS=Homo sapiens OX=9606 GN=PGC PE=1 SV=1	9.63e-28	36.59%
gnl|TC-DB|P20142|8.A.32.1.4	accessory factors involved in transport	g11209.t1	74.8662	TCDB	Gastricsin OS=Homo sapiens OX=9606 GN=PGC PE=1 SV=1	1.02e-13	36.82%
gnl|TC-DB|P20142|8.A.32.1.4	accessory factors involved in transport	g11962.t1	94.3772	TCDB	Gastricsin OS=Homo sapiens OX=9606 GN=PGC PE=1 SV=1	1.02e-19	62.14%
gnl|TC-DB|P20142|8.A.32.1.4	accessory factors involved in transport	g13272.t1	102.012	TCDB	Gastricsin OS=Homo sapiens OX=9606 GN=PGC PE=1 SV=1	4.28e-22	76.49%
gnl|TC-DB|P20142|8.A.32.1.4	accessory factors involved in transport	g13670.t1	88.8632	TCDB	Gastricsin OS=Homo sapiens OX=9606 GN=PGC PE=1 SV=1	4.75e-18	83.84%
gnl|TC-DB|P25343|8.A.34.2.1	accessory factors involved in transport	g12600.t1	321.299	TCDB	Reduced viability upon starvation protein 161 - Saccharomyces cerevisiae (Baker's yeast).	4.42e-93	99.23%
gnl|TC-DB|P25656|8.A.27.1.2	accessory factors involved in transport	g11472.t1	324.268	TCDB	Cell division control protein 50 - Saccharomyces cerevisiae (Baker's yeast).	2.12e-90	86.63%
gnl|TC-DB|P27105|8.A.21.1.1	accessory factors involved in transport	g13504.t1	111.343	TCDB	Erythrocyte band 7 integral membrane protein (Stomatin) (Protein 7.2b) - Homo sapiens (Human).	4.36e-25	66.19%
gnl|TC-DB|P29992|8.A.92.1.5	accessory factors involved in transport	g1694.t1	196.174	TCDB	Guanine nucleotide-binding protein subunit alpha-11 OS=Homo sapiens OX=9606 GN=GNA11 PE=1 SV=2	4.19e-51	78.57%
gnl|TC-DB|P29992|8.A.92.1.5	accessory factors involved in transport	g2264.t1	289.487	TCDB	Guanine nucleotide-binding protein subunit alpha-11 OS=Homo sapiens OX=9606 GN=GNA11 PE=1 SV=2	6.16e-80	98.87%
gnl|TC-DB|P29992|8.A.92.1.5	accessory factors involved in transport	g7959.t1	362.866	TCDB	Guanine nucleotide-binding protein subunit alpha-11 OS=Homo sapiens OX=9606 GN=GNA11 PE=1 SV=2	1.13e-103	100.00%
gnl|TC-DB|P29992|8.A.92.1.5	accessory factors involved in transport	g8377.t1	271.673	TCDB	Guanine nucleotide-binding protein subunit alpha-11 OS=Homo sapiens OX=9606 GN=GNA11 PE=1 SV=2	1.90e-74	95.20%
gnl|TC-DB|P31749|8.A.104.1.10	accessory factors involved in transport	g202.t1	179.632	TCDB	RAC-alpha serine/threonine-protein kinase OS=Homo sapiens OX=9606 GN=AKT1 PE=1 SV=2	2.50e-45	50.30%
gnl|TC-DB|P31749|8.A.104.1.10	accessory factors involved in transport	g1128.t1	263.614	TCDB	RAC-alpha serine/threonine-protein kinase OS=Homo sapiens OX=9606 GN=AKT1 PE=1 SV=2	3.99e-71	58.15%
gnl|TC-DB|P31749|8.A.104.1.10	accessory factors involved in transport	g1799.t1	315.361	TCDB	RAC-alpha serine/threonine-protein kinase OS=Homo sapiens OX=9606 GN=AKT1 PE=1 SV=2	8.59e-87	52.82%
gnl|TC-DB|P31749|8.A.104.1.10	accessory factors involved in transport	g3372.t1	159.272	TCDB	RAC-alpha serine/threonine-protein kinase OS=Homo sapiens OX=9606 GN=AKT1 PE=1 SV=2	3.76e-39	52.85%
gnl|TC-DB|P31749|8.A.104.1.10	accessory factors involved in transport	g3976.t1	171.997	TCDB	RAC-alpha serine/threonine-protein kinase OS=Homo sapiens OX=9606 GN=AKT1 PE=1 SV=2	6.69e-43	36.81%
gnl|TC-DB|P31749|8.A.104.1.10	accessory factors involved in transport	g7106.t1	238.165	TCDB	RAC-alpha serine/threonine-protein kinase OS=Homo sapiens OX=9606 GN=AKT1 PE=1 SV=2	1.21e-63	84.66%
gnl|TC-DB|P31749|8.A.104.1.10	accessory factors involved in transport	g8978.t1	281.004	TCDB	RAC-alpha serine/threonine-protein kinase OS=Homo sapiens OX=9606 GN=AKT1 PE=1 SV=2	1.91e-76	68.90%
gnl|TC-DB|P31749|8.A.104.1.10	accessory factors involved in transport	g8981.t1	317.905	TCDB	RAC-alpha serine/threonine-protein kinase OS=Homo sapiens OX=9606 GN=AKT1 PE=1 SV=2	2.98e-87	33.95%
gnl|TC-DB|P31749|8.A.104.1.10	accessory factors involved in transport	g9253.t1	171.149	TCDB	RAC-alpha serine/threonine-protein kinase OS=Homo sapiens OX=9606 GN=AKT1 PE=1 SV=2	4.76e-43	94.12%
gnl|TC-DB|P31749|8.A.104.1.10	accessory factors involved in transport	g12011.t1	231.378	TCDB	RAC-alpha serine/threonine-protein kinase OS=Homo sapiens OX=9606 GN=AKT1 PE=1 SV=2	3.50e-61	57.32%
gnl|TC-DB|P31749|8.A.104.1.10	accessory factors involved in transport	g12382.t1	81.2285	TCDB	RAC-alpha serine/threonine-protein kinase OS=Homo sapiens OX=9606 GN=AKT1 PE=1 SV=2	2.35e-15	21.50%
gnl|TC-DB|P31749|8.A.104.1.10	accessory factors involved in transport	g13057.t1	126.613	TCDB	RAC-alpha serine/threonine-protein kinase OS=Homo sapiens OX=9606 GN=AKT1 PE=1 SV=2	9.90e-29	9.66%
gnl|TC-DB|P32867|8.A.91.1.5	accessory factors involved in transport	g8195.t1	129.582	TCDB	Protein SSO1 OS=Saccharomyces cerevisiae (strain ATCC 204508 / S288c) OX=559292 GN=SSO1 PE=1 SV=2	1.31e-30	68.98%
gnl|TC-DB|P32867|8.A.91.1.5	accessory factors involved in transport	g8391.t1	115.161	TCDB	Protein SSO1 OS=Saccharomyces cerevisiae (strain ATCC 204508 / S288c) OX=559292 GN=SSO1 PE=1 SV=2	2.60e-26	82.92%
gnl|TC-DB|P35609|8.A.66.1.3	accessory factors involved in transport	g1210.t1	283.549	TCDB	Alpha-actinin-2 OS=Homo sapiens GN=ACTN2 PE=1 SV=1	1.54e-76	40.72%
gnl|TC-DB|P38011|8.A.92.1.3	accessory factors involved in transport	g8836.t1	86.3183	TCDB	Guanine nucleotide-binding protein subunit beta-like protein OS=Saccharomyces cerevisiae (strain ATCC 204508 / S288c) GN=ASC1 PE=1 SV=4	5.82e-17	23.43%
gnl|TC-DB|P46934|8.A.30.1.2	accessory factors involved in transport	g2036.t1	155.031	TCDB	E3 ubiquitin-protein ligase NEDD4 OS=Homo sapiens GN=NEDD4 PE=1 SV=4	1.54e-37	32.56%
gnl|TC-DB|P48349|8.A.98.1.8	accessory factors involved in transport	g85.t1	340.81	TCDB	14-3-3-like protein GF14 lambda OS=Arabidopsis thaliana GN=GRF6 PE=1 SV=1	3.43e-100	85.19%
gnl|TC-DB|P48349|8.A.98.1.8	accessory factors involved in transport	g12366.t1	354.383	TCDB	14-3-3-like protein GF14 lambda OS=Arabidopsis thaliana GN=GRF6 PE=1 SV=1	4.02e-105	85.93%
gnl|TC-DB|P53173|8.A.61.1.1	accessory factors involved in transport	g8723.t1	181.328	TCDB	ER-derived vesicles protein ERV14 OS=Saccharomyces cerevisiae (strain ATCC 204508 / S288c) GN=ERV14 PE=1 SV=3	2.26e-50	97.83%
gnl|TC-DB|P53252|8.A.148.1.1	accessory factors involved in transport	g2494.t1	423.095	TCDB	Sphingolipid long chain base-responsive protein PIL1 OS=Saccharomyces cerevisiae (strain ATCC 204508 / S288c) OX=559292 GN=PIL1 PE=1 SV=1	1.38e-124	77.75%
gnl|TC-DB|P54646|8.A.104.1.1	accessory factors involved in transport	g34.t1	156.728	TCDB	5'-AMP-activated protein kinase catalytic subunit alpha-2 OS=Homo sapiens OX=9606 GN=PRKAA2 PE=1 SV=2	9.95e-39	66.43%
gnl|TC-DB|P54646|8.A.104.1.1	accessory factors involved in transport	g1118.t1	119.826	TCDB	5'-AMP-activated protein kinase catalytic subunit alpha-2 OS=Homo sapiens OX=9606 GN=PRKAA2 PE=1 SV=2	7.35e-27	21.55%
gnl|TC-DB|P54646|8.A.104.1.1	accessory factors involved in transport	g1532.t1	97.3462	TCDB	5'-AMP-activated protein kinase catalytic subunit alpha-2 OS=Homo sapiens OX=9606 GN=PRKAA2 PE=1 SV=2	1.27e-20	37.42%
gnl|TC-DB|P54646|8.A.104.1.1	accessory factors involved in transport	g2344.t1	397.222	TCDB	5'-AMP-activated protein kinase catalytic subunit alpha-2 OS=Homo sapiens OX=9606 GN=PRKAA2 PE=1 SV=2	1.58e-111	48.62%
gnl|TC-DB|P54646|8.A.104.1.1	accessory factors involved in transport	g5772.t1	68.0797	TCDB	5'-AMP-activated protein kinase catalytic subunit alpha-2 OS=Homo sapiens OX=9606 GN=PRKAA2 PE=1 SV=2	1.65e-11	34.77%
gnl|TC-DB|P54646|8.A.104.1.1	accessory factors involved in transport	g10038.t1	117.706	TCDB	5'-AMP-activated protein kinase catalytic subunit alpha-2 OS=Homo sapiens OX=9606 GN=PRKAA2 PE=1 SV=2	1.89e-26	33.77%
gnl|TC-DB|P62158|8.A.82.1.1	accessory factors involved in transport	g2989.t1	82.0768	TCDB	Calmodulin OS=Homo sapiens GN=CALM1 PE=1 SV=2	8.70e-17	93.50%
gnl|TC-DB|P62158|8.A.82.1.1	accessory factors involved in transport	g4529.t1	267.855	TCDB	Calmodulin OS=Homo sapiens GN=CALM1 PE=1 SV=2	2.52e-81	100.00%
gnl|TC-DB|P62158|8.A.82.1.1	accessory factors involved in transport	g15225.t1	194.901	TCDB	Calmodulin OS=Homo sapiens GN=CALM1 PE=1 SV=2	1.70e-54	100.00%
gnl|TC-DB|P62879|8.A.92.1.7	accessory factors involved in transport	g1627.t1	484.597	TCDB	Guanine nucleotide-binding protein G(I)/G(S)/G(T) subunit beta-2 OS=Homo sapiens OX=9606 GN=GNB2 PE=1 SV=3	3.15e-146	94.71%
gnl|TC-DB|P62942|8.A.11.1.2	accessory factors involved in transport	g707.t1	86.3183	TCDB	Peptidyl-prolyl cis-trans isomerase FKBP1A OS=Homo sapiens GN=FKBP1A PE=1 SV=2	9.78e-19	90.08%
gnl|TC-DB|P62942|8.A.11.1.2	accessory factors involved in transport	g3413.t1	86.7424	TCDB	Peptidyl-prolyl cis-trans isomerase FKBP1A OS=Homo sapiens GN=FKBP1A PE=1 SV=2	1.61e-18	47.87%
gnl|TC-DB|P62942|8.A.11.1.2	accessory factors involved in transport	g12383.t1	102.86	TCDB	Peptidyl-prolyl cis-trans isomerase FKBP1A OS=Homo sapiens GN=FKBP1A PE=1 SV=2	3.51e-23	20.57%
gnl|TC-DB|P63144|8.A.5.1.3	accessory factors involved in transport	g8877.t1	302.636	TCDB	Voltage-gated potassium channel subunit beta-1 - Rattus norvegicus (Rat).	1.90e-83	75.11%
gnl|TC-DB|P63144|8.A.5.1.3	accessory factors involved in transport	g14486.t1	333.175	TCDB	Voltage-gated potassium channel subunit beta-1 - Rattus norvegicus (Rat).	1.38e-93	95.44%
gnl|TC-DB|P63244|8.A.92.1.4	accessory factors involved in transport	g9903.t1	77.8352	TCDB	Receptor of activated protein C kinase 1 OS=Homo sapiens OX=9606 GN=RACK1 PE=1 SV=3	1.30e-14	32.24%
gnl|TC-DB|P63244|8.A.92.1.4	accessory factors involved in transport	g10590.t1	497.322	TCDB	Receptor of activated protein C kinase 1 OS=Homo sapiens OX=9606 GN=RACK1 PE=1 SV=3	3.65e-153	98.74%
gnl|TC-DB|P63244|8.A.92.1.4	accessory factors involved in transport	g11016.t1	80.3802	TCDB	Receptor of activated protein C kinase 1 OS=Homo sapiens OX=9606 GN=RACK1 PE=1 SV=3	7.60e-15	9.64%
gnl|TC-DB|P76187|8.A.5.1.7	accessory factors involved in transport	g15453.t1	51.5378	TCDB	Oxidoreductase YdhF OS=Escherichia coli (strain K12) GN=ydhF PE=1 SV=2	7.22e-07	63.80%
gnl|TC-DB|P77735|8.A.5.1.6	accessory factors involved in transport	g1841.t1	263.614	TCDB	Uncharacterized oxidoreductase YajO OS=Escherichia coli (strain K12) GN=yajO PE=3 SV=2	4.85e-72	94.12%
gnl|TC-DB|P77735|8.A.5.1.6	accessory factors involved in transport	g2931.t1	144.427	TCDB	Uncharacterized oxidoreductase YajO OS=Escherichia coli (strain K12) GN=yajO PE=3 SV=2	3.57e-35	82.85%
gnl|TC-DB|P77735|8.A.5.1.6	accessory factors involved in transport	g7136.t1	282.277	TCDB	Uncharacterized oxidoreductase YajO OS=Escherichia coli (strain K12) GN=yajO PE=3 SV=2	5.60e-78	100.00%
gnl|TC-DB|P77735|8.A.5.1.6	accessory factors involved in transport	g8624.t1	120.675	TCDB	Uncharacterized oxidoreductase YajO OS=Escherichia coli (strain K12) GN=yajO PE=3 SV=2	5.43e-28	87.72%
gnl|TC-DB|P77735|8.A.5.1.6	accessory factors involved in transport	g11681.t1	141.458	TCDB	Uncharacterized oxidoreductase YajO OS=Escherichia coli (strain K12) GN=yajO PE=3 SV=2	1.14e-33	33.94%
gnl|TC-DB|P77735|8.A.5.1.6	accessory factors involved in transport	g15193.t1	119.826	TCDB	Uncharacterized oxidoreductase YajO OS=Escherichia coli (strain K12) GN=yajO PE=3 SV=2	9.55e-28	87.32%
gnl|TC-DB|P77735|8.A.5.1.6	accessory factors involved in transport	g15497.t1	141.882	TCDB	Uncharacterized oxidoreductase YajO OS=Escherichia coli (strain K12) GN=yajO PE=3 SV=2	2.12e-34	84.25%
gnl|TC-DB|P80874|8.A.5.1.4	accessory factors involved in transport	g3502.t1	71.0488	TCDB	General stress protein 69 OS=Bacillus subtilis (strain 168) GN=yhdN PE=1 SV=2	7.39e-13	64.53%
gnl|TC-DB|P80874|8.A.5.1.4	accessory factors involved in transport	g5069.t1	83.3492	TCDB	General stress protein 69 OS=Bacillus subtilis (strain 168) GN=yhdN PE=1 SV=2	1.24e-16	64.43%
gnl|TC-DB|P80874|8.A.5.1.4	accessory factors involved in transport	g7227.t1	69.7763	TCDB	General stress protein 69 OS=Bacillus subtilis (strain 168) GN=yhdN PE=1 SV=2	1.83e-12	63.64%
gnl|TC-DB|P80874|8.A.5.1.4	accessory factors involved in transport	g9335.t1	78.6835	TCDB	General stress protein 69 OS=Bacillus subtilis (strain 168) GN=yhdN PE=1 SV=2	3.24e-15	61.92%
gnl|TC-DB|P80874|8.A.5.1.4	accessory factors involved in transport	g9857.t1	79.1077	TCDB	General stress protein 69 OS=Bacillus subtilis (strain 168) GN=yhdN PE=1 SV=2	2.52e-15	64.18%
gnl|TC-DB|P80874|8.A.5.1.4	accessory factors involved in transport	g12623.t1	77.4111	TCDB	General stress protein 69 OS=Bacillus subtilis (strain 168) GN=yhdN PE=1 SV=2	1.21e-14	80.79%
gnl|TC-DB|P80874|8.A.5.1.4	accessory factors involved in transport	g12844.t1	84.6217	TCDB	General stress protein 69 OS=Bacillus subtilis (strain 168) GN=yhdN PE=1 SV=2	5.06e-17	65.93%
gnl|TC-DB|P80874|8.A.5.1.4	accessory factors involved in transport	g14377.t1	60.8691	TCDB	General stress protein 69 OS=Bacillus subtilis (strain 168) GN=yhdN PE=1 SV=2	8.05e-10	94.68%
gnl|TC-DB|P84074|8.A.82.2.8	accessory factors involved in transport	g739.t1	222.471	TCDB	Neuron-specific calcium-binding protein hippocalcin OS=Homo sapiens OX=9606 GN=HPCA PE=1 SV=2	1.78e-60	55.58%
gnl|TC-DB|PUU76581.1|8.A.128.5.2	accessory factors involved in transport	g143.t1	151.214	TCDB	hypothetical protein B9Z19DRAFT_245036 [Tuber borchii]	3.59e-37	59.56%
gnl|TC-DB|PUU76581.1|8.A.128.5.2	accessory factors involved in transport	g15125.t1	93.1047	TCDB	hypothetical protein B9Z19DRAFT_245036 [Tuber borchii]	8.13e-20	86.45%
gnl|TC-DB|Q1K6Y1|8.A.125.1.4	accessory factors involved in transport	g13616.t1	919.778	TCDB	ClpTM1 domain-containing protein OS=Neurospora crassa (strain ATCC 24698 / 74-OR23-1A / CBS 708.71 / DSM 1257 / FGSC 987) OX=367110 GN=NCU06710 PE=4 SV=1	0	100.00%
gnl|TC-DB|Q5AW73|8.A.65.1.3	accessory factors involved in transport	g12390.t1	323.844	TCDB	Uncharacterized protein OS=Emericella nidulans (strain FGSC A4 / ATCC 38163 / CBS 112.46 / NRRL 194 / M139) GN=AN7457.2 PE=4 SV=1	2.54e-90	78.18%
gnl|TC-DB|Q5W0Z9|8.A.114.1.6	accessory factors involved in transport	g4558.t1	98.6187	TCDB	Palmitoyltransferase ZDHHC20 OS=Homo sapiens OX=9606 GN=ZDHHC20 PE=1 SV=1	1.40e-20	12.52%
gnl|TC-DB|Q7S303|8.A.111.1.3	accessory factors involved in transport	g1146.t1	179.208	TCDB	DUF1183 domain-containing protein OS=Neurospora crassa (strain ATCC 24698 / 74-OR23-1A / CBS 708.71 / DSM 1257 / FGSC 987) OX=367110 GN=NCU07545 PE=4 SV=1	7.64e-46	96.37%
gnl|TC-DB|Q7SGY8|8.A.52.1.5	accessory factors involved in transport	g8156.t1	373.045	TCDB	Deubiquitination-protection protein dph1 OS=Neurospora crassa (strain ATCC 24698 / 74-OR23-1A / CBS 708.71 / DSM 1257 / FGSC 987) GN=NCU03028 PE=4 SV=2	3.46e-105	99.38%
gnl|TC-DB|Q7T1K6|8.B.9.1.2	accessory factors involved in transport	g3350.t1	49.417	TCDB	Natrin-1 OS=Naja atra PE=1 SV=1	2.57e-06	51.96%
gnl|TC-DB|Q7ZWP6|8.A.91.1.3	accessory factors involved in transport	g4528.t1	67.2314	TCDB	MGC53161 protein OS=Xenopus laevis GN=stx7 PE=2 SV=1	1.31e-11	39.44%
gnl|TC-DB|Q8CFI0|8.A.30.1.1	accessory factors involved in transport	g11005.t1	150.789	TCDB	E3 ubiquitin-protein ligase NEDD4-like protein - Mus musculus (Mouse).	3.25e-36	33.99%
gnl|TC-DB|Q8IUH5|8.A.114.1.1	accessory factors involved in transport	g5360.t1	212.716	TCDB	Palmitoyltransferase ZDHHC17 OS=Homo sapiens GN=ZDHHC17 PE=1 SV=2	2.90e-55	70.83%
gnl|TC-DB|Q8IUH5|8.A.114.1.1	accessory factors involved in transport	g5887.t1	70.6246	TCDB	Palmitoyltransferase ZDHHC17 OS=Homo sapiens GN=ZDHHC17 PE=1 SV=2	1.49e-12	18.99%
gnl|TC-DB|Q8J0D3|8.A.40.2.1	accessory factors involved in transport	g1662.t1	317.905	TCDB	Tetraspanin OS=Neurospora crassa GN=PLS1 PE=4 SV=1	3.36e-94	99.55%
gnl|TC-DB|Q8N0W4|8.A.117.1.3	accessory factors involved in transport	g113.t1	147.82	TCDB	Neuroligin-4, X-linked OS=Homo sapiens OX=9606 GN=NLGN4X PE=1 SV=1	1.32e-35	69.00%
gnl|TC-DB|Q8N0W4|8.A.117.1.3	accessory factors involved in transport	g625.t1	120.675	TCDB	Neuroligin-4, X-linked OS=Homo sapiens OX=9606 GN=NLGN4X PE=1 SV=1	2.38e-27	64.82%
gnl|TC-DB|Q8N0W4|8.A.117.1.3	accessory factors involved in transport	g805.t1	126.613	TCDB	Neuroligin-4, X-linked OS=Homo sapiens OX=9606 GN=NLGN4X PE=1 SV=1	2.49e-29	48.41%
gnl|TC-DB|Q8N0W4|8.A.117.1.3	accessory factors involved in transport	g1171.t1	100.315	TCDB	Neuroligin-4, X-linked OS=Homo sapiens OX=9606 GN=NLGN4X PE=1 SV=1	1.81e-21	80.26%
gnl|TC-DB|Q8N0W4|8.A.117.1.3	accessory factors involved in transport	g1308.t1	151.638	TCDB	Neuroligin-4, X-linked OS=Homo sapiens OX=9606 GN=NLGN4X PE=1 SV=1	6.96e-37	61.90%
gnl|TC-DB|Q8N0W4|8.A.117.1.3	accessory factors involved in transport	g1385.t1	137.641	TCDB	Neuroligin-4, X-linked OS=Homo sapiens OX=9606 GN=NLGN4X PE=1 SV=1	9.89e-33	51.71%
gnl|TC-DB|Q8N0W4|8.A.117.1.3	accessory factors involved in transport	g1414.t1	156.303	TCDB	Neuroligin-4, X-linked OS=Homo sapiens OX=9606 GN=NLGN4X PE=1 SV=1	3.34e-38	48.23%
gnl|TC-DB|Q8N0W4|8.A.117.1.3	accessory factors involved in transport	g1947.t1	132.551	TCDB	Neuroligin-4, X-linked OS=Homo sapiens OX=9606 GN=NLGN4X PE=1 SV=1	6.16e-31	62.33%
gnl|TC-DB|Q8N0W4|8.A.117.1.3	accessory factors involved in transport	g3254.t1	127.461	TCDB	Neuroligin-4, X-linked OS=Homo sapiens OX=9606 GN=NLGN4X PE=1 SV=1	1.23e-29	78.63%
gnl|TC-DB|Q8N0W4|8.A.117.1.3	accessory factors involved in transport	g3487.t1	144.427	TCDB	Neuroligin-4, X-linked OS=Homo sapiens OX=9606 GN=NLGN4X PE=1 SV=1	2.47e-34	43.55%
gnl|TC-DB|Q8N0W4|8.A.117.1.3	accessory factors involved in transport	g3850.t1	110.071	TCDB	Neuroligin-4, X-linked OS=Homo sapiens OX=9606 GN=NLGN4X PE=1 SV=1	3.30e-24	32.47%
gnl|TC-DB|Q8N0W4|8.A.117.1.3	accessory factors involved in transport	g3924.t1	140.186	TCDB	Neuroligin-4, X-linked OS=Homo sapiens OX=9606 GN=NLGN4X PE=1 SV=1	1.88e-33	64.58%
gnl|TC-DB|Q8N0W4|8.A.117.1.3	accessory factors involved in transport	g4228.t1	164.362	TCDB	Neuroligin-4, X-linked OS=Homo sapiens OX=9606 GN=NLGN4X PE=1 SV=1	8.72e-41	86.73%
gnl|TC-DB|Q8N0W4|8.A.117.1.3	accessory factors involved in transport	g4353.t1	132.975	TCDB	Neuroligin-4, X-linked OS=Homo sapiens OX=9606 GN=NLGN4X PE=1 SV=1	3.34e-31	90.23%
gnl|TC-DB|Q8N0W4|8.A.117.1.3	accessory factors involved in transport	g4454.t1	135.944	TCDB	Neuroligin-4, X-linked OS=Homo sapiens OX=9606 GN=NLGN4X PE=1 SV=1	3.80e-32	86.46%
gnl|TC-DB|Q8N0W4|8.A.117.1.3	accessory factors involved in transport	g4810.t1	122.371	TCDB	Neuroligin-4, X-linked OS=Homo sapiens OX=9606 GN=NLGN4X PE=1 SV=1	7.02e-28	75.18%
gnl|TC-DB|Q8N0W4|8.A.117.1.3	accessory factors involved in transport	g4842.t1	149.517	TCDB	Neuroligin-4, X-linked OS=Homo sapiens OX=9606 GN=NLGN4X PE=1 SV=1	2.42e-36	83.90%
gnl|TC-DB|Q8N0W4|8.A.117.1.3	accessory factors involved in transport	g4856.t1	142.306	TCDB	Neuroligin-4, X-linked OS=Homo sapiens OX=9606 GN=NLGN4X PE=1 SV=1	4.69e-34	84.46%
gnl|TC-DB|Q8N0W4|8.A.117.1.3	accessory factors involved in transport	g5869.t1	131.703	TCDB	Neuroligin-4, X-linked OS=Homo sapiens OX=9606 GN=NLGN4X PE=1 SV=1	7.32e-31	59.41%
gnl|TC-DB|Q8N0W4|8.A.117.1.3	accessory factors involved in transport	g6174.t1	114.736	TCDB	Neuroligin-4, X-linked OS=Homo sapiens OX=9606 GN=NLGN4X PE=1 SV=1	9.36e-26	33.84%
gnl|TC-DB|Q8N0W4|8.A.117.1.3	accessory factors involved in transport	g6334.t1	105.405	TCDB	Neuroligin-4, X-linked OS=Homo sapiens OX=9606 GN=NLGN4X PE=1 SV=1	6.03e-23	61.42%
gnl|TC-DB|Q8N0W4|8.A.117.1.3	accessory factors involved in transport	g6389.t1	138.913	TCDB	Neuroligin-4, X-linked OS=Homo sapiens OX=9606 GN=NLGN4X PE=1 SV=1	7.19e-33	88.49%
gnl|TC-DB|Q8N0W4|8.A.117.1.3	accessory factors involved in transport	g7148.t1	134.672	TCDB	Neuroligin-4, X-linked OS=Homo sapiens OX=9606 GN=NLGN4X PE=1 SV=1	7.20e-32	79.46%
gnl|TC-DB|Q8N0W4|8.A.117.1.3	accessory factors involved in transport	g7622.t1	110.495	TCDB	Neuroligin-4, X-linked OS=Homo sapiens OX=9606 GN=NLGN4X PE=1 SV=1	2.33e-24	65.84%
gnl|TC-DB|Q8N0W4|8.A.117.1.3	accessory factors involved in transport	g8777.t1	166.483	TCDB	Neuroligin-4, X-linked OS=Homo sapiens OX=9606 GN=NLGN4X PE=1 SV=1	2.31e-41	85.23%
gnl|TC-DB|Q8N0W4|8.A.117.1.3	accessory factors involved in transport	g10541.t1	76.9869	TCDB	Neuroligin-4, X-linked OS=Homo sapiens OX=9606 GN=NLGN4X PE=1 SV=1	5.97e-15	60.21%
gnl|TC-DB|Q8N0W4|8.A.117.1.3	accessory factors involved in transport	g10768.t1	131.278	TCDB	Neuroligin-4, X-linked OS=Homo sapiens OX=9606 GN=NLGN4X PE=1 SV=1	9.26e-31	58.15%
gnl|TC-DB|Q8N0W4|8.A.117.1.3	accessory factors involved in transport	g10851.t1	83.3492	TCDB	Neuroligin-4, X-linked OS=Homo sapiens OX=9606 GN=NLGN4X PE=1 SV=1	7.51e-16	26.87%
gnl|TC-DB|Q8N0W4|8.A.117.1.3	accessory factors involved in transport	g10976.t1	148.245	TCDB	Neuroligin-4, X-linked OS=Homo sapiens OX=9606 GN=NLGN4X PE=1 SV=1	9.52e-36	66.30%
gnl|TC-DB|Q8N0W4|8.A.117.1.3	accessory factors involved in transport	g11212.t1	145.7	TCDB	Neuroligin-4, X-linked OS=Homo sapiens OX=9606 GN=NLGN4X PE=1 SV=1	4.52e-35	80.51%
gnl|TC-DB|Q8N0W4|8.A.117.1.3	accessory factors involved in transport	g11371.t1	113.464	TCDB	Neuroligin-4, X-linked OS=Homo sapiens OX=9606 GN=NLGN4X PE=1 SV=1	2.60e-25	44.06%
gnl|TC-DB|Q8N0W4|8.A.117.1.3	accessory factors involved in transport	g11662.t1	141.882	TCDB	Neuroligin-4, X-linked OS=Homo sapiens OX=9606 GN=NLGN4X PE=1 SV=1	6.57e-34	58.35%
gnl|TC-DB|Q8N0W4|8.A.117.1.3	accessory factors involved in transport	g12035.t1	120.25	TCDB	Neuroligin-4, X-linked OS=Homo sapiens OX=9606 GN=NLGN4X PE=1 SV=1	1.08e-27	87.61%
gnl|TC-DB|Q8N0W4|8.A.117.1.3	accessory factors involved in transport	g12076.t1	84.6217	TCDB	Neuroligin-4, X-linked OS=Homo sapiens OX=9606 GN=NLGN4X PE=1 SV=1	1.38e-16	34.54%
gnl|TC-DB|Q8N0W4|8.A.117.1.3	accessory factors involved in transport	g12917.t1	117.706	TCDB	Neuroligin-4, X-linked OS=Homo sapiens OX=9606 GN=NLGN4X PE=1 SV=1	1.45e-26	64.44%
gnl|TC-DB|Q8N0W4|8.A.117.1.3	accessory factors involved in transport	g13011.t1	163.938	TCDB	Neuroligin-4, X-linked OS=Homo sapiens OX=9606 GN=NLGN4X PE=1 SV=1	1.28e-40	83.16%
gnl|TC-DB|Q8N0W4|8.A.117.1.3	accessory factors involved in transport	g13886.t1	119.402	TCDB	Neuroligin-4, X-linked OS=Homo sapiens OX=9606 GN=NLGN4X PE=1 SV=1	2.70e-27	74.11%
gnl|TC-DB|Q8N0W4|8.A.117.1.3	accessory factors involved in transport	g14200.t1	96.9221	TCDB	Neuroligin-4, X-linked OS=Homo sapiens OX=9606 GN=NLGN4X PE=1 SV=1	2.55e-20	52.55%
gnl|TC-DB|Q8N0W4|8.A.117.1.3	accessory factors involved in transport	g16025.t1	124.492	TCDB	Neuroligin-4, X-linked OS=Homo sapiens OX=9606 GN=NLGN4X PE=1 SV=1	1.28e-28	20.97%
gnl|TC-DB|Q8N0W4|8.A.117.1.3	accessory factors involved in transport	g16252.t1	103.284	TCDB	Neuroligin-4, X-linked OS=Homo sapiens OX=9606 GN=NLGN4X PE=1 SV=1	3.19e-22	51.18%
gnl|TC-DB|Q8N0W4|8.A.117.1.3	accessory factors involved in transport	g16459.t1	161.393	TCDB	Neuroligin-4, X-linked OS=Homo sapiens OX=9606 GN=NLGN4X PE=1 SV=1	2.26e-39	38.42%
gnl|TC-DB|Q8N2Q7|8.A.117.1.2	accessory factors involved in transport	g3293.t1	125.34	TCDB	Neuroligin-1 OS=Homo sapiens OX=9606 GN=NLGN1 PE=1 SV=2	6.88e-29	74.75%
gnl|TC-DB|Q8N608|8.A.51.1.2	accessory factors involved in transport	g9812.t1	261.069	TCDB	Inactive dipeptidyl peptidase 10 OS=Homo sapiens GN=DPP10 PE=1 SV=2	8.48e-70	90.75%
gnl|TC-DB|Q8N608|8.A.51.1.2	accessory factors involved in transport	g11782.t1	266.159	TCDB	Inactive dipeptidyl peptidase 10 OS=Homo sapiens GN=DPP10 PE=1 SV=2	2.64e-71	68.57%
gnl|TC-DB|Q8NFZ4|8.A.117.1.1	accessory factors involved in transport	g11932.t1	114.312	TCDB	Neuroligin-2 OS=Homo sapiens OX=9606 GN=NLGN2 PE=1 SV=1	1.45e-25	82.45%
gnl|TC-DB|Q8NFZ4|8.A.117.1.1	accessory factors involved in transport	g13567.t1	70.6246	TCDB	Neuroligin-2 OS=Homo sapiens OX=9606 GN=NLGN2 PE=1 SV=1	2.38e-12	33.93%
gnl|TC-DB|Q8NI08|8.A.126.1.1	accessory factors involved in transport	g10928.t1	53.2344	TCDB	Nuclear receptor coactivator 7 OS=Homo sapiens OX=9606 GN=NCOA7 PE=1 SV=2	2.45e-07	16.62%
gnl|TC-DB|Q8R173|8.A.114.1.3	accessory factors involved in transport	g4570.t1	64.6865	TCDB	Palmitoyltransferase ZDHHC3 OS=Mus musculus GN=Zdhhc3 PE=1 SV=1	6.96e-11	30.96%
gnl|TC-DB|Q8TDJ6|8.A.16.4.3	accessory factors involved in transport	g513.t1	146.124	TCDB	DmX-like protein 2 OS=Homo sapiens OX=9606 GN=DMXL2 PE=1 SV=2	1.17e-34	32.79%
gnl|TC-DB|Q9LIC2|8.A.68.1.2	accessory factors involved in transport	g7843.t1	537.192	TCDB	Multispanning membrane protein-like OS=Arabidopsis thaliana GN=TMN7 PE=4 SV=1	1.25e-154	96.27%
gnl|TC-DB|Q9UEF7|8.A.49.1.1	accessory factors involved in transport	g5393.t1	254.283	TCDB	Klotho OS=Homo sapiens GN=KL PE=1 SV=2	1.15e-67	53.31%
gnl|TC-DB|Q9UEF7|8.A.49.1.1	accessory factors involved in transport	g5454.t1	190.236	TCDB	Klotho OS=Homo sapiens GN=KL PE=1 SV=2	1.58e-48	77.24%
gnl|TC-DB|Q9VVI3|8.A.30.1.5	accessory factors involved in transport	g6008.t1	369.228	TCDB	E3 ubiquitin-protein ligase Nedd-4 OS=Drosophila melanogaster OX=7227 GN=Nedd4 PE=1 SV=2	1.32e-101	9.39%
gnl|TC-DB|Q9W3H7|8.A.24.1.8	accessory factors involved in transport	g2066.t1	116.857	TCDB	RE21473p OS=Drosophila melanogaster GN=sdt PE=1 SV=2	4.35e-27	90.82%
gnl|TC-DB|Q9Y397|8.A.114.1.5	accessory factors involved in transport	g4647.t1	157.576	TCDB	Palmitoyltransferase ZDHHC9 OS=Homo sapiens OX=9606 GN=ZDHHC9 PE=1 SV=2	7.94e-39	41.85%
gnl|TC-DB|Q84VJ0|8.A.21.2.3	accessory factors involved in transport	g157.t1	259.372	TCDB	Prohibitin protein Wph OS=Triticum aestivum PE=2 SV=1	2.33e-71	76.30%
gnl|TC-DB|Q84VJ0|8.A.21.2.3	accessory factors involved in transport	g3217.t1	324.268	TCDB	Prohibitin protein Wph OS=Triticum aestivum PE=2 SV=1	1.47e-93	94.62%
gnl|TC-DB|Q86Z14|8.A.49.1.2	accessory factors involved in transport	g1077.t1	122.795	TCDB	Beta-klotho OS=Homo sapiens GN=KLB PE=1 SV=1	3.63e-28	68.07%
gnl|TC-DB|Q86Z14|8.A.49.1.2	accessory factors involved in transport	g5243.t1	171.997	TCDB	Beta-klotho OS=Homo sapiens GN=KLB PE=1 SV=1	2.03e-42	26.74%
gnl|TC-DB|Q86Z14|8.A.49.1.2	accessory factors involved in transport	g10788.t1	256.828	TCDB	Beta-klotho OS=Homo sapiens GN=KLB PE=1 SV=1	6.85e-69	99.20%
gnl|TC-DB|Q86Z14|8.A.49.1.2	accessory factors involved in transport	g16287.t1	156.303	TCDB	Beta-klotho OS=Homo sapiens GN=KLB PE=1 SV=1	2.68e-38	82.86%
gnl|TC-DB|Q96HE7|8.A.141.1.1	accessory factors involved in transport	g8172.t1	224.592	TCDB	ERO1-like protein alpha OS=Homo sapiens OX=9606 GN=ERO1A PE=1 SV=2	3.47e-59	76.13%
gnl|TC-DB|Q96HU1|8.A.87.1.5	accessory factors involved in transport	g5048.t1	116.857	TCDB	Small G protein signaling modulator 3 OS=Homo sapiens OX=9606 GN=SGSM3 PE=1 SV=1	5.97e-26	32.62%
gnl|TC-DB|Q96HU1|8.A.87.1.5	accessory factors involved in transport	g7021.t1	158.0	TCDB	Small G protein signaling modulator 3 OS=Homo sapiens OX=9606 GN=SGSM3 PE=1 SV=1	1.97e-38	22.30%
gnl|TC-DB|Q96HU1|8.A.87.1.5	accessory factors involved in transport	g7107.t1	164.786	TCDB	Small G protein signaling modulator 3 OS=Homo sapiens OX=9606 GN=SGSM3 PE=1 SV=1	1.70e-40	21.32%
gnl|TC-DB|Q96JJ7|8.A.88.2.3	accessory factors involved in transport	g8117.t1	94.8013	TCDB	Protein disulfide-isomerase TMX3 OS=Homo sapiens OX=9606 GN=TMX3 PE=1 SV=2	8.03e-20	66.20%
gnl|TC-DB|Q00610|8.A.137.1.1	accessory factors involved in transport	g14097.t1	1995.43	TCDB	Clathrin heavy chain 1 OS=Homo sapiens OX=9606 GN=CLTC PE=1 SV=5	0	100.00%
gnl|TC-DB|Q750M0|8.A.30.2.3	accessory factors involved in transport	g13540.t1	142.731	TCDB	AGL063Cp OS=Ashbya gossypii (strain ATCC 10895 / CBS 109.51 / FGSC 9923 / NRRL Y-1056) GN=AGOS_AGL063C PE=4 SV=2	9.36e-35	75.21%
gnl|TC-DB|Q871R6|8.A.41.1.6	accessory factors involved in transport	g5618.t1	566.035	TCDB	Related to MID1 protein OS=Neurospora crassa GN=7F4.250 PE=4 SV=1	1.89e-163	97.48%
gnl|TC-DB|Q01484|8.A.28.1.1	accessory factors involved in transport	g2554.t1	67.6556	TCDB	Ankyrin-2 - Homo sapiens (Human).	3.05e-11	15.64%
gnl|TC-DB|Q01484|8.A.28.1.1	accessory factors involved in transport	g7039.t1	70.2005	TCDB	Ankyrin-2 - Homo sapiens (Human).	6.97e-12	15.98%
gnl|TC-DB|Q01484|8.A.28.1.1	accessory factors involved in transport	g7437.t1	102.86	TCDB	Ankyrin-2 - Homo sapiens (Human).	1.61e-21	41.96%
gnl|TC-DB|Q01484|8.A.28.1.1	accessory factors involved in transport	g9770.t1	74.442	TCDB	Ankyrin-2 - Homo sapiens (Human).	3.87e-13	14.92%
gnl|TC-DB|Q01484|8.A.28.1.1	accessory factors involved in transport	g11370.t1	72.3213	TCDB	Ankyrin-2 - Homo sapiens (Human).	1.63e-12	11.93%
gnl|TC-DB|Q01484|8.A.28.1.1	accessory factors involved in transport	g13087.t1	63.8382	TCDB	Ankyrin-2 - Homo sapiens (Human).	8.32e-10	21.77%
gnl|TC-DB|Q01484|8.A.28.1.1	accessory factors involved in transport	g14942.t1	113.04	TCDB	Ankyrin-2 - Homo sapiens (Human).	1.76e-25	89.29%
gnl|TC-DB|Q07837|8.A.9.1.2	accessory factors involved in transport	g1592.t1	236.468	TCDB	Neutral and basic amino acid transport protein rBAT OS=Homo sapiens GN=SLC3A1 PE=1 SV=2	1.25e-62	94.99%
gnl|TC-DB|Q07837|8.A.9.1.2	accessory factors involved in transport	g4893.t1	207.202	TCDB	Neutral and basic amino acid transport protein rBAT OS=Homo sapiens GN=SLC3A1 PE=1 SV=2	1.81e-53	59.58%
gnl|TC-DB|Q07837|8.A.9.1.2	accessory factors involved in transport	g9199.t1	206.353	TCDB	Neutral and basic amino acid transport protein rBAT OS=Homo sapiens GN=SLC3A1 PE=1 SV=2	1.53e-53	78.50%
gnl|TC-DB|Q12150|8.A.6.1.1	accessory factors involved in transport	g4461.t1	464.662	TCDB	CHROMOSOME XII COSMID 9449 - Saccharomyces cerevisiae (Baker's yeast).	2.98e-130	35.84%
gnl|TC-DB|Q12230|8.A.148.1.1	accessory factors involved in transport	g12244.t1	212.716	TCDB	Sphingolipid long chain base-responsive protein LSP1 OS=Saccharomyces cerevisiae (strain ATCC 204508 / S288c) OX=559292 GN=LSP1 PE=1 SV=1	6.36e-56	57.83%
gnl|TC-DB|Q12402|8.A.108.1.1	accessory factors involved in transport	g5619.t1	113.464	TCDB	Protein YOP1 OS=Saccharomyces cerevisiae (strain ATCC 204508 / S288c) OX=559292 GN=YOP1 PE=1 SV=3	1.42e-26	90.30%
gnl|TC-DB|Q12402|8.A.108.1.1	accessory factors involved in transport	g9507.t1	71.0488	TCDB	Protein YOP1 OS=Saccharomyces cerevisiae (strain ATCC 204508 / S288c) OX=559292 GN=YOP1 PE=1 SV=3	7.45e-13	29.41%
gnl|TC-DB|Q13190|8.A.91.1.9	accessory factors involved in transport	g7100.t1	199.143	TCDB	Syntaxin-5 OS=Homo sapiens OX=9606 GN=STX5 PE=1 SV=2	4.67e-52	93.42%
gnl|TC-DB|Q14677|8.A.137.1.1	accessory factors involved in transport	g4060.t1	137.217	TCDB	Clathrin interactor 1 OS=Homo sapiens OX=9606 GN=CLINT1 PE=1 SV=1	1.52e-32	41.41%
gnl|TC-DB|Q14677|8.A.137.1.1	accessory factors involved in transport	g11316.t1	183.449	TCDB	Clathrin interactor 1 OS=Homo sapiens OX=9606 GN=CLINT1 PE=1 SV=1	1.18e-46	32.90%
gnl|TC-DB|Q62420|8.A.34.1.1	accessory factors involved in transport	g5526.t1	54.931	TCDB	Endophilin-A1 - Mus musculus (Mouse).	8.70e-08	12.56%
gnl|TC-DB|Q92544|8.A.68.1.3	accessory factors involved in transport	g7563.t1	459.572	TCDB	Transmembrane 9 superfamily member 4 OS=Homo sapiens GN=TM9SF4 PE=1 SV=2	2.28e-130	99.72%
gnl|TC-DB|Q92609|8.A.87.2.1	accessory factors involved in transport	g1116.t1	205.929	TCDB	TBC1 domain family member 5 OS=Homo sapiens OX=9606 GN=TBC1D5 PE=1 SV=1	4.16e-53	46.20%
gnl|TC-DB|RYN65545.1|8.A.128.3.11	accessory factors involved in transport	g11284.t1	49.417	TCDB	hypothetical protein AA0117_g12130 [Alternaria alternata]	4.22e-06	13.27%
gnl|TC-DB|S3D9Y7|8.A.98.1.6	accessory factors involved in transport	g7738.t1	286.094	TCDB	14-3-3 protein OS=Glarea lozoyensis (strain ATCC 20868 / MF5171) GN=GLAREA_10264 PE=4 SV=1	2.95e-79	98.39%
gnl|TC-DB|S3DAG4|8.A.52.1.6	accessory factors involved in transport	g1143.t1	450.241	TCDB	Ubiquitin-like protein OS=Glarea lozoyensis (strain ATCC 20868 / MF5171) GN=GLAREA_11146 PE=4 SV=1	5.49e-132	98.48%
gnl|TC-DB|TEY43933.1|8.A.92.1.6	accessory factors involved in transport	g4174.t1	132.127	TCDB	hypothetical protein BOTCAL_0360g00070 [Botryotinia calthae]	9.73e-31	34.97%
gnl|TC-DB|TEY43933.1|8.A.92.1.6	accessory factors involved in transport	g4773.t1	140.186	TCDB	hypothetical protein BOTCAL_0360g00070 [Botryotinia calthae]	4.24e-33	55.58%
gnl|TC-DB|TEY43933.1|8.A.92.1.6	accessory factors involved in transport	g6450.t1	659.348	TCDB	hypothetical protein BOTCAL_0360g00070 [Botryotinia calthae]	0	67.66%
gnl|TC-DB|TFK38775.1|8.A.128.3.7	accessory factors involved in transport	g3331.t1	344.203	TCDB	hypothetical protein BDQ12DRAFT_651125 [Crucibulum laeve]	3.94e-95	97.94%
gnl|TC-DB|TFK38775.1|8.A.128.3.7	accessory factors involved in transport	g8061.t1	225.864	TCDB	hypothetical protein BDQ12DRAFT_651125 [Crucibulum laeve]	3.99e-59	92.98%
gnl|TC-DB|TFK38775.1|8.A.128.3.7	accessory factors involved in transport	g9025.t1	253.434	TCDB	hypothetical protein BDQ12DRAFT_651125 [Crucibulum laeve]	1.98e-67	93.15%
gnl|TC-DB|U3IW20|8.A.88.2.2	accessory factors involved in transport	g9968.t1	107.102	TCDB	Uncharacterized protein OS=Anas platyrhynchos GN=ERP44 PE=4 SV=1	3.28e-23	42.06%
gnl|TC-DB|W9W090|8.A.82.1.5	accessory factors involved in transport	g835.t1	267.431	TCDB	Uncharacterized protein OS=Cladophialophora yegresii CBS 114405 GN=A1O7_05339 PE=4 SV=1	2.78e-81	95.24%
gnl|TC-DB|WP_019258276.1|8.A.147.1.2	accessory factors involved in transport	g3421.t1	88.8632	TCDB	peroxiredoxin [Bacillus subtilis]	1.06e-18	77.29%
gnl|TC-DB|WP_019258276.1|8.A.147.1.2	accessory factors involved in transport	g9329.t1	91.8323	TCDB	peroxiredoxin [Bacillus subtilis]	1.32e-19	77.29%
gnl|TC-DB|WP_144051564.1|8.A.144.2.1	accessory factors involved in transport	g5919.t1	66.3831	TCDB	M20/M25/M40 family metallo-hydrolase [Fibrisoma limi]	2.71e-11	48.25%
gnl|TC-DB|WP_144051564.1|8.A.144.2.1	accessory factors involved in transport	g15086.t1	57.0518	TCDB	M20/M25/M40 family metallo-hydrolase [Fibrisoma limi]	2.72e-08	36.73%
gnl|TC-DB|XP_012498450.1|8.A.128.1.7	accessory factors involved in transport	g3066.t1	104.557	TCDB	PREDICTED: receptor-type tyrosine-protein phosphatase H [Propithecus coquereli]	2.48e-22	20.38%
gnl|TC-DB|XP_012498450.1|8.A.128.1.7	accessory factors involved in transport	g4958.t1	71.0488	TCDB	PREDICTED: receptor-type tyrosine-protein phosphatase H [Propithecus coquereli]	1.91e-12	14.57%
gnl|TC-DB|XP_013256913.1|8.A.128.3.4	accessory factors involved in transport	g246.t1	128.734	TCDB	hypothetical protein A1O9_09489 [Exophiala aquamarina CBS 119918]	9.54e-30	37.92%
gnl|TC-DB|XP_013256913.1|8.A.128.3.4	accessory factors involved in transport	g3470.t1	354.807	TCDB	hypothetical protein A1O9_09489 [Exophiala aquamarina CBS 119918]	1.69e-98	65.32%
gnl|TC-DB|XP_013256913.1|8.A.128.3.4	accessory factors involved in transport	g3836.t1	104.133	TCDB	hypothetical protein A1O9_09489 [Exophiala aquamarina CBS 119918]	3.04e-22	34.47%
gnl|TC-DB|XP_013256913.1|8.A.128.3.4	accessory factors involved in transport	g13721.t1	91.8323	TCDB	hypothetical protein A1O9_09489 [Exophiala aquamarina CBS 119918]	9.40e-19	73.13%
gnl|TC-DB|XP_018187900.1|8.A.112.2.2	accessory factors involved in transport	g2598.t1	170.3	TCDB	hypothetical protein L228DRAFT_248020 [Xylona heveae TC161]	1.27e-43	95.18%
gnl|TC-DB|XP_020500033.1|8.A.104.1.3	accessory factors involved in transport	g2220.t1	118.554	TCDB	serine/threonine-protein kinase SIK3 isoform X2 [Labrus bergylta]	6.01e-27	44.40%
gnl|TC-DB|XP_020500033.1|8.A.104.1.3	accessory factors involved in transport	g3189.t1	231.803	TCDB	serine/threonine-protein kinase SIK3 isoform X2 [Labrus bergylta]	7.94e-61	32.33%
gnl|TC-DB|XP_020500033.1|8.A.104.1.3	accessory factors involved in transport	g9372.t1	198.719	TCDB	serine/threonine-protein kinase SIK3 isoform X2 [Labrus bergylta]	7.90e-51	32.98%
gnl|TC-DB|XP_024578073.1|8.A.104.1.2	accessory factors involved in transport	g565.t1	81.6526	TCDB	camk camkl ampk protein kinase [Plasmopara halstedii]	2.90e-15	8.97%
gnl|TC-DB|XP_024578073.1|8.A.104.1.2	accessory factors involved in transport	g879.t1	82.0768	TCDB	camk camkl ampk protein kinase [Plasmopara halstedii]	2.43e-15	16.35%
gnl|TC-DB|XP_024578073.1|8.A.104.1.2	accessory factors involved in transport	g1402.t1	163.514	TCDB	camk camkl ampk protein kinase [Plasmopara halstedii]	1.23e-40	58.77%
gnl|TC-DB|XP_024578073.1|8.A.104.1.2	accessory factors involved in transport	g1669.t1	225.864	TCDB	camk camkl ampk protein kinase [Plasmopara halstedii]	5.50e-59	27.62%
gnl|TC-DB|XP_024578073.1|8.A.104.1.2	accessory factors involved in transport	g4203.t1	154.607	TCDB	camk camkl ampk protein kinase [Plasmopara halstedii]	7.68e-38	48.84%
gnl|TC-DB|XP_024578073.1|8.A.104.1.2	accessory factors involved in transport	g6716.t1	232.651	TCDB	camk camkl ampk protein kinase [Plasmopara halstedii]	5.39e-61	33.05%
gnl|TC-DB|XP_024578073.1|8.A.104.1.2	accessory factors involved in transport	g11152.t1	161.393	TCDB	camk camkl ampk protein kinase [Plasmopara halstedii]	1.11e-39	42.78%
gnl|TC-DB|XP_024578073.1|8.A.104.1.2	accessory factors involved in transport	g12994.t1	158.0	TCDB	camk camkl ampk protein kinase [Plasmopara halstedii]	4.78e-39	63.76%
gnl|TC-DB|XP_024602704.1|8.A.131.1.3	accessory factors involved in transport	g13892.t1	128.734	TCDB	serine protease 55 [Neophocaena asiaeorientalis asiaeorientalis]	1.49e-30	80.87%
gnl|TC-DB|XP_024674408.1|8.A.109.1.3	accessory factors involved in transport	g6380.t1	287.791	TCDB	hypothetical protein BDW47DRAFT_101037 [Aspergillus candidus]	4.27e-79	92.45%
gnl|TC-DB|XP_026692289.1|8.A.132.1.5	accessory factors involved in transport	g365.t1	90.5598	TCDB	uncharacterized protein LOC100175941 [Ciona intestinalis]	2.12e-18	71.29%
gnl|TC-DB|XP_026692289.1|8.A.132.1.5	accessory factors involved in transport	g427.t1	278.883	TCDB	uncharacterized protein LOC100175941 [Ciona intestinalis]	1.51e-75	74.38%
gnl|TC-DB|XP_028892355.1|8.A.137.1.6	accessory factors involved in transport	g12707.t1	175.814	TCDB	uncharacterized protein CJI97_001725 [[Candida] auris]	9.59e-44	39.81%
gnl|TC-DB|594627457|1.A.105.1.2	channels	g553.t1	118.13	TCDB	PREDICTED: LOW QUALITY PROTEIN: mixed lineage kinase domain-like protein [Balaenoptera acutorostrata scammoni]	5.02e-27	54.03%
gnl|TC-DB|996063253|1.A.51.1.5	channels	g2441.t1	55.3552	TCDB	proton channel [Nicoletia phytophila]	2.33e-08	75.36%
gnl|TC-DB|A2QW01|1.A.88.1.4	channels	g11708.t1	395.949	TCDB	Putative uncharacterized protein An11g03330 OS=Aspergillus niger (strain CBS 513.88 / FGSC A1513) GN=An11g03330 PE=4 SV=1	7.15e-111	91.67%
gnl|TC-DB|A2R8R0|1.B.69.1.4	channels	g6093.t1	245.375	TCDB	Similarity to hypothetical protein PMP24 - Mus musculus OS=Aspergillus niger (strain CBS 513.88 / FGSC A1513) GN=An16g08040 PE=4 SV=1	1.38e-68	98.24%
gnl|TC-DB|A7KX19|1.A.54.3.4	channels	g8540.t1	79.956	TCDB	Signal peptide peptidase OS=Drosophila melanogaster GN=spp PE=4 SV=1	3.36e-15	21.10%
gnl|TC-DB|A8JCM1|1.A.4.1.13	channels	g8507.t1	53.6586	TCDB	Transient receptor potential ion channel protein OS=Chlamydomonas reinhardtii GN=TRP6 PE=4 SV=1	3.04e-07	15.46%
gnl|TC-DB|A9V8N9|1.A.77.1.13	channels	g5737.t1	200.415	TCDB	Predicted protein OS=Monosiga brevicollis GN=33945 PE=4 SV=1	3.11e-52	62.50%
gnl|TC-DB|A9XIK8|1.A.56.1.10	channels	g6203.t1	219.926	TCDB	CTR2 long splice variant OS=Colletotrichum gloeosporioides f. sp. aeschynomenes GN=CTR2 PE=2 SV=1	9.21e-62	100.00%
gnl|TC-DB|AYS76116|1.A.1.4.12	channels	g9920.t1	68.5039	TCDB	BLINK2 [synthetic construct]	2.44e-12	56.84%
gnl|TC-DB|AYS76116|1.A.1.4.12	channels	g10276.t1	117.281	TCDB	BLINK2 [synthetic construct]	2.18e-26	11.26%
gnl|TC-DB|AYS76116|1.A.1.4.12	channels	g10418.t1	87.5907	TCDB	BLINK2 [synthetic construct]	2.69e-17	11.59%
gnl|TC-DB|B0YES0|1.A.17.1.17	channels	g11638.t1	525.316	TCDB	Plasma membrane channel protein Ist2, putative OS=Neosartorya fumigata (strain CEA10 / CBS 144.89 / FGSC A1163) GN=AFUB_100160 PE=4 SV=1	2.34e-150	96.61%
gnl|TC-DB|B2W864|1.B.8.6.5	channels	g1275.t1	124.068	TCDB	Putative uncharacterized protein OS=Pyrenophora tritici-repentis (strain Pt-1C-BFP) GN=PTRG_06002 PE=4 SV=1	1.06e-28	29.56%
gnl|TC-DB|B2ZXD5|1.A.38.1.1	channels	g6162.t1	124.916	TCDB	Golgi pH regulator OS=Cricetulus griseus GN=GPHR PE=2 SV=1	7.45e-29	80.65%
gnl|TC-DB|B8N1Q6|1.A.55.4.1	channels	g10064.t1	162.666	TCDB	Clathrin-coated vesicle protein, putative OS=Aspergillus flavus (strain ATCC 200026 / FGSC A1120 / NRRL 3357 / JCM 12722 / SRRC 167) GN=AFLA_032100 PE=4 SV=1	3.19e-43	100.00%
gnl|TC-DB|C5NSW8|1.A.1.20.8	channels	g8057.t1	105.405	TCDB	Aureochrome1-like protein (Fragment) OS=Chattonella marina var. antiqua OX=859642 GN=CaAUREO1 PE=2 SV=1	8.69e-23	11.12%
gnl|TC-DB|C5NSW8|1.A.1.20.8	channels	g8279.t1	106.678	TCDB	Aureochrome1-like protein (Fragment) OS=Chattonella marina var. antiqua OX=859642 GN=CaAUREO1 PE=2 SV=1	3.56e-23	12.41%
gnl|TC-DB|C5NSW8|1.A.1.20.8	channels	g9356.t1	103.284	TCDB	Aureochrome1-like protein (Fragment) OS=Chattonella marina var. antiqua OX=859642 GN=CaAUREO1 PE=2 SV=1	2.77e-22	15.94%
gnl|TC-DB|C5NSW8|1.A.1.20.8	channels	g16079.t1	97.7704	TCDB	Aureochrome1-like protein (Fragment) OS=Chattonella marina var. antiqua OX=859642 GN=CaAUREO1 PE=2 SV=1	1.58e-20	13.85%
gnl|TC-DB|C7Z7K1|1.A.17.1.18	channels	g747.t1	960.072	TCDB	Predicted protein OS=Nectria haematococca (strain 77-13-4 / ATCC MYA-4622 / FGSC 9596 / MPVI) GN=NECHADRAFT_66456 PE=1 SV=1	0	99.73%
[truncated: 1,952 more rows]
