# Supplementary material for: Genome Analyses of Two Blueberry Pathogens: Diaporthe amygdali CAA958 and Diaporthe eres CBS 160.32
Source: J Fungi (Basel). 2022 Jul 29;8(8):804. doi: 10.3390/jof8080804 (PMC9409727; doi:10.3390/jof8080804)
Supplement: Supplementary file 1 [file jof-08-00804-s001.zip › Table S9 - CAZymes of Diaporthe eres.xlsx]

## Sheet: AA
Table S9 - Carbohydrate Active-Enzymes (CAZymes) of Diaporthe eres CBS 160.32
Genes involved in oxireductases
Gene ID	HMMER
g6119.t1	AA1_2(40-374)
g832.t1	AA1_2(45-380)
g10061.t1	AA1_3(118-251)+AA1_3(252-414)
g6328.t1	AA1_3(1-263)
g6944.t1	AA1_3(154-474)
g1041.t1	AA1_3(190-518)
g3293.t1	AA1_3(2-205)
g4633.t1	AA1_3(46-342)
g124.t1	AA1_3(48-361)
g11618.t1	AA1_3(49-353)
g2730.t1	AA1_3(49-369)
g13205.t1	AA1_3(51-354)
g13346.t1	AA1_3(51-360)
g6185.t1	AA1_3(54-365)
g11714.t1	AA1_3(77-380)
g1427.t1	AA1_3(78-397)
g3885.t1	AA11(18-210)
g13448.t1	AA11(19-230)
g389.t1	AA11(20-219)
g12489.t1	AA11(21-215)
g7437.t1	AA11(22-219)
g1038.t1	AA11(22-229)+AA9(337-502)
g11705.t1	AA11(27-222)
g7949.t1	AA11(31-211)
g13060.t1	AA11(31-235)
g14142.t1	AA12(32-281)
g11312.t1	AA12(38-423)
g8481.t1	AA13(19-250)+CBM20(285-375)
g9866.t1	AA16(17-155)
g10519.t1	AA16(18-181)
g13076.t1	AA16(18-181)
g13880.t1	AA16(18-182)
g14143.t1	AA16(18-188)
g2763.t1	AA2(103-343)
g6226.t1	AA2(109-353)
g9422.t1	AA2(125-227)
g12534.t1	AA2(17-272)
g14699.t1	AA2(30-250)
g3285.t1	AA2(35-257)
g248.t1	AA2(59-242)
g6411.t1	AA2(61-236)
g7889.t1	AA2(61-241)
g15495.t1	AA2(64-249)
g12885.t1	AA2(70-212)
g3873.t1	AA2(88-340)
g3023.t1	AA2(97-337)
g10143.t1	AA3(147-722)
g4355.t1	AA3(20-605)
g10688.t1	AA3(81-667)
g6268.t1	AA3_1(19-560)
g6697.t1	AA3_1(227-755)
g2617.t1	AA3_1(761-1297)
g13820.t1	AA3_2(10-573)
g1769.t1	AA3_2(10-574)
g3333.t1	AA3_2(10-615)
g10673.t1	AA3_2(11-631)
g10971.t1	AA3_2(13-542)
g3385.t1	AA3_2(15-613)
g9357.t1	AA3_2(18-609)
g7856.t1	AA3_2(18-616)
g7706.t1	AA3_2(191-547)
g2913.t1	AA3_2(23-617)
g9830.t1	AA3_2(2-418)
g4951.t1	AA3_2(24-576)
g12504.t1	AA3_2(250-543)
g6594.t1	AA3_2(25-580)
g8252.t1	AA3_2(25-636)
g11126.t1	AA3_2(259-856)
g7900.t1	AA3_2(28-609)
g5312.t1	AA3_2(28-635)
g11601.t1	AA3_2(30-602)
g14472.t1	AA3_2(31-575)
g11505.t1	AA3_2(32-592)
g6280.t1	AA3_2(33-599)
g2391.t1	AA3_2(33-606)
g12589.t1	AA3_2(34-607)
g7685.t1	AA3_2(34-614)
g14057.t1	AA3_2(3-591)
g4363.t1	AA3_2(36-616)
g4455.t1	AA3_2(36-616)
g8260.t1	AA3_2(36-669)
g4630.t1	AA3_2(37-660)
g11910.t1	AA3_2(40-605)
g12770.t1	AA3_2(42-607)
g15056.t1	AA3_2(43-654)
g213.t1	AA3_2(44-585)
g14305.t1	AA3_2(44-620)
g13928.t1	AA3_2(45-637)
g11469.t1	AA3_2(45-699)
g13382.t1	AA3_2(4-593)
g4325.t1	AA3_2(4-602)
g7401.t1	AA3_2(4-605)
g15449.t1	AA3_2(46-628)
g347.t1	AA3_2(46-672)
g526.t1	AA3_2(47-672)
g14484.t1	AA3_2(50-626)
g4389.t1	AA3_2(55-633)
g14175.t1	AA3_2(5-583)
g441.t1	AA3_2(6-529)
g10101.t1	AA3_2(6-594)
g7762.t1	AA3_2(70-571)
g10259.t1	AA3_2(71-485)
g14712.t1	AA3_2(7-406)
g13875.t1	AA3_2(7-540)
g9925.t1	AA3_2(7-560)
g8548.t1	AA3_2(7-594)
g10097.t1	AA3_2(8-630)
g11439.t1	AA3_2(9-612)
g3774.t1	AA3_3(12-603)
g5062.t1	AA3_3(13-597)
g8395.t1	AA3_3(15-650)
g1094.t1	AA3_3(504-1093)
g10942.t1	AA3_4(41-593)
g1625.t1	AA4(114-358)
g11453.t1	AA4(26-582)
g95.t1	AA4(32-564)
g2388.t1	AA4(40-574)
g4497.t1	AA4(53-585)
g3558.t1	AA5(445-958)
g50.t1	AA5_2(164-734)
g10373.t1	AA5_2(49-640)
g3089.t1	AA6(4-201)
g13519.t1	AA7(10-461)
g9291.t1	AA7(105-512)
g12022.t1	AA7(120-583)
g12075.t1	AA7(121-547)
g9944.t1	AA7(126-343)
g547.t1	AA7(128-319)
g9755.t1	AA7(128-555)
g12485.t1	AA7(129-320)
g9548.t1	AA7(129-333)
g595.t1	AA7(130-575)
g4322.t1	AA7(133-334)
g11020.t1	AA7(138-559)
g2017.t1	AA7(139-346)
g12279.t1	AA7(142-319)
g4985.t1	AA7(144-574)
g11509.t1	AA7(155-592)
g568.t1	AA7(171-371)
g2876.t1	AA7(179-361)
g14001.t1	AA7(197-632)
g2938.t1	AA7(20-228)
g9524.t1	AA7(234-424)
g9941.t1	AA7(25-261)
g5127.t1	AA7(261-467)
g9351.t1	AA7(292-723)
g13537.t1	AA7(29-442)
g14834.t1	AA7(294-609)
g14781.t1	AA7(31-227)
g15655.t1	AA7(313-508)
g1536.t1	AA7(32-215)
g4820.t1	AA7(32-231)
g11072.t1	AA7(34-462)
g15481.t1	AA7(36-249)
g15135.t1	AA7(37-229)
g11432.t1	AA7(38-203)
g6418.t1	AA7(39-232)
g1457.t1	AA7(39-488)
g4517.t1	AA7(40-243)
g11557.t1	AA7(40-472)
g9286.t1	AA7(405-756)
g8311.t1	AA7(41-470)
g8227.t1	AA7(42-226)
g15432.t1	AA7(42-252)
g2196.t1	AA7(45-468)
g4680.t1	AA7(47-473)
g13322.t1	AA7(47-475)
g14696.t1	AA7(50-221)
g11431.t1	AA7(51-242)
g5446.t1	AA7(55-281)
g10546.t1	AA7(56-229)
g12830.t1	AA7(57-263)
g1696.t1	AA7(57-489)
g7782.t1	AA7(58-253)
g1509.t1	AA7(58-260)
g5714.t1	AA7(59-242)
g5577.t1	AA7(59-487)
g3083.t1	AA7(60-274)
g12502.t1	AA7(61-268)
g5551.t1	AA7(62-501)
g8986.t1	AA7(64-491)
g3605.t1	AA7(64-498)
g8984.t1	AA7(68-265)
g15672.t1	AA7(68-272)
g9820.t1	AA7(69-472)
g14841.t1	AA7(70-311)
g24.t1	AA7(70-511)
g7696.t1	AA7(71-239)
g2602.t1	AA7(74-297)
g15674.t1	AA7(75-468)
g1177.t1	AA7(76-497)
g3231.t1	AA7(77-534)
g13811.t1	AA7(79-545)
g4392.t1	AA7(82-288)
g4304.t1	AA7(91-301)
g8935.t1	AA8(233-781)
g338.t1	AA8(4-767)
g14393.t1	AA8(4-778)
g5790.t1	AA8(6-563)
g12345.t1	AA8(6-807)
g5072.t1	AA8(9-805)
g1088.t1	AA9(10-227)
g5391.t1	AA9(10-233)
g14248.t1	AA9(11-233)
g5304.t1	AA9(11-233)
g10704.t1	AA9(11-234)
g13236.t1	AA9(12-238)
g10494.t1	AA9(15-149)
g7099.t1	AA9(4-218)
g11527.t1	AA9(5-206)
g6573.t1	AA9(5-216)
g15255.t1	AA9(5-222)
g10469.t1	AA9(5-233)
g6765.t1	AA9(55-275)
g9114.t1	AA9(6-209)
g2229.t1	AA9(6-221)
g15123.t1	AA9(6-223)
g4485.t1	AA9(7-204)
g2971.t1	AA9(7-212)
g5905.t1	AA9(7-223)
g4419.t1	AA9(7-230)
g12820.t1	AA9(7-231)
g4614.t1	AA9(7-231)
g10028.t1	AA9(8-219)
g4236.t1	AA9(8-222)
g13903.t1	AA9(8-228)
g9057.t1	AA9(9-233)
g10054.t1	AA9(9-234)
g1030.t1	AA9(9-234)
g11024.t1	AA9(9-261)
g10362.t1	N
g10440.t1	N
g10690.t1	N
g10767.t1	N
g10891.t1	N
g11003.t1	N
g11233.t1	N
g12775.t1	N
g12841.t1	N
g14041.t1	N
g14439.t1	N
g14466.t1	N
g14902.t1	N
g2731.t1	N
g2794.t1	N
g3383.t1	N
g3681.t1	N
g4256.t1	N
g4336.t1	N
g4365.t1	N
g4491.t1	N
g4637.t1	N
g6118.t1	N
g6154.t1	N
g7421.t1	N
g8101.t1	N

## Sheet: CBM
Genes involved in carbohydrate-binding modules
Gene ID	HMMER
g1038.t1	AA11(22-229)+AA9(337-502)
g8481.t1	AA13(19-250)+CBM20(285-375)
g50.t1	AA5_2(164-734)
g10373.t1	AA5_2(49-640)
g12830.t1	AA7(57-263)
g8935.t1	AA8(233-781)
g338.t1	AA8(4-767)
g12345.t1	AA8(6-807)
g5072.t1	AA8(9-805)
g1088.t1	AA9(10-227)
g5391.t1	AA9(10-233)
g14248.t1	AA9(11-233)
g10494.t1	AA9(15-149)
g7099.t1	AA9(4-218)
g15255.t1	AA9(5-222)
g15123.t1	AA9(6-223)
g4485.t1	AA9(7-204)
g4614.t1	AA9(7-231)
g10054.t1	AA9(9-234)
g1030.t1	AA9(9-234)
g11024.t1	AA9(9-261)
g10992.t1	CBM21(329-437)
g2253.t1	CBM35(24-139)+GH26(155-444)
g5251.t1	CBM63(183-252)
g7827.t1	CBM67(11-192)+GH78(284-730)
g5022.t1	CBM67(146-330)+GH78(360-892)
g4454.t1	CBM67(156-314)+GH78(341-874)
g7954.t1	CBM67(34-165)+GH78(205-724)
g5734.t1	CBM87(32-249)+CE18(250-614)
g13197.t1	CBM87(80-298)+CE18(299-535)
g3215.t1	CE1(36-235)
g29.t1	CE1(50-246)+CBM1(346-374)
g8272.t1	CE15(36-356)
g13599.t1	CE15(44-365)
g339.t1	CE16(129-387)
g7893.t1	CE3(22-212)
g6223.t1	CE4(171-301)
g6276.t1	CE5(29-233)
g12915.t1	CE5(30-226)+CBM24(247-326)
g5431.t1	CE5(35-240)
g6416.t1	GH10(21-333)
g1089.t1	GH10(23-335)
g13923.t1	GH10(23-335)
g6163.t1	GH10(28-333)
g3844.t1	GH10(31-325)
g10667.t1	GH11(45-223)
g15078.t1	GH11(59-227)
g14687.t1	GH12(111-259)
g9260.t1	GH12(98-245)
g9671.t1	GH13_1(60-361)
g3447.t1	GH13_1(60-363)+CBM20(517-606)
g9410.t1	GH13_1(63-367)
g11556.t1	GH13_1(70-378)+CBM20(552-630)
g1296.t1	GH13_8(280-573)
g12399.t1	GH131(19-259)
g3238.t1	GH131(24-259)
g557.t1	GH131(272-512)
g4433.t1	GH146(41-556)
g1156.t1	GH15(89-492)+CBM20(567-656)
g8212.t1	GH16_1(512-755)
g15088.t1	GH16_19(107-272)
g10581.t1	GH16_3(29-291)
g8475.t1	GH16_3(32-295)
g15454.t1	GH16_3(34-285)
g1410.t1	GH16_4(116-431)
g12086.t1	GH16_4(86-420)
g3672.t1	GH18(117-457)
g4653.t1	GH18(195-546)
g15175.t1	GH18(20-421)
g12482.t1	GH18(32-285)
g5650.t1	GH18(32-386)
g10031.t1	GH18(32-432)
g7747.t1	GH18(34-389)
g3199.t1	GH18(39-347)
g12487.t1	GH2(32-813)
g14443.t1	GH2(33-727)
g4705.t1	GH2(44-699)
g3039.t1	GH2(44-932)
g8570.t1	GH2(48-655)
g14381.t1	GH2(63-492)
g7641.t1	GH27(112-325)
g12554.t1	GH29(36-373)
g13817.t1	GH3(103-325)
g13283.t1	GH3(109-330)
g6565.t1	GH3(133-291)
g2579.t1	GH3(150-370)
g15466.t1	GH3(181-393)
g4877.t1	GH3(28-242)
g5297.t1	GH3(34-245)
g6176.t1	GH3(66-273)
g1178.t1	GH3(69-288)
g2643.t1	GH3(72-275)
g10672.t1	GH3(76-278)
g12699.t1	GH3(86-300)
g8147.t1	GH3(87-300)
g6446.t1	GH3(87-302)
g6574.t1	GH3(88-302)
g8478.t1	GH3(88-311)
g2919.t1	GH3(90-282)
g2569.t1	GH32(49-358)
g6147.t1	GH35(30-349)
g11081.t1	GH43_24(137-367)
g5286.t1	GH43_24(46-277)
g4909.t1	GH43_24(50-289)
g15347.t1	GH43_25(1128-1344)
g14865.t1	GH43_29(34-312)+CBM6(335-458)
g14812.t1	GH43_34(31-313)+CBM66(329-484)
g14546.t1	GH43_36(24-289)
g5125.t1	GH45(95-272)
g4042.t1	GH5_41(99-355)
g2776.t1	GH5_5(23-316)
g13495.t1	GH5_5(24-298)
g5074.t1	GH5_5(35-328)
g4793.t1	GH5_5(36-315)
g15462.t1	GH5_5(44-334)
g13922.t1	GH5_5(65-346)
g7634.t1	GH5_5(70-347)
g10238.t1	GH5_5(72-352)
g8191.t1	GH5_5(80-365)
g1379.t1	GH5_7(161-294)
g2575.t1	GH5_7(59-361)
g5509.t1	GH5_7(66-339)
g14522.t1	GH5_7(75-358)
g9241.t1	GH53(18-346)
g14851.t1	GH54(29-342)+CBM42(360-499)
g1149.t1	GH55(248-543)
g13318.t1	GH6(152-445)
g541.t1	GH6(56-348)
g13211.t1	GH6(63-353)
g6332.t1	GH62(23-292)
g11921.t1	GH64(38-405)
g4301.t1	GH65(428-771)
g2417.t1	GH65(476-840)
g4103.t1	GH7(18-449)
g13576.t1	GH7(19-444)
g4808.t1	GH7(19-448)
g11711.t1	GH7(20-450)
g10269.t1	GH7(21-452)
g13624.t1	GH7(22-420)
g4624.t1	GH7(24-403)
g13423.t1	GH7(26-449)
g8183.t1	GH7(41-467)
g2328.t1	GH71(20-401)
g196.t1	GH71(21-397)+CBM24(442-516)+CBM24(536-612)
g11772.t1	GH71(21-411)
g583.t1	GH71(37-428)
g6530.t1	GH71(83-475)
g13237.t1	GH72(17-331)+CBM43(382-470)
g11782.t1	GH72(19-329)
g8246.t1	GH72(19-332)
g11681.t1	GH74(77-182)+GH74(205-305)
g5411.t1	GH74(77-184)
g12503.t1	GH74(83-199)
g13271.t1	GH95(1-313)
g12069.t1	GH95(158-707)
g7796.t1	GT20(9-476)
g10462.t1	N
g11097.t1	N
g11115.t1	N
g11133.t1	N
g11415.t1	N
g11624.t1	N
g11702.t1	N
g11703.t1	N
g11720.t1	N
g11764.t1	N
g11779.t1	N
g11790.t1	N
g11822.t1	N
g12090.t1	N
g12243.t1	N
g1236.t1	N
g12593.t1	N
g12724.t1	N
g13320.t1	N
g13532.t1	N
g1374.t1	N
g13973.t1	N
g1437.t1	N
g14594.t1	N
g148.t1	N
g15214.t1	N
g15395.t1	N
g160.t1	N
g2355.t1	N
g2548.t1	N
g2706.t1	N
g2890.t1	N
g3011.t1	N
g3071.t1	N
g3245.t1	N
g3813.t1	N
g3855.t1	N
g4001.t1	N
g404.t1	N
g4078.t1	N
g4551.t1	N
g4652.t1	N
g4730.t1	N
g5244.t1	N
g5545.t1	N
g5622.t1	N
g5964.t1	N
g6105.t1	N
g6123.t1	N
g6590.t1	N
g6602.t1	N
g6642.t1	N
g6855.t1	N
g7098.t1	N
g7123.t1	N
g7252.t1	N
g7335.t1	N
g8178.t1	N
g839.t1	N
g8413.t1	N
g8438.t1	N
g9015.t1	N
g9284.t1	N
g9679.t1	N
g11774.t1	PL1_4(114-299)
g5936.t1	PL3_2(110-300)
g7606.t1	PL3_2(35-223)
g14153.t1	PL3_2(41-231)
g14451.t1	PL4_1(19-517)

## Sheet: CE
Genes involved in carbohydrate esterases
Gene ID	HMMER
g5734.t1	CBM87(32-249)+CE18(250-614)
g13197.t1	CBM87(80-298)+CE18(299-535)
g12340.t1	CE1(23-286)
g5.t1	CE1(32-230)
g1283.t1	CE1(33-236)
g3215.t1	CE1(36-235)
g61.t1	CE1(37-239)
g8715.t1	CE1(44-191)
g29.t1	CE1(50-246)+CBM1(346-374)
g15274.t1	CE1(54-238)
g6153.t1	CE12(25-244)
g14150.t1	CE12(31-244)
g9875.t1	CE12(44-232)
g8272.t1	CE15(36-356)
g13599.t1	CE15(44-365)
g6127.t1	CE15(91-406)
g339.t1	CE16(129-387)
g5805.t1	CE16(22-325)
g10402.t1	CE16(27-329)
g10507.t1	CE16(34-320)
g5676.t1	CE16(48-334)
g7829.t1	CE16(88-342)
g6396.t1	CE2(188-423)
g6331.t1	CE3(130-343)
g7893.t1	CE3(22-212)
g165.t1	CE3(45-312)
g4861.t1	CE3(47-244)
g7154.t1	CE3(5-197)
g9376.t1	CE3(58-251)
g12454.t1	CE3(79-275)
g6223.t1	CE4(171-301)
g14417.t1	CE4(39-163)
g789.t1	CE4(40-148)
g177.t1	CE4(43-148)
g14924.t1	CE4(44-149)
g5014.t1	CE4(44-150)
g7849.t1	CE4(45-149)
g3594.t1	CE4(74-204)
g5456.t1	CE5(113-295)
g15515.t1	CE5(153-330)
g9320.t1	CE5(26-222)
g13138.t1	CE5(28-228)
g6276.t1	CE5(29-233)
g12915.t1	CE5(30-226)+CBM24(247-326)
g771.t1	CE5(30-234)
g3049.t1	CE5(31-223)
g14658.t1	CE5(33-237)
g5431.t1	CE5(35-240)
g2669.t1	CE5(42-218)
g623.t1	CE5(45-264)
g5607.t1	CE5(49-226)
g6205.t1	CE5(50-244)
g11048.t1	CE5(52-222)
g6218.t1	CE5(65-272)
g1428.t1	CE5(71-245)
g2266.t1	CE5(79-248)
g4792.t1	CE8(26-301)
g14785.t1	CE8(28-282)
g6294.t1	CE8(30-311)
g5437.t1	CE8(31-304)
g14905.t1	CE8(38-318)
g1827.t1	CE8(57-375)
g11320.t1	CE9(16-409)
g15078.t1	GH11(59-227)
g10929.t1	N
g11721.t1	N
g13244.t1	N
g13765.t1	N
g3609.t1	N
g4280.t1	N
g4959.t1	N
g5800.t1	N
g7294.t1	N
g7598.t1	N
g8393.t1	N

## Sheet: GH
Genes involved in glycosyde hydrolases
Gene ID	HMMER
g12022.t1	AA7(120-583)
g2253.t1	CBM35(24-139)+GH26(155-444)
g7827.t1	CBM67(11-192)+GH78(284-730)
g5022.t1	CBM67(146-330)+GH78(360-892)
g4454.t1	CBM67(156-314)+GH78(341-874)
g7954.t1	CBM67(34-165)+GH78(205-724)
g5805.t1	CE16(22-325)
g9707.t1	GH1(100-592)
g10692.t1	GH1(121-594)
g11997.t1	GH1(121-599)
g5162.t1	GH1(145-587)
g11562.t1	GH1(165-612)
g8723.t1	GH1(2-468)
g7038.t1	GH1(82-497)
g6416.t1	GH10(21-333)
g1089.t1	GH10(23-335)
g13923.t1	GH10(23-335)
g6163.t1	GH10(28-333)
g3844.t1	GH10(31-325)
g4051.t1	GH10(34-353)
g10901.t1	GH105(1031-1274)
g3501.t1	GH105(289-625)
g14452.t1	GH105(40-345)
g15455.t1	GH105(47-398)
g9477.t1	GH105(56-407)
g2711.t1	GH105(62-412)
g10849.t1	GH105(82-406)
g14775.t1	GH106(114-1112)
g6145.t1	GH106(19-953)
g14098.t1	GH106(39-951)
g9349.t1	GH109(4-118)
g7055.t1	GH11(44-215)
g10667.t1	GH11(45-223)
g8607.t1	GH11(52-216)
g15078.t1	GH11(59-227)
g3301.t1	GH114(26-218)
g7618.t1	GH114(64-284)
g5736.t1	GH114(99-301)
g14637.t1	GH115(36-659)
g3240.t1	GH115(44-719)
g14687.t1	GH12(111-259)
g5793.t1	GH12(112-254)
g13086.t1	GH12(149-283)
g9260.t1	GH12(98-245)
g3903.t1	GH125(141-614)
g11497.t1	GH125(385-703)
g6557.t1	GH125(564-998)
g5760.t1	GH125(72-497)
g12555.t1	GH125(73-506)
g13304.t1	GH127(15-568)
g6122.t1	GH127(32-552)
g868.t1	GH128(186-392)
g9299.t1	GH128(22-244)
g5968.t1	GH128(28-247)
g10496.t1	GH128(35-235)
g15280.t1	GH128(40-247)
g6571.t1	GH128(51-291)
g5910.t1	GH128(67-290)
g11797.t1	GH13_1(59-365)
g9671.t1	GH13_1(60-361)
g3447.t1	GH13_1(60-363)+CBM20(517-606)
g9410.t1	GH13_1(63-367)
g11556.t1	GH13_1(70-378)+CBM20(552-630)
g11798.t1	GH13_22(102-504)+GH13_22(1166-1633)
g4626.t1	GH13_22(103-492)+GH13_22(1171-1638)
g15483.t1	GH13_22(94-493)+GH13_22(1156-1614)
g10835.t1	GH13_22(98-499)+GH13_22(1149-1615)
g4550.t1	GH13_25(1079-1532)
g8678.t1	GH13_40(35-395)
g3003.t1	GH13_40(37-402)
g7040.t1	GH13_40(40-399)
g354.t1	GH13_5(38-380)
g4560.t1	GH13_5(62-398)
g1296.t1	GH13_8(280-573)
g12399.t1	GH131(19-259)
g5569.t1	GH131(230-484)
g3238.t1	GH131(24-259)
g2213.t1	GH131(24-281)
g557.t1	GH131(272-512)
g6362.t1	GH131(27-285)
g13104.t1	GH131(34-284)
g13737.t1	GH132(135-445)
g9683.t1	GH132(25-319)
g986.t1	GH135(110-323)
g3225.t1	GH135(18-227)
g8476.t1	GH135(21-232)
g5737.t1	GH135(21-323)
g14633.t1	GH135(23-224)
g13558.t1	GH140(34-337)
g6568.t1	GH142(38-517)
g3327.t1	GH145(20-348)
g13988.t1	GH146(346-913)
g4433.t1	GH146(41-556)
g4071.t1	GH15(294-671)
g1156.t1	GH15(89-492)+CBM20(567-656)
g1650.t1	GH152(14-281)
g8044.t1	GH154(24-372)
g13819.t1	GH16_1(108-328)
g8083.t1	GH16_1(300-535)
g9590.t1	GH16_1(50-270)
g8212.t1	GH16_1(512-755)
g2844.t1	GH16_1(560-798)
g3902.t1	GH16_1(62-297)
g7779.t1	GH16_10(49-239)
g6220.t1	GH16_18(54-215)
g11028.t1	GH16_18(68-224)
g3962.t1	GH16_18(69-222)
g15470.t1	GH16_18(71-227)
g11370.t1	GH16_18(72-227)
g15088.t1	GH16_19(107-272)
g11920.t1	GH16_23(103-289)
g10581.t1	GH16_3(29-291)
g1402.t1	GH16_3(31-293)
g14255.t1	GH16_3(32-279)
g8475.t1	GH16_3(32-295)
g15454.t1	GH16_3(34-285)
g1410.t1	GH16_4(116-431)
g12086.t1	GH16_4(86-420)
g10761.t1	GH17(142-391)
g8834.t1	GH17(23-294)
g3990.t1	GH17(337-570)
g2332.t1	GH17(478-746)
g3672.t1	GH18(117-457)
g10347.t1	GH18(12-232)
g4653.t1	GH18(195-546)
g15175.t1	GH18(20-421)
g3434.t1	GH18(28-318)
g12482.t1	GH18(32-285)
g5650.t1	GH18(32-386)
g10031.t1	GH18(32-432)
g7747.t1	GH18(34-389)
g4627.t1	GH18(37-287)
g3199.t1	GH18(39-347)
g15194.t1	GH18(41-405)
g4611.t1	GH18(60-292)
g3418.t1	GH18(76-465)
g6279.t1	GH2(10-635)
g4694.t1	GH2(15-496)
g15651.t1	GH2(18-380)
g13267.t1	GH2(2-696)
g6211.t1	GH2(29-749)
g12487.t1	GH2(32-813)
g14443.t1	GH2(33-727)
g3288.t1	GH2(3-754)
g4705.t1	GH2(44-699)
g3039.t1	GH2(44-932)
g8570.t1	GH2(48-655)
g14381.t1	GH2(63-492)
g11060.t1	GH20(164-501)
g3848.t1	GH20(187-530)
g7835.t1	GH20(188-523)
g7641.t1	GH27(112-325)
g5542.t1	GH27(89-365)
g12185.t1	GH28(157-441)
g13230.t1	GH28(38-356)
g6281.t1	GH28(43-367)
g163.t1	GH28(449-800)
g150.t1	GH28(50-372)
g7624.t1	GH28(58-379)
g14149.t1	GH28(63-371)
g366.t1	GH28(63-399)
g12260.t1	GH28(65-368)
g3309.t1	GH28(65-418)
g12586.t1	GH28(68-376)
g8611.t1	GH28(73-382)
g6433.t1	GH28(73-433)
g14102.t1	GH28(75-432)
g2359.t1	GH28(79-428)
g4812.t1	GH28(84-426)
g10801.t1	GH28(95-422)
g524.t1	GH29(329-699)
g4727.t1	GH29(342-702)
g12554.t1	GH29(36-373)
g4801.t1	GH29(56-378)
g13817.t1	GH3(103-325)
g13283.t1	GH3(109-330)
g11325.t1	GH3(114-339)
g4811.t1	GH3(128-375)
g292.t1	GH3(129-381)
g6565.t1	GH3(133-291)
g2579.t1	GH3(150-370)
g15466.t1	GH3(181-393)
g4877.t1	GH3(28-242)
g5297.t1	GH3(34-245)
g6176.t1	GH3(66-273)
g1178.t1	GH3(69-288)
g2643.t1	GH3(72-275)
g2365.t1	GH3(72-333)
g10672.t1	GH3(76-278)
g11321.t1	GH3(79-304)
g14343.t1	GH3(80-266)
g6480.t1	GH3(83-320)
g12699.t1	GH3(86-300)
g8147.t1	GH3(87-300)
g6446.t1	GH3(87-302)
g6574.t1	GH3(88-302)
g8478.t1	GH3(88-311)
g2919.t1	GH3(90-282)
g11946.t1	GH30_3(61-476)
g14429.t1	GH30_5(22-474)
g1553.t1	GH30_7(17-469)
g1782.t1	GH30_7(19-460)
g625.t1	GH31(209-667)
g12879.t1	GH31(242-687)
g11324.t1	GH31(253-694)
g5287.t1	GH31(258-827)
g14440.t1	GH31(268-826)
g3159.t1	GH31(336-894)
g10284.t1	GH31(385-832)
g14799.t1	GH32(33-408)
g11512.t1	GH32(35-382)
g2569.t1	GH32(49-358)
g2183.t1	GH33(33-334)
g1741.t1	GH35(100-433)
g6147.t1	GH35(30-349)
g13035.t1	GH35(34-235)
g12405.t1	GH35(37-372)
g14820.t1	GH35(49-394)
g13216.t1	GH35(50-398)
g570.t1	GH35(52-384)
g5578.t1	GH36(40-730)
g6143.t1	GH37(152-713)
g3477.t1	GH37(54-631)
g3789.t1	GH38(384-641)
g226.t1	GH39(734-1166)
g6151.t1	GH42(54-443)
g2127.t1	GH43_1(3-325)
g8421.t1	GH43_11(4-301)
g3419.t1	GH43_13(16-324)
g7940.t1	GH43_14(23-317)
g12248.t1	GH43_14(24-309)
g11416.t1	GH43_14(27-338)
g9697.t1	GH43_14(32-316)
g7892.t1	GH43_14(549-845)
g6575.t1	GH43_21(76-302)
g5395.t1	GH43_21(89-319)
g14630.t1	GH43_22(73-289)+GH43_34(367-647)
g11081.t1	GH43_24(137-367)
g5286.t1	GH43_24(46-277)
g4909.t1	GH43_24(50-289)
g15347.t1	GH43_25(1128-1344)
g10930.t1	GH43_26(22-304)
g11968.t1	GH43_26(2-279)
g7938.t1	GH43_26(24-310)
g15408.t1	GH43_26(37-292)
g13654.t1	GH43_26(45-251)
g11709.t1	GH43_26(5-296)
g14865.t1	GH43_29(34-312)+CBM6(335-458)
g6589.t1	GH43_29(38-339)
g8698.t1	GH43_30(260-546)
g9028.t1	GH43_30(50-330)
g14812.t1	GH43_34(31-313)+CBM66(329-484)
g11944.t1	GH43_34(32-303)
g14546.t1	GH43_36(24-289)
g2750.t1	GH43_36(34-303)
g14864.t1	GH43_36(39-312)
g5778.t1	GH43_37(60-280)
g4737.t1	GH43_6(150-440)
g3187.t1	GH43_6(35-327)
g10530.t1	GH43_6(53-342)
g5125.t1	GH45(95-272)
g3860.t1	GH47(101-567)
g15205.t1	GH47(103-573)
g6426.t1	GH47(109-601)
g7312.t1	GH47(132-622)
g8455.t1	GH47(154-626)
g13791.t1	GH47(230-1045)
g4114.t1	GH47(234-727)
g3380.t1	GH47(39-583)
g11335.t1	GH47(58-529)
g9431.t1	GH47(60-532)
g8814.t1	GH47(748-1212)
g14911.t1	GH49(639-1229)
g6672.t1	GH5_11(33-368)
g10795.t1	GH5_12(15-549)
g15460.t1	GH5_12(28-593)
g15155.t1	GH5_12(7-556)
g12098.t1	GH5_16(32-366)
g10270.t1	GH5_16(35-375)
g6531.t1	GH5_16(61-423)
g9258.t1	GH5_24(78-390)
g4042.t1	GH5_41(99-355)
g1001.t1	GH5_5(20-325)
g2776.t1	GH5_5(23-316)
g13495.t1	GH5_5(24-298)
g5074.t1	GH5_5(35-328)
g4793.t1	GH5_5(36-315)
g15462.t1	GH5_5(44-334)
g13922.t1	GH5_5(65-346)
g7634.t1	GH5_5(70-347)
g10238.t1	GH5_5(72-352)
g8191.t1	GH5_5(80-365)
g1379.t1	GH5_7(161-294)
g2575.t1	GH5_7(59-361)
g5509.t1	GH5_7(66-339)
g14522.t1	GH5_7(75-358)
g11854.t1	GH5_9(397-723)
g749.t1	GH51(15-499)
g1738.t1	GH51(177-442)
g9735.t1	GH51(872-1331)
g9241.t1	GH53(18-346)
g14561.t1	GH53(22-350)
g11552.t1	GH53(26-350)
g1172.t1	GH53(30-364)
g14851.t1	GH54(29-342)+CBM42(360-499)
g1416.t1	GH55(17-790)
g11543.t1	GH55(19-765)
g6582.t1	GH55(24-774)
g1149.t1	GH55(248-543)
g8251.t1	GH55(28-749)
g13318.t1	GH6(152-445)
g541.t1	GH6(56-348)
g13591.t1	GH6(56-353)
g13211.t1	GH6(63-353)
g6332.t1	GH62(23-292)
g973.t1	GH63(449-902)
g9127.t1	GH63(487-707)
g10356.t1	GH63(592-804)
g11921.t1	GH64(38-405)
g13253.t1	GH64(4-369)
g11459.t1	GH64(58-478)
g8456.t1	GH64(68-453)
g4301.t1	GH65(428-771)
g2417.t1	GH65(476-840)
g15671.t1	GH67(18-690)
g4103.t1	GH7(18-449)
g13576.t1	GH7(19-444)
g4808.t1	GH7(19-448)
g11711.t1	GH7(20-450)
g10269.t1	GH7(21-452)
g13624.t1	GH7(22-420)
g4624.t1	GH7(24-403)
g13423.t1	GH7(26-449)
g8183.t1	GH7(41-467)
g2328.t1	GH71(20-401)
g196.t1	GH71(21-397)+CBM24(442-516)+CBM24(536-612)
g11772.t1	GH71(21-411)
g5655.t1	GH71(2514-2665)+GH71(2667-2846)
g3417.t1	GH71(26-267)
g583.t1	GH71(37-428)
g6530.t1	GH71(83-475)
g15157.t1	GH72(11-328)
g760.t1	GH72(17-294)
g13237.t1	GH72(17-331)+CBM43(382-470)
g403.t1	GH72(18-331)
g11782.t1	GH72(19-329)
g8246.t1	GH72(19-332)
g12536.t1	GH72(30-329)
g5850.t1	GH72(31-330)
g6249.t1	GH72(366-674)
g11681.t1	GH74(77-182)+GH74(205-305)
g5411.t1	GH74(77-184)
g12503.t1	GH74(83-199)
g2071.t1	GH76(120-503)
g11220.t1	GH76(24-375)
g6042.t1	GH76(28-389)
g8107.t1	GH76(28-398)
g615.t1	GH76(28-403)
g11977.t1	GH76(28-411)
g13349.t1	GH76(29-387)
g13383.t1	GH76(30-396)
g2032.t1	GH76(30-408)
g10404.t1	GH76(38-405)
g15505.t1	GH76(50-369)
g2155.t1	GH76(57-433)
g6422.t1	GH76(67-439)
g12648.t1	GH76(73-504)
g7239.t1	GH78(240-628)
g4826.t1	GH78(246-634)
g9997.t1	GH78(380-779)
g12831.t1	GH78(398-807)
g8988.t1	GH78(404-810)
g14101.t1	GH78(74-551)
g5570.t1	GH78(77-640)
g15131.t1	GH78(828-1364)
g12024.t1	GH78(98-689)
g14714.t1	GH79(44-412)
g13068.t1	GH79(47-502)
g5176.t1	GH79(48-474)
g12619.t1	GH79(48-508)
g15541.t1	GH79(51-494)
g3067.t1	GH79(54-531)
g8485.t1	GH79(57-419)
g11283.t1	GH79(57-469)
g5282.t1	GH79(76-502)
g5354.t1	GH81(45-716)
g578.t1	GH81(72-768)
g10863.t1	GH88(83-468)
g13805.t1	GH92(245-743)
g6180.t1	GH92(258-784)
g11564.t1	GH92(262-771)
g5796.t1	GH92(264-783)
g3048.t1	GH92(279-785)
g7947.t1	GH92(288-812)
g15518.t1	GH92(320-835)
g5426.t1	GH92(336-837)
g6497.t1	GH93(128-396)
g10797.t1	GH93(48-359)
g3001.t1	GH93(52-357)
g9492.t1	GH93(64-371)
g12710.t1	GH93(75-338)
g5636.t1	GH94(53-791)
g13271.t1	GH95(1-313)
g12069.t1	GH95(158-707)
g10808.t1	GH95(24-791)
g13270.t1	GH95(28-383)
g10462.t1	N
g10575.t1	N
g10819.t1	N
g10821.t1	N
g10864.t1	N
g11191.t1	N
g11353.t1	N
g11448.t1	N
g11591.t1	N
g11624.t1	N
g11790.t1	N
g12090.t1	N
g12243.t1	N
g12258.t1	N
g1236.t1	N
g12400.t1	N
g12617.t1	N
g12724.t1	N
g12899.t1	N
g13302.t1	N
g13397.t1	N
g13485.t1	N
g1356.t1	N
g1366.t1	N
g1374.t1	N
g13813.t1	N
g14284.t1	N
g14303.t1	N
g14361.t1	N
g1437.t1	N
g14616.t1	N
g14664.t1	N
g1491.t1	N
g15021.t1	N
g15164.t1	N
g15254.t1	N
g15395.t1	N
g15497.t1	N
g15652.t1	N
g160.t1	N
g1637.t1	N
g1649.t1	N
g1701.t1	N
g1755.t1	N
g1843.t1	N
g2056.t1	N
g2114.t1	N
g2238.t1	N
g2306.t1	N
g2523.t1	N
g2547.t1	N
g2706.t1	N
g2846.t1	N
g3011.t1	N
g3070.t1	N
g3320.t1	N
g3321.t1	N
g3337.t1	N
g3469.t1	N
g3525.t1	N
g3578.t1	N
g3685.t1	N
g3813.t1	N
g3816.t1	N
g3891.t1	N
g3900.t1	N
g4244.t1	N
g4413.t1	N
g4646.t1	N
g4725.t1	N
g4790.t1	N
g4797.t1	N
g4876.t1	N
g5181.t1	N
g5244.t1	N
g5555.t1	N
g5622.t1	N
g5641.t1	N
g5764.t1	N
g5851.t1	N
g6105.t1	N
g6111.t1	N
g6338.t1	N
g649.t1	N
g6553.t1	N
g6554.t1	N
g6590.t1	N
g6943.t1	N
g6990.t1	N
g7116.t1	N
g7246.t1	N
g7418.t1	N
g7439.t1	N
g7589.t1	N
g7713.t1	N
g7748.t1	N
g7825.t1	N
g7882.t1	N
g8086.t1	N
g8179.t1	N
g8249.t1	N
g8298.t1	N
g8306.t1	N
g8429.t1	N
g8436.t1	N
g8458.t1	N
g8684.t1	N
g9015.t1	N
g9027.t1	N
g9576.t1	N
g9589.t1	N
g9593.t1	N
g9716.t1	N
g9717.t1	N
g9859.t1	N
g9867.t1	N
g9887.t1	N

## Sheet: GT
Genes involved in glycosyltransferases
Gene ID	HMMER
g11798.t1	GH13_22(102-504)+GH13_22(1166-1633)
g4626.t1	GH13_22(103-492)+GH13_22(1171-1638)
g15483.t1	GH13_22(94-493)+GH13_22(1156-1614)
g10835.t1	GH13_22(98-499)+GH13_22(1149-1615)
g10848.t1	GT1(1010-1444)
g12245.t1	GT1(130-530)
g13212.t1	GT1(156-527)
g10641.t1	GT1(166-502)
g2970.t1	GT1(169-461)
g13077.t1	GT1(197-463)
g1502.t1	GT1(201-482)
g15248.t1	GT1(237-581)
g11395.t1	GT1(267-583)
g8550.t1	GT1(387-692)
g8593.t1	GT1(7-399)
g15094.t1	GT15(119-427)
g3550.t1	GT15(60-346)
g7420.t1	GT15(73-351)
g10514.t1	GT15(91-361)
g7447.t1	GT17(193-442)
g4948.t1	GT2_Chitin_synth_1(219-387)
g6067.t1	GT2_Chitin_synth_1(222-384)
g6537.t1	GT2_Chitin_synth_1(460-622)+GT2_Chitin_synth_2(600-790)
g9600.t1	GT2_Chitin_synth_2(1083-1590)
g9601.t1	GT2_Chitin_synth_2(1204-1711)
g6948.t1	GT2_Chitin_synth_2(180-476)
g3988.t1	GT2_Chitin_synth_2(657-1179)
g14516.t1	GT2_Glyco_tranf_2_3(336-544)
g14448.t1	GT2_Glyco_tranf_2_3(64-293)
g2880.t1	GT2_Glyco_tranf_2_3(67-304)
g78.t1	GT2_Glyco_trans_2_3(220-497)
g15420.t1	GT2_Glyco_trans_2_3(231-418)
g9249.t1	GT2_Glyco_trans_2_3(261-523)
g13447.t1	GT2_Glyco_trans_2_3(263-445)
g1409.t1	GT2_Glyco_trans_2_3(548-755)
g12087.t1	GT2_Glyco_trans_2_3(560-772)
g6142.t1	GT2_Glyco_trans_2_3(804-1013)
g11114.t1	GT2_Glycos_transf_2(12-182)
g7044.t1	GT2_Glycos_transf_2(122-288)
g13087.t1	GT2_Glycos_transf_2(260-426)
g8304.t1	GT20(151-686)
g4428.t1	GT20(171-627)
g7796.t1	GT20(9-476)
g9857.t1	GT21(55-367)
g3706.t1	GT22(14-415)
g8693.t1	GT22(25-494)
g8635.t1	GT22(79-474)
g9738.t1	GT22(9-303)
g8369.t1	GT24(1179-1426)
g5050.t1	GT25(111-358)
g8234.t1	GT25(843-1090)
g264.t1	GT25(87-299)
g8358.t1	GT25(90-324)
g7390.t1	GT3(20-657)
g4568.t1	GT32(113-199)
g1725.t1	GT32(115-195)
g5582.t1	GT32(142-223)
g2031.t1	GT32(157-237)
g20.t1	GT32(161-245)
g13870.t1	GT32(68-153)
g4385.t1	GT32(72-155)
g9915.t1	GT32(81-159)
g9527.t1	GT32(93-178)
g10420.t1	GT33(43-452)
g3905.t1	GT34(159-420)
g725.t1	GT34(81-306)
g11151.t1	GT35(165-857)
g4134.t1	GT39(57-302)
g1834.t1	GT39(61-305)
g896.t1	GT39(68-306)
g4690.t1	GT4(220-363)
g853.t1	GT4(225-396)
g12449.t1	GT4(256-409)
g5742.t1	GT4(2583-2734)
g4669.t1	GT4(372-530)
g328.t1	GT4(461-630)
g10759.t1	GT48(853-1631)
g13638.t1	GT50(169-434)
g11589.t1	GT55(7-163)+GT55(254-604)
g6676.t1	GT57(180-661)
g13141.t1	GT57(66-297)+GT57(334-567)
g10557.t1	GT58(97-340)
g6488.t1	GT59(151-438)
g11267.t1	GT62(101-364)
g3705.t1	GT62(84-348)
g12523.t1	GT62(99-362)
g13729.t1	GT66(23-670)
g5449.t1	GT69(124-400)
g8909.t1	GT69(145-386)
g13700.t1	GT69(69-332)
g5499.t1	GT71(143-365)
g14723.t1	GT71(144-414)
g660.t1	GT71(149-378)
g13394.t1	GT71(160-435)
g12638.t1	GT71(206-433)
g6330.t1	GT71(223-467)
g1627.t1	GT71(272-515)
g11317.t1	GT76(19-444)
g6386.t1	GT77(191-375)
g12561.t1	GT8(10-282)
g5831.t1	GT8(152-365)
g14231.t1	GT8(194-442)
g12697.t1	GT8(53-338)
g11117.t1	GT8(72-303)
g8990.t1	GT8(8-206)
g6501.t1	GT90(261-530)
g6863.t1	GT90(333-603)
g14869.t1	GT90(344-626)
g12802.t1	GT90(386-683)
g5925.t1	GT90(578-841)
g3109.t1	GT90(660-949)
g10156.t1	N
g1025.t1	N
g10556.t1	N
g11182.t1	N
g12761.t1	N
g12764.t1	N
g12765.t1	N
g12807.t1	N
g12845.t1	N
g13605.t1	N
g13743.t1	N
g14033.t1	N
g1454.t1	N
g14636.t1	N
g1494.t1	N
g15.t1	N
g15419.t1	N
g1656.t1	N
g2698.t1	N
g2699.t1	N
g2941.t1	N
g3543.t1	N
g3548.t1	N
g3677.t1	N
g3749.t1	N
g3754.t1	N
g3855.t1	N
g4145.t1	N
g4514.t1	N
g4662.t1	N
g4685.t1	N
g5090.t1	N
g5123.t1	N
g5283.t1	N
g5447.t1	N
g605.t1	N
g6188.t1	N
g6677.t1	N
g6791.t1	N
g7110.t1	N
g7340.t1	N
g7370.t1	N
g7959.t1	N
g8084.t1	N
g8944.t1	N
g8967.t1	N
g9084.t1	N
g960.t1	N
g9955.t1	N

## Sheet: PL
Genes involved in polysaccharide lyases
Gene ID	HMMER
g15507.t1	PL1_2(68-239)
g14323.t1	PL1_2(71-246)
g2989.t1	PL1_4(113-296)
g10027.t1	PL1_4(113-302)
g11774.t1	PL1_4(114-299)
g14168.t1	PL1_4(115-299)
g15506.t1	PL1_4(121-252)
g11047.t1	PL1_4(226-409)
g12500.t1	PL1_4(86-270)
g10965.t1	PL1_6(161-384)
g5634.t1	PL1_7(106-286)
g5547.t1	PL1_7(82-262)
g15063.t1	PL1_7(87-282)
g5511.t1	PL1_9(68-248)
g130.t1	PL1_9(77-257)
g9427.t1	PL11_2(22-535)
g2430.t1	PL26(23-918)
g5936.t1	PL3_2(110-300)
g12712.t1	PL3_2(31-219)
g11633.t1	PL3_2(32-221)
g7606.t1	PL3_2(35-223)
g14153.t1	PL3_2(41-231)
g14013.t1	PL3_2(43-228)
g241.t1	PL3_2(81-263)
g3006.t1	PL4_1(16-539)
g14451.t1	PL4_1(19-517)
g5656.t1	PL4_1(21-524)
g7118.t1	PL4_3(19-222)+PL4_3(224-594)
g10838.t1	PL4_3(23-619)
g2297.t1	PL4_5(34-554)
g1915.t1	PL4_5(40-562)
g107.t1	PL9_3(16-383)
g4432.t1	PL9_3(20-383)
